# Supplementary material for: Comprehensive gene panels provide advantages over clinical exome sequencing for Mendelian diseases
Source: Genome Biol. 2015 Jun 26;16(1):134. doi: 10.1186/s13059-015-0693-2 (PMC4499193; doi:10.1186/s13059-015-0693-2)
Supplement: Additional file 1: Table S1. — List of unique variants that are disease-causing. [file 13059_2015_693_MOESM1_ESM.xls]

## Sheet: Sheet1
Chr	Start	End	Ref	Alt	zyg	gene	refGene info	HGVS	splice_info	refGene exonic function	dbSNP	1000G	sgp737	SGP_DG5	HGMD2014	HGMD2013	variants occurances	Count
chr20	6077681	6077681	C	T	hom	FERMT1	NM_017671:exon9:c.958-1G>A	NM_017671:exon9:c.958-1G>A				0	0	0	Info=CLASS=DM;MUT=ALT;ID=CS040298;Ref=C;Alt=T;Start=6077681;End=6077681;HET=.;MAF=.;dbSNP=.;Disease=Kindler syndrome|	Info=CLASS=DM;MUT=ALT;ID=CS040298;Ref=C;Alt=T;Start=6077681;End=6077681;HET=0;MAF=0;dbSNP=0;Disease=Kindler syndrome|	SGP2014-4334-1	1
chr8	68419114	68419114	G	A	het	CPA6	CPA6:NM_020361:exon6:c.C544T:p.R182X	NM_020361:exon6:c.C544T	CPA6:uc003xxr.4:exon5:c.C100T:p.R34X,CPA6:uc003xxq.4:exon6:c.C544T:p.R182X,CPA6:uc003xxs.2:exon6:c.C544T:p.R182X	stopgain SNV		0	0	0	0	0	SGP2014-4262-1	1
chr9	140678546	140678546	T	G	het	EHMT1	(NM_001145527:exon16:c.2383-12T>G)	NM_001145527:exon16:c.2383-12T>G				0	1	0	0	0	SGP2014-1697-1	1
chr2	219679346	219679346	C	T	hom	CYP27A1	CYP27A1:NM_000784:exon8:c.C1342T:p.R448C	NM_000784:exon8:c.C1342T	CYP27A1:uc002viz.4:exon8:c.C1342T:p.R448C	nonsynonymous SNV		0	0	1	0	0	SGP2014-5020-1	1
chr1	197398603	197398603	G	T	hom	CRB1	CRB1:NM_001193640:exon6:c.G2365T:p.V789F,CRB1:NM_201253:exon8:c.G2701T:p.V901F,CRB1:NM_001257965:exon11:c.G2629T:p.V877F	NM_001193640:exon6:c.G2365T,NM_201253:exon8:c.G2701T,NM_001257965:exon11:c.G2629T	CRB1:uc001gub.1:exon4:c.G1648T:p.V550F,CRB1:uc010ppd.2:exon4:c.G1144T:p.V382F,CRB1:uc009wza.3:exon6:c.G2365T:p.V789F,CRB1:uc001gtz.3:exon8:c.G2701T:p.V901F,CRB1:uc010poz.2:exon11:c.G2629T:p.V877F	nonsynonymous SNV		0	0	0	Info=CLASS=DM?;MUT=ALT;ID=CS107850;Ref=G;Alt=T;Start=197398603;End=197398603;HET=.;MAF=.;dbSNP=.;Disease=Retinitis pigmentosa|	Info=CLASS=DM?;MUT=ALT;ID=CS107850;Ref=G;Alt=T;Start=197398603;End=197398603;HET=0;MAF=0;dbSNP=0;Disease=Retinitis pigmentosa|	SGP2014-3148-1	1
chr1	197112244	197112244	G	A	hom	ASPM;ASPM;ASPM;ASPM	ASPM:NM_001206846:exon3:c.C1138T:p.Q380X,ASPM:NM_018136:exon3:c.C1138T:p.Q380X;ASPM:NM_001206846:exon3:c.C1138T:p.Q380X,ASPM:NM_018136:exon3:c.C1138T:p.Q380X;ASPM:NM_001206846:exon3:c.C1138T:p.Q380X,ASPM:NM_018136:exon3:c.C1138T:p.Q380X;ASPM:NM_001206846:exon3:c.C1138T:p.Q380X,ASPM:NM_018136:exon3:c.C1138T:p.Q380X	NM_001206846:exon3:c.C1138T,NM_018136:exon3:c.C1138T;NM_001206846:exon3:c.C1138T,NM_018136:exon3:c.C1138T;NM_001206846:exon3:c.C1138T,NM_018136:exon3:c.C1138T;NM_001206846:exon3:c.C1138T,NM_018136:exon3:c.C1138T	ASPM:uc001gtu.3:exon3:c.C1138T:p.Q380X,ASPM:uc001gtv.3:exon3:c.C1138T:p.Q380X;ASPM:uc001gtu.3:exon3:c.C1138T:p.Q380X,ASPM:uc001gtv.3:exon3:c.C1138T:p.Q380X;ASPM:uc001gtu.3:exon3:c.C1138T:p.Q380X,ASPM:uc001gtv.3:exon3:c.C1138T:p.Q380X;ASPM:uc001gtu.3:exon3:c.C1138T:p.Q380X,ASPM:uc001gtv.3:exon3:c.C1138T:p.Q380X	stopgain SNV;stopgain SNV;stopgain SNV;stopgain SNV	;;;	0	1	0	Info=CLASS=DM;MUT=ALT;ID=CM142036;Ref=G;Alt=A;Start=197112244;End=197112244;HET=.;MAF=.;dbSNP=.;Disease=Primary microcephaly|;Info=CLASS=DM;MUT=ALT;ID=CM142036;Ref=G;Alt=A;Start=197112244;End=197112244;HET=.;MAF=.;dbSNP=.;Disease=Primary microcephaly|;Info=CLASS=DM;MUT=ALT;ID=CM142036;Ref=G;Alt=A;Start=197112244;End=197112244;HET=.;MAF=.;dbSNP=.;Disease=Primary microcephaly|;Info=CLASS=DM;MUT=ALT…	0	SGP2013-0358-2;SGP2014-4756-1;SGP2014-4778-1;SGP2014-4841-1	4
chr9	133339513	133339513	C	T	hom	ASS1;ASS1	ASS1:NM_054012:exon5:c.379C>T:p.R127W,ASS1:NM_000050:exon6:c.379C>T:p.R127W	NM_054012:exon5:c.379C>T,NM_000050:exon6:c.379C>T	ASS1:uc004bzn.3:exon5:c.379C>T:p.R127W,ASS1:uc004bzm.3:exon6:c.379C>T:p.R127W,ASS1:uc010mza.3:exon6:c.607C>T:p.R203W	nonsynonymous SNV		0	0	0	Info=CLASS=DM;MUT=ALT;ID=CM091430;Ref=C;Alt=T;Start=133339513;End=133339513;HET=.;MAF=.;dbSNP=.;Disease=Citrullinaemia||Info=CLASS=DM;MUT=ALT;ID=CM1210022;Ref=C;Alt=G;Start=133339513;End=133339513;HET=.;MAF=.;dbSNP=.;Disease=Citrullinaemia	Info=CLASS=DM;MUT=ALT;ID=CM1210022;Ref=C;Alt=G;Start=133339513;End=133339513;HET=0;MAF=0;dbSNP=0;Disease=Citrullinaemia||Info=CLASS=DM;MUT=ALT;ID=CM091430;Ref=C;Alt=T;Start=133339513;End=133339513;HET=0;MAF=0;dbSNP=0;Disease=Citrullinaemia|Info=CLASS=DM;MUT=ALT;ID=CM068352;Ref=G;Alt=A;Start=133339504;End=133339504;HET=0;MAF=0;dbSNP=0;Disease=Citrullinaemia|	SGP2014-3634-1	1
chr16	15785157	15785158	AC	0	hom	NDE1	NDE1:NM_017668:exon6:c.680_681del:p.227_227del,NDE1:NM_001143979:exon7:c.680_681del:p.227_227del	NM_017668:exon6:c.680_681del,NM_001143979:exon7:c.680_681del	NDE1:uc002ddu.1:exon2:c.491_492del:p.164_164del,NDE1:uc002ddt.1:exon5:c.680_681del:p.227_227del,NDE1:uc002dds.3:exon6:c.680_681del:p.227_227del,NDE1:uc010uzy.2:exon7:c.680_681del:p.227_227del	frameshift deletion		0	0	0	Info=CLASS=DM;MUT=ALT;ID=CD112983;Ref=AAC;Alt=A;Start=15785156;End=15785158;HET=.;MAF=.;dbSNP=.;Disease=Microcephaly with microlissencephaly|	Info=CLASS=DM;MUT=ALT;ID=CD112983;Ref=AAC;Alt=A;Start=15785156;End=15785158;HET=0;MAF=0;dbSNP=0;Disease=Microcephaly with microlissencephaly|	SGP2014-4879-1	1
chr11	88911351	88911351	G	A	hom	TYR	TYR:NM_000372:exon1:c.230G>A:p.R77Q	NM_000372:exon1:c.230G>A	TYR:uc001pcs.3:exon1:c.230G>A:p.R77Q	nonsynonymous SNV	rs61753185	0.000399361	2	1	Info=CLASS=DM;MUT=ALT;ID=CM900220;Ref=G;Alt=A;Start=88911351;End=88911351;HET=.;MAF=0.0004/2;dbSNP=rs61753185;Disease=Albinism, oculocutaneous 1||Info=CLASS=DM;MUT=ALT;ID=CM900220;Ref=G;Alt=A;Start=88911351;End=88911351;HET=.;MAF=0.0004/2;dbSNP=rs61753185;Disease=Albinism, oculocutaneous 1|Info=CLASS=DM;MUT=ALT;ID=CM100980;Ref=C;Alt=G;Start=88911350;End=88911350;HET=.;MAF=.;dbSNP=.;Disease=Albini…	Info=CLASS=DM;MUT=ALT;ID=CM900220;Ref=G;Alt=A;Start=88911351;End=88911351;HET=0;MAF=0.001/1;dbSNP=rs61753185;Disease=Albinism, oculocutaneous 1||Info=CLASS=DM;MUT=ALT;ID=CM900220;Ref=G;Alt=A;Start=88911351;End=88911351;HET=0;MAF=0.001/1;dbSNP=rs61753185;Disease=Albinism, oculocutaneous 1|Info=CLASS=DM;MUT=ALT;ID=CM100980;Ref=C;Alt=G;Start=88911350;End=88911350;HET=0;MAF=0;dbSNP=0;Disease=Albinism…	SGP2014-3428-1	1
chr2	179436019	179436019	C	T	het	TTN;TTN-AS1	(NR_038271:exon2:c.447-8C>T)	NR_038271:exon2:c.447-8C>T	UNKNOWN	nonsynonymous SNV		0	2	0	0	0	SGP2014-1779-1	1
chr7	148504761	148504761	C	T	het	EZH2	EZH2:NM_001203249:exon19:c.G2065A:p.E689K,EZH2:NM_152998:exon19:c.G2101A:p.E701K,EZH2:NM_001203247:exon20:c.G2218A:p.E740K,EZH2:NM_001203248:exon20:c.G2191A:p.E731K,EZH2:NM_004456:exon20:c.G2233A:p.E745K	NM_001203249:exon19:c.G2065A,NM_152998:exon19:c.G2101A,NM_001203247:exon20:c.G2218A,NM_001203248:exon20:c.G2191A,NM_004456:exon20:c.G2233A	EZH2:uc022aov.1:exon17:c.G1975A:p.E659K,EZH2:uc003wfc.2:exon19:c.G2101A:p.E701K,EZH2:uc011kug.2:exon19:c.G2065A:p.E689K,EZH2:uc003wfb.2:exon20:c.G2233A:p.E745K,EZH2:uc003wfd.2:exon20:c.G2218A:p.E740K,EZH2:uc011kuh.2:exon20:c.G2191A:p.E731K	nonsynonymous SNV		0	0	0	Info=CLASS=DM;MUT=ALT;ID=CM1110546;Ref=C;Alt=T;Start=148504761;End=148504761;HET=.;MAF=.;dbSNP=rs397515548;Disease=Weaver syndrome||Info=CLASS=DM;MUT=ALT;ID=CI1110549;Ref=C;Alt=CGAT;Start=148504761;End=148504761;HET=.;MAF=.;dbSNP=.;Disease=Weaver syndrome	Info=CLASS=DM;MUT=ALT;ID=CM1110546;Ref=C;Alt=T;Start=148504761;End=148504761;HET=0;MAF=0;dbSNP=0;Disease=Weaver syndrome||Info=CLASS=DM;MUT=ALT;ID=CI1110549;Ref=C;Alt=CGAT;Start=148504761;End=148504761;HET=0;MAF=0;dbSNP=0;Disease=Weaver syndrome	SGP2014-3978-1	1
chr19	19304761	19304761	0	CTTA	hom	RFXANK	RFXANK:NM_003721:exon3:c.6_7insCTTA:p.E2fs,RFXANK:NM_134440:exon3:c.6_7insCTTA:p.E2fs	NM_003721:exon3:c.6_7insCTTA,NM_134440:exon3:c.6_7insCTTA	RFXANK:uc021uqt.1:exon1:c.6_7insCTTA:p.E2fs,RFXANK:uc002nlv.3:exon2:c.6_7insCTTA:p.E2fs,RFXANK:uc002nls.3:exon3:c.6_7insCTTA:p.E2fs,RFXANK:uc002nlt.3:exon3:c.6_7insCTTA:p.E2fs,RFXANK:uc002nlu.3:exon3:c.6_7insCTTA:p.E2fs	frameshift insertion		0	1	0	0		SGP2013-1032-1	1
chr17	7918083	7918083	G	A	hom	GUCY2D	(NM_000180:exon13:c.2576+1G>A)	NM_000180:exon13:c.2576+1G>A				0	2	0	Info=CLASS=DM;MUT=ALT;ID=CS078239;Ref=G;Alt=A;Start=7918083;End=7918083;HET=.;MAF=.;dbSNP=.;Disease=Leber congenital amaurosis|	Info=CLASS=DM;MUT=ALT;ID=CS078239;Ref=G;Alt=A;Start=7918083;End=7918083;HET=0;MAF=0;dbSNP=0;Disease=Leber congenital amaurosis|	SGP2014-2688-1	1
chr12	49375300	49375300	C	A	hom	WNT1	WNT1:NM_005430:exon4:c.990C>A:p.C330X	NM_005430:exon4:c.990C>A	WNT1:uc001rsu.3:exon4:c.990C>A:p.C330X	stopgain		0	0	0	Info=CLASS=DM;MUT=ALT;ID=CM135594;Ref=C;Alt=A;Start=49375300;End=49375300;HET=.;MAF=.;dbSNP=.;Disease=Osteogenesis imperfecta, autosomal recessive|	Info=CLASS=DM;MUT=ALT;ID=CM135594;Ref=C;Alt=A;Start=49375300;End=49375300;HET=0;MAF=0;dbSNP=0;Disease=Osteogenesis imperfecta, autosomal recessive|	SGP2014-4693-1	1
chr17	27581304	27581307	GAGA	0	hom	CRYBA1	CRYBA1:NM_005208:exon6:c.585_588del:p.195_196del	NM_005208:exon6:c.585_588del	CRYBA1:uc002hdw.3:exon6:c.585_588del:p.195_196del	frameshift deletion		0	0	0	Info=CLASS=DM;MUT=ALT;ID=CD147942;Ref=GGA;Alt=G;Start=27581303;End=27581305;HET=.;MAF=.;dbSNP=.;Disease=Cataract, autosomal dominant|	0	SGP2014-3206-1	1
chrX	135825852	135825852	C	T	hom	ARHGEF6	ARHGEF6:NM_004840:exon5:c.G553A:p.D185N	NM_004840:exon5:c.G553A	ARHGEF6:uc011mwd.2:exon4:c.G91A:p.D31N,ARHGEF6:uc011mwe.2:exon4:c.G91A:p.D31N,ARHGEF6:uc004fab.3:exon5:c.G553A:p.D185N	nonsynonymous SNV		0	3	0	0	0	SGP2014-4641-1	1
chr10	76349054	76349054	T	A	hom	ADK	ADK:NM_001202449:exon7:c.T636A:p.F212L,ADK:NM_001202450:exon7:c.T570A:p.F190L,ADK:NM_001123:exon8:c.T690A:p.F230L,ADK:NM_006721:exon8:c.T741A:p.F247L	NM_001202449:exon7:c.T636A,NM_001202450:exon7:c.T570A,NM_001123:exon8:c.T690A,NM_006721:exon8:c.T741A	ADK:uc010qlb.2:exon7:c.T570A:p.F190L,ADK:uc010qlc.2:exon7:c.T636A:p.F212L,ADK:uc001jwi.3:exon8:c.T741A:p.F247L,ADK:uc001jwj.3:exon8:c.T690A:p.F230L	nonsynonymous SNV		0	0	0	0	0	SGP2014-3138-1	1
chr11	76919498	76919500	CTT	0	hom	MYO7A;MYO7A;MYO7A;MYO7A;MYO7A	MYO7A:NM_000260:exon43:c.5880_5882del:p.1960_1961del,MYO7A:NM_001127180:exon43:c.5766_5768del:p.1922_1923del;MYO7A:NM_000260:exon43:c.5880_5882del:p.1960_1961del,MYO7A:NM_001127180:exon43:c.5766_5768del:p.1922_1923del;MYO7A:NM_000260:exon43:c.5880_5882del:p.1960_1961del,MYO7A:NM_001127180:exon43:c.5766_5768del:p.1922_1923del;MYO7A:NM_000260:exon43:c.5880_5882del:p.1960_1961del,MYO7A:NM_001127180:…	NM_000260:exon43:c.5880_5882del,NM_001127180:exon43:c.5766_5768del;NM_000260:exon43:c.5880_5882del,NM_001127180:exon43:c.5766_5768del;NM_000260:exon43:c.5880_5882del,NM_001127180:exon43:c.5766_5768del;NM_000260:exon43:c.5880_5882del,NM_001127180:exon43:c.5766_5768del;NM_000260:exon43:c.5880_5882del,NM_001127180:exon43:c.5766_5768del	MYO7A:uc001oyb.2:exon43:c.5880_5882del:p.1960_1961del,MYO7A:uc001oyc.2:exon43:c.5766_5768del:p.1922_1923del;MYO7A:uc001oyb.2:exon43:c.5880_5882del:p.1960_1961del,MYO7A:uc001oyc.2:exon43:c.5766_5768del:p.1922_1923del;MYO7A:uc001oyb.2:exon43:c.5880_5882del:p.1960_1961del,MYO7A:uc001oyc.2:exon43:c.5766_5768del:p.1922_1923del;MYO7A:uc001oyb.2:exon43:c.5880_5882del:p.1960_1961del,MYO7A:uc001oyc.2:exon…	nonframeshift deletion;nonframeshift deletion;nonframeshift deletion;nonframeshift deletion;nonframeshift deletion	rs111033232;rs111033232;rs111033232;rs111033232;rs111033232	0	1	0	Info=CLASS=DM;MUT=ALT;ID=CD064586;Ref=ACTT;Alt=A;Start=76919497;End=76919500;HET=.;MAF=.;dbSNP=rs111033232;Disease=Usher syndrome 1|;Info=CLASS=DM;MUT=ALT;ID=CD064586;Ref=ACTT;Alt=A;Start=76919497;End=76919500;HET=.;MAF=.;dbSNP=rs111033232;Disease=Usher syndrome 1|;Info=CLASS=DM;MUT=ALT;ID=CD064586;Ref=ACTT;Alt=A;Start=76919497;End=76919500;HET=.;MAF=.;dbSNP=rs111033232;Disease=Usher syndrome 1|;…	Info=CLASS=DM;MUT=ALT;ID=CD064586;Ref=ACTT;Alt=A;Start=76919497;End=76919500;HET=0;MAF=0;dbSNP=rs111033232;Disease=Usher syndrome 1|;Info=CLASS=DM;MUT=ALT;ID=CD064586;Ref=ACTT;Alt=A;Start=76919497;End=76919500;HET=0;MAF=0;dbSNP=rs111033232;Disease=Usher syndrome 1|;Info=CLASS=DM;MUT=ALT;ID=CD064586;Ref=ACTT;Alt=A;Start=76919497;End=76919500;HET=0;MAF=0;dbSNP=rs111033232;Disease=Usher syndrome 1|;…	SGP2014-3502-1;SGP2014-3538-1;SGP2014-3697-1;SGP2014-3872-1;SGP2014-3886-1	5
chr7	140453146	140453146	G	C	het	BRAF	BRAF:NM_004333:exon15:c.C1789G:p.L597V	NM_004333:exon15:c.C1789G	BRAF:uc003vwc.4:exon15:c.C1789G:p.L597V	nonsynonymous SNV	rs121913369	0	1	1	Info=CLASS=DM;MUT=ALT;ID=CM092080;Ref=G;Alt=C;Start=140453146;End=140453146;HET=.;MAF=.;dbSNP=rs121913369;Disease=Noonan syndrome|	Info=CLASS=DM;MUT=ALT;ID=CM092080;Ref=G;Alt=C;Start=140453146;End=140453146;HET=0;MAF=0;dbSNP=rs121913369;Disease=Noonan syndrome|	SGP2013-0348-1	1
chr7	94038662	94038662	G	A	het	COL1A2	COL1A2:NM_000089:exon17:c.G821A:p.G274D	NM_000089:exon17:c.G821A	COL1A2:uc003ung.1:exon17:c.G821A:p.G274D	nonsynonymous SNV	rs67675951	0	0	0	Info=CLASS=DM;MUT=ALT;ID=CM070835;Ref=G;Alt=T;Start=94038662;End=94038662;HET=.;MAF=.;dbSNP=rs67675951;Disease=Osteogenesis imperfecta III||Info=CLASS=DM;MUT=ALT;ID=CM011295;Ref=G;Alt=A;Start=94038662;End=94038662;HET=.;MAF=.;dbSNP=rs67675951;Disease=Osteogenesis imperfecta IV	Info=CLASS=DM;MUT=ALT;ID=CM011295;Ref=G;Alt=A;Start=94038662;End=94038662;HET=0;MAF=0;dbSNP=rs67675951;Disease=Osteogenesis imperfecta IV||Info=CLASS=DM;MUT=ALT;ID=CM070835;Ref=G;Alt=T;Start=94038662;End=94038662;HET=0;MAF=0;dbSNP=rs67675951;Disease=Osteogenesis imperfecta III	SGP2014-4581-1	1
chr15	48776092	48776092	C	T	het	FBN1	FBN1:NM_000138:exon31:c.G3761A:p.C1254Y	NM_000138:exon31:c.G3761A	FBN1:uc001zwx.2:exon31:c.G3761A:p.C1254Y	nonsynonymous SNV		0	2	0	Info=CLASS=DM;MUT=ALT;ID=CM098682;Ref=C;Alt=T;Start=48776092;End=48776092;HET=.;MAF=.;dbSNP=.;Disease=Furlong syndrome|	Info=CLASS=DM;MUT=ALT;ID=CM098682;Ref=C;Alt=T;Start=48776092;End=48776092;HET=0;MAF=0;dbSNP=0;Disease=Furlong syndrome|	SGP2014-1915-1	1
chr8	6500514	6500514	G	C	het	MCPH1	(NM_024596:exon14:c.2453-1G>C)	NM_024596:exon14:c.2453-1G>C				0	0	0	0	0	SGP2014-4260-1	1
chr19	13004444	13004444	G	A	hom	GCDH	GCDH:NM_000159:exon6:c.G482A:p.R161Q,GCDH:NM_013976:exon6:c.G482A:p.R161Q	NM_000159:exon6:c.G482A,NM_013976:exon6:c.G482A	UNKNOWN	nonsynonymous SNV		0	0	0	Info=CLASS=DM;MUT=ALT;ID=CM980857;Ref=G;Alt=A;Start=13004444;End=13004444;HET=.;MAF=.;dbSNP=.;Disease=Glutaricacidaemia I|	Info=CLASS=DM;MUT=ALT;ID=CM980857;Ref=G;Alt=A;Start=13004444;End=13004444;HET=0;MAF=0;dbSNP=0;Disease=Glutaricacidaemia I|	SGP2014-3669-1	1
chr8	145638714	145638714	C	A	hom	SLC39A4	SLC39A4:NM_017767:exon9:c.G1459T:p.G487W,SLC39A4:NM_130849:exon10:c.G1534T:p.G512W	NM_017767:exon9:c.G1459T,NM_130849:exon10:c.G1534T	SLC39A4:uc003zco.3:exon6:c.G706T:p.G236W,SLC39A4:uc003zcp.3:exon9:c.G1459T:p.G487W,SLC39A4:uc003zcq.3:exon10:c.G1534T:p.G512W	nonsynonymous SNV		0	0	0	Info=CLASS=DM;MUT=ALT;ID=CM093837;Ref=C;Alt=A;Start=145638714;End=145638714;HET=.;MAF=.;dbSNP=.;Disease=Acrodermatitis enteropathica|	Info=CLASS=DM;MUT=ALT;ID=CM093837;Ref=C;Alt=A;Start=145638714;End=145638714;HET=0;MAF=0;dbSNP=0;Disease=Acrodermatitis enteropathica|	SGP2014-5251-1	1
chr1	170513982	170513982	G	C	hom	GORAB;GORAB	GORAB:NM_001146039:exon4:c.733G>C:p.A245P,GORAB:NM_152281:exon4:c.733G>C:p.A245P	NM_001146039:exon4:c.733G>C,NM_152281:exon4:c.733G>C	GORAB:uc001ghd.2:exon1:c.112G>C:p.A38P,GORAB:uc001ghc.2:exon3:c.193G>C:p.A65P,GORAB:uc001ggz.4:exon4:c.733G>C:p.A245P,GORAB:uc001gha.2:exon4:c.733G>C:p.A245P,GORAB:uc009wvx.2:exon4:c.193G>C:p.A65P,GORAB:uc001ghb.2:exon6:c.193G>C:p.A65P	nonsynonymous SNV		0	0	0	Info=CLASS=DM;MUT=ALT;ID=CM095749;Ref=G;Alt=C;Start=170513982;End=170513982;HET=.;MAF=.;dbSNP=.;Disease=Gerodermia osteodysplasticum|	Info=CLASS=DM;MUT=ALT;ID=CM095749;Ref=G;Alt=C;Start=170513982;End=170513982;HET=0;MAF=0;dbSNP=0;Disease=Gerodermia osteodysplasticum|	SGP2014-4875-1	1
chr2	169787204	169787204	G	A	hom	ABCB11	ABCB11:NM_003742:exon25:c.C3382T:p.R1128C	NM_003742:exon25:c.C3382T	ABCB11:uc010zda.1:exon12:c.C1708T:p.R570C,ABCB11:uc010zdb.1:exon12:c.C1810T:p.R604C,ABCB11:uc002ueo.1:exon25:c.C3382T:p.R1128C	nonsynonymous SNV		0	1	0	Info=CLASS=DM;MUT=ALT;ID=CM081482;Ref=G;Alt=A;Start=169787204;End=169787204;HET=.;MAF=.;dbSNP=.;Disease=Intrahepatic cholestasis, familial progressive 2|	Info=CLASS=DM;MUT=ALT;ID=CM081482;Ref=G;Alt=A;Start=169787204;End=169787204;HET=0;MAF=0;dbSNP=0;Disease=Intrahepatic cholestasis, familial progressive 2|	SGP2014-2288-1	1
chr5	149758969	149758969	C	T	hom	TCOF1	TCOF1:NM_000356:exon15:c.C2425T:p.Q809X,TCOF1:NM_001135245:exon15:c.C2425T:p.Q809X,TCOF1:NM_001008657:exon16:c.C2656T:p.Q886X,TCOF1:NM_001135243:exon16:c.C2656T:p.Q886X,TCOF1:NM_001135244:exon16:c.C2656T:p.Q886X,TCOF1:NM_001195141:exon16:c.C2656T:p.Q886X	NM_000356:exon15:c.C2425T,NM_001135245:exon15:c.C2425T,NM_001008657:exon16:c.C2656T,NM_001135243:exon16:c.C2656T,NM_001135244:exon16:c.C2656T,NM_001195141:exon16:c.C2656T	TCOF1:uc003lrx.3:exon15:c.C2425T:p.Q809X,TCOF1:uc003lsa.3:exon15:c.C2425T:p.Q809X,TCOF1:uc003lrw.3:exon16:c.C2656T:p.Q886X,TCOF1:uc003lry.3:exon16:c.C2656T:p.Q886X,TCOF1:uc003lrz.3:exon16:c.C2656T:p.Q886X,TCOF1:uc011dch.2:exon16:c.C2656T:p.Q886X	stopgain SNV		0	0	0	0	0	SGP2013-0332-1	1
chr17	19559830	19559830	T	C	hom	ALDH3A2	ALDH3A2:NM_000382:exon4:c.T623C:p.L208P,ALDH3A2:NM_001031806:exon4:c.T623C:p.L208P	NM_000382:exon4:c.T623C,NM_001031806:exon4:c.T623C	ALDH3A2:uc002gwd.1:exon1:c.T44C:p.L15P,ALDH3A2:uc002gwa.1:exon4:c.T623C:p.L208P,ALDH3A2:uc002gwb.1:exon4:c.T623C:p.L208P,ALDH3A2:uc010cqr.1:exon5:c.T44C:p.L15P	nonsynonymous SNV		0	0	0	0	0	SGP2014-4349-1	1
chr1	94528794	94528794	0	TTTC	hom	ABCA4	ABCA4:NM_000350:exon12:c.1633_1634insGAAA:p.N545fs	NM_000350:exon12:c.1633_1634insGAAA	ABCA4:uc001dqh.3:exon12:c.1633_1634insGAAA:p.N545fs,ABCA4:uc010otn.1:exon12:c.1633_1634insGAAA:p.N545fs	frameshift insertion		0	0	0	0		SGP2014-2716-1	1
chr12	2224509	2224509	G	A	hom	CACNA1C	CACNA1C:NM_000719:exon2:c.G169A:p.D57N,CACNA1C:NM_001129827:exon2:c.G169A:p.D57N,CACNA1C:NM_001129829:exon2:c.G169A:p.D57N,CACNA1C:NM_001129830:exon2:c.G169A:p.D57N,CACNA1C:NM_001129831:exon2:c.G169A:p.D57N,CACNA1C:NM_001129832:exon2:c.G169A:p.D57N,CACNA1C:NM_001129833:exon2:c.G169A:p.D57N,CACNA1C:NM_001129834:exon2:c.G169A:p.D57N,CACNA1C:NM_001129835:exon2:c.G169A:p.D57N,CACNA1C:NM_001129836:exo…	NM_000719:exon2:c.G169A,NM_001129827:exon2:c.G169A,NM_001129829:exon2:c.G169A,NM_001129830:exon2:c.G169A,NM_001129831:exon2:c.G169A,NM_001129832:exon2:c.G169A,NM_001129833:exon2:c.G169A,NM_001129834:exon2:c.G169A,NM_001129835:exon2:c.G169A,NM_001129836:exon2:c.G169A,NM_001129837:exon2:c.G169A,NM_001129838:exon2:c.G169A,NM_001129839:exon2:c.G169A,NM_001129840:exon2:c.G169A,NM_001129841:exon2:c.G16…	CACNA1C:uc001qjz.2:exon2:c.G169A:p.D57N,CACNA1C:uc001qkb.2:exon2:c.G169A:p.D57N,CACNA1C:uc001qkc.2:exon2:c.G169A:p.D57N,CACNA1C:uc001qkd.2:exon2:c.G169A:p.D57N,CACNA1C:uc001qke.2:exon2:c.G169A:p.D57N,CACNA1C:uc001qkf.2:exon2:c.G169A:p.D57N,CACNA1C:uc001qkg.2:exon2:c.G169A:p.D57N,CACNA1C:uc001qkh.2:exon2:c.G169A:p.D57N,CACNA1C:uc001qkj.2:exon2:c.G169A:p.D57N,CACNA1C:uc001qkk.2:exon2:c.G169A:p.D57N…	nonsynonymous SNV		0	4	1	0	0	SGP2014-1892-1	1
chr3	121491452	121491453	TG	0	hom	IQCB1	IQCB1:NM_001023571:exon11:c.1119_1120del:p.H373fs,IQCB1:NM_001023570:exon14:c.1518_1519del:p.H506fs	NM_001023571:exon11:c.1119_1120del,NM_001023570:exon14:c.1518_1519del	IQCB1:uc003eek.2:exon11:c.1119_1120del:p.H373fs,IQCB1:uc010hre.1:exon14:c.1518_1519del:p.H506fs	frameshift deletion		0	0	0	Info=CLASS=DM;MUT=ALT;ID=CD050887;Ref=CTG;Alt=C;Start=121491451;End=121491453;HET=.;MAF=.;dbSNP=rs398123538;Disease=Senior-Loken syndrome 5||Info=CLASS=DM;MUT=ALT;ID=CD050887;Ref=CTG;Alt=C;Start=121491451;End=121491453;HET=.;MAF=.;dbSNP=rs398123538;Disease=Senior-Loken syndrome 5|Info=CLASS=DM;MUT=ALT;ID=CD050887;Ref=CTG;Alt=C;Start=121491451;End=121491453;HET=.;MAF=.;dbSNP=rs398123538;Disease=Se…	Info=CLASS=DM;MUT=ALT;ID=CD050887;Ref=CTG;Alt=C;Start=121491451;End=121491453;HET=0;MAF=0;dbSNP=0;Disease=Senior-Loken syndrome 5||Info=CLASS=DM;MUT=ALT;ID=CD050887;Ref=CTG;Alt=C;Start=121491451;End=121491453;HET=0;MAF=0;dbSNP=0;Disease=Senior-Loken syndrome 5|Info=CLASS=DM;MUT=ALT;ID=CD050887;Ref=CTG;Alt=C;Start=121491451;End=121491453;HET=0;MAF=0;dbSNP=0;Disease=Senior-Loken syndrome 5|Info=CLA…	SGP2014-4103-1	1
chr14	68192803	68192803	G	T	het;hom	RDH12;RDH12	RDH12:NM_152443:exon6:c.G379T:p.G127X;RDH12:NM_152443:exon6:c.G379T:p.G127X	NM_152443:exon6:c.G379T;NM_152443:exon6:c.G379T	RDH12:uc001xjz.4:exon6:c.G379T:p.G127X;RDH12:uc001xjz.4:exon6:c.G379T:p.G127X	stopgain SNV;stopgain SNV	rs104894474;rs104894474	0	0	1	Info=CLASS=DM;MUT=ALT;ID=CM042466;Ref=G;Alt=T;Start=68192803;End=68192803;HET=.;MAF=.;dbSNP=rs104894474;Disease=Leber congenital amaurosis|;Info=CLASS=DM;MUT=ALT;ID=CM042466;Ref=G;Alt=T;Start=68192803;End=68192803;HET=.;MAF=.;dbSNP=rs104894474;Disease=Leber congenital amaurosis|	Info=CLASS=DM;MUT=ALT;ID=CM042466;Ref=G;Alt=T;Start=68192803;End=68192803;HET=0;MAF=0;dbSNP=rs104894474;Disease=Leber congenital amaurosis|;Info=CLASS=DM;MUT=ALT;ID=CM042466;Ref=G;Alt=T;Start=68192803;End=68192803;HET=0;MAF=0;dbSNP=rs104894474;Disease=Leber congenital amaurosis|	SGP2014-2692-1;SGP2014-2758-1	2
chr3	100962901	100962901	C	T	hom	IMPG2;IMPG2;IMPG2	IMPG2:NM_016247:exon13:c.G2274A:p.W758X;IMPG2:NM_016247:exon13:c.G2274A:p.W758X;IMPG2:NM_016247:exon13:c.G2274A:p.W758X	NM_016247:exon13:c.G2274A;NM_016247:exon13:c.G2274A;NM_016247:exon13:c.G2274A	IMPG2:uc011bhe.2:exon12:c.G1863A:p.W621X,IMPG2:uc003duq.2:exon13:c.G2274A:p.W758X;IMPG2:uc011bhe.2:exon12:c.G1863A:p.W621X,IMPG2:uc003duq.2:exon13:c.G2274A:p.W758X;IMPG2:uc011bhe.2:exon12:c.G1863A:p.W621X,IMPG2:uc003duq.2:exon13:c.G2274A:p.W758X	stopgain SNV;stopgain SNV;stopgain SNV	;;	0	0	0	0	0	SGP2014-2883-1;SGP2014-3227-1;SGP2014-3351-1	3
chr17	33904121	33904121	G	A	hom	PEX12	PEX12:NM_000286:exon2:c.C616T:p.Q206X	NM_000286:exon2:c.C616T	PEX12:uc002hjp.3:exon2:c.C616T:p.Q206X	stopgain SNV		0	0	0	0	0	SGP2014-2077-1	1
chrX	135741507	135741508	AT	0	hom	CD40LG	CD40LG:NM_000074:exon5:c.719_720del:p.240_240del	NM_000074:exon5:c.719_720del	CD40LG:uc010nsd.3:exon4:c.656_657del:p.219_219del,CD40LG:uc004faa.3:exon5:c.719_720del:p.240_240del	frameshift deletion		0	1	0	0	0	SGP2013-1104-1	1
chrX	601772	601772	C	T	het	SHOX	SHOX:NM_000451:exon5:c.583C>T:p.R195X,SHOX:NM_006883:exon5:c.583C>T:p.R195X	NM_000451:exon5:c.583C>T,NM_006883:exon5:c.583C>T	SHOX:uc004cph.1:exon5:c.583C>T:p.R195X,SHOX:uc004cpi.3:exon5:c.583C>T:p.R195X	stopgain	rs137852552	0	0	0	Info=CLASS=DM;MUT=ALT;ID=CM971378;Ref=C;Alt=T;Start=601772;End=601772;HET=.;MAF=.;dbSNP=rs137852552;Disease=Short stature|	Info=CLASS=DM;MUT=ALT;ID=CM971378;Ref=C;Alt=T;Start=601772;End=601772;HET=0;MAF=0;dbSNP=rs137852552;Disease=Short stature||Info=CLASS=DM;MUT=ALT;ID=CM074529;Ref=C;Alt=A;Start=601771;End=601771;HET=0;MAF=0;dbSNP=0;Disease=Short stature|	SGP2014-4114-1	1
chr3	46899961	46899961	G	A	het	MYL3	(NM_000258:exon6:c.482-10C>T)	NM_000258:exon6:c.482-10C>T				0	1	0	0	0	SGP2014-1744-1	1
chr20	31024150	31024150	C	T	het	ASXL1	ASXL1:NM_015338:exon12:c.C3635T:p.S1212F	NM_015338:exon12:c.C3635T	ASXL1:uc010geb.3:exon9:c.C3308T:p.S1103F,ASXL1:uc002wxs.3:exon12:c.C3632T:p.S1211F,ASXL1:uc021wbw.1:exon13:c.C3635T:p.S1212F	nonsynonymous SNV		0	0	0	0	0	SGP2014-4988-1	1
chr17	46024048	46024048	G	A	hom	PNPO	PNPO:NM_018129:exon7:c.686G>A:p.R229Q	NM_018129:exon7:c.686G>A	PNPO:uc010wkz.2:exon6:c.632G>A:p.R211Q,PNPO:uc010wla.2:exon6:c.401G>A:p.R134Q,PNPO:uc010wlb.2:exon6:c.557G>A:p.R186Q,PNPO:uc002imo.3:exon7:c.686G>A:p.R229Q	nonsynonymous SNV		0	0	0	Info=CLASS=DM;MUT=ALT;ID=CM136083;Ref=G;Alt=A;Start=46024048;End=46024048;HET=.;MAF=.;dbSNP=.;Disease=Epileptic encephalopathy, early myoclonic|	Info=CLASS=DM;MUT=ALT;ID=CM136083;Ref=G;Alt=A;Start=46024048;End=46024048;HET=0;MAF=0;dbSNP=0;Disease=Epileptic encephalopathy, early myoclonic||Info=CLASS=DM;MUT=ALT;ID=CM051610;Ref=C;Alt=T;Start=46024047;End=46024047;HET=0;MAF=0.001/1;dbSNP=rs104894629;Disease=Epileptic encephalopathy, neonatal|	SGP2014-4625-1	1
chr6	42689576	42689576	C	T	hom	PRPH2	PRPH2:NM_000322:exon1:c.G497A:p.C166Y	NM_000322:exon1:c.G497A	PRPH2:uc003osk.3:exon1:c.G497A:p.C166Y	nonsynonymous SNV		0	0	0	0	0	SGP2014-2773-1	1
chr16	30998325	30998325	T	0	hom	HSD3B7	(NM_025193:exon6:c.694+2T>-)	NM_025193:exon6:c.694+2T>-				0	0	1	0		SGP2014-3683-1	1
chr12	56846932	56846932	T	C	het	MIP	MIP:NM_012064:exon3:c.A530G:p.Y177C	NM_012064:exon3:c.A530G	MIP:uc001slh.3:exon3:c.A530G:p.Y177C	nonsynonymous SNV		0	0	0	Info=CLASS=DM;MUT=ALT;ID=CM113696;Ref=T;Alt=C;Start=56846932;End=56846932;HET=.;MAF=.;dbSNP=.;Disease=Cataract, nuclear|	Info=CLASS=DM;MUT=ALT;ID=CM113696;Ref=T;Alt=C;Start=56846932;End=56846932;HET=0;MAF=0;dbSNP=0;Disease=Cataract, nuclear|	SGP2014-3001-1	1
chr10	73553299	73553299	C	T	hom	CDH23	CDH23:NM_022124:exon46:c.C6614T:p.P2205L	NM_022124:exon46:c.C6614T	CDH23:uc001jrx.4:exon46:c.C6605T:p.P2202L	nonsynonymous SNV		0	2	2	0	0	SGP2014-3495-1	1
chr5	42711393	42711393	C	T	hom	GHR;GHR	GHR:NM_001242460:exon5:c.C637T:p.R213X,GHR:NM_001242406:exon6:c.C703T:p.R235X,GHR:NM_001242461:exon6:c.C703T:p.R235X,GHR:NM_001242462:exon6:c.C703T:p.R235X,GHR:NM_000163:exon7:c.C703T:p.R235X,GHR:NM_001242399:exon7:c.C724T:p.R242X,GHR:NM_001242402:exon7:c.C703T:p.R235X,GHR:NM_001242403:exon7:c.C703T:p.R235X,GHR:NM_001242404:exon7:c.C703T:p.R235X,GHR:NM_001242405:exon7:c.C703T:p.R235X,GHR:NM_00124…	NM_001242460:exon5:c.C637T,NM_001242406:exon6:c.C703T,NM_001242461:exon6:c.C703T,NM_001242462:exon6:c.C703T,NM_000163:exon7:c.C703T,NM_001242399:exon7:c.C724T,NM_001242402:exon7:c.C703T,NM_001242403:exon7:c.C703T,NM_001242404:exon7:c.C703T,NM_001242405:exon7:c.C703T,NM_001242400:exon8:c.C703T,NM_001242401:exon8:c.C703T;NM_001242460:exon5:c.C637T,NM_001242406:exon6:c.C703T,NM_001242461:exon6:c.C70…	GHR:uc011cpq.2:exon5:c.C142T:p.R48X,GHR:uc021xyd.1:exon5:c.C637T:p.R213X,GHR:uc021xya.1:exon6:c.C703T:p.R235X,GHR:uc021xyb.1:exon6:c.C703T:p.R235X,GHR:uc021xyc.1:exon6:c.C703T:p.R235X,GHR:uc003jmt.3:exon7:c.C703T:p.R235X,GHR:uc021xxv.1:exon7:c.C724T:p.R242X,GHR:uc021xxw.1:exon7:c.C703T:p.R235X,GHR:uc021xxx.1:exon7:c.C703T:p.R235X,GHR:uc021xxy.1:exon7:c.C703T:p.R235X,GHR:uc021xxz.1:exon7:c.C703T:p…	stopgain SNV;stopgain SNV	rs121909363;rs121909363	0	0	2	Info=CLASS=DM;MUT=ALT;ID=CM930315;Ref=C;Alt=T;Start=42711393;End=42711393;HET=.;MAF=.;dbSNP=rs121909363;Disease=Laron dwarfism|;Info=CLASS=DM;MUT=ALT;ID=CM930315;Ref=C;Alt=T;Start=42711393;End=42711393;HET=.;MAF=.;dbSNP=rs121909363;Disease=Laron dwarfism|	Info=CLASS=DM;MUT=ALT;ID=CM930315;Ref=C;Alt=T;Start=42711393;End=42711393;HET=0;MAF=0;dbSNP=rs121909363;Disease=Laron dwarfism|;Info=CLASS=DM;MUT=ALT;ID=CM930315;Ref=C;Alt=T;Start=42711393;End=42711393;HET=0;MAF=0;dbSNP=rs121909363;Disease=Laron dwarfism|	SGP2014-3743-1;SGP2014-3744-1	2
chr11	88029375	88029375	C	G	hom	CTSC;CTSC	CTSC:NM_001814:exon6:c.G815C:p.R272P;CTSC:NM_001814:exon6:c.G815C:p.R272P	NM_001814:exon6:c.G815C;NM_001814:exon6:c.G815C	CTSC:uc001pck.4:exon6:c.G815C:p.R272P,CTSC:uc001pcl.4:exon6:c.G371C:p.R124P;CTSC:uc001pck.4:exon6:c.G815C:p.R272P,CTSC:uc001pcl.4:exon6:c.G371C:p.R124P	nonsynonymous SNV;nonsynonymous SNV	;	0	0	0	Info=CLASS=DM;MUT=ALT;ID=CM040409;Ref=C;Alt=T;Start=88029375;End=88029375;HET=.;MAF=.;dbSNP=.;Disease=Periodontitis, juvenile||Info=CLASS=DM;MUT=ALT;ID=CM993134;Ref=C;Alt=G;Start=88029375;End=88029375;HET=.;MAF=.;dbSNP=.;Disease=Papillon-Lefevre syndrome|Info=CLASS=DM;MUT=ALT;ID=CM993134;Ref=C;Alt=G;Start=88029375;End=88029375;HET=.;MAF=.;dbSNP=.;Disease=Papillon-Lefevre syndrome;Info=CLASS=DM;MU…	Info=CLASS=DM;MUT=ALT;ID=CM993134;Ref=C;Alt=G;Start=88029375;End=88029375;HET=0;MAF=0;dbSNP=0;Disease=Papillon-Lefevre syndrome||Info=CLASS=DM;MUT=ALT;ID=CM040409;Ref=C;Alt=T;Start=88029375;End=88029375;HET=0;MAF=0;dbSNP=0;Disease=Periodontitis, juvenile;Info=CLASS=DM;MUT=ALT;ID=CM993134;Ref=C;Alt=G;Start=88029375;End=88029375;HET=0;MAF=0;dbSNP=0;Disease=Papillon-Lefevre syndrome||Info=CLASS=DM;M…	SGP2014-3057-1;SGP2014-4344-1	2
chr10	73570306	73570308	CCG	0	hom	CDH23	CDH23:NM_001171933:exon15:c.2337_2339del:p.779_780del,CDH23:NM_001171934:exon15:c.2337_2339del:p.779_780del,CDH23:NM_022124:exon60:c.9057_9059del:p.3019_3020del	NM_001171933:exon15:c.2337_2339del,NM_001171934:exon15:c.2337_2339del,NM_022124:exon60:c.9057_9059del	CDH23:uc001jsi.4:exon14:c.2337_2339del:p.779_780del,CDH23:uc001jsg.4:exon15:c.2337_2339del:p.779_780del,CDH23:uc001jsh.4:exon15:c.2337_2339del:p.779_780del,CDH23:uc001jrx.4:exon60:c.9048_9050del:p.3016_3017del	nonframeshift deletion		0	0	1	0		SGP2014-3531-1	1
chr7	87041227	87041227	C	T	hom	ABCB4	ABCB4:NM_000443:exon23:c.G2906A:p.R969H,ABCB4:NM_018849:exon23:c.G2906A:p.R969H	NM_000443:exon23:c.G2906A,NM_018849:exon23:c.G2906A	ABCB4:uc003uiv.1:exon23:c.G2906A:p.R969H,ABCB4:uc003uiw.1:exon23:c.G2906A:p.R969H	nonsynonymous SNV		0	1	0	0	0	SGP2013-1456-1	1
chr9	75431077	75431077	G	A	het	TMC1	TMC1:NM_138691:exon19:c.G1714A:p.D572N	NM_138691:exon19:c.G1714A	TMC1:uc004ajc.1:exon14:c.G1276A:p.D426N,TMC1:uc010mpa.1:exon14:c.G1276A:p.D426N,TMC1:uc010moz.1:exon17:c.G1588A:p.D530N,TMC1:uc004aiz.1:exon19:c.G1714A:p.D572N	nonsynonymous SNV	rs121908072	0	0	0	Info=CLASS=DP;MUT=ALT;ID=CM070292;Ref=G;Alt=C;Start=75431077;End=75431077;HET=.;MAF=.;dbSNP=rs121908072;Disease=DFNA36 hearing loss, association with||Info=CLASS=DM;MUT=ALT;ID=CM020521;Ref=G;Alt=A;Start=75431077;End=75431077;HET=.;MAF=.;dbSNP=rs121908072;Disease=Deafness	Info=CLASS=DM;MUT=ALT;ID=CM020521;Ref=G;Alt=A;Start=75431077;End=75431077;HET=0;MAF=0;dbSNP=rs121908072;Disease=Deafness||Info=CLASS=DP;MUT=ALT;ID=CM070292;Ref=G;Alt=C;Start=75431077;End=75431077;HET=0;MAF=0;dbSNP=rs121908072;Disease=DFNA36 hearing loss, association with	SGP2014-3478-1	1
chr9	317134	317134	T	C	hom	DOCK8	(NM_203447:exon7:c.827+6T>C,NM_001190458:exon6:c.623+6T>C,NM_001193536:exon6:c.623+6T>C)	NM_203447:exon7:c.827+6T>C,NM_001190458:exon6:c.623+6T>C,NM_001193536:exon6:c.623+6T>C				0	2	0	Info=CLASS=DM;MUT=ALT;ID=CS128300;Ref=T;Alt=C;Start=317134;End=317134;HET=.;MAF=.;dbSNP=.;Disease=Hyper-IgE syndrome, autosomal recessive|	Info=CLASS=DM;MUT=ALT;ID=CS128300;Ref=T;Alt=C;Start=317134;End=317134;HET=0;MAF=0;dbSNP=0;Disease=Hyper-IgE syndrome, autosomal recessive|	SGP2013-1155-1	1
chr6	7576580	7576580	A	G	het	DSP	DSP:NM_001008844:exon19:c.A2684G:p.Y895C,DSP:NM_004415:exon19:c.A2684G:p.Y895C	NM_001008844:exon19:c.A2684G,NM_004415:exon19:c.A2684G	DSP:uc003mxp.1:exon19:c.A2684G:p.Y895C,DSP:uc003mxq.1:exon19:c.A2684G:p.Y895C,DSP:uc021yle.1:exon19:c.A2684G:p.Y895C	nonsynonymous SNV		0	2	2	0	0	SGP2014-1642-1	1
chr17	48267947	48267947	C	T	het	COL1A1	COL1A1:NM_000088:exon34:c.G2354A:p.G785D	NM_000088:exon34:c.G2354A	COL1A1:uc002iqm.3:exon34:c.G2354A:p.G785D	nonsynonymous SNV		0	1	0	0	0	SGP2013-0456-1	1
chr17	48244792	48244792	G	A	hom	SGCA;SGCA;SGCA;SGCA;SGCA	SGCA:NM_000023:exon2:c.G101A:p.R34H,SGCA:NM_001135697:exon2:c.G101A:p.R34H;SGCA:NM_000023:exon2:c.G101A:p.R34H,SGCA:NM_001135697:exon2:c.G101A:p.R34H;SGCA:NM_000023:exon2:c.G101A:p.R34H,SGCA:NM_001135697:exon2:c.G101A:p.R34H;SGCA:NM_000023:exon2:c.G101A:p.R34H,SGCA:NM_001135697:exon2:c.G101A:p.R34H;SGCA:NM_000023:exon2:c.G101A:p.R34H,SGCA:NM_001135697:exon2:c.G101A:p.R34H	NM_000023:exon2:c.G101A,NM_001135697:exon2:c.G101A;NM_000023:exon2:c.G101A,NM_001135697:exon2:c.G101A;NM_000023:exon2:c.G101A,NM_001135697:exon2:c.G101A;NM_000023:exon2:c.G101A,NM_001135697:exon2:c.G101A;NM_000023:exon2:c.G101A,NM_001135697:exon2:c.G101A	SGCA:uc002iqi.3:exon2:c.G101A:p.R34H,SGCA:uc002iqj.3:exon2:c.G101A:p.R34H;SGCA:uc002iqi.3:exon2:c.G101A:p.R34H,SGCA:uc002iqj.3:exon2:c.G101A:p.R34H;SGCA:uc002iqi.3:exon2:c.G101A:p.R34H,SGCA:uc002iqj.3:exon2:c.G101A:p.R34H;SGCA:uc002iqi.3:exon2:c.G101A:p.R34H,SGCA:uc002iqj.3:exon2:c.G101A:p.R34H;SGCA:uc002iqi.3:exon2:c.G101A:p.R34H,SGCA:uc002iqj.3:exon2:c.G101A:p.R34H	nonsynonymous SNV;nonsynonymous SNV;nonsynonymous SNV;nonsynonymous SNV;nonsynonymous SNV	;;;;	0	0	1	Info=CLASS=DM;MUT=ALT;ID=CM951149;Ref=G;Alt=A;Start=48244792;End=48244792;HET=.;MAF=0.0002/1;dbSNP=rs371675217;Disease=Muscular dystrophy, limb girdle|;Info=CLASS=DM;MUT=ALT;ID=CM951149;Ref=G;Alt=A;Start=48244792;End=48244792;HET=.;MAF=0.0002/1;dbSNP=rs371675217;Disease=Muscular dystrophy, limb girdle|;Info=CLASS=DM;MUT=ALT;ID=CM951149;Ref=G;Alt=A;Start=48244792;End=48244792;HET=.;MAF=0.0002/1;db…	Info=CLASS=DM;MUT=ALT;ID=CM951149;Ref=G;Alt=A;Start=48244792;End=48244792;HET=0;MAF=0;dbSNP=0;Disease=Muscular dystrophy, limb girdle|;Info=CLASS=DM;MUT=ALT;ID=CM951149;Ref=G;Alt=A;Start=48244792;End=48244792;HET=0;MAF=0;dbSNP=0;Disease=Muscular dystrophy, limb girdle|;Info=CLASS=DM;MUT=ALT;ID=CM951149;Ref=G;Alt=A;Start=48244792;End=48244792;HET=0;MAF=0;dbSNP=0;Disease=Muscular dystrophy, limb gi…	SGP2014-2440-1;SGP2014-3134-1;SGP2014-3135-1;SGP2014-4813-1;SGP2014-4911-1	5
chr19	41928585	41928585	A	C	hom	BCKDHA	BCKDHA:NM_000709:exon7:c.A905C:p.D302A,BCKDHA:NM_001164783:exon7:c.A902C:p.D301A	NM_000709:exon7:c.A905C,NM_001164783:exon7:c.A902C	BCKDHA:uc002oqp.2:exon6:c.A581C:p.D194A,BCKDHA:uc002oqq.3:exon7:c.A905C:p.D302A,BCKDHA:uc002oqr.3:exon7:c.A902C:p.D301A,BCKDHA:uc010xvz.2:exon7:c.A839C:p.D280A,BCKDHA:uc002oqm.4:exon8:c.A1007C:p.D336A	nonsynonymous SNV		0	1	0	Info=CLASS=DM;MUT=ALT;ID=CM062449;Ref=A;Alt=C;Start=41928585;End=41928585;HET=.;MAF=.;dbSNP=rs398123509;Disease=Maple syrup urine disease|	Info=CLASS=DM;MUT=ALT;ID=CM062449;Ref=A;Alt=C;Start=41928585;End=41928585;HET=0;MAF=0;dbSNP=0;Disease=Maple syrup urine disease|	SGP2014-3588-1	1
chr3	33161925	33161925	T	G	hom	CRTAP	CRTAP:NM_006371:exon2:c.T561G:p.Y187X	NM_006371:exon2:c.T561G	CRTAP:uc003cfl.4:exon2:c.T561G:p.Y187X,CRTAP:uc010hfz.3:exon2:c.T561G:p.Y187X,CRTAP:uc003cfn.3:exon3:c.T24G:p.Y8X	stopgain SNV		0	0	0	Info=CLASS=DM;MUT=ALT;ID=CM1210078;Ref=T;Alt=G;Start=33161925;End=33161925;HET=.;MAF=.;dbSNP=rs387907334;Disease=Osteogenesis imperfecta, autosomal recessive|	Info=CLASS=DM;MUT=ALT;ID=CM1210078;Ref=T;Alt=G;Start=33161925;End=33161925;HET=0;MAF=0;dbSNP=0;Disease=Osteogenesis imperfecta, autosomal recessive|	SGP2014-4704-1	1
chr12	8758069	8758069	C	T	hom	AICDA	AICDA:NM_020661:exon3:c.G169A:p.V57M	NM_020661:exon3:c.G169A	AICDA:uc001qup.1:exon2:c.G154A:p.V52M,AICDA:uc001quq.1:exon2:c.G154A:p.V52M,AICDA:uc001qur.2:exon3:c.G169A:p.V57M	nonsynonymous SNV		0	4	0	0	0	SGP2013-1089-1	1
chr4	57897503	57897503	C	T	hom	IGFBP7	(NM_001553:exon6:c.830-1G>A)	NM_001553:exon6:c.830-1G>A				0	4	0	Info=CLASS=DM;MUT=ALT;ID=CS116516;Ref=C;Alt=T;Start=57897503;End=57897503;HET=.;MAF=.;dbSNP=.;Disease=Retinal arterial macroaneurysms|	Info=CLASS=DM;MUT=ALT;ID=CS116516;Ref=C;Alt=T;Start=57897503;End=57897503;HET=0;MAF=0;dbSNP=0;Disease=Retinal arterial macroaneurysms|	SGP2014-2842-1	1
chr20	31395653	31395653	G	A	hom	DNMT3B	DNMT3B:NM_001207056:exon18:c.G2029A:p.V677M,DNMT3B:NM_001207055:exon19:c.G2131A:p.V711M,DNMT3B:NM_175849:exon20:c.G2257A:p.V753M,DNMT3B:NM_175848:exon22:c.G2446A:p.V816M,DNMT3B:NM_175850:exon22:c.G2482A:p.V828M,DNMT3B:NM_006892:exon23:c.G2506A:p.V836M	NM_001207056:exon18:c.G2029A,NM_001207055:exon19:c.G2131A,NM_175849:exon20:c.G2257A,NM_175848:exon22:c.G2446A,NM_175850:exon22:c.G2482A,NM_006892:exon23:c.G2506A	DNMT3B:uc010geg.3:exon5:c.G284A:p.R95H,DNMT3B:uc002wyg.3:exon14:c.G1414A:p.V472M,DNMT3B:uc010zua.2:exon18:c.G2029A:p.V677M,DNMT3B:uc010ztz.2:exon19:c.G2131A:p.V711M,DNMT3B:uc002wye.3:exon20:c.G2257A:p.V753M,DNMT3B:uc002wyd.3:exon22:c.G2446A:p.V816M,DNMT3B:uc002wyf.3:exon22:c.G2482A:p.V828M,DNMT3B:uc002wyc.3:exon23:c.G2506A:p.V836M	nonsynonymous SNV		0	2	0	Info=CLASS=DM;MUT=ALT;ID=CM108877;Ref=G;Alt=A;Start=31395653;End=31395653;HET=.;MAF=.;dbSNP=.;Disease=Immunodeficiency, centromeric instability and facial anomalies syndrome|	Info=CLASS=DM;MUT=ALT;ID=CM108877;Ref=G;Alt=A;Start=31395653;End=31395653;HET=0;MAF=0;dbSNP=0;Disease=Immunodeficiency, centromeric instability and facial anomalies syndrome|	SGP2013-1231-1	1
chr17	48248024	48248024	0	CG	hom	SGCA	SGCA:NM_001135697:exon6:c.608_609insCG:p.S203fs,SGCA:NM_000023:exon8:c.980_981insCG:p.S327fs	NM_001135697:exon6:c.608_609insCG,NM_000023:exon8:c.980_981insCG	SGCA:uc002iqj.3:exon6:c.608_609insCG:p.S203fs,SGCA:uc002iqi.3:exon8:c.980_981insCG:p.S327fs	frameshift insertion		0	0	0	0		SGP2014-3128-1	1
chr12	7048304	7048304	C	T	het	ATN1	ATN1:NM_001007026:exon7:c.3178C>T:p.H1060Y,ATN1:NM_001940:exon7:c.3178C>T:p.H1060Y	NM_001007026:exon7:c.3178C>T,NM_001940:exon7:c.3178C>T	ATN1:uc001qrw.1:exon7:c.3178C>T:p.H1060Y,ATN1:uc001qrx.1:exon7:c.3178C>T:p.H1060Y	nonsynonymous SNV		0	0	0	0		SGP2014-5240-1	1
chr2	169791806	169791806	C	T	hom	ABCB11;ABCB11	ABCB11:NM_003742:exon23:c.G2944A:p.G982R;ABCB11:NM_003742:exon23:c.G2944A:p.G982R	NM_003742:exon23:c.G2944A;NM_003742:exon23:c.G2944A	ABCB11:uc010zda.1:exon10:c.G1270A:p.G424R,ABCB11:uc010zdb.1:exon10:c.G1372A:p.G458R,ABCB11:uc002ueo.1:exon23:c.G2944A:p.G982R;ABCB11:uc010zda.1:exon10:c.G1270A:p.G424R,ABCB11:uc010zdb.1:exon10:c.G1372A:p.G458R,ABCB11:uc002ueo.1:exon23:c.G2944A:p.G982R	nonsynonymous SNV;nonsynonymous SNV	rs72549399;rs72549399	0	3	0	Info=CLASS=DM;MUT=ALT;ID=CM980249;Ref=C;Alt=T;Start=169791806;End=169791806;HET=.;MAF=.;dbSNP=rs72549399;Disease=Intrahepatic cholestasis, familial progressive 2||Info=CLASS=DM;MUT=ALT;ID=CM980249;Ref=C;Alt=T;Start=169791806;End=169791806;HET=.;MAF=.;dbSNP=rs72549399;Disease=Intrahepatic cholestasis, familial progressive 2|Info=CLASS=DM;MUT=ALT;ID=CM980249;Ref=C;Alt=T;Start=169791806;End=16979180…	Info=CLASS=DM;MUT=ALT;ID=CM980249;Ref=C;Alt=T;Start=169791806;End=169791806;HET=0;MAF=0;dbSNP=rs72549399;Disease=Intrahepatic cholestasis, familial progressive 2||Info=CLASS=DM;MUT=ALT;ID=CM980249;Ref=C;Alt=T;Start=169791806;End=169791806;HET=0;MAF=0;dbSNP=rs72549399;Disease=Intrahepatic cholestasis, familial progressive 2|Info=CLASS=DM;MUT=ALT;ID=CM980249;Ref=C;Alt=T;Start=169791806;End=16979180…	SGP2014-2294-1;SGP2014-2303-1	2
chr21	33040851	33040851	G	C	het	SOD1	SOD1:NM_000454:exon5:c.G425C:p.G142A	NM_000454:exon5:c.G425C	SOD1:uc002ypa.3:exon5:c.G425C:p.G142A	nonsynonymous SNV		0	0	0	Info=CLASS=DM;MUT=ALT;ID=CM044719;Ref=G;Alt=A;Start=33040851;End=33040851;HET=.;MAF=.;dbSNP=.;Disease=Amyotrophic lateral sclerosis||Info=CLASS=DM;MUT=ALT;ID=CM114065;Ref=G;Alt=C;Start=33040851;End=33040851;HET=.;MAF=.;dbSNP=.;Disease=Amyotrophic lateral sclerosis	Info=CLASS=DM;MUT=ALT;ID=CM114065;Ref=G;Alt=C;Start=33040851;End=33040851;HET=0;MAF=0;dbSNP=0;Disease=Amyotrophic lateral sclerosis||Info=CLASS=DM;MUT=ALT;ID=CM044719;Ref=G;Alt=A;Start=33040851;End=33040851;HET=0;MAF=0;dbSNP=0;Disease=Amyotrophic lateral sclerosis	SGP2014-4277-1	1
chr8	96259940	96259940	G	A	hom	C8orf37;C8orf37	C8orf37:NM_177965:exon6:c.C529T:p.R177W;C8orf37:NM_177965:exon6:c.529C>T:p.R177W	NM_177965:exon6:c.C529T;NM_177965:exon6:c.529C>T	C8orf37:uc003yho.2:exon6:c.C529T:p.R177W;C8orf37:uc003yho.2:exon6:c.529C>T:p.R177W	nonsynonymous SNV;nonsynonymous SNV	;	0	0	2	Info=CLASS=DM;MUT=ALT;ID=CM120200;Ref=G;Alt=A;Start=96259940;End=96259940;HET=.;MAF=.;dbSNP=rs387907136;Disease=Cone-rod dystrophy|;Info=CLASS=DM;MUT=ALT;ID=CM120200;Ref=G;Alt=A;Start=96259940;End=96259940;HET=.;MAF=.;dbSNP=rs387907136;Disease=Cone-rod dystrophy|	Info=CLASS=DM;MUT=ALT;ID=CM120200;Ref=G;Alt=A;Start=96259940;End=96259940;HET=0;MAF=0;dbSNP=0;Disease=Cone-rod dystrophy|;Info=CLASS=DM;MUT=ALT;ID=CM120200;Ref=G;Alt=A;Start=96259940;End=96259940;HET=0;MAF=0;dbSNP=0;Disease=Cone-rod dystrophy|	SGP2014-2705-1;SGP2014-2764-1	2
chr4	5743510	5743510	T	A	hom	EVC	EVC:NM_153717:exon6:c.T770A:p.L257Q	NM_153717:exon6:c.T770A	EVC:uc003gil.1:exon6:c.T770A:p.L257Q	nonsynonymous SNV		0	0	0	0	0	SGP2014-4550-1	1
chr1	43221210	43221210	C	T	hom	LEPRE1	(NM_022356:exon7:c.1170+9G>A,NM_001146289:exon7:c.1170+9G>A,NM_001243246:exon7:c.1170+9G>A)	NM_022356:exon7:c.1170+9G>A,NM_001146289:exon7:c.1170+9G>A,NM_001243246:exon7:c.1170+9G>A				0	0	0	0	0	SGP2014-4707-1	1
chr17	48273514	48273514	A	T	het	COL1A1	(NM_000088:exon16:c.1002+2T>A)	NM_000088:exon16:c.1002+2T>A				0	0	0	0	0	SGP2013-0457-1	1
chr9	14824927	14824927	G	A	hom	FREM1	FREM1:NM_144966:exon12:c.1945C>T:p.R649W	NM_144966:exon12:c.1945C>T	FREM1:uc003zlm.3:exon12:c.1945C>T:p.R649W	nonsynonymous SNV	rs121912609	0	0	0	Info=CLASS=DM;MUT=ALT;ID=CM095564;Ref=G;Alt=A;Start=14824927;End=14824927;HET=.;MAF=.;dbSNP=rs121912609;Disease=Bifid nose, renal agenesis & anorectal malformations syndrome|	Info=CLASS=DM;MUT=ALT;ID=CM095564;Ref=G;Alt=A;Start=14824927;End=14824927;HET=0;MAF=0;dbSNP=rs121912609;Disease=Bifid nose, renal agenesis & anorectal malformations syndrome|	SGP2014-4917-1	1
chr2	71766322	71766322	C	0	hom	DYSF;DYSF	DYSF:NM_001130455:exon16:c.1436delC:p.T479fs,DYSF:NM_001130976:exon16:c.1433delC:p.T478fs,DYSF:NM_001130977:exon16:c.1433delC:p.T478fs,DYSF:NM_001130978:exon16:c.1433delC:p.T478fs,DYSF:NM_001130983:exon16:c.1436delC:p.T479fs,DYSF:NM_001130984:exon16:c.1436delC:p.T479fs,DYSF:NM_001130986:exon16:c.1436delC:p.T479fs,DYSF:NM_003494:exon16:c.1433delC:p.T478fs,DYSF:NM_001130979:exon17:c.1526delC:p.T509…	NM_001130455:exon16:c.1436delC,NM_001130976:exon16:c.1433delC,NM_001130977:exon16:c.1433delC,NM_001130978:exon16:c.1433delC,NM_001130983:exon16:c.1436delC,NM_001130984:exon16:c.1436delC,NM_001130986:exon16:c.1436delC,NM_003494:exon16:c.1433delC,NM_001130979:exon17:c.1526delC,NM_001130980:exon17:c.1526delC,NM_001130981:exon17:c.1526delC,NM_001130982:exon17:c.1529delC,NM_001130985:exon17:c.1529delC…	DYSF:uc002sie.3:exon16:c.1433delC:p.T478fs,DYSF:uc002sif.3:exon16:c.1436delC:p.T479fs,DYSF:uc002sig.4:exon16:c.1433delC:p.T478fs,DYSF:uc010fee.3:exon16:c.1433delC:p.T478fs,DYSF:uc010feh.3:exon16:c.1433delC:p.T478fs,DYSF:uc010fej.3:exon16:c.1436delC:p.T479fs,DYSF:uc010fel.3:exon16:c.1436delC:p.T479fs,DYSF:uc010fem.3:exon16:c.1436delC:p.T479fs,DYSF:uc010fef.3:exon17:c.1526delC:p.T509fs,DYSF:uc010fe…	frameshift deletion;frameshift deletion	;	0	0	0	0	;	SGP2014-3133-1;SGP2014-3947-1	2
chr1	94543268	94543268	C	T	het	ABCA4	ABCA4:NM_000350:exon11:c.G1532A:p.R511H	NM_000350:exon11:c.G1532A	ABCA4:uc001dqh.3:exon11:c.G1532A:p.R511H,ABCA4:uc010otn.1:exon11:c.G1532A:p.R511H	nonsynonymous SNV	rs140482171	0	2	2	Info=CLASS=DM?;MUT=ALT;ID=CM1210006;Ref=C;Alt=T;Start=94543268;End=94543268;HET=.;MAF=0.0004/2;dbSNP=rs140482171;Disease=Stargardt disease|	Info=CLASS=DM?;MUT=ALT;ID=CM1210006;Ref=C;Alt=T;Start=94543268;End=94543268;HET=0;MAF=0;dbSNP=rs140482171;Disease=Stargardt disease|	SGP2014-3218-1	1
chr1	209969893	209969893	C	G	het	IRF6	IRF6:NM_006147:exon4:c.G179C:p.W60S	NM_006147:exon4:c.G179C	IRF6:uc001hhq.2:exon4:c.G179C:p.W60S	nonsynonymous SNV		0	0	0	Info=CLASS=DM;MUT=ALT;ID=CM133855;Ref=C;Alt=T;Start=209969893;End=209969893;HET=.;MAF=.;dbSNP=.;Disease=Van der Woude syndrome / popliteal pterygium syndrome||Info=CLASS=DM;MUT=ALT;ID=CM133854;Ref=C;Alt=G;Start=209969893;End=209969893;HET=.;MAF=.;dbSNP=.;Disease=Van der Woude syndrome / popliteal pterygium syndrome	Info=CLASS=DM;MUT=ALT;ID=CM133855;Ref=C;Alt=T;Start=209969893;End=209969893;HET=0;MAF=0;dbSNP=0;Disease=Van der Woude syndrome / popliteal pterygium syndrome||Info=CLASS=DM;MUT=ALT;ID=CM133854;Ref=C;Alt=G;Start=209969893;End=209969893;HET=0;MAF=0;dbSNP=0;Disease=Van der Woude syndrome / popliteal pterygium syndrome	SGP2014-3910-1	1
chrX	103043393	103043393	G	A	hom	PLP1	PLP1:NM_000533:exon5:c.G650A:p.G217D,PLP1:NM_199478:exon5:c.G545A:p.G182D,PLP1:NM_001128834:exon6:c.G650A:p.G217D	NM_000533:exon5:c.G650A,NM_199478:exon5:c.G545A,NM_001128834:exon6:c.G650A	PLP1:uc010nox.3:exon4:c.G512A:p.G171D,PLP1:uc004elj.3:exon5:c.G545A:p.G182D,PLP1:uc004elk.3:exon5:c.G650A:p.G217D,PLP1:uc011msf.2:exon5:c.G485A:p.G162D,PLP1:uc010nov.3:exon6:c.G650A:p.G217D	nonsynonymous SNV		0	2	0	0	0	SGP2013-1527-1	1
chrX	76938646	76938646	C	T	hom	ATRX	ATRX:NM_138270:exon8:c.G1988A:p.R663H,ATRX:NM_000489:exon9:c.G2102A:p.R701H	NM_138270:exon8:c.G1988A,NM_000489:exon9:c.G2102A	ATRX:uc004ecq.4:exon8:c.G1988A:p.R663H,ATRX:uc010nly.1:exon8:c.G1937A:p.R646H,ATRX:uc004ecp.4:exon9:c.G2102A:p.R701H,ATRX:uc004ecr.2:exon9:c.G1898A:p.R633H,ATRX:uc004eco.4:exon10:c.G1457A:p.R486H,ATRX:uc010nlx.1:exon10:c.G2015A:p.R672H	nonsynonymous SNV		0	0	1	0	0	SGP2014-2517-1	1
chr12	76741034	76741037	TCTT	0	het	BBS10	BBS10:NM_024685:exon2:c.728_731del:p.243_244del	NM_024685:exon2:c.728_731del	BBS10:uc001syd.1:exon2:c.728_731del:p.243_244del	frameshift deletion		0	0	0	Info=CLASS=DM;MUT=ALT;ID=CD064500;Ref=ATCTT;Alt=A;Start=76741033;End=76741037;HET=.;MAF=.;dbSNP=.;Disease=Bardet-Biedl syndrome|	Info=CLASS=DM;MUT=ALT;ID=CD064500;Ref=ATCTT;Alt=A;Start=76741033;End=76741037;HET=0;MAF=0;dbSNP=0;Disease=Bardet-Biedl syndrome|	SGP2014-3360-1	1
chr9	136404921	136404921	G	T	hom	ADAMTSL2	ADAMTSL2:NM_001145320:exon5:c.338G>T:p.R113L,ADAMTSL2:NM_014694:exon5:c.338G>T:p.R113L	NM_001145320:exon5:c.338G>T,NM_014694:exon5:c.338G>T	ADAMTSL2:uc004cei.3:exon5:c.338G>T:p.R113L,ADAMTSL2:uc011mdl.2:exon5:c.338G>T:p.R113L	nonsynonymous SNV		0	0	1	Info=CLASS=DM;MUT=ALT;ID=CM083476;Ref=G;Alt=A;Start=136404921;End=136404921;HET=.;MAF=.;dbSNP=rs113994122;Disease=Geleophysic dysplasia|	Info=CLASS=DM;MUT=ALT;ID=CM083476;Ref=G;Alt=A;Start=136404921;End=136404921;HET=0;MAF=0;dbSNP=rs113994122;Disease=Geleophysic dysplasia|	SGP2014-5705-1	1
chr19	36549697	36549697	G	A	hom	WDR62	WDR62:NM_001083961:exon2:c.G193A:p.V65M,WDR62:NM_173636:exon2:c.G193A:p.V65M	NM_001083961:exon2:c.G193A,NM_173636:exon2:c.G193A	WDR62:uc002odb.2:exon2:c.G193A:p.V65M,WDR62:uc002odc.2:exon2:c.G193A:p.V65M,WDR62:uc002odd.2:exon2:c.G193A:p.V65M,WDR62:uc010eer.3:exon2:c.G193A:p.V65M	nonsynonymous SNV		0	0	0	Info=CLASS=DM;MUT=ALT;ID=CM107203;Ref=G;Alt=A;Start=36549697;End=36549697;HET=.;MAF=.;dbSNP=rs387907084;Disease=Microcephaly, primary autosomal recessive 2|	Info=CLASS=DM;MUT=ALT;ID=CM107203;Ref=G;Alt=A;Start=36549697;End=36549697;HET=0;MAF=0;dbSNP=0;Disease=Microcephaly, primary autosomal recessive 2|	SGP2014-4893-1	1
chr14	76100017	76100017	G	A	hom	FLVCR2	FLVCR2:NM_001195283:exon4:c.G383A:p.R128H,FLVCR2:NM_017791:exon4:c.G998A:p.R333H	NM_001195283:exon4:c.G383A,NM_017791:exon4:c.G998A	FLVCR2:uc001xrs.2:exon4:c.G998A:p.R333H,FLVCR2:uc010tvd.1:exon4:c.G383A:p.R128H	nonsynonymous SNV		0	1	0	0	0	SGP2013-1441-1	1
chr5	68805430	68805430	0	T	hom	OCLN	OCLN:NM_001205254:exon3:c.513_514insT:p.Y171fs,OCLN:NM_002538:exon3:c.513_514insT:p.Y171fs	NM_001205254:exon3:c.513_514insT,NM_002538:exon3:c.513_514insT	OCLN:uc003jwu.3:exon3:c.513_514insT:p.Y171fs,OCLN:uc003jwv.4:exon3:c.513_514insT:p.Y171fs	frameshift insertion		0	1	0	Info=CLASS=DM;MUT=ALT;ID=CI105658;Ref=T;Alt=TA;Start=68805428;End=68805428;HET=.;MAF=.;dbSNP=.;Disease=Band-like calcification, simplified gyration & polymicrogyria|	Info=CLASS=DM;MUT=ALT;ID=CI105658;Ref=T;Alt=TA;Start=68805428;End=68805428;HET=0;MAF=0;dbSNP=0;Disease=Band-like calcification, simplified gyration & polymicrogyria|	SGP2014-4886-1	1
chr6	7584592	7584592	G	A	hom	DSP;DSP	DSP:NM_001008844:exon24:c.5300G>A:p.R1767H,DSP:NM_004415:exon24:c.7097G>A:p.R2366H;DSP:NM_001008844:exon24:c.G5300A:p.R1767H,DSP:NM_004415:exon24:c.G7097A:p.R2366H	NM_001008844:exon24:c.5300G>A,NM_004415:exon24:c.7097G>A;NM_001008844:exon24:c.G5300A,NM_004415:exon24:c.G7097A	DSP:uc003mxp.1:exon24:c.7097G>A:p.R2366H,DSP:uc003mxq.1:exon24:c.5300G>A:p.R1767H,DSP:uc021yle.1:exon24:c.5768G>A:p.R1923H;DSP:uc003mxp.1:exon24:c.G7097A:p.R2366H,DSP:uc003mxq.1:exon24:c.G5300A:p.R1767H,DSP:uc021yle.1:exon24:c.G5768A:p.R1923H	nonsynonymous SNV;nonsynonymous SNV	;	0	0	0	Info=CLASS=DM;MUT=ALT;ID=CM114453;Ref=G;Alt=A;Start=7584592;End=7584592;HET=.;MAF=.;dbSNP=rs387906618;Disease=Skin fragility and woolly hair|;Info=CLASS=DM;MUT=ALT;ID=CM114453;Ref=G;Alt=A;Start=7584592;End=7584592;HET=.;MAF=.;dbSNP=rs387906618;Disease=Skin fragility and woolly hair|	Info=CLASS=DM;MUT=ALT;ID=CM114453;Ref=G;Alt=A;Start=7584592;End=7584592;HET=0;MAF=0;dbSNP=0;Disease=Skin fragility and woolly hair||Info=CLASS=DM;MUT=ALT;ID=CM020675;Ref=C;Alt=T;Start=7584591;End=7584591;HET=0;MAF=0;dbSNP=rs28931610;Disease=Skin fragility and woolly hair|;Info=CLASS=DM;MUT=ALT;ID=CM114453;Ref=G;Alt=A;Start=7584592;End=7584592;HET=0;MAF=0;dbSNP=0;Disease=Skin fragility and woolly …	SGP2014-4330-1;SGP2014-5036-1	2
chr15	40916096	40916096	G	A	hom	CASC5	CASC5:NM_144508:exon10:c.G3634A:p.A1212T,CASC5:NM_170589:exon11:c.G3712A:p.A1238T	NM_144508:exon10:c.G3634A,NM_170589:exon11:c.G3712A	CASC5:uc010ucq.1:exon9:c.G3184A:p.A1062T,CASC5:uc001zme.3:exon10:c.G3634A:p.A1212T,CASC5:uc010bbt.1:exon10:c.G3634A:p.A1212T,CASC5:uc010bbs.1:exon11:c.G3712A:p.A1238T	nonsynonymous SNV		0	0	1	0	0	SGP2014-4857-1	1
chr15	68504103	68504104	AG	0	hom	CLN6	CLN6:NM_017882:exon4:c.395_396del:p.132_132del	NM_017882:exon4:c.395_396del	CLN6:uc002arf.3:exon4:c.395_396del:p.132_132del,CLN6:uc010ujz.2:exon4:c.491_492del:p.164_164del	frameshift deletion		0	1	0	Info=CLASS=DM;MUT=ALT;ID=CD020220;Ref=CAG;Alt=C;Start=68504102;End=68504104;HET=.;MAF=.;dbSNP=.;Disease=Neuronal ceroid lipofuscinosis, late infantile|	Info=CLASS=DM;MUT=ALT;ID=CD020220;Ref=CAG;Alt=C;Start=68504102;End=68504104;HET=0;MAF=0;dbSNP=0;Disease=Neuronal ceroid lipofuscinosis, late infantile|	SGP2013-1442-1	1
chr17	7906781	7906781	T	C	hom	GUCY2D	GUCY2D:NM_000180:exon2:c.T416C:p.L139P	NM_000180:exon2:c.T416C	GUCY2D:uc002gjt.2:exon2:c.T416C:p.L139P	nonsynonymous SNV		0	0	0	0	0	SGP2014-2800-1	1
chr1	26140390	26140390	G	A	hom	SEPN1	UNKNOWN		UNKNOWN	unknown		0	0	0	Info=CLASS=DM;MUT=ALT;ID=CM091416;Ref=G;Alt=A;Start=26140390;End=26140390;HET=.;MAF=.;dbSNP=.;Disease=SEPN-related myopathy|	Info=CLASS=DM;MUT=ALT;ID=CM091416;Ref=G;Alt=A;Start=26140390;End=26140390;HET=0;MAF=0;dbSNP=0;Disease=SEPN-related myopathy|	SGP2014-3075-1	1
chr8	55534133	55534133	G	A	hom	RP1	RP1:NM_006269:exon2:c.G607A:p.G203R	NM_006269:exon2:c.G607A	RP1:uc011ldy.1:exon1:c.G607A:p.G203R,RP1:uc003xsd.1:exon2:c.G607A:p.G203R	nonsynonymous SNV		0	0	0	Info=CLASS=DM;MUT=ALT;ID=CM149188;Ref=G;Alt=C;Start=55534133;End=55534133;HET=.;MAF=.;dbSNP=.;Disease=Retinitis pigmentosa||Info=CLASS=DM;MUT=ALT;ID=CM1312797;Ref=G;Alt=A;Start=55534133;End=55534133;HET=.;MAF=.;dbSNP=.;Disease=Retinitis pigmentosa, autosomal recessive	0	SGP2014-2757-1	1
chr2	99008421	99008421	C	T	hom	CNGA3	CNGA3:NM_001079878:exon6:c.C607T:p.R203X,CNGA3:NM_001298:exon7:c.C661T:p.R221X	NM_001079878:exon6:c.C607T,NM_001298:exon7:c.C661T	CNGA3:uc002syu.3:exon6:c.C607T:p.R203X,CNGA3:uc002syt.3:exon7:c.C661T:p.R221X,CNGA3:uc010fij.3:exon7:c.C673T:p.R225X	stopgain SNV		0	0	1	Info=CLASS=DM;MUT=ALT;ID=CM045042;Ref=C;Alt=T;Start=99008421;End=99008421;HET=.;MAF=.;dbSNP=.;Disease=Achromatopsia|	Info=CLASS=DM;MUT=ALT;ID=CM045042;Ref=C;Alt=T;Start=99008421;End=99008421;HET=0;MAF=0;dbSNP=0;Disease=Achromatopsia|	SGP2014-3282-1	1
chrX	153008510	153008510	G	A	hom	ABCD1	ABCD1:NM_000033:exon8:c.G1850A:p.R617H	NM_000033:exon8:c.G1850A	ABCD1:uc004fif.2:exon8:c.G1850A:p.R617H	nonsynonymous SNV	rs11146842	0	0	0	Info=CLASS=DM;MUT=ALT;ID=CM051374;Ref=G;Alt=T;Start=153008510;End=153008510;HET=.;MAF=.;dbSNP=.;Disease=Adrenoleukodystrophy||Info=CLASS=DM;MUT=ALT;ID=CM940040;Ref=G;Alt=A;Start=153008510;End=153008510;HET=.;MAF=.;dbSNP=rs11146842;Disease=Adrenoleukodystrophy	Info=CLASS=DM;MUT=ALT;ID=CM940040;Ref=G;Alt=A;Start=153008510;End=153008510;HET=0.44;MAF=0;dbSNP=rs11146842;Disease=Adrenoleukodystrophy||Info=CLASS=DM;MUT=ALT;ID=CM051374;Ref=G;Alt=T;Start=153008510;End=153008510;HET=0;MAF=0;dbSNP=0;Disease=Adrenoleukodystrophy	SGP2014-4534-1	1
chr20	10621882	10621882	G	A	het	JAG1	JAG1:NM_000214:exon24:c.C2927T:p.T976M	NM_000214:exon24:c.C2927T	JAG1:uc002wnw.2:exon24:c.C2927T:p.T976M	nonsynonymous SNV		0	1	0	Info=CLASS=DM;MUT=ALT;ID=CI993798;Ref=G;Alt=GT;Start=10621882;End=10621882;HET=.;MAF=.;dbSNP=.;Disease=Alagille syndrome|	Info=CLASS=DM;MUT=ALT;ID=CI993798;Ref=G;Alt=GT;Start=10621882;End=10621882;HET=0;MAF=0;dbSNP=0;Disease=Alagille syndrome|	SGP2013-1467-1	1
chr9	446414	446414	T	G	hom	DOCK8;DOCK8;DOCK8;DOCK8	DOCK8:NM_001190458:exon42:c.T5325G:p.Y1775X,DOCK8:NM_001193536:exon43:c.T5421G:p.Y1807X,DOCK8:NM_203447:exon44:c.T5625G:p.Y1875X;DOCK8:NM_001190458:exon42:c.T5325G:p.Y1775X,DOCK8:NM_001193536:exon43:c.T5421G:p.Y1807X,DOCK8:NM_203447:exon44:c.T5625G:p.Y1875X;DOCK8:NM_001190458:exon42:c.T5325G:p.Y1775X,DOCK8:NM_001193536:exon43:c.T5421G:p.Y1807X,DOCK8:NM_203447:exon44:c.T5625G:p.Y1875X;DOCK8:NM_001…	NM_001190458:exon42:c.T5325G,NM_001193536:exon43:c.T5421G,NM_203447:exon44:c.T5625G;NM_001190458:exon42:c.T5325G,NM_001193536:exon43:c.T5421G,NM_203447:exon44:c.T5625G;NM_001190458:exon42:c.T5325G,NM_001193536:exon43:c.T5421G,NM_203447:exon44:c.T5625G;NM_001190458:exon42:c.T5325G,NM_001193536:exon43:c.T5421G,NM_203447:exon44:c.T5625G	DOCK8:uc003zgk.2:exon31:c.T3999G:p.Y1333X,DOCK8:uc010mgu.3:exon42:c.T3531G:p.Y1177X,DOCK8:uc010mgv.3:exon42:c.T5325G:p.Y1775X,DOCK8:uc022bcu.1:exon43:c.T5421G:p.Y1807X,DOCK8:uc003zgf.2:exon44:c.T5625G:p.Y1875X;DOCK8:uc003zgk.2:exon31:c.T3999G:p.Y1333X,DOCK8:uc010mgu.3:exon42:c.T3531G:p.Y1177X,DOCK8:uc010mgv.3:exon42:c.T5325G:p.Y1775X,DOCK8:uc022bcu.1:exon43:c.T5421G:p.Y1807X,DOCK8:uc003zgf.2:exon…	stopgain SNV;stopgain SNV;stopgain SNV;stopgain SNV	;;;	0	9	0	Info=CLASS=DM;MUT=ALT;ID=CM128295;Ref=T;Alt=G;Start=446414;End=446414;HET=.;MAF=.;dbSNP=.;Disease=Hyper-IgE syndrome, autosomal recessive|;Info=CLASS=DM;MUT=ALT;ID=CM128295;Ref=T;Alt=G;Start=446414;End=446414;HET=.;MAF=.;dbSNP=.;Disease=Hyper-IgE syndrome, autosomal recessive|;Info=CLASS=DM;MUT=ALT;ID=CM128295;Ref=T;Alt=G;Start=446414;End=446414;HET=.;MAF=.;dbSNP=.;Disease=Hyper-IgE syndrome, aut…	Info=CLASS=DM;MUT=ALT;ID=CM128295;Ref=T;Alt=G;Start=446414;End=446414;HET=0;MAF=0;dbSNP=0;Disease=Hyper-IgE syndrome, autosomal recessive|;Info=CLASS=DM;MUT=ALT;ID=CM128295;Ref=T;Alt=G;Start=446414;End=446414;HET=0;MAF=0;dbSNP=0;Disease=Hyper-IgE syndrome, autosomal recessive|;Info=CLASS=DM;MUT=ALT;ID=CM128295;Ref=T;Alt=G;Start=446414;End=446414;HET=0;MAF=0;dbSNP=0;Disease=Hyper-IgE syndrome, aut…	SGP2013-1054-1;SGP2013-1055-1;SGP2013-1056-1;SGP2013-1296-1	4
chr7	92123833	92123833	A	G	het	PEX1	PEX1:NM_000466:exon18:c.T2894C:p.L965P	NM_000466:exon18:c.T2894C	PEX1:uc011khs.2:exon15:c.T1928C:p.L643P,PEX1:uc010ley.3:exon17:c.T2723C:p.L908P,PEX1:uc003uly.3:exon18:c.T2894C:p.L965P,PEX1:uc011khr.2:exon18:c.T2270C:p.L757P	nonsynonymous SNV		0	0	0	0	0	SGP2014-4538-1	1
chr6	33154548	33154548	A	T	hom	COL11A2	COL11A2:NM_001163771:exon5:c.T654A:p.Y218X,COL11A2:NM_080679:exon5:c.T654A:p.Y218X,COL11A2:NM_080680:exon5:c.T654A:p.Y218X,COL11A2:NM_080681:exon5:c.T654A:p.Y218X	NM_001163771:exon5:c.T654A,NM_080679:exon5:c.T654A,NM_080680:exon5:c.T654A,NM_080681:exon5:c.T654A	COL11A2:uc003ocx.1:exon5:c.T654A:p.Y218X,COL11A2:uc003ocy.1:exon5:c.T654A:p.Y218X,COL11A2:uc003ocz.1:exon5:c.T654A:p.Y218X,COL11A2:uc003oda.3:exon5:c.T654A:p.Y218X	stopgain SNV		0	0	0	0	0	SGP2014-4552-1	1
chr1	237865317	237865317	G	A	het	RYR2	RYR2:NM_001035:exon66:c.G9407A:p.S3136N	NM_001035:exon66:c.G9407A	RYR2:uc010pxz.1:exon5:c.G272A:p.S91N,RYR2:uc001hyl.1:exon66:c.G9407A:p.S3136N	nonsynonymous SNV		0	1	1	0	0	SGP2014-1735-1	1
chr12	21991058	21991058	G	A	het	ABCC9	ABCC9:NM_005691:exon28:c.C3520T:p.H1174Y,ABCC9:NM_020297:exon28:c.C3520T:p.H1174Y	NM_005691:exon28:c.C3520T,NM_020297:exon28:c.C3520T	ABCC9:uc001rfh.3:exon28:c.C3520T:p.H1174Y,ABCC9:uc001rfi.1:exon28:c.C3520T:p.H1174Y	nonsynonymous SNV		0	1	0	0	0	SGP2014-1810-1	1
chr2	179454122	179454122	C	T	het	TTN	TTN:NM_003319:exon132:c.G35135A:p.G11712E,TTN:NM_133432:exon133:c.G35510A:p.G11837E,TTN:NM_133437:exon133:c.G35711A:p.G11904E,TTN:NM_133378:exon253:c.G54626A:p.G18209E,TTN:NM_001256850:exon254:c.G57407A:p.G19136E,TTN:NM_001267550:exon304:c.G62330A:p.G20777E	NM_003319:exon132:c.G35135A,NM_133432:exon133:c.G35510A,NM_133437:exon133:c.G35711A,NM_133378:exon253:c.G54626A,NM_001256850:exon254:c.G57407A,NM_001267550:exon304:c.G62330A	UNKNOWN	nonsynonymous SNV		0	6	0	0	0	SGP2014-1701-1	1
chr10	14977523	14977523	C	T	hom	DCLRE1C	DCLRE1C:NM_022487:exon5:c.G58A:p.G20R,DCLRE1C:NM_001033855:exon6:c.G403A:p.G135R,DCLRE1C:NM_001033857:exon7:c.G43A:p.G15R,DCLRE1C:NM_001033858:exon8:c.G43A:p.G15R	NM_022487:exon5:c.G58A,NM_001033855:exon6:c.G403A,NM_001033857:exon7:c.G43A,NM_001033858:exon8:c.G43A	DCLRE1C:uc021pni.1:exon2:c.G58A:p.G20R,DCLRE1C:uc001inr.3:exon4:c.G58A:p.G20R,DCLRE1C:uc009xji.3:exon4:c.G58A:p.G20R,DCLRE1C:uc001ino.3:exon5:c.G58A:p.G20R,DCLRE1C:uc001inn.3:exon6:c.G403A:p.G135R,DCLRE1C:uc010qbx.2:exon6:c.G403A:p.G135R,DCLRE1C:uc001inl.3:exon7:c.G43A:p.G15R,DCLRE1C:uc001inp.3:exon7:c.G43A:p.G15R,DCLRE1C:uc001inm.3:exon8:c.G43A:p.G15R,DCLRE1C:uc001inq.3:exon8:c.G43A:p.G15R	nonsynonymous SNV		0	2	0	0	0	SGP2013-0932-1	1
chr12	49427093	49427093	G	A	het	KMT2D	KMT2D:NM_003482:exon39:c.C11395T:p.Q3799X	NM_003482:exon39:c.C11395T	KMT2D:uc001rta.4:exon39:c.C11395T:p.Q3799X	stopgain SNV		0	1	0	0	0	SGP2013-1513-1	1
chr18	46623771	46623771	C	T	hom	DYM	(NM_017653:exon17:c.1860+1G>A)	NM_017653:exon17:c.1860+1G>A				0	0	0	0	0	SGP2014-4751-1	1
chr6	157528225	157528225	G	T	het	ARID1B	ARID1B:NM_017519:exon19:c.G5911T:p.E1971X,ARID1B:NM_020732:exon20:c.G5950T:p.E1984X	NM_017519:exon19:c.G5911T,NM_020732:exon20:c.G5950T	ARID1B:uc003qqp.3:exon19:c.G5911T:p.E1971X,ARID1B:uc003qqn.3:exon20:c.G6070T:p.E2024X,ARID1B:uc003qqo.3:exon20:c.G5950T:p.E1984X	stopgain SNV		0	0	0	0	0	SGP2014-4634-1	1
chr11	112104182	112104182	C	G	hom	PTS	PTS:NM_000317:exon6:c.342C>G:p.I114M	NM_000317:exon6:c.342C>G	PTS:uc001pnj.4:exon6:c.342C>G:p.I114M	nonsynonymous SNV	rs17851590	0	0	0	0	0	SGP2014-3686-1	1
chr4	1806119	1806119	G	A	het	FGFR3;FGFR3;FGFR3;FGFR3	FGFR3:NM_000142:exon9:c.G1138A:p.G380R,FGFR3:NM_001163213:exon9:c.G1144A:p.G382R;FGFR3:NM_000142:exon9:c.G1138A:p.G380R,FGFR3:NM_001163213:exon9:c.G1144A:p.G382R;FGFR3:NM_000142:exon9:c.G1138A:p.G380R,FGFR3:NM_001163213:exon9:c.G1144A:p.G382R;FGFR3:NM_000142:exon9:c.G1138A:p.G380R,FGFR3:NM_001163213:exon9:c.G1144A:p.G382R	NM_000142:exon9:c.G1138A,NM_001163213:exon9:c.G1144A;NM_000142:exon9:c.G1138A,NM_001163213:exon9:c.G1144A;NM_000142:exon9:c.G1138A,NM_001163213:exon9:c.G1144A;NM_000142:exon9:c.G1138A,NM_001163213:exon9:c.G1144A	FGFR3:uc003gdq.3:exon9:c.G1138A:p.G380R,FGFR3:uc003gdr.3:exon9:c.G1138A:p.G380R,FGFR3:uc003gdu.2:exon9:c.G1144A:p.G382R;FGFR3:uc003gdq.3:exon9:c.G1138A:p.G380R,FGFR3:uc003gdr.3:exon9:c.G1138A:p.G380R,FGFR3:uc003gdu.2:exon9:c.G1144A:p.G382R;FGFR3:uc003gdq.3:exon9:c.G1138A:p.G380R,FGFR3:uc003gdr.3:exon9:c.G1138A:p.G380R,FGFR3:uc003gdu.2:exon9:c.G1144A:p.G382R;FGFR3:uc003gdq.3:exon9:c.G1138A:p.G380R…	nonsynonymous SNV;nonsynonymous SNV;nonsynonymous SNV;nonsynonymous SNV	rs28931614;rs28931614;rs28931614;rs28931614	0	3	0	Info=CLASS=DM;MUT=ALT;ID=CM940785;Ref=G;Alt=A;Start=1806119;End=1806119;HET=.;MAF=.;dbSNP=rs28931614;Disease=Achondroplasia||Info=CLASS=DM;MUT=ALT;ID=CM940785;Ref=G;Alt=A;Start=1806119;End=1806119;HET=.;MAF=.;dbSNP=rs28931614;Disease=Achondroplasia|Info=CLASS=DM;MUT=ALT;ID=CM940785;Ref=G;Alt=A;Start=1806119;End=1806119;HET=.;MAF=.;dbSNP=rs28931614;Disease=Achondroplasia|Info=CLASS=DM;MUT=ALT;ID=C…	Info=CLASS=DM;MUT=ALT;ID=CM940785;Ref=G;Alt=A;Start=1806119;End=1806119;HET=0;MAF=0;dbSNP=rs28931614;Disease=Achondroplasia||Info=CLASS=DM;MUT=ALT;ID=CM940785;Ref=G;Alt=A;Start=1806119;End=1806119;HET=0;MAF=0;dbSNP=rs28931614;Disease=Achondroplasia|Info=CLASS=DM;MUT=ALT;ID=CM940785;Ref=G;Alt=A;Start=1806119;End=1806119;HET=0;MAF=0;dbSNP=rs28931614;Disease=Achondroplasia|Info=CLASS=DM;MUT=ALT;ID=C…	SGP2013-0396-1;SGP2014-3672-1;SGP2014-3673-1;SGP2014-3900-1	4
chr5	42699998	42699998	T	G	hom	GHR;GHR	GHR:NM_001242460:exon4:c.T446G:p.I149S,GHR:NM_001242406:exon5:c.T512G:p.I171S,GHR:NM_001242461:exon5:c.T512G:p.I171S,GHR:NM_001242462:exon5:c.T512G:p.I171S,GHR:NM_000163:exon6:c.T512G:p.I171S,GHR:NM_001242399:exon6:c.T533G:p.I178S,GHR:NM_001242402:exon6:c.T512G:p.I171S,GHR:NM_001242403:exon6:c.T512G:p.I171S,GHR:NM_001242404:exon6:c.T512G:p.I171S,GHR:NM_001242405:exon6:c.T512G:p.I171S,GHR:NM_00124…	NM_001242460:exon4:c.T446G,NM_001242406:exon5:c.T512G,NM_001242461:exon5:c.T512G,NM_001242462:exon5:c.T512G,NM_000163:exon6:c.T512G,NM_001242399:exon6:c.T533G,NM_001242402:exon6:c.T512G,NM_001242403:exon6:c.T512G,NM_001242404:exon6:c.T512G,NM_001242405:exon6:c.T512G,NM_001242400:exon7:c.T512G,NM_001242401:exon7:c.T512G;NM_001242460:exon4:c.T446G,NM_001242406:exon5:c.T512G,NM_001242461:exon5:c.T51…	GHR:uc021xyd.1:exon4:c.T446G:p.I149S,GHR:uc021xya.1:exon5:c.T512G:p.I171S,GHR:uc021xyb.1:exon5:c.T512G:p.I171S,GHR:uc021xyc.1:exon5:c.T512G:p.I171S,GHR:uc003jmt.3:exon6:c.T512G:p.I171S,GHR:uc021xxv.1:exon6:c.T533G:p.I178S,GHR:uc021xxw.1:exon6:c.T512G:p.I171S,GHR:uc021xxx.1:exon6:c.T512G:p.I171S,GHR:uc021xxy.1:exon6:c.T512G:p.I171S,GHR:uc021xxz.1:exon6:c.T512G:p.I171S,GHR:uc003jmu.3:exon7:c.T512G:…	nonsynonymous SNV;nonsynonymous SNV	;	0	0	0	Info=CLASS=DM;MUT=ALT;ID=CM980906;Ref=T;Alt=C;Start=42699998;End=42699998;HET=.;MAF=.;dbSNP=rs121909367;Disease=Laron dwarfism|;Info=CLASS=DM;MUT=ALT;ID=CM980906;Ref=T;Alt=C;Start=42699998;End=42699998;HET=.;MAF=.;dbSNP=rs121909367;Disease=Laron dwarfism|	Info=CLASS=DM;MUT=ALT;ID=CM980906;Ref=T;Alt=C;Start=42699998;End=42699998;HET=0;MAF=0;dbSNP=rs121909367;Disease=Laron dwarfism|;Info=CLASS=DM;MUT=ALT;ID=CM980906;Ref=T;Alt=C;Start=42699998;End=42699998;HET=0;MAF=0;dbSNP=rs121909367;Disease=Laron dwarfism|	SGP2014-3752-1;SGP2014-3762-1	2
chr1	197073317	197073317	A	0	hom	ASPM	ASPM:NM_018136:exon18:c.5064delT:p.T1688fs	NM_018136:exon18:c.5064delT	ASPM:uc001gtu.3:exon18:c.5064delT:p.T1688fs	frameshift deletion		0	0	0	0		SGP2014-4831-1	1
chr2	61258567	61258580	GGTCCTACTTTAAT	0	hom	PEX13	PEX13:NM_002618:exon2:c.106_119del:p.G36fs	NM_002618:exon2:c.106_119del	PEX13:uc002sau.4:exon2:c.106_119del:p.G36fs	frameshift deletion		0	0	0	Info=CLASS=DM;MUT=ALT;ID=CD093224;Ref=GGGTCCTACTTTAAT;Alt=G;Start=61258566;End=61258580;HET=.;MAF=.;dbSNP=.;Disease=Zellweger syndrome H|	Info=CLASS=DM;MUT=ALT;ID=CD093224;Ref=GGGTCCTACTTTAAT;Alt=G;Start=61258566;End=61258580;HET=0;MAF=0;dbSNP=0;Disease=Zellweger syndrome H|	SGP2014-4537-2	1
chr3	33093387	33093387	G	A	hom	GLB1	GLB1:NM_001135602:exon5:c.C509T:p.A170V,GLB1:NM_000404:exon8:c.C902T:p.A301V,GLB1:NM_001079811:exon8:c.C812T:p.A271V	NM_001135602:exon5:c.C509T,NM_000404:exon8:c.C902T,NM_001079811:exon8:c.C812T	GLB1:uc003cfj.1:exon5:c.C509T:p.A170V,GLB1:uc003cfh.1:exon8:c.C812T:p.A271V,GLB1:uc003cfi.1:exon8:c.C902T:p.A301V,GLB1:uc011axk.1:exon9:c.C1046T:p.A349V	nonsynonymous SNV		0	0	0	Info=CLASS=DM;MUT=ALT;ID=CM105083;Ref=G;Alt=A;Start=33093387;End=33093387;HET=.;MAF=.;dbSNP=.;Disease=Gangliosidosis GM1, juvenile||Info=CLASS=DM;MUT=ALT;ID=CS064415;Ref=G;Alt=A;Start=33093387;End=33093387;HET=.;MAF=.;dbSNP=.;Disease=Gangliosidosis GM1	Info=CLASS=DM;MUT=ALT;ID=CM105083;Ref=G;Alt=A;Start=33093387;End=33093387;HET=0;MAF=0;dbSNP=0;Disease=Gangliosidosis GM1, juvenile||Info=CLASS=DM;MUT=ALT;ID=CS064415;Ref=G;Alt=A;Start=33093387;End=33093387;HET=0;MAF=0;dbSNP=0;Disease=Gangliosidosis GM1	SGP2014-3668-1	1
chr7	117254718	117254718	T	A	hom	CFTR;CFTR;CFTR	CFTR:NM_000492:exon21:c.3419T>A:p.M1140K;CFTR:NM_000492:exon21:c.3419T>A:p.M1140K;CFTR:NM_000492:exon21:c.3419T>A:p.M1140K	NM_000492:exon21:c.3419T>A;NM_000492:exon21:c.3419T>A;NM_000492:exon21:c.3419T>A	CFTR:uc003vjd.3:exon21:c.3419T>A:p.M1140K,CFTR:uc011knq.2:exon21:c.1637T>A:p.M546K;CFTR:uc003vjd.3:exon21:c.3419T>A:p.M1140K,CFTR:uc011knq.2:exon21:c.1637T>A:p.M546K;CFTR:uc003vjd.3:exon21:c.3419T>A:p.M1140K,CFTR:uc011knq.2:exon21:c.1637T>A:p.M546K	nonsynonymous SNV;nonsynonymous SNV;nonsynonymous SNV	;;	0	0	0	Info=CLASS=DM;MUT=ALT;ID=CM983577;Ref=T;Alt=A;Start=117254718;End=117254718;HET=.;MAF=.;dbSNP=rs397508558;Disease=Cystic fibrosis||Info=CLASS=DM;MUT=ALT;ID=CD972130;Ref=CATG;Alt=C;Start=117254716;End=117254719;HET=.;MAF=.;dbSNP=rs397508557;Disease=Cystic fibrosis|;Info=CLASS=DM;MUT=ALT;ID=CM983577;Ref=T;Alt=A;Start=117254718;End=117254718;HET=.;MAF=.;dbSNP=rs397508558;Disease=Cystic fibrosis||Inf…	Info=CLASS=DM;MUT=ALT;ID=CM983577;Ref=T;Alt=A;Start=117254718;End=117254718;HET=0;MAF=0;dbSNP=0;Disease=Cystic fibrosis||Info=CLASS=DM;MUT=ALT;ID=CD972130;Ref=CATG;Alt=C;Start=117254716;End=117254719;HET=0;MAF=0;dbSNP=0;Disease=Cystic fibrosis||Info=CLASS=DM;MUT=ALT;ID=CM940274;Ref=A;Alt=G;Start=117254714;End=117254714;HET=0;MAF=0;dbSNP=0;Disease=Cystic fibrosis||Info=CLASS=DM?;MUT=ALT;ID=CM06774…	SGP2014-6364-1;SGP2014-6371-1;SGP2014-6374-1	3
chr2	73650102	73650102	G	A	hom	ALMS1	ALMS1:NM_015120:exon4:c.G764A:p.R255K	NM_015120:exon4:c.G764A	ALMS1:uc002sjf.1:exon3:c.G638A:p.R213K,ALMS1:uc002sje.1:exon4:c.G764A:p.R255K	nonsynonymous SNV		0	0	0	0	0	SGP2014-2737-1	1
chr9	140611603	140611603	G	A	het	EHMT1	EHMT1:NM_001145527:exon3:c.G611A:p.R204H,EHMT1:NM_024757:exon3:c.G611A:p.R204H	NM_001145527:exon3:c.G611A,NM_024757:exon3:c.G611A	EHMT1:uc004cob.1:exon2:c.G518A:p.R173H,EHMT1:uc004coa.3:exon3:c.G611A:p.R204H,EHMT1:uc011mfc.2:exon3:c.G611A:p.R204H	nonsynonymous SNV		0	0	0	0	0	SGP2014-2024-1	1
chr1	155205518	155205518	C	G	hom	GBA	GBA:NM_001171811:exon8:c.G1081C:p.D361H,GBA:NM_001171812:exon8:c.G1195C:p.D399H,GBA:NM_000157:exon9:c.G1342C:p.D448H,GBA:NM_001005741:exon10:c.G1342C:p.D448H,GBA:NM_001005742:exon10:c.G1342C:p.D448H	NM_001171811:exon8:c.G1081C,NM_001171812:exon8:c.G1195C,NM_000157:exon9:c.G1342C,NM_001005741:exon10:c.G1342C,NM_001005742:exon10:c.G1342C	GBA:uc010pfw.2:exon7:c.G1003C:p.D335H,GBA:uc010pfx.2:exon8:c.G1195C:p.D399H,GBA:uc010pfy.2:exon8:c.G1081C:p.D361H,GBA:uc001fjh.3:exon9:c.G1342C:p.D448H,GBA:uc001fjk.3:exon10:c.G1342C:p.D448H,GBA:uc001fjl.3:exon10:c.G1342C:p.D448H	nonsynonymous SNV	rs1064651	0	0	0	Info=CLASS=DM;MUT=ALT;ID=CM900106;Ref=C;Alt=G;Start=155205518;End=155205518;HET=.;MAF=.;dbSNP=rs1064651;Disease=Gaucher disease 2||Info=CLASS=DM;MUT=ALT;ID=CM900106;Ref=C;Alt=G;Start=155205518;End=155205518;HET=.;MAF=.;dbSNP=rs1064651;Disease=Gaucher disease 2|Info=CLASS=DM;MUT=ALT;ID=CM900106;Ref=C;Alt=G;Start=155205518;End=155205518;HET=.;MAF=.;dbSNP=rs1064651;Disease=Gaucher disease 2|Info=CLA…	Info=CLASS=DM;MUT=ALT;ID=CM900106;Ref=C;Alt=G;Start=155205518;End=155205518;HET=0;MAF=0;dbSNP=rs1064651;Disease=Gaucher disease 2||Info=CLASS=DM;MUT=ALT;ID=CM900106;Ref=C;Alt=G;Start=155205518;End=155205518;HET=0;MAF=0;dbSNP=rs1064651;Disease=Gaucher disease 2|Info=CLASS=DM;MUT=ALT;ID=CM900106;Ref=C;Alt=G;Start=155205518;End=155205518;HET=0;MAF=0;dbSNP=rs1064651;Disease=Gaucher disease 2|Info=CLA…	SGP2014-3667-1	1
chr14	74953134	74953134	C	T	hom	NPC2	NPC2:NM_006432:exon2:c.G88A:p.V30M	NM_006432:exon2:c.G88A	NPC2:uc001xpy.3:exon2:c.G88A:p.V30M,NPC2:uc010tus.2:exon2:c.G88A:p.V30M	nonsynonymous SNV	rs151220873	0.0005	18	1	Info=CLASS=DM;MUT=ALT;ID=CM032651;Ref=C;Alt=T;Start=74953134;End=74953134;HET=.;MAF=0.0010/5;dbSNP=rs151220873;Disease=Niemann-Pick type C2 disease||Info=CLASS=DM;MUT=ALT;ID=CM032651;Ref=C;Alt=T;Start=74953134;End=74953134;HET=.;MAF=0.0010/5;dbSNP=rs151220873;Disease=Niemann-Pick type C2 disease	Info=CLASS=DM;MUT=ALT;ID=CM032651;Ref=C;Alt=T;Start=74953134;End=74953134;HET=0;MAF=0.001/1;dbSNP=rs151220873;Disease=Niemann-Pick type C2 disease|	SGP2014-2428-1	1
chr11	534289	534289	C	T	het	HRAS	HRAS:NM_001130442:exon2:c.G34A:p.G12S,HRAS:NM_005343:exon2:c.G34A:p.G12S,HRAS:NM_176795:exon2:c.G34A:p.G12S	NM_001130442:exon2:c.G34A,NM_005343:exon2:c.G34A,NM_176795:exon2:c.G34A	HRAS:uc001lpv.3:exon2:c.G34A:p.G12S,HRAS:uc010qvw.2:exon2:c.G34A:p.G12S,HRAS:uc010qvx.2:exon2:c.G34A:p.G12S	nonsynonymous SNV	rs104894229	0	1	1	Info=CLASS=DM;MUT=ALT;ID=CM061797;Ref=C;Alt=A;Start=534289;End=534289;HET=.;MAF=.;dbSNP=rs104894229;Disease=Costello syndrome||Info=CLASS=DM;MUT=ALT;ID=CM061797;Ref=C;Alt=A;Start=534289;End=534289;HET=.;MAF=.;dbSNP=rs104894229;Disease=Costello syndrome|Info=CLASS=DM;MUT=ALT;ID=CM061797;Ref=C;Alt=A;Start=534289;End=534289;HET=.;MAF=.;dbSNP=rs104894229;Disease=Costello syndrome|Info=CLASS=DM;MUT=AL…	Info=CLASS=DM;MUT=ALT;ID=CM061797;Ref=C;Alt=A;Start=534289;End=534289;HET=0;MAF=0;dbSNP=rs104894229;Disease=Costello syndrome||Info=CLASS=DM;MUT=ALT;ID=CM061797;Ref=C;Alt=A;Start=534289;End=534289;HET=0;MAF=0;dbSNP=rs104894229;Disease=Costello syndrome|Info=CLASS=DM;MUT=ALT;ID=CM053283;Ref=C;Alt=T;Start=534289;End=534289;HET=0;MAF=0;dbSNP=rs104894229;Disease=Costello syndrome|Info=CLASS=DM;MUT=AL…	SGP2013-0373-1	1
chr8	55539838	55539838	G	A	hom	RP1	RP1:NM_006269:exon4:c.G3396A:p.W1132X	NM_006269:exon4:c.G3396A	RP1:uc003xsd.1:exon4:c.G3396A:p.W1132X	stopgain SNV		0	0	0	Info=CLASS=DM;MUT=ALT;ID=CM125269;Ref=G;Alt=A;Start=55539838;End=55539838;HET=.;MAF=0.0002/1;dbSNP=rs561075447;Disease=Retinitis pigmentosa, autosomal recessive|	Info=CLASS=DM;MUT=ALT;ID=CM125269;Ref=G;Alt=A;Start=55539838;End=55539838;HET=0;MAF=0;dbSNP=0;Disease=Retinitis pigmentosa, autosomal recessive|	SGP2014-2727-1	1
chr2	96781225	96781225	G	A	hom	ADRA2B	ADRA2B:NM_000682:exon1:c.C664T:p.R222X	NM_000682:exon1:c.C664T	ADRA2B:uc021vlh.1:exon1:c.C664T:p.R222X	stopgain SNV		0	1	0	0	0	SGP2014-1595-1	1
chrX	48542333	48542333	G	A	hom	WAS	WAS:NM_000377:exon1:c.G91A:p.E31K	NM_000377:exon1:c.G91A	WAS:uc004dkm.4:exon1:c.G91A:p.E31K	nonsynonymous SNV		0	2	0	Info=CLASS=DM;MUT=ALT;ID=CM951308;Ref=G;Alt=A;Start=48542333;End=48542333;HET=.;MAF=.;dbSNP=.;Disease=Wiskott-Aldrich syndrome|	Info=CLASS=DM;MUT=ALT;ID=CM951308;Ref=G;Alt=A;Start=48542333;End=48542333;HET=0;MAF=0;dbSNP=0;Disease=Wiskott-Aldrich syndrome|	SGP2013-1210-1	1
chr15	42703484	42703484	G	A	hom	CAPN3	(NM_173087:exon20:c.2105-1G>A,NM_000070:exon23:c.2381-1G>A,NM_024344:exon22:c.2363-1G>A,NM_173088:exon12:c.845-1G>A,NM_173090:exon9:c.386-1G>A,NM_173089:exon8:c.386-1G>A)	NM_173087:exon20:c.2105-1G>A,NM_000070:exon23:c.2381-1G>A,NM_024344:exon22:c.2363-1G>A,NM_173088:exon12:c.845-1G>A,NM_173090:exon9:c.386-1G>A,NM_173089:exon8:c.386-1G>A				0	1	0	0	0	SGP2013-0034-1	1
chr2	99013206	99013206	G	A	hom	CNGA3;CNGA3	CNGA3:NM_001079878:exon7:c.G1519A:p.G507S,CNGA3:NM_001298:exon8:c.G1573A:p.G525S;CNGA3:NM_001079878:exon7:c.G1519A:p.G507S,CNGA3:NM_001298:exon8:c.G1573A:p.G525S	NM_001079878:exon7:c.G1519A,NM_001298:exon8:c.G1573A;NM_001079878:exon7:c.G1519A,NM_001298:exon8:c.G1573A	CNGA3:uc002syu.3:exon7:c.G1519A:p.G507S,CNGA3:uc002syt.3:exon8:c.G1573A:p.G525S,CNGA3:uc010fij.3:exon8:c.G1585A:p.G529S;CNGA3:uc002syu.3:exon7:c.G1519A:p.G507S,CNGA3:uc002syt.3:exon8:c.G1573A:p.G525S,CNGA3:uc010fij.3:exon8:c.G1585A:p.G529S	nonsynonymous SNV;nonsynonymous SNV	;	0	0	0	0	0	SGP2014-2710-1;SGP2014-2712-1	2
chr21	47783614	47783614	C	T	hom	PCNT	PCNT:NM_006031:exon14:c.C2374T:p.R792X	NM_006031:exon14:c.C2374T	PCNT:uc002zji.4:exon14:c.C2374T:p.R792X,PCNT:uc002zjj.3:exon14:c.C2020T:p.R674X	stopgain SNV	rs151020551	0	1	0	0	0	SGP2013-0444-1	1
chr17	29562641	29562641	C	T	het	NF1	NF1:NM_000267:exon28:c.3721C>T:p.R1241X,NF1:NM_001042492:exon28:c.3721C>T:p.R1241X	NM_000267:exon28:c.3721C>T,NM_001042492:exon28:c.3721C>T	NF1:uc002hgi.1:exon11:c.820C>T:p.R274X,NF1:uc010csn.2:exon26:c.3301C>T:p.R1101X,NF1:uc002hgg.3:exon28:c.3721C>T:p.R1241X,NF1:uc002hgh.3:exon28:c.3721C>T:p.R1241X	stopgain	rs137854562	0	0	0	Info=CLASS=DM;MUT=ALT;ID=CM000799;Ref=C;Alt=T;Start=29562641;End=29562641;HET=.;MAF=.;dbSNP=rs137854562;Disease=Neurofibromatosis 1||Info=CLASS=DM;MUT=ALT;ID=CI076972;Ref=C;Alt=CA;Start=29562641;End=29562641;HET=.;MAF=.;dbSNP=.;Disease=Neurofibromatosis 1	Info=CLASS=DM;MUT=ALT;ID=CM000799;Ref=C;Alt=T;Start=29562641;End=29562641;HET=0;MAF=0;dbSNP=rs137854562;Disease=Neurofibromatosis 1||Info=CLASS=DM;MUT=ALT;ID=CI076972;Ref=C;Alt=CA;Start=29562641;End=29562641;HET=0;MAF=0;dbSNP=0;Disease=Neurofibromatosis 1|Info=CLASS=DM;MUT=ALT;ID=CD1311335;Ref=GA;Alt=G;Start=29562632;End=29562633;HET=0;MAF=0;dbSNP=0;Disease=Neurofibromatosis 1|	SGP2014-6001-1	1
chr14	21780617	21780617	A	0	hom	RPGRIP1;RPGRIP1	RPGRIP1:NM_020366:exon9:c.1103delA:p.E368fs;RPGRIP1:NM_020366:exon9:c.1103delA:p.E368fs	NM_020366:exon9:c.1103delA;NM_020366:exon9:c.1103delA	RPGRIP1:uc001wag.3:exon9:c.1103delA:p.E368fs;RPGRIP1:uc001wag.3:exon9:c.1103delA:p.E368fs	frameshift deletion;frameshift deletion	rs61751266;rs61751266	0	0	0	Info=CLASS=DM;MUT=ALT;ID=CD012276;Ref=GA;Alt=G;Start=21780616;End=21780617;HET=.;MAF=.;dbSNP=rs61751266;Disease=Leber congenital amaurosis|;Info=CLASS=DM;MUT=ALT;ID=CD012276;Ref=GA;Alt=G;Start=21780616;End=21780617;HET=.;MAF=.;dbSNP=rs61751266;Disease=Leber congenital amaurosis|	Info=CLASS=DM;MUT=ALT;ID=CD012276;Ref=GA;Alt=G;Start=21780616;End=21780617;HET=0;MAF=0;dbSNP=rs61751266;Disease=Leber congenital amaurosis|;Info=CLASS=DM;MUT=ALT;ID=CD012276;Ref=GA;Alt=G;Start=21780616;End=21780617;HET=0;MAF=0;dbSNP=rs61751266;Disease=Leber congenital amaurosis|	SGP2014-2655-1;SGP2014-2899-1	2
chr19	13008527	13008527	G	A	hom	GCDH	GCDH:NM_000159:exon11:c.G1093A:p.E365K,GCDH:NM_013976:exon11:c.G1093A:p.E365K	NM_000159:exon11:c.G1093A,NM_013976:exon11:c.G1093A	UNKNOWN	nonsynonymous SNV	rs121434370	0	0	0	Info=CLASS=DM;MUT=ALT;ID=CM960715;Ref=G;Alt=A;Start=13008527;End=13008527;HET=.;MAF=0.0002/1;dbSNP=rs121434370;Disease=Glutaricacidaemia I|	Info=CLASS=DM;MUT=ALT;ID=CM960715;Ref=G;Alt=A;Start=13008527;End=13008527;HET=0;MAF=0;dbSNP=rs121434370;Disease=Glutaricacidaemia I|	SGP2014-3628-1	1
chr17	80576950	80576950	G	A	hom	WDR45B	WDR45B:NM_019613:exon7:c.C673T:p.R225X	NM_019613:exon7:c.C673T	WDR45B:uc002kfq.3:exon7:c.C673T:p.R225X	stopgain SNV		0	0	0	0	0	SGP2014-3995-1	1
chr6	35471403	35471403	C	T	hom	TULP1	TULP1:NM_003322:exon13:c.G1256A:p.R419Q	NM_003322:exon13:c.G1256A	TULP1:uc003okw.4:exon12:c.G1097A:p.R366Q,TULP1:uc003okv.4:exon13:c.G1256A:p.R419Q,TULP1:uc021yyx.1:exon13:c.G1256A:p.R419Q	nonsynonymous SNV		0	0	0	0	0	SGP2014-3155-1	1
chr21	47746432	47746432	G	T	hom	PCNT	PCNT:NM_006031:exon2:c.G196T:p.G66X	NM_006031:exon2:c.G196T	PCNT:uc002zji.4:exon2:c.G196T:p.G66X	stopgain SNV		0	0	0	Info=CLASS=DM;MUT=ALT;ID=CM140790;Ref=G;Alt=T;Start=47746432;End=47746432;HET=.;MAF=.;dbSNP=.;Disease=Primordial dwarfism|	0	SGP2014-4717-1	1
chr10	55698632	55698632	G	A	hom	PCDH15	PCDH15:NM_001142765:exon23:c.C3103T:p.R1035X,PCDH15:NM_001142767:exon24:c.C3205T:p.R1069X,PCDH15:NM_001142768:exon24:c.C3250T:p.R1084X,PCDH15:NM_001142773:exon24:c.C3250T:p.R1084X,PCDH15:NM_001142764:exon25:c.C3316T:p.R1106X,PCDH15:NM_001142766:exon25:c.C3316T:p.R1106X,PCDH15:NM_033056:exon25:c.C3316T:p.R1106X,PCDH15:NM_001142763:exon26:c.C3331T:p.R1111X	NM_001142765:exon23:c.C3103T,NM_001142767:exon24:c.C3205T,NM_001142768:exon24:c.C3250T,NM_001142773:exon24:c.C3250T,NM_001142764:exon25:c.C3316T,NM_001142766:exon25:c.C3316T,NM_033056:exon25:c.C3316T,NM_001142763:exon26:c.C3331T	PCDH15:uc010qhx.1:exon23:c.C3103T:p.R1035X,PCDH15:uc021pqz.1:exon23:c.C3250T:p.R1084X,PCDH15:uc010qhw.1:exon24:c.C3205T:p.R1069X,PCDH15:uc010qia.1:exon24:c.C3250T:p.R1084X,PCDH15:uc010qib.1:exon24:c.C3250T:p.R1084X,PCDH15:uc021pqv.1:exon24:c.C3316T:p.R1106X,PCDH15:uc021pqy.1:exon24:c.C3316T:p.R1106X,PCDH15:uc001jju.1:exon25:c.C3316T:p.R1106X,PCDH15:uc010qhr.2:exon25:c.C3316T:p.R1106X,PCDH15:uc010…	stopgain SNV	rs202033121	0	0	0	Info=CLASS=DM;MUT=ALT;ID=CM094636;Ref=G;Alt=A;Start=55698632;End=55698632;HET=.;MAF=.;dbSNP=rs202033121;Disease=Usher syndrome 1|	Info=CLASS=DM;MUT=ALT;ID=CM094636;Ref=G;Alt=A;Start=55698632;End=55698632;HET=0;MAF=0;dbSNP=rs202033121;Disease=Usher syndrome 1|	SGP2014-3570-1	1
chr2	220022193	220022193	C	G	hom	NHEJ1;NHEJ1	(NM_024782:exon4:c.390+1G>C);(NM_024782:exon4:c.390+1G>C)	NM_024782:exon4:c.390+1G>C;NM_024782:exon4:c.390+1G>C	;	;	;	0	3	0	0	0	SGP2013-1058-1;SGP2013-1260-1	2
chr11	66278561	66278561	G	A	het	BBS1	(NM_024649:exon2:c.124+1G>A)	NM_024649:exon2:c.124+1G>A				0	0	0	Info=CLASS=DM;MUT=ALT;ID=CS102423;Ref=G;Alt=A;Start=66278561;End=66278561;HET=.;MAF=.;dbSNP=.;Disease=Bardet-Biedl syndrome|	Info=CLASS=DM;MUT=ALT;ID=CS102423;Ref=G;Alt=A;Start=66278561;End=66278561;HET=0;MAF=0;dbSNP=0;Disease=Bardet-Biedl syndrome|	SGP2014-2819-1	1
chr1	94466658	94466658	C	T	hom	ABCA4	ABCA4:NM_000350:exon46:c.G6286A:p.E2096K	NM_000350:exon46:c.G6286A	ABCA4:uc001dqh.3:exon46:c.G6286A:p.E2096K	nonsynonymous SNV	rs61750646	0	10	0	Info=CLASS=DM;MUT=ALT;ID=CM990073;Ref=C;Alt=T;Start=94466658;End=94466658;HET=.;MAF=.;dbSNP=rs61750646;Disease=Stargardt disease|	Info=CLASS=DM;MUT=ALT;ID=CM990073;Ref=C;Alt=T;Start=94466658;End=94466658;HET=0;MAF=0;dbSNP=rs61750646;Disease=Stargardt disease|	SGP2014-2813-1	1
chr17	33904403	33904403	G	A	hom	PEX12	PEX12:NM_000286:exon2:c.C334T:p.Q112X	NM_000286:exon2:c.C334T	PEX12:uc002hjp.3:exon2:c.C334T:p.Q112X	stopgain SNV		0	0	2	0	0	SGP2014-2511-1	1
chrX	48542796	48542796	G	A	hom	WAS;WAS	WAS:NM_000377:exon2:c.G257A:p.R86H;WAS:NM_000377:exon2:c.G257A:p.R86H	NM_000377:exon2:c.G257A;NM_000377:exon2:c.G257A	WAS:uc004dkm.4:exon2:c.G257A:p.R86H;WAS:uc004dkm.4:exon2:c.G257A:p.R86H	nonsynonymous SNV;nonsynonymous SNV	rs132630268;rs132630268	0	4	0	Info=CLASS=DM;MUT=ALT;ID=CM941406;Ref=G;Alt=T;Start=48542796;End=48542796;HET=.;MAF=.;dbSNP=rs132630268;Disease=Wiskott-Aldrich syndrome||Info=CLASS=DM;MUT=ALT;ID=CM961454;Ref=G;Alt=C;Start=48542796;End=48542796;HET=.;MAF=.;dbSNP=.;Disease=Wiskott-Aldrich syndrome|Info=CLASS=DM;MUT=ALT;ID=CM941405;Ref=G;Alt=A;Start=48542796;End=48542796;HET=.;MAF=.;dbSNP=rs132630268;Disease=Wiskott-Aldrich syndro…	Info=CLASS=DM;MUT=ALT;ID=CM941405;Ref=G;Alt=A;Start=48542796;End=48542796;HET=0;MAF=0;dbSNP=rs132630268;Disease=Wiskott-Aldrich syndrome||Info=CLASS=DM;MUT=ALT;ID=CM941405;Ref=G;Alt=A;Start=48542796;End=48542796;HET=0;MAF=0;dbSNP=rs132630268;Disease=Wiskott-Aldrich syndrome|Info=CLASS=DM;MUT=ALT;ID=CM961454;Ref=G;Alt=C;Start=48542796;End=48542796;HET=0;MAF=0;dbSNP=0;Disease=Wiskott-Aldrich syndro…	SGP2013-1112-1;SGP2013-1140-1	2
chr15	89753952	89753952	A	C	hom	RLBP1	RLBP1:NM_000326:exon8:c.T773G:p.L258W	NM_000326:exon8:c.T773G	RLBP1:uc002bnl.3:exon8:c.T773G:p.L258W	nonsynonymous SNV		0	0	0	0	0	SGP2014-2672-1	1
chr17	56293448	56293448	C	T	hom	MKS1	(NM_001165927:exon5:c.387+1G>A,NM_017777:exon5:c.417+1G>A)	NM_001165927:exon5:c.387+1G>A,NM_017777:exon5:c.417+1G>A				0	0	0	0	0	SGP2014-2878-1	1
chr14	24728950	24728950	C	A	hom	TGM1	TGM1:NM_000359:exon6:c.944G>T:p.R315L	NM_000359:exon6:c.944G>T	TGM1:uc001wod.3:exon6:c.944G>T:p.R315L	nonsynonymous SNV	rs143473912	0	0	0	Info=CLASS=DM;MUT=ALT;ID=CM065482;Ref=C;Alt=T;Start=24728950;End=24728950;HET=.;MAF=.;dbSNP=.;Disease=Ichthyosis, bathing suit||Info=CLASS=DM;MUT=ALT;ID=CM065482;Ref=C;Alt=T;Start=24728950;End=24728950;HET=.;MAF=.;dbSNP=.;Disease=Ichthyosis, bathing suit|Info=CLASS=DM;MUT=ALT;ID=CM994237;Ref=C;Alt=A;Start=24728950;End=24728950;HET=.;MAF=.;dbSNP=rs143473912;Disease=Ichthyosis, lamellar	Info=CLASS=DM;MUT=ALT;ID=CM994237;Ref=C;Alt=A;Start=24728950;End=24728950;HET=0;MAF=0;dbSNP=rs143473912;Disease=Ichthyosis, lamellar||Info=CLASS=DM;MUT=ALT;ID=CM065482;Ref=C;Alt=T;Start=24728950;End=24728950;HET=0;MAF=0;dbSNP=0;Disease=Ichthyosis, bathing suit|Info=CLASS=DM;MUT=ALT;ID=CM065482;Ref=C;Alt=T;Start=24728950;End=24728950;HET=0;MAF=0;dbSNP=0;Disease=Ichthyosis, bathing suit	SGP2014-4321-1	1
chr15	48755407	48755407	T	C	het	FBN1	FBN1:NM_000138:exon42:c.5096A>G:p.Y1699C	NM_000138:exon42:c.5096A>G	FBN1:uc001zwx.2:exon42:c.5096A>G:p.Y1699C	nonsynonymous SNV		0	0	1	Info=CLASS=DM;MUT=ALT;ID=CM115509;Ref=T;Alt=C;Start=48755407;End=48755407;HET=.;MAF=.;dbSNP=rs387906622;Disease=Geleophysic / acromicric dysplasia|	Info=CLASS=DM;MUT=ALT;ID=CM115509;Ref=T;Alt=C;Start=48755407;End=48755407;HET=0;MAF=0;dbSNP=0;Disease=Geleophysic / acromicric dysplasia||Info=CLASS=DM;MUT=ALT;ID=CM115521;Ref=T;Alt=C;Start=48755404;End=48755404;HET=0;MAF=0;dbSNP=0;Disease=Acromicric dysplasia|	SGP2014-5706-1	1
chr4	122775977	122775977	T	A	hom;het	BBS7;BBS7	(NM_176824:exon8:c.602-2A>T,NM_018190:exon8:c.602-2A>T);(NM_176824:exon8:c.602-2A>T,NM_018190:exon8:c.602-2A>T)	NM_176824:exon8:c.602-2A>T,NM_018190:exon8:c.602-2A>T;NM_176824:exon8:c.602-2A>T,NM_018190:exon8:c.602-2A>T	;	;	;	0	0	0	Info=CLASS=DM;MUT=ALT;ID=CS122047;Ref=T;Alt=A;Start=122775977;End=122775977;HET=.;MAF=.;dbSNP=.;Disease=Bardet-Biedl syndrome|;Info=CLASS=DM;MUT=ALT;ID=CS122047;Ref=T;Alt=A;Start=122775977;End=122775977;HET=.;MAF=.;dbSNP=.;Disease=Bardet-Biedl syndrome|	Info=CLASS=DM;MUT=ALT;ID=CS122047;Ref=T;Alt=A;Start=122775977;End=122775977;HET=0;MAF=0;dbSNP=0;Disease=Bardet-Biedl syndrome|;Info=CLASS=DM;MUT=ALT;ID=CS122047;Ref=T;Alt=A;Start=122775977;End=122775977;HET=0;MAF=0;dbSNP=0;Disease=Bardet-Biedl syndrome|	SGP2014-2825-1;SGP2014-2836-1	2
chr12	32975521	32975521	C	G	het	PKP2	PKP2:NM_001005242:exon8:c.G1719C:p.Q573H,PKP2:NM_004572:exon9:c.G1851C:p.Q617H	NM_001005242:exon8:c.G1719C,NM_004572:exon9:c.G1851C	PKP2:uc001rlk.4:exon8:c.G1719C:p.Q573H,PKP2:uc010skj.2:exon8:c.G1719C:p.Q573H,PKP2:uc001rlj.4:exon9:c.G1851C:p.Q617H	nonsynonymous SNV		0	1	0	0	0	SGP2014-1887-1	1
chr20	57019215	57019215	G	T	het	VAPB;VAPB	VAPB:NM_001195677:exon3:c.G294T:p.R98S,VAPB:NM_004738:exon6:c.G656T:p.G219V;VAPB:NM_001195677:exon3:c.G294T:p.R98S,VAPB:NM_004738:exon6:c.G656T:p.G219V	NM_001195677:exon3:c.G294T,NM_004738:exon6:c.G656T;NM_001195677:exon3:c.G294T,NM_004738:exon6:c.G656T	VAPB:uc002xzd.2:exon3:c.G294T:p.R98S,VAPB:uc010zzo.2:exon4:c.G287T:p.G96V,VAPB:uc002xza.3:exon6:c.G656T:p.G219V;VAPB:uc002xzd.2:exon3:c.G294T:p.R98S,VAPB:uc010zzo.2:exon4:c.G287T:p.G96V,VAPB:uc002xza.3:exon6:c.G656T:p.G219V	nonsynonymous SNV;nonsynonymous SNV	;	0	5	4	0	0	SGP2014-4254-1;SGP2014-4272-1	2
chr17	48649314	48649316	TCT	0	hom	CACNA1G	CACNA1G:NM_001256324:exon5:c.662_664del:p.221_222del,CACNA1G:NM_001256325:exon5:c.662_664del:p.221_222del,CACNA1G:NM_001256326:exon5:c.662_664del:p.221_222del,CACNA1G:NM_001256327:exon5:c.662_664del:p.221_222del,CACNA1G:NM_001256328:exon5:c.662_664del:p.221_222del,CACNA1G:NM_001256329:exon5:c.662_664del:p.221_222del,CACNA1G:NM_001256330:exon5:c.662_664del:p.221_222del,CACNA1G:NM_001256331:exon5:c…	NM_001256324:exon5:c.662_664del,NM_001256325:exon5:c.662_664del,NM_001256326:exon5:c.662_664del,NM_001256327:exon5:c.662_664del,NM_001256328:exon5:c.662_664del,NM_001256329:exon5:c.662_664del,NM_001256330:exon5:c.662_664del,NM_001256331:exon5:c.662_664del,NM_001256332:exon5:c.662_664del,NM_001256333:exon5:c.662_664del,NM_001256334:exon5:c.662_664del,NM_001256359:exon5:c.662_664del,NM_001256360:ex…	UNKNOWN	nonframeshift deletion		0	0	1	0		SGP2014-3976-1	1
chr5	35876093	35876093	T	0	hom	IL7R	IL7R:NM_002185:exon8:c.885delT:p.N295fs	NM_002185:exon8:c.885delT	UNKNOWN	frameshift deletion		0	1	0	0		SGP2013-1076-1	1
chr19	13136327	13136327	G	T	het	NFIX	NFIX:NM_001271043:exon2:c.G544T:p.E182X,NFIX:NM_001271044:exon2:c.G496T:p.E166X,NFIX:NM_002501:exon2:c.G520T:p.E174X	NM_001271043:exon2:c.G544T,NM_001271044:exon2:c.G496T,NM_002501:exon2:c.G520T	NFIX:uc002mwg.2:exon1:c.G517T:p.E173X,NFIX:uc002mwd.3:exon2:c.G520T:p.E174X,NFIX:uc002mwf.3:exon2:c.G529T:p.E177X,NFIX:uc010xmx.2:exon2:c.G544T:p.E182X	stopgain SNV		0	1	0	0	0	SGP2013-0438-1	1
chr15	44920983	44920983	G	A	hom	SPG11;SPG11	SPG11:NM_001160227:exon10:c.C1951T:p.R651X,SPG11:NM_025137:exon10:c.C1951T:p.R651X;SPG11:NM_001160227:exon10:c.C1951T:p.R651X,SPG11:NM_025137:exon10:c.C1951T:p.R651X	NM_001160227:exon10:c.C1951T,NM_025137:exon10:c.C1951T;NM_001160227:exon10:c.C1951T,NM_025137:exon10:c.C1951T	SPG11:uc001ztx.3:exon10:c.C1951T:p.R651X,SPG11:uc001zua.1:exon10:c.C1951T:p.R651X,SPG11:uc010ueh.2:exon10:c.C1951T:p.R651X,SPG11:uc010uei.2:exon10:c.C1951T:p.R651X;SPG11:uc001ztx.3:exon10:c.C1951T:p.R651X,SPG11:uc001zua.1:exon10:c.C1951T:p.R651X,SPG11:uc010ueh.2:exon10:c.C1951T:p.R651X,SPG11:uc010uei.2:exon10:c.C1951T:p.R651X	stopgain SNV;stopgain SNV	rs199588440;rs199588440	0.0005;0.0005	0	0	Info=CLASS=DM;MUT=ALT;ID=CM076538;Ref=G;Alt=A;Start=44920983;End=44920983;HET=.;MAF=0.0002/1;dbSNP=rs199588440;Disease=Spastic paraplegia, autosomal recessive|;Info=CLASS=DM;MUT=ALT;ID=CM076538;Ref=G;Alt=A;Start=44920983;End=44920983;HET=.;MAF=0.0002/1;dbSNP=rs199588440;Disease=Spastic paraplegia, autosomal recessive|	Info=CLASS=DM;MUT=ALT;ID=CM076538;Ref=G;Alt=A;Start=44920983;End=44920983;HET=0;MAF=0.001/1;dbSNP=rs199588440;Disease=Spastic paraplegia, autosomal recessive|;Info=CLASS=DM;MUT=ALT;ID=CM076538;Ref=G;Alt=A;Start=44920983;End=44920983;HET=0;MAF=0.001/1;dbSNP=rs199588440;Disease=Spastic paraplegia, autosomal recessive|	SGP2014-4296-1;SGP2014-4300-1	2
chr2	56098226	56098226	G	A	het	EFEMP1	EFEMP1:NM_001039349:exon9:c.1033C>T:p.R345W,EFEMP1:NM_001039348:exon10:c.1033C>T:p.R345W	NM_001039349:exon9:c.1033C>T,NM_001039348:exon10:c.1033C>T	EFEMP1:uc010ypc.2:exon7:c.619C>T:p.R207W,EFEMP1:uc002rzj.3:exon9:c.1033C>T:p.R345W,EFEMP1:uc002rzi.3:exon10:c.1033C>T:p.R345W	nonsynonymous SNV	rs121434491	0	0	0	Info=CLASS=DM;MUT=ALT;ID=CM990504;Ref=G;Alt=A;Start=56098226;End=56098226;HET=.;MAF=.;dbSNP=rs121434491;Disease=Malattia leventinese||Info=CLASS=DM;MUT=ALT;ID=CM990504;Ref=G;Alt=A;Start=56098226;End=56098226;HET=.;MAF=.;dbSNP=rs121434491;Disease=Malattia leventinese|Info=CLASS=DM;MUT=ALT;ID=CM990504;Ref=G;Alt=A;Start=56098226;End=56098226;HET=.;MAF=.;dbSNP=rs121434491;Disease=Malattia leventinese…	Info=CLASS=DM;MUT=ALT;ID=CM990504;Ref=G;Alt=A;Start=56098226;End=56098226;HET=0;MAF=0;dbSNP=rs121434491;Disease=Malattia leventinese||Info=CLASS=DM;MUT=ALT;ID=CM990504;Ref=G;Alt=A;Start=56098226;End=56098226;HET=0;MAF=0;dbSNP=rs121434491;Disease=Malattia leventinese	SGP2013-1495-1	1
chr11	103048445	103048445	C	T	hom	DYNC2H1	DYNC2H1:NM_001080463:exon38:c.C6035T:p.A2012V,DYNC2H1:NM_001377:exon38:c.C6035T:p.A2012V	NM_001080463:exon38:c.C6035T,NM_001377:exon38:c.C6035T	DYNC2H1:uc001phn.1:exon38:c.C6035T:p.A2012V,DYNC2H1:uc001pho.2:exon38:c.C6035T:p.A2012V	nonsynonymous SNV		0	3	0	Info=CLASS=DM;MUT=ALT;ID=CM130529;Ref=C;Alt=T;Start=103048445;End=103048445;HET=.;MAF=.;dbSNP=.;Disease=Asphyxiating thoracic dystrophy|	Info=CLASS=DM;MUT=ALT;ID=CM130529;Ref=C;Alt=T;Start=103048445;End=103048445;HET=0;MAF=0;dbSNP=0;Disease=Asphyxiating thoracic dystrophy|	SGP2013-0375-1	1
chr1	94544977	94544977	A	T	het	ABCA4	ABCA4:NM_000350:exon9:c.T1140A:p.N380K	NM_000350:exon9:c.T1140A	ABCA4:uc001dqh.3:exon9:c.T1140A:p.N380K,ABCA4:uc010otn.1:exon9:c.T1140A:p.N380K	nonsynonymous SNV	rs61748549	0	0	0	Info=CLASS=DM;MUT=ALT;ID=CM015071;Ref=A;Alt=T;Start=94544977;End=94544977;HET=.;MAF=.;dbSNP=rs61748549;Disease=Stargardt disease|	Info=CLASS=DM;MUT=ALT;ID=CM015071;Ref=A;Alt=T;Start=94544977;End=94544977;HET=0;MAF=0;dbSNP=rs61748549;Disease=Stargardt disease|	SGP2014-2743-1	1
chr11	108236129	108236129	A	0	hom	ATM	ATM:NM_000051:exon63:c.9065delA:p.E3022fs	NM_000051:exon63:c.9065delA	ATM:uc001pke.2:exon37:c.5021delA:p.E1674fs,ATM:uc001pkb.1:exon63:c.9065delA:p.E3022fs,ATM:uc009yxr.1:exon64:c.9065delA:p.E3022fs	frameshift deletion	rs56253573	0	1	0	Info=CLASS=DM;MUT=ALT;ID=CI030356;Ref=A;Alt=AG;Start=108236127;End=108236127;HET=.;MAF=.;dbSNP=.;Disease=Ataxia telangiectasia|	Info=CLASS=DM;MUT=ALT;ID=CI030356;Ref=A;Alt=AG;Start=108236127;End=108236127;HET=0;MAF=0;dbSNP=0;Disease=Ataxia telangiectasia|	SGP2013-1139-1	1
chr22	38508536	38508536	C	T	hom	PLA2G6	PLA2G6:NM_001004426:exon15:c.G2089A:p.E697K,PLA2G6:NM_001199562:exon15:c.G2089A:p.E697K,PLA2G6:NM_003560:exon16:c.G2251A:p.E751K	NM_001004426:exon15:c.G2089A,NM_001199562:exon15:c.G2089A,NM_003560:exon16:c.G2251A	PLA2G6:uc003aux.1:exon2:c.G425A:p.R142Q,PLA2G6:uc003auz.1:exon15:c.G2089A:p.E697K,PLA2G6:uc003avb.2:exon15:c.G2089A:p.E697K,PLA2G6:uc003auy.1:exon16:c.G2251A:p.E751K,PLA2G6:uc003ava.1:exon16:c.G2251A:p.E751K	nonsynonymous SNV		0	1	0	Info=CLASS=DM;MUT=ALT;ID=CM085647;Ref=C;Alt=A;Start=38508536;End=38508536;HET=.;MAF=.;dbSNP=.;Disease=Infantile neuroaxonal dystrophy 1||Info=CLASS=DM;MUT=ALT;ID=CM063028;Ref=C;Alt=T;Start=38508536;End=38508536;HET=.;MAF=.;dbSNP=.;Disease=Neurodegeneration with brain iron accumulation	Info=CLASS=DM;MUT=ALT;ID=CM063028;Ref=C;Alt=T;Start=38508536;End=38508536;HET=0;MAF=0;dbSNP=0;Disease=Neurodegeneration with brain iron accumulation||Info=CLASS=DM;MUT=ALT;ID=CM085647;Ref=C;Alt=A;Start=38508536;End=38508536;HET=0;MAF=0;dbSNP=0;Disease=Infantile neuroaxonal dystrophy 1	SGP2013-1578-1	1
chr10	101578548	101578548	G	T	hom	ABCC2	ABCC2:NM_000392:exon18:c.G2273T:p.G758V	NM_000392:exon18:c.G2273T	ABCC2:uc001kqf.2:exon18:c.G2273T:p.G758V	nonsynonymous SNV		0	2	1	0	0	SGP2014-2283-1	1
chrX	48386663	48386663	C	T	hom	EBP	EBP:NM_006579:exon5:c.C511T:p.R171C	NM_006579:exon5:c.C511T	EBP:uc004djx.4:exon5:c.C511T:p.R171C,EBP:uc004djz.3:exon5:c.C511T:p.R171C	nonsynonymous SNV	rs141925556	0.0006	1	0	0	0	SGP2013-0498-1	1
chr14	51378873	51378873	C	T	hom	PYGL	(NM_002863:exon15:c.1768+1G>A,NM_001163940:exon14:c.1666+1G>A)	NM_002863:exon15:c.1768+1G>A,NM_001163940:exon14:c.1666+1G>A			rs113993982	0	0	1	Info=CLASS=DM;MUT=ALT;ID=CS982338;Ref=C;Alt=T;Start=51378873;End=51378873;HET=.;MAF=.;dbSNP=rs113993982;Disease=Glycogen storage disease 6|	Info=CLASS=DM;MUT=ALT;ID=CS982338;Ref=C;Alt=T;Start=51378873;End=51378873;HET=0;MAF=0;dbSNP=rs113993982;Disease=Glycogen storage disease 6|	SGP2014-3660-1	1
chr2	227922280	227922280	C	0	hom	COL4A4;COL4A4;COL4A4	COL4A4:NM_000092:exon29:c.2420delG:p.G807fs;COL4A4:NM_000092:exon29:c.2420delG:p.G807fs;COL4A4:NM_000092:exon29:c.2420delG:p.G807fs	NM_000092:exon29:c.2420delG;NM_000092:exon29:c.2420delG;NM_000092:exon29:c.2420delG	COL4A4:uc021vxr.1:exon28:c.2420delG:p.G807fs,COL4A4:uc021vxs.1:exon29:c.2420delG:p.G807fs;COL4A4:uc021vxr.1:exon28:c.2420delG:p.G807fs,COL4A4:uc021vxs.1:exon29:c.2420delG:p.G807fs;COL4A4:uc021vxr.1:exon28:c.2420delG:p.G807fs,COL4A4:uc021vxs.1:exon29:c.2420delG:p.G807fs	frameshift deletion;frameshift deletion;frameshift deletion	;;	0	0	0	Info=CLASS=DM;MUT=ALT;ID=CD1313492;Ref=AC;Alt=A;Start=227922279;End=227922280;HET=.;MAF=.;dbSNP=.;Disease=Alport syndrome|;Info=CLASS=DM;MUT=ALT;ID=CD1313492;Ref=AC;Alt=A;Start=227922279;End=227922280;HET=.;MAF=.;dbSNP=.;Disease=Alport syndrome|;Info=CLASS=DM;MUT=ALT;ID=CD1313492;Ref=AC;Alt=A;Start=227922279;End=227922280;HET=.;MAF=.;dbSNP=.;Disease=Alport syndrome|	0;;0	SGP2014-2265-1;SGP2014-3026-1;SGP2014-3527-1	3
chr3	129202389	129202389	G	T	hom	IFT122	IFT122:NM_052990:exon12:c.G1382T:p.G461V,IFT122:NM_018262:exon14:c.G1538T:p.G513V,IFT122:NM_052989:exon15:c.G1715T:p.G572V,IFT122:NM_052985:exon16:c.G1868T:p.G623V	NM_052990:exon12:c.G1382T,NM_018262:exon14:c.G1538T,NM_052989:exon15:c.G1715T,NM_052985:exon16:c.G1868T	IFT122:uc010htd.1:exon2:c.G152T:p.G51V,IFT122:uc003emr.3:exon9:c.G1088T:p.G363V,IFT122:uc011bla.2:exon9:c.G1088T:p.G363V,IFT122:uc011bkx.1:exon11:c.G1235T:p.G412V,IFT122:uc003emo.3:exon12:c.G1382T:p.G461V,IFT122:uc011bky.2:exon13:c.G1088T:p.G363V,IFT122:uc003emn.3:exon14:c.G1538T:p.G513V,IFT122:uc003emm.3:exon15:c.G1715T:p.G572V,IFT122:uc010htc.3:exon15:c.G1691T:p.G564V,IFT122:uc003eml.3:exon16:c…	nonsynonymous SNV		0	0	2	Info=CLASS=DM;MUT=ALT;ID=CM143742;Ref=G;Alt=T;Start=129202389;End=129202389;HET=.;MAF=.;dbSNP=.;Disease=Cranioectodermal dysplasia|	0	SGP2014-4809-1	1
chr6	35473878	35473878	G	A	hom	TULP1;TULP1;TULP1;TULP1;TULP1	TULP1:NM_003322:exon10:c.C901T:p.Q301X;TULP1:NM_003322:exon10:c.C901T:p.Q301X;TULP1:NM_003322:exon10:c.C901T:p.Q301X;TULP1:NM_003322:exon10:c.C901T:p.Q301X;TULP1:NM_003322:exon10:c.C901T:p.Q301X	NM_003322:exon10:c.C901T;NM_003322:exon10:c.C901T;NM_003322:exon10:c.C901T;NM_003322:exon10:c.C901T;NM_003322:exon10:c.C901T	TULP1:uc003okw.4:exon9:c.C742T:p.Q248X,TULP1:uc003okv.4:exon10:c.C901T:p.Q301X,TULP1:uc021yyx.1:exon10:c.C901T:p.Q301X,TULP1:uc021yyy.1:exon10:c.C898T:p.Q300X;TULP1:uc003okw.4:exon9:c.C742T:p.Q248X,TULP1:uc003okv.4:exon10:c.C901T:p.Q301X,TULP1:uc021yyx.1:exon10:c.C901T:p.Q301X,TULP1:uc021yyy.1:exon10:c.C898T:p.Q300X;TULP1:uc003okw.4:exon9:c.C742T:p.Q248X,TULP1:uc003okv.4:exon10:c.C901T:p.Q301X,TU…	stopgain SNV;stopgain SNV;stopgain SNV;stopgain SNV;stopgain SNV	;;;;	0	2	1	Info=CLASS=DM;MUT=ALT;ID=CM098172;Ref=G;Alt=A;Start=35473878;End=35473878;HET=.;MAF=.;dbSNP=.;Disease=Leber congenital amaurosis|;Info=CLASS=DM;MUT=ALT;ID=CM098172;Ref=G;Alt=A;Start=35473878;End=35473878;HET=.;MAF=.;dbSNP=.;Disease=Leber congenital amaurosis|;Info=CLASS=DM;MUT=ALT;ID=CM098172;Ref=G;Alt=A;Start=35473878;End=35473878;HET=.;MAF=.;dbSNP=.;Disease=Leber congenital amaurosis|;Info=CLAS…	Info=CLASS=DM;MUT=ALT;ID=CM098172;Ref=G;Alt=A;Start=35473878;End=35473878;HET=0;MAF=0;dbSNP=0;Disease=Leber congenital amaurosis|;Info=CLASS=DM;MUT=ALT;ID=CM098172;Ref=G;Alt=A;Start=35473878;End=35473878;HET=0;MAF=0;dbSNP=0;Disease=Leber congenital amaurosis|;Info=CLASS=DM;MUT=ALT;ID=CM098172;Ref=G;Alt=A;Start=35473878;End=35473878;HET=0;MAF=0;dbSNP=0;Disease=Leber congenital amaurosis|;Info=CLAS…	SGP2013-1555-1;SGP2014-2725-1;SGP2014-2831-1;SGP2014-3260-1;SGP2014-3297-1	5
chr6	129513977	129513977	G	0	hom	LAMA2	LAMA2:NM_000426:exon12:c.1761delG:p.P587fs,LAMA2:NM_001079823:exon12:c.1761delG:p.P587fs	NM_000426:exon12:c.1761delG,NM_001079823:exon12:c.1761delG	LAMA2:uc003qbn.3:exon12:c.1761delG:p.P587fs,LAMA2:uc003qbo.3:exon12:c.1761delG:p.P587fs,LAMA2:uc021zfb.1:exon12:c.1761delG:p.P587fs	frameshift deletion		0	0	0	0		SGP2014-4818-1	1
chr1	33252572	33252572	G	T	hom	YARS	YARS:NM_003680:exon7:c.C789A:p.F263L	NM_003680:exon7:c.C789A	YARS:uc001bvy.1:exon7:c.C789A:p.F263L	nonsynonymous SNV		0	0	0	0	0	SGP2014-4852-1	1
chr1	156108354	156108354	G	A	hom	LMNA	LMNA:NM_170708:exon10:c.1684G>A:p.G562R,LMNA:NM_001257374:exon11:c.1438G>A:p.G480R,LMNA:NM_001282626:exon11:c.1774G>A:p.G592R,LMNA:NM_170707:exon11:c.1774G>A:p.G592R	NM_170708:exon10:c.1684G>A,NM_001257374:exon11:c.1438G>A,NM_001282626:exon11:c.1774G>A,NM_170707:exon11:c.1774G>A	LMNA:uc001fnh.3:exon10:c.1684G>A:p.G562R,LMNA:uc001fni.3:exon11:c.1774G>A:p.G592R,LMNA:uc009wro.2:exon11:c.1774G>A:p.G592R,LMNA:uc010pgz.2:exon11:c.1438G>A:p.G480R,LMNA:uc001fnk.3:exon12:c.1477G>A:p.G493R	nonsynonymous SNV		0	0	0	0	0	SGP2014-5259-1	1
chr14	64473825	64473825	C	T	het	SYNE2	SYNE2:NM_015180:exon31:c.C4462T:p.Q1488X,SYNE2:NM_182914:exon31:c.C4462T:p.Q1488X	NM_015180:exon31:c.C4462T,NM_182914:exon31:c.C4462T	SYNE2:uc021ruh.1:exon30:c.C4462T:p.Q1488X,SYNE2:uc001xgl.3:exon31:c.C4462T:p.Q1488X,SYNE2:uc001xgm.3:exon31:c.C4462T:p.Q1488X	stopgain SNV		0	0	0	0	0	SGP2014-2545-1	1
chr12	124184249	124184249	A	G	hom	TCTN2;TCTN2;TCTN2	(NM_001143850:exon14:c.1503-2A>G,NM_024809:exon14:c.1506-2A>G);NM_024809:exon14:c.1506-2A>G,NM_001143850:exon14:c.1503-2A>G;NM_024809:exon14:c.1506-2A>G,NM_001143850:exon14:c.1503-2A>G	NM_001143850:exon14:c.1503-2A>G,NM_024809:exon14:c.1506-2A>G;NM_024809:exon14:c.1506-2A>G,NM_001143850:exon14:c.1503-2A>G;NM_024809:exon14:c.1506-2A>G,NM_001143850:exon14:c.1503-2A>G	;;	;;	;rs374349989;rs374349989	0	1	1	Info=CLASS=DM;MUT=ALT;ID=CS114177;Ref=A;Alt=G;Start=124184249;End=124184249;HET=.;MAF=.;dbSNP=rs374349989;Disease=Meckel Gruber syndrome|;Info=CLASS=DM;MUT=ALT;ID=CS114177;Ref=A;Alt=G;Start=124184249;End=124184249;HET=.;MAF=.;dbSNP=rs374349989;Disease=Meckel Gruber syndrome|;Info=CLASS=DM;MUT=ALT;ID=CS114177;Ref=A;Alt=G;Start=124184249;End=124184249;HET=.;MAF=.;dbSNP=rs374349989;Disease=Meckel Gr…	Info=CLASS=DM;MUT=ALT;ID=CS114177;Ref=A;Alt=G;Start=124184249;End=124184249;HET=0;MAF=0;dbSNP=0;Disease=Meckel Gruber syndrome|;Info=CLASS=DM;MUT=ALT;ID=CS114177;Ref=A;Alt=G;Start=124184249;End=124184249;HET=0;MAF=0;dbSNP=0;Disease=Meckel Gruber syndrome|;Info=CLASS=DM;MUT=ALT;ID=CS114177;Ref=A;Alt=G;Start=124184249;End=124184249;HET=0;MAF=0;dbSNP=0;Disease=Meckel Gruber syndrome|	SGP2014-4517-1;SGP2014-4679-1;SGP2014-4682-1	3
chr1	215853510	215853510	C	T	hom	USH2A	USH2A:NM_206933:exon62:c.G12275A:p.R4092K	NM_206933:exon62:c.G12275A	USH2A:uc001hku.1:exon62:c.G12275A:p.R4092K	nonsynonymous SNV		0	2	9	0	0	SGP2014-3690-1	1
chr17	56285504	56285504	0	T	hom	MKS1;MKS1	MKS1:NM_001165927:exon13:c.1096_1097insA:p.T366fs,MKS1:NM_017777:exon13:c.1126_1127insA:p.T376fs;MKS1:NM_001165927:exon13:c.1096dupA:p.T366fs,MKS1:NM_017777:exon13:c.1126dupA:p.T376fs	NM_001165927:exon13:c.1096_1097insA,NM_017777:exon13:c.1126_1127insA;NM_001165927:exon13:c.1096dupA,NM_017777:exon13:c.1126dupA	MKS1:uc010wnq.2:exon12:c.517_518insA:p.T173fs,MKS1:uc002ivr.2:exon13:c.1126_1127insA:p.T376fs,MKS1:uc021uam.1:exon13:c.1096_1097insA:p.T366fs;MKS1:uc010wnq.2:exon12:c.517dupA:p.T173fs,MKS1:uc002ivr.2:exon13:c.1126dupA:p.T376fs,MKS1:uc021uam.1:exon13:c.1096dupA:p.T366fs	frameshift insertion;frameshift insertion	;	0	0	0	Info=CLASS=DM;MUT=ALT;ID=CI135654;Ref=G;Alt=GT;Start=56285504;End=56285504;HET=.;MAF=.;dbSNP=.;Disease=Meckel-Gruber syndrome|;Info=CLASS=DM;MUT=ALT;ID=CI135654;Ref=G;Alt=GT;Start=56285504;End=56285504;HET=.;MAF=.;dbSNP=.;Disease=Meckel-Gruber syndrome|	Info=CLASS=DM;MUT=ALT;ID=CI135654;Ref=G;Alt=GT;Start=56285504;End=56285504;HET=0;MAF=0;dbSNP=0;Disease=Meckel-Gruber syndrome|;Info=CLASS=DM;MUT=ALT;ID=CI135654;Ref=G;Alt=GT;Start=56285504;End=56285504;HET=0;MAF=0;dbSNP=0;Disease=Meckel-Gruber syndrome|	SGP2014-4565-1;SGP2014-4686-1	2
chr17	29559170	29559170	G	A	het	NF1	NF1:NM_000267:exon25:c.G3277A:p.V1093M,NF1:NM_001042492:exon25:c.G3277A:p.V1093M	NM_000267:exon25:c.G3277A,NM_001042492:exon25:c.G3277A	NF1:uc002hgi.1:exon8:c.G376A:p.V126M,NF1:uc010csn.2:exon23:c.G2857A:p.V953M,NF1:uc002hgg.3:exon25:c.G3277A:p.V1093M,NF1:uc002hgh.3:exon25:c.G3277A:p.V1093M	nonsynonymous SNV		0	2	0	Info=CLASS=DM;MUT=ALT;ID=CS001446;Ref=G;Alt=A;Start=29559170;End=29559170;HET=.;MAF=.;dbSNP=.;Disease=Neurofibromatosis 1|	Info=CLASS=DM;MUT=ALT;ID=CS001446;Ref=G;Alt=A;Start=29559170;End=29559170;HET=0;MAF=0;dbSNP=0;Disease=Neurofibromatosis 1|	SGP2013-0308-1	1
chrX	49074218	49074218	A	G	hom	CACNA1F	CACNA1F:NM_001256789:exon26:c.T3085C:p.C1029R,CACNA1F:NM_001256790:exon26:c.T2923C:p.C975R,CACNA1F:NM_005183:exon26:c.T3118C:p.C1040R	NM_001256789:exon26:c.T3085C,NM_001256790:exon26:c.T2923C,NM_005183:exon26:c.T3118C	CACNA1F:uc004dnb.3:exon26:c.T3118C:p.C1040R,CACNA1F:uc010nip.3:exon26:c.T3085C:p.C1029R	nonsynonymous SNV		0	0	0	0	0	SGP2014-2775-1	1
chr9	13222351	13222351	G	A	hom	MPDZ;MPDZ	MPDZ:NM_001261406:exon6:c.C628T:p.Q210X,MPDZ:NM_001261407:exon6:c.C628T:p.Q210X,MPDZ:NM_003829:exon6:c.C628T:p.Q210X;MPDZ:NM_001261406:exon6:c.C628T:p.Q210X,MPDZ:NM_001261407:exon6:c.C628T:p.Q210X,MPDZ:NM_003829:exon6:c.C628T:p.Q210X	NM_001261406:exon6:c.C628T,NM_001261407:exon6:c.C628T,NM_003829:exon6:c.C628T;NM_001261406:exon6:c.C628T,NM_001261407:exon6:c.C628T,NM_003829:exon6:c.C628T	MPDZ:uc010mia.1:exon5:c.C628T:p.Q210X,MPDZ:uc003zlb.4:exon6:c.C628T:p.Q210X;MPDZ:uc010mia.1:exon5:c.C628T:p.Q210X,MPDZ:uc003zlb.4:exon6:c.C628T:p.Q210X	stopgain SNV;stopgain SNV	;	0	1	0	Info=CLASS=DM;MUT=ALT;ID=CM130004;Ref=G;Alt=A;Start=13222351;End=13222351;HET=.;MAF=.;dbSNP=rs372127610;Disease=Hydrocephalus|;Info=CLASS=DM;MUT=ALT;ID=CM130004;Ref=G;Alt=A;Start=13222351;End=13222351;HET=.;MAF=.;dbSNP=rs372127610;Disease=Hydrocephalus|	Info=CLASS=DM;MUT=ALT;ID=CM130004;Ref=G;Alt=A;Start=13222351;End=13222351;HET=0;MAF=0;dbSNP=0;Disease=Hydrocephalus|;Info=CLASS=DM;MUT=ALT;ID=CM130004;Ref=G;Alt=A;Start=13222351;End=13222351;HET=0;MAF=0;dbSNP=0;Disease=Hydrocephalus|	SGP2014-4771-1;SGP2014-4773-1	2
chr17	48268222	48268222	C	T	het	COL1A1	COL1A1:NM_000088:exon33:c.G2299A:p.G767S	NM_000088:exon33:c.G2299A	COL1A1:uc002iqm.3:exon33:c.G2299A:p.G767S	nonsynonymous SNV	rs72651658	0	0	0	Info=CLASS=DM;MUT=ALT;ID=CM940291;Ref=C;Alt=T;Start=48268222;End=48268222;HET=.;MAF=.;dbSNP=rs72651658;Disease=Osteogenesis imperfecta III|	Info=CLASS=DM;MUT=ALT;ID=CM940291;Ref=C;Alt=T;Start=48268222;End=48268222;HET=0;MAF=0;dbSNP=rs72651658;Disease=Osteogenesis imperfecta III|	SGP2014-4583-1	1
chr5	149513520	149513520	C	T	het	PDGFRB	PDGFRB:NM_002609:exon5:c.G683A:p.G228D	NM_002609:exon5:c.G683A	PDGFRB:uc011dcg.1:exon4:c.G683A:p.G228D,PDGFRB:uc003lro.3:exon5:c.G683A:p.G228D,PDGFRB:uc010jhd.3:exon5:c.G200A:p.G67D	nonsynonymous SNV		0	2	1	0	0	SGP2014-2248-1	1
chr7	94041407	94041407	G	A	het	COL1A2	COL1A2:NM_000089:exon24:c.G1378A:p.G460S	NM_000089:exon24:c.G1378A	COL1A2:uc003ung.1:exon24:c.G1378A:p.G460S	nonsynonymous SNV	rs72658118	0	0	0	Info=CLASS=DM;MUT=ALT;ID=CM960327;Ref=G;Alt=A;Start=94041407;End=94041407;HET=.;MAF=.;dbSNP=rs72658118;Disease=Osteogenesis imperfecta III|	Info=CLASS=DM;MUT=ALT;ID=CM960327;Ref=G;Alt=A;Start=94041407;End=94041407;HET=0;MAF=0;dbSNP=rs72658118;Disease=Osteogenesis imperfecta III|	SGP2014-4585-1	1
chr1	103444423	103444423	C	T	hom	COL11A1	COL11A1:NM_080630:exon32:c.G2354A:p.G785E,COL11A1:NM_001190709:exon33:c.G2585A:p.G862E,COL11A1:NM_001854:exon34:c.G2702A:p.G901E,COL11A1:NM_080629:exon34:c.G2738A:p.G913E	NM_080630:exon32:c.G2354A,NM_001190709:exon33:c.G2585A,NM_001854:exon34:c.G2702A,NM_080629:exon34:c.G2738A	COL11A1:uc001duk.3:exon31:c.G290A:p.G97E,COL11A1:uc009weh.3:exon32:c.G2354A:p.G785E,COL11A1:uc001dun.3:exon33:c.G2585A:p.G862E,COL11A1:uc001dul.3:exon34:c.G2702A:p.G901E,COL11A1:uc001dum.3:exon34:c.G2738A:p.G913E	nonsynonymous SNV		0	3	0	Info=CLASS=DM;MUT=ALT;ID=CM122734;Ref=C;Alt=T;Start=103444423;End=103444423;HET=.;MAF=.;dbSNP=.;Disease=Marshall syndrome|	Info=CLASS=DM;MUT=ALT;ID=CM122734;Ref=C;Alt=T;Start=103444423;End=103444423;HET=0;MAF=0;dbSNP=0;Disease=Marshall syndrome|	SGP2014-4113-1	1
chr17	76989931	76989931	0	GGCGC	hom;het	CANT1;CANT1	CANT1:NM_138793:exon4:c.906_907insGCGCC:p.S303fs,CANT1:NM_001159773:exon5:c.906_907insGCGCC:p.S303fs,CANT1:NM_001159772:exon6:c.906_907insGCGCC:p.S303fs;CANT1:NM_138793:exon4:c.906_907insGCGCC:p.S303fs,CANT1:NM_001159773:exon5:c.906_907insGCGCC:p.S303fs,CANT1:NM_001159772:exon6:c.906_907insGCGCC:p.S303fs	NM_138793:exon4:c.906_907insGCGCC,NM_001159773:exon5:c.906_907insGCGCC,NM_001159772:exon6:c.906_907insGCGCC;NM_138793:exon4:c.906_907insGCGCC,NM_001159773:exon5:c.906_907insGCGCC,NM_001159772:exon6:c.906_907insGCGCC	CANT1:uc002jwj.3:exon4:c.906_907insGCGCC:p.S303fs,CANT1:uc002jwk.3:exon5:c.906_907insGCGCC:p.S303fs,CANT1:uc002jwn.3:exon6:c.906_907insGCGCC:p.S303fs;CANT1:uc002jwj.3:exon4:c.906_907insGCGCC:p.S303fs,CANT1:uc002jwk.3:exon5:c.906_907insGCGCC:p.S303fs,CANT1:uc002jwn.3:exon6:c.906_907insGCGCC:p.S303fs	frameshift insertion;frameshift insertion	;	0	0	0	Info=CLASS=DM;MUT=ALT;ID=CI097776;Ref=T;Alt=TGGCGC;Start=76989931;End=76989931;HET=.;MAF=.;dbSNP=.;Disease=Desbuquois dysplasia|;Info=CLASS=DM;MUT=ALT;ID=CI097776;Ref=T;Alt=TGGCGC;Start=76989931;End=76989931;HET=.;MAF=.;dbSNP=.;Disease=Desbuquois dysplasia|	Info=CLASS=DM;MUT=ALT;ID=CI097776;Ref=T;Alt=TGGCGC;Start=76989931;End=76989931;HET=0;MAF=0;dbSNP=0;Disease=Desbuquois dysplasia||Info=CLASS=DM;MUT=ALT;ID=CM128026;Ref=G;Alt=C;Start=76989929;End=76989929;HET=0;MAF=0;dbSNP=0;Disease=Desbuquois dysplasia, Kim variant|;Info=CLASS=DM;MUT=ALT;ID=CI097776;Ref=T;Alt=TGGCGC;Start=76989931;End=76989931;HET=0;MAF=0;dbSNP=0;Disease=Desbuquois dysplasia||Info…	SGP2014-3240-1;SGP2014-5238-1	2
chr6	129663524	129663524	C	T	hom	LAMA2	LAMA2:NM_000426:exon30:c.C4348T:p.R1450X,LAMA2:NM_001079823:exon30:c.C4348T:p.R1450X	NM_000426:exon30:c.C4348T,NM_001079823:exon30:c.C4348T	LAMA2:uc003qbn.3:exon30:c.C4348T:p.R1450X,LAMA2:uc003qbo.3:exon30:c.C4348T:p.R1450X,LAMA2:uc021zfb.1:exon30:c.C4348T:p.R1450X	stopgain SNV	rs200923373	0	0	0	0	0	SGP2014-2459-1	1
chr6	51907776	51907776	T	C	het	PKHD1	PKHD1:NM_138694:exon27:c.A2978G:p.H993R,PKHD1:NM_170724:exon27:c.A2978G:p.H993R	NM_138694:exon27:c.A2978G,NM_170724:exon27:c.A2978G	PKHD1:uc003pah.1:exon27:c.A2978G:p.H993R,PKHD1:uc003pai.3:exon27:c.A2978G:p.H993R	nonsynonymous SNV		0	0	0	0	0	SGP2014-2879-1	1
chr19	13007808	13007808	C	T	hom	GCDH	GCDH:NM_000159:exon9:c.C937T:p.R313W,GCDH:NM_013976:exon9:c.C937T:p.R313W	NM_000159:exon9:c.C937T,NM_013976:exon9:c.C937T	UNKNOWN	nonsynonymous SNV		0	0	0	Info=CLASS=DM;MUT=ALT;ID=CM980869;Ref=C;Alt=T;Start=13007808;End=13007808;HET=.;MAF=.;dbSNP=.;Disease=Glutaricacidaemia I|	Info=CLASS=DM;MUT=ALT;ID=CM980869;Ref=C;Alt=T;Start=13007808;End=13007808;HET=0;MAF=0;dbSNP=0;Disease=Glutaricacidaemia I|	SGP2014-3624-1	1
chr1	6021854	6021854	C	A	hom	NPHP4;NPHP4	NPHP4:NM_015102:exon6:c.673G>T:p.G225C	NM_015102:exon6:c.673G>T	NPHP4:uc001alq.2:exon6:c.673G>T:p.G225C	nonsynonymous SNV		0.000199681	2	0	Info=CLASS=DM;MUT=ALT;ID=CM139054;Ref=C;Alt=T;Start=6021854;End=6021854;HET=.;MAF=.;dbSNP=.;Disease=Nephronophthisis-related ciliopathy|	Info=CLASS=DM;MUT=ALT;ID=CM139054;Ref=C;Alt=T;Start=6021854;End=6021854;HET=0;MAF=0;dbSNP=0;Disease=Nephronophthisis-related ciliopathy|	SGP2014-4108-1	1
chr1	16459721	16459721	C	A	het	EPHA2	EPHA2:NM_004431:exon11:c.G2007T:p.Q669H	NM_004431:exon11:c.G2007T	EPHA2:uc001aya.2:exon11:c.G2007T:p.Q669H	nonsynonymous SNV		0	0	0	0	0	SGP2014-3000-1	1
chr7	117232132	117232132	G	0	hom;het	CFTR;CFTR	CFTR:NM_000492:exon14:c.1911delG:p.Q637fs;CFTR:NM_000492:exon14:c.1911delG:p.Q637fs	NM_000492:exon14:c.1911delG;NM_000492:exon14:c.1911delG	CFTR:uc003vjd.3:exon14:c.1911delG:p.Q637fs,CFTR:uc011knq.2:exon14:c.129delG:p.Q43fs;CFTR:uc003vjd.3:exon14:c.1911delG:p.Q637fs,CFTR:uc011knq.2:exon14:c.129delG:p.Q43fs	frameshift deletion;frameshift deletion	;	0	0	0	Info=CLASS=DM;MUT=ALT;ID=CD920846;Ref=AG;Alt=A;Start=117232131;End=117232132;HET=.;MAF=.;dbSNP=rs121908778;Disease=Cystic fibrosis|;Info=CLASS=DM;MUT=ALT;ID=CD920846;Ref=AG;Alt=A;Start=117232131;End=117232132;HET=.;MAF=.;dbSNP=rs121908778;Disease=Cystic fibrosis|	Info=CLASS=DM;MUT=ALT;ID=CD920846;Ref=AG;Alt=A;Start=117232131;End=117232132;HET=0;MAF=0;dbSNP=rs121908778;Disease=Cystic fibrosis||Info=CLASS=DM;MUT=ALT;ID=CM993860;Ref=C;Alt=T;Start=117232130;End=117232130;HET=0;MAF=0;dbSNP=0;Disease=Cystic fibrosis||Info=CLASS=DM;MUT=ALT;ID=CM983560;Ref=T;Alt=C;Start=117232128;End=117232128;HET=0;MAF=0;dbSNP=0;Disease=Cystic fibrosis|;Info=CLASS=DM;MUT=ALT;ID=…	SGP2014-6356-1;SGP2014-6383-1	2
chrX	18668586	18668586	C	T	het	CDKL5	CDKL5:NM_003159:exon20:c.C2854T:p.R952X,CDKL5:NM_001037343:exon21:c.C2854T:p.R952X	NM_003159:exon20:c.C2854T,NM_001037343:exon21:c.C2854T	CDKL5:uc004cym.3:exon20:c.C2854T:p.R952X,CDKL5:uc004cyn.3:exon21:c.C2854T:p.R952X	stopgain SNV	rs202153551	0	3	2	Info=CLASS=DM?;MUT=ALT;ID=CM115967;Ref=C;Alt=T;Start=18668586;End=18668586;HET=.;MAF=.;dbSNP=rs202153551;Disease=Mental retardation and epilepsy|	Info=CLASS=DM;MUT=ALT;ID=CM115967;Ref=C;Alt=T;Start=18668586;End=18668586;HET=0;MAF=0;dbSNP=rs202153551;Disease=Mental retardation and epilepsy|	SGP2013-1443-1	1
chr8	119936931	119936931	0	C	hom	TNFRSF11B	TNFRSF11B:NM_002546:exon5:c.887_888insG:p.R296fs	NM_002546:exon5:c.887_888insG	TNFRSF11B:uc003yon.4:exon5:c.887_888insG:p.R296fs	frameshift insertion		0	0	0	0		SGP2014-4224-1	1
chr4	1807371	1807371	C	G	het	FGFR3	FGFR3:NM_022965:exon10:c.C1284G:p.N428K,FGFR3:NM_000142:exon12:c.C1620G:p.N540K,FGFR3:NM_001163213:exon12:c.C1626G:p.N542K	NM_022965:exon10:c.C1284G,NM_000142:exon12:c.C1620G,NM_001163213:exon12:c.C1626G	FGFR3:uc003gds.3:exon10:c.C1284G:p.N428K,FGFR3:uc003gdq.3:exon12:c.C1623G:p.N541K,FGFR3:uc003gdr.3:exon12:c.C1620G:p.N540K,FGFR3:uc003gdu.2:exon12:c.C1626G:p.N542K	nonsynonymous SNV	rs28933068	0	2	0	Info=CLASS=DM;MUT=ALT;ID=CM950475;Ref=C;Alt=G;Start=1807371;End=1807371;HET=.;MAF=.;dbSNP=rs28933068;Disease=Hypochondroplasia||Info=CLASS=DM;MUT=ALT;ID=CM950475;Ref=C;Alt=G;Start=1807371;End=1807371;HET=.;MAF=.;dbSNP=rs28933068;Disease=Hypochondroplasia|Info=CLASS=DM;MUT=ALT;ID=CM950475;Ref=C;Alt=G;Start=1807371;End=1807371;HET=.;MAF=.;dbSNP=rs28933068;Disease=Hypochondroplasia|Info=CLASS=DM;MUT…	Info=CLASS=DM;MUT=ALT;ID=CM950474;Ref=C;Alt=A;Start=1807371;End=1807371;HET=0;MAF=0;dbSNP=rs28933068;Disease=Hypochondroplasia||Info=CLASS=DM;MUT=ALT;ID=CM950474;Ref=C;Alt=A;Start=1807371;End=1807371;HET=0;MAF=0;dbSNP=rs28933068;Disease=Hypochondroplasia|Info=CLASS=DM;MUT=ALT;ID=CM950474;Ref=C;Alt=A;Start=1807371;End=1807371;HET=0;MAF=0;dbSNP=rs28933068;Disease=Hypochondroplasia|Info=CLASS=DM;MUT…	SGP2013-0485-1	1
chr4	1807371	1807371	C	A	het	FGFR3	FGFR3:NM_022965:exon10:c.C1284A:p.N428K,FGFR3:NM_000142:exon12:c.C1620A:p.N540K,FGFR3:NM_001163213:exon12:c.C1626A:p.N542K	NM_022965:exon10:c.C1284A,NM_000142:exon12:c.C1620A,NM_001163213:exon12:c.C1626A	FGFR3:uc003gds.3:exon10:c.C1284A:p.N428K,FGFR3:uc003gdq.3:exon12:c.C1623A:p.N541K,FGFR3:uc003gdr.3:exon12:c.C1620A:p.N540K,FGFR3:uc003gdu.2:exon12:c.C1626A:p.N542K	nonsynonymous SNV	rs28933068	0	2	0	Info=CLASS=DM;MUT=ALT;ID=CM950475;Ref=C;Alt=G;Start=1807371;End=1807371;HET=.;MAF=.;dbSNP=rs28933068;Disease=Hypochondroplasia||Info=CLASS=DM;MUT=ALT;ID=CM950475;Ref=C;Alt=G;Start=1807371;End=1807371;HET=.;MAF=.;dbSNP=rs28933068;Disease=Hypochondroplasia|Info=CLASS=DM;MUT=ALT;ID=CM950475;Ref=C;Alt=G;Start=1807371;End=1807371;HET=.;MAF=.;dbSNP=rs28933068;Disease=Hypochondroplasia|Info=CLASS=DM;MUT…	Info=CLASS=DM;MUT=ALT;ID=CM950474;Ref=C;Alt=A;Start=1807371;End=1807371;HET=0;MAF=0;dbSNP=rs28933068;Disease=Hypochondroplasia||Info=CLASS=DM;MUT=ALT;ID=CM950474;Ref=C;Alt=A;Start=1807371;End=1807371;HET=0;MAF=0;dbSNP=rs28933068;Disease=Hypochondroplasia|Info=CLASS=DM;MUT=ALT;ID=CM950474;Ref=C;Alt=A;Start=1807371;End=1807371;HET=0;MAF=0;dbSNP=rs28933068;Disease=Hypochondroplasia|Info=CLASS=DM;MUT…	SGP2013-0518-1	1
chr8	145110038	145110038	C	T	hom	OPLAH	OPLAH:NM_017570:exon17:c.2303G>A:p.R768H	NM_017570:exon17:c.2303G>A	OPLAH:uc003zas.1:exon1:c.50G>A:p.R17H,OPLAH:uc003zar.3:exon17:c.2303G>A:p.R768H	nonsynonymous SNV		0	0	0	0		SGP2014-5728-1	1
chr2	233635714	233635714	A	G	hom	KCNJ13	KCNJ13:NM_001172417:exon2:c.T119C:p.I40T,KCNJ13:NM_002242:exon2:c.T359C:p.I120T	NM_001172417:exon2:c.T119C,NM_002242:exon2:c.T359C	KCNJ13:uc002vto.3:exon1:c.T359C:p.I120T,KCNJ13:uc002vtp.3:exon2:c.T359C:p.I120T,KCNJ13:uc021vyk.1:exon2:c.T119C:p.I40T	nonsynonymous SNV		0	0	1	0	0	SGP2014-3267-1	1
chr6	35479967	35479967	C	0	hom	TULP1	TULP1:NM_003322:exon3:c.180delG:p.R60fs	NM_003322:exon3:c.180delG	TULP1:uc003okv.4:exon3:c.180delG:p.R60fs,TULP1:uc003okw.4:exon3:c.180delG:p.R60fs,TULP1:uc021yyx.1:exon3:c.180delG:p.R60fs,TULP1:uc021yyy.1:exon3:c.180delG:p.R60fs	frameshift deletion		0	0	0	0		SGP2014-2924-1	1
chr2	85890771	85890771	T	0	hom	SFTPB	(NM_000542:exon9:c.892+16A>-,NM_198843:exon9:c.892+16A>-)	NM_000542:exon9:c.892+16A>-,NM_198843:exon9:c.892+16A>-				0	1	13	0		SGP2014-3787-1	1
chr10	88477843	88477843	G	C	het	LDB3;LDB3	LDB3:NM_001080114:exon10:c.G1469C:p.R490P,LDB3:NM_007078:exon10:c.G1799C:p.R600P,LDB3:NM_001171610:exon11:c.G1814C:p.R605P;LDB3:NM_001080114:exon10:c.G1469C:p.R490P,LDB3:NM_007078:exon10:c.G1799C:p.R600P,LDB3:NM_001171610:exon11:c.G1814C:p.R605P	NM_001080114:exon10:c.G1469C,NM_007078:exon10:c.G1799C,NM_001171610:exon11:c.G1814C;NM_001080114:exon10:c.G1469C,NM_007078:exon10:c.G1799C,NM_001171610:exon11:c.G1814C	LDB3:uc009xsz.3:exon7:c.G686C:p.R229P,LDB3:uc001kdu.3:exon10:c.G1469C:p.R490P,LDB3:uc001kdv.3:exon10:c.G1799C:p.R600P,LDB3:uc010qmm.2:exon11:c.G1814C:p.R605P;LDB3:uc009xsz.3:exon7:c.G686C:p.R229P,LDB3:uc001kdu.3:exon10:c.G1469C:p.R490P,LDB3:uc001kdv.3:exon10:c.G1799C:p.R600P,LDB3:uc010qmm.2:exon11:c.G1814C:p.R605P	nonsynonymous SNV;nonsynonymous SNV	;	0	8	3	0	0	SGP2014-1724-1;SGP2014-1734-1	2
chr17	40475042	40475042	C	A	het	STAT3	STAT3:NM_003150:exon20:c.G1868T:p.W623L,STAT3:NM_139276:exon20:c.G1868T:p.W623L,STAT3:NM_213662:exon20:c.G1868T:p.W623L	NM_003150:exon20:c.G1868T,NM_139276:exon20:c.G1868T,NM_213662:exon20:c.G1868T	STAT3:uc010wgh.1:exon19:c.G1574T:p.W525L,STAT3:uc002hzk.1:exon20:c.G1868T:p.W623L,STAT3:uc002hzl.1:exon20:c.G1868T:p.W623L,STAT3:uc002hzm.1:exon20:c.G1868T:p.W623L,STAT3:uc002hzn.1:exon20:c.G1868T:p.W623L	nonsynonymous SNV		0	1	0	0	0	SGP2013-1015-1	1
chr22	33679273	33679273	C	T	hom	LARGE	LARGE:NM_133642:exon13:c.G1792A:p.E598K,LARGE:NM_004737:exon14:c.G1792A:p.E598K	NM_133642:exon13:c.G1792A,NM_004737:exon14:c.G1792A	LARGE:uc011amd.2:exon9:c.G1189A:p.E397K,LARGE:uc010gwp.3:exon12:c.G1636A:p.E546K,LARGE:uc003ane.4:exon13:c.G1792A:p.E598K,LARGE:uc011ame.2:exon13:c.G1588A:p.E530K,LARGE:uc003and.4:exon14:c.G1792A:p.E598K	nonsynonymous SNV	rs144045461	0	0	0	0	0	SGP2014-4814-1	1
chr7	117188855	117188863	CTGGATCCA	0	hom	CFTR	CFTR:NM_000492:exon10:c.1370_1378del:p.457_460del	NM_000492:exon10:c.1370_1378del	CFTR:uc003vjd.3:exon10:c.1370_1378del:p.457_460del	nonframeshift deletion		0	0	0	Info=CLASS=DM;MUT=ALT;ID=CM920154;Ref=G;Alt=T;Start=117188858;End=117188858;HET=.;MAF=.;dbSNP=rs121909009;Disease=Cystic fibrosis|	Info=CLASS=DM;MUT=ALT;ID=CM1110465;Ref=G;Alt=C;Start=117188854;End=117188854;HET=0;MAF=0;dbSNP=0;Disease=Cystic fibrosis||Info=CLASS=DM;MUT=ALT;ID=CM022334;Ref=T;Alt=C;Start=117188852;End=117188852;HET=0;MAF=0;dbSNP=rs193922500;Disease=Cystic fibrosis||Info=CLASS=DM;MUT=ALT;ID=CM940250;Ref=G;Alt=T;Start=117188851;End=117188851;HET=0;MAF=0;dbSNP=0;Disease=Cystic fibrosis||Info=CLASS=DM;MUT=ALT;ID=…	SGP2014-6387-1	1
chr11	36615172	36615172	A	G	hom	RAG2	RAG2:NM_000536:exon2:c.T547C:p.F183L,RAG2:NM_001243785:exon3:c.T547C:p.F183L,RAG2:NM_001243786:exon3:c.T547C:p.F183L	NM_000536:exon2:c.T547C,NM_001243785:exon3:c.T547C,NM_001243786:exon3:c.T547C	RAG2:uc021qge.1:exon1:c.T547C:p.F183L,RAG2:uc001mwv.4:exon2:c.T547C:p.F183L,RAG2:uc021qgc.1:exon3:c.T547C:p.F183L,RAG2:uc021qgd.1:exon3:c.T547C:p.F183L	nonsynonymous SNV		0	1	0	0	0	SGP2013-1029-1	1
chr10	75871845	75871845	G	A	het	VCL	VCL:NM_014000:exon19:c.G2924A:p.R975Q	NM_014000:exon19:c.G2924A	VCL:uc010qky.1:exon18:c.G2645A:p.R882Q,VCL:uc001jwd.3:exon19:c.G2924A:p.R975Q	nonsynonymous SNV		0	2	0	0	0	SGP2014-1991-1	1
chr2	112779071	112779071	C	G	hom	MERTK	MERTK:NM_006343:exon17:c.C2262G:p.Y754X	NM_006343:exon17:c.C2262G	MERTK:uc002thk.1:exon17:c.C2262G:p.Y754X,MERTK:uc002thl.1:exon17:c.C1734G:p.Y578X	stopgain SNV		0	0	0	0	0	SGP2013-1547-1	1
chr22	20785386	20785386	C	T	hom	SCARF2	SCARF2:NM_153334:exon4:c.G773A:p.C258Y,SCARF2:NM_182895:exon4:c.G773A:p.C258Y	NM_153334:exon4:c.G773A,NM_182895:exon4:c.G773A	SCARF2:uc002zsj.2:exon4:c.G773A:p.C258Y,SCARF2:uc002zsk.2:exon4:c.G773A:p.C258Y	nonsynonymous SNV		0	0	0	Info=CLASS=DM;MUT=ALT;ID=CM106619;Ref=C;Alt=T;Start=20785386;End=20785386;HET=.;MAF=.;dbSNP=rs387907086;Disease=Van Den Ende-Gupta syndrome|	Info=CLASS=DM;MUT=ALT;ID=CM106619;Ref=C;Alt=T;Start=20785386;End=20785386;HET=0;MAF=0;dbSNP=0;Disease=Van Den Ende-Gupta syndrome|	SGP2014-3878-1	1
chr8	55539869	55539869	A	0	hom	RP1;RP1;RP1;RP1;RP1	RP1:NM_006269:exon4:c.3427delA:p.N1143fs;RP1:NM_006269:exon4:c.3427delA:p.N1143fs;RP1:NM_006269:exon4:c.3427delA:p.N1143fs;RP1:NM_006269:exon4:c.3427delA:p.N1143fs;RP1:NM_006269:exon4:c.3427delA:p.N1143fs	NM_006269:exon4:c.3427delA;NM_006269:exon4:c.3427delA;NM_006269:exon4:c.3427delA;NM_006269:exon4:c.3427delA;NM_006269:exon4:c.3427delA	RP1:uc003xsd.1:exon4:c.3427delA:p.N1143fs;RP1:uc003xsd.1:exon4:c.3427delA:p.N1143fs;RP1:uc003xsd.1:exon4:c.3427delA:p.N1143fs;RP1:uc003xsd.1:exon4:c.3427delA:p.N1143fs;RP1:uc003xsd.1:exon4:c.3427delA:p.N1143fs	frameshift deletion;frameshift deletion;frameshift deletion;frameshift deletion;frameshift deletion	;;;;	0	0	0	Info=CLASS=DM;MUT=ALT;ID=CD125272;Ref=GA;Alt=G;Start=55539868;End=55539869;HET=.;MAF=.;dbSNP=.;Disease=Retinitis pigmentosa, autosomal recessive|;Info=CLASS=DM;MUT=ALT;ID=CD125272;Ref=GA;Alt=G;Start=55539868;End=55539869;HET=.;MAF=.;dbSNP=.;Disease=Retinitis pigmentosa, autosomal recessive|;Info=CLASS=DM;MUT=ALT;ID=CD125272;Ref=GA;Alt=G;Start=55539868;End=55539869;HET=.;MAF=.;dbSNP=.;Disease=Reti…	Info=CLASS=DM;MUT=ALT;ID=CD125272;Ref=GA;Alt=G;Start=55539868;End=55539869;HET=0;MAF=0;dbSNP=0;Disease=Retinitis pigmentosa, autosomal recessive|;Info=CLASS=DM;MUT=ALT;ID=CD125272;Ref=GA;Alt=G;Start=55539868;End=55539869;HET=0;MAF=0;dbSNP=0;Disease=Retinitis pigmentosa, autosomal recessive|;Info=CLASS=DM;MUT=ALT;ID=CD125272;Ref=GA;Alt=G;Start=55539868;End=55539869;HET=0;MAF=0;dbSNP=0;Disease=Reti…	SGP2014-2782-1;SGP2014-2787-1;SGP2014-2793-1;SGP2014-2832-1;SGP2014-2887-1	5
chr5	145719838	145719838	C	T	hom	POU4F3	POU4F3:NM_002700:exon2:c.C848T:p.A283V	NM_002700:exon2:c.C848T	POU4F3:uc003loa.2:exon2:c.C848T:p.A283V	nonsynonymous SNV		0	0	1	0	0	SGP2014-3483-1	1
chr15	72103821	72103821	A	C	hom	NR2E3;NR2E3;NR2E3	(NM_016346:exon2:c.119-2A>C,NM_014249:exon2:c.119-2A>C);(NM_016346:exon2:c.119-2A>C,NM_014249:exon2:c.119-2A>C);(NM_016346:exon2:c.119-2A>C,NM_014249:exon2:c.119-2A>C)	NM_016346:exon2:c.119-2A>C,NM_014249:exon2:c.119-2A>C;NM_016346:exon2:c.119-2A>C,NM_014249:exon2:c.119-2A>C;NM_016346:exon2:c.119-2A>C,NM_014249:exon2:c.119-2A>C	;;	;;	rs2723341;rs2723341;rs2723341	0	0	0	0	0	SGP2014-2897-1;SGP2014-3261-1;SGP2014-3263-1	3
chr4	170429978	170429979	AT	0	hom	NEK1	NEK1:NM_001199398:exon19:c.1558_1559del:p.M520fs,NEK1:NM_001199397:exon20:c.1690_1691del:p.M564fs	NM_001199398:exon19:c.1558_1559del,NM_001199397:exon20:c.1690_1691del	NEK1:uc003ise.2:exon19:c.1558_1559del:p.M520fs,NEK1:uc003isd.2:exon20:c.1690_1691del:p.M564fs	frameshift deletion		0	0	0	0		SGP2014-5755-1	1
chr6	33402953	33402953	G	0	het	SYNGAP1	SYNGAP1:NM_006772:exon6:c.534delG:p.K178fs	NM_006772:exon6:c.534delG	SYNGAP1:uc011dri.2:exon6:c.534delG:p.K178fs	frameshift deletion		0	0	0	0		SGP2014-3919-1	1
chr2	208993049	208993049	C	A	hom	CRYGC	CRYGC:NM_020989:exon3:c.G403T:p.E135X	NM_020989:exon3:c.G403T	CRYGC:uc002vco.4:exon3:c.G403T:p.E135X	stopgain SNV		0	0	0	0	0	SGP2014-2958-1	1
chr2	220435004	220435004	G	T	hom	OBSL1	OBSL1:NM_001173408:exon1:c.C951A:p.Y317X,OBSL1:NM_001173431:exon1:c.C951A:p.Y317X,OBSL1:NM_015311:exon1:c.C951A:p.Y317X	NM_001173408:exon1:c.C951A,NM_001173431:exon1:c.C951A,NM_015311:exon1:c.C951A	OBSL1:uc002vmi.3:exon1:c.C951A:p.Y317X,OBSL1:uc010fwk.3:exon1:c.C951A:p.Y317X,OBSL1:uc010fwl.2:exon1:c.C951A:p.Y317X	stopgain SNV		0	1	0	0	0	SGP2013-0490-1	1
chr11	47354133	47354133	A	G	het	MYBPC3	MYBPC3:NM_000256:exon31:c.T3611C:p.V1204A	NM_000256:exon31:c.T3611C	MYBPC3:uc021qir.1:exon30:c.T2567C:p.V856A,MYBPC3:uc021qis.1:exon32:c.T3611C:p.V1204A	nonsynonymous SNV		0	1	0	0	0	SGP2014-1698-1	1
chr7	92132405	92132405	G	A	hom	PEX1;PEX1	PEX1:NM_001282677:exon12:c.2005C>T:p.Q669X,PEX1:NM_000466:exon13:c.2176C>T:p.Q726X,PEX1:NM_001282678:exon13:c.1552C>T:p.Q518X;PEX1:NM_001282677:exon12:c.2005C>T:p.Q669X,PEX1:NM_000466:exon13:c.2176C>T:p.Q726X,PEX1:NM_001282678:exon13:c.1552C>T:p.Q518X	NM_001282677:exon12:c.2005C>T,NM_000466:exon13:c.2176C>T,NM_001282678:exon13:c.1552C>T;NM_001282677:exon12:c.2005C>T,NM_000466:exon13:c.2176C>T,NM_001282678:exon13:c.1552C>T	PEX1:uc011khs.2:exon10:c.1210C>T:p.Q404X,PEX1:uc010ley.3:exon12:c.2005C>T:p.Q669X,PEX1:uc003uly.3:exon13:c.2176C>T:p.Q726X,PEX1:uc011khr.2:exon13:c.1552C>T:p.Q518X;PEX1:uc011khs.2:exon10:c.1210C>T:p.Q404X,PEX1:uc010ley.3:exon12:c.2005C>T:p.Q669X,PEX1:uc003uly.3:exon13:c.2176C>T:p.Q726X,PEX1:uc011khr.2:exon13:c.1552C>T:p.Q518X	stopgain;stopgain	;	0	0	0	0	;	SGP2014-4726-1;SGP2014-5304-1	2
chr17	1680598	1680599	CC	0	hom	SERPINF1	SERPINF1:NM_002615:exon8:c.1115_1116del:p.372_372del	NM_002615:exon8:c.1115_1116del	SERPINF1:uc002ftl.3:exon8:c.1115_1116del:p.372_372del	frameshift deletion		0	0	0	Info=CLASS=DM;MUT=ALT;ID=CD1210077;Ref=ACC;Alt=A;Start=1680597;End=1680599;HET=.;MAF=.;dbSNP=.;Disease=Osteogenesis imperfecta, autosomal recessive|	Info=CLASS=DM;MUT=ALT;ID=CD1210077;Ref=ACC;Alt=A;Start=1680597;End=1680599;HET=0;MAF=0;dbSNP=0;Disease=Osteogenesis imperfecta, autosomal recessive|	SGP2014-4697-1	1
chr1	183177072	183177072	C	T	hom	LAMC2	LAMC2:NM_005562:exon2:c.C136T:p.Q46X,LAMC2:NM_018891:exon2:c.C136T:p.Q46X	NM_005562:exon2:c.C136T,NM_018891:exon2:c.C136T	LAMC2:uc001gpz.4:exon2:c.C136T:p.Q46X,LAMC2:uc001gqa.2:exon2:c.C136T:p.Q46X	stopgain SNV		0	0	0	Info=CLASS=DM;MUT=ALT;ID=CM022416;Ref=C;Alt=T;Start=183177072;End=183177072;HET=.;MAF=.;dbSNP=.;Disease=Epidermolysis bullosa, junctional|	Info=CLASS=DM;MUT=ALT;ID=CM022416;Ref=C;Alt=T;Start=183177072;End=183177072;HET=0;MAF=0;dbSNP=0;Disease=Epidermolysis bullosa, junctional|	SGP2014-4513-1	1
chr12	22059075	22059075	A	G	het	ABCC9	ABCC9:NM_005691:exon10:c.T1603C:p.Y535H,ABCC9:NM_020297:exon10:c.T1603C:p.Y535H	NM_005691:exon10:c.T1603C,NM_020297:exon10:c.T1603C	ABCC9:uc001rfh.3:exon10:c.T1603C:p.Y535H,ABCC9:uc001rfi.1:exon10:c.T1603C:p.Y535H	nonsynonymous SNV		0	3	1	0	0	SGP2014-1937-1	1
chr2	112777100	112777100	G	T	hom	MERTK	(NM_006343:exon16:c.2189+1G>T)	NM_006343:exon16:c.2189+1G>T				0	0	0	Info=CLASS=DM;MUT=ALT;ID=CS072226;Ref=G;Alt=T;Start=112777100;End=112777100;HET=.;MAF=.;dbSNP=rs371956016;Disease=Rod-cone dystrophy|	Info=CLASS=DM;MUT=ALT;ID=CS072226;Ref=G;Alt=T;Start=112777100;End=112777100;HET=0;MAF=0;dbSNP=0;Disease=Rod-cone dystrophy|	SGP2014-3358-1	1
chr9	36217396	36217396	A	G	hom	GNE	GNE:NM_001190384:exon10:c.T1805C:p.M602T,GNE:NM_001190383:exon11:c.T1913C:p.M638T,GNE:NM_001190388:exon11:c.T2120C:p.M707T,GNE:NM_001128227:exon12:c.T2228C:p.M743T,GNE:NM_005476:exon12:c.T2135C:p.M712T	NM_001190384:exon10:c.T1805C,NM_001190383:exon11:c.T1913C,NM_001190388:exon11:c.T2120C,NM_001128227:exon12:c.T2228C,NM_005476:exon12:c.T2135C	GNE:uc011lpl.2:exon10:c.T1805C:p.M602T,GNE:uc010mlg.3:exon11:c.T1913C:p.M638T,GNE:uc010mlj.3:exon11:c.T2120C:p.M707T,GNE:uc010mlh.3:exon12:c.T2135C:p.M712T,GNE:uc010mli.3:exon12:c.T2228C:p.M743T	nonsynonymous SNV	rs28937594	0	3	3	Info=CLASS=DM;MUT=ALT;ID=CM012822;Ref=A;Alt=G;Start=36217396;End=36217396;HET=.;MAF=.;dbSNP=rs28937594;Disease=Inclusion body myopathy||Info=CLASS=DM;MUT=ALT;ID=CM012822;Ref=A;Alt=G;Start=36217396;End=36217396;HET=.;MAF=.;dbSNP=rs28937594;Disease=Inclusion body myopathy|Info=CLASS=DM;MUT=ALT;ID=CM012822;Ref=A;Alt=G;Start=36217396;End=36217396;HET=.;MAF=.;dbSNP=rs28937594;Disease=Inclusion body my…	Info=CLASS=DM;MUT=ALT;ID=CM012822;Ref=A;Alt=G;Start=36217396;End=36217396;HET=0;MAF=0;dbSNP=rs28937594;Disease=Inclusion body myopathy||Info=CLASS=DM;MUT=ALT;ID=CM012822;Ref=A;Alt=G;Start=36217396;End=36217396;HET=0;MAF=0;dbSNP=rs28937594;Disease=Inclusion body myopathy|Info=CLASS=DM;MUT=ALT;ID=CM012822;Ref=A;Alt=G;Start=36217396;End=36217396;HET=0;MAF=0;dbSNP=rs28937594;Disease=Inclusion body my…	SGP2013-0067-1	1
chr11	36614387	36614387	G	C	hom	RAG2;RAG2	RAG2:NM_000536:exon2:c.C1332G:p.I444M,RAG2:NM_001243785:exon3:c.C1332G:p.I444M,RAG2:NM_001243786:exon3:c.C1332G:p.I444M;RAG2:NM_000536:exon2:c.C1332G:p.I444M,RAG2:NM_001243785:exon3:c.C1332G:p.I444M,RAG2:NM_001243786:exon3:c.C1332G:p.I444M	NM_000536:exon2:c.C1332G,NM_001243785:exon3:c.C1332G,NM_001243786:exon3:c.C1332G;NM_000536:exon2:c.C1332G,NM_001243785:exon3:c.C1332G,NM_001243786:exon3:c.C1332G	RAG2:uc021qge.1:exon1:c.C1332G:p.I444M,RAG2:uc001mwv.4:exon2:c.C1332G:p.I444M,RAG2:uc021qgc.1:exon3:c.C1332G:p.I444M,RAG2:uc021qgd.1:exon3:c.C1332G:p.I444M;RAG2:uc021qge.1:exon1:c.C1332G:p.I444M,RAG2:uc001mwv.4:exon2:c.C1332G:p.I444M,RAG2:uc021qgc.1:exon3:c.C1332G:p.I444M,RAG2:uc021qgd.1:exon3:c.C1332G:p.I444M	nonsynonymous SNV;nonsynonymous SNV	;	0	2	0	Info=CLASS=DM;MUT=ALT;ID=CM098872;Ref=G;Alt=C;Start=36614387;End=36614387;HET=.;MAF=.;dbSNP=.;Disease=Omenn syndrome|;Info=CLASS=DM;MUT=ALT;ID=CM098872;Ref=G;Alt=C;Start=36614387;End=36614387;HET=.;MAF=.;dbSNP=.;Disease=Omenn syndrome|	Info=CLASS=DM;MUT=ALT;ID=CM098872;Ref=G;Alt=C;Start=36614387;End=36614387;HET=0;MAF=0;dbSNP=0;Disease=Omenn syndrome|;Info=CLASS=DM;MUT=ALT;ID=CM098872;Ref=G;Alt=C;Start=36614387;End=36614387;HET=0;MAF=0;dbSNP=0;Disease=Omenn syndrome|	SGP2013-1022-1;SGP2013-1110-1	2
chr13	20763215	20763215	C	T	het	GJB2	GJB2:NM_004004:exon2:c.G506A:p.C169Y	NM_004004:exon2:c.G506A	GJB2:uc021rha.1:exon1:c.G506A:p.C169Y,GJB2:uc001umy.3:exon2:c.G506A:p.C169Y	nonsynonymous SNV		0	0	0	Info=CLASS=DM;MUT=ALT;ID=CM042711;Ref=C;Alt=T;Start=20763215;End=20763215;HET=.;MAF=.;dbSNP=.;Disease=Deafness|	Info=CLASS=DM;MUT=ALT;ID=CM042711;Ref=C;Alt=T;Start=20763215;End=20763215;HET=0;MAF=0;dbSNP=0;Disease=Deafness|	SGP2014-3521-1	1
chr1	94512578	94512578	C	A	het	ABCA4	ABCA4:NM_000350:exon19:c.G2815T:p.E939X	NM_000350:exon19:c.G2815T	ABCA4:uc010otn.1:exon18:c.G2593T:p.E865X,ABCA4:uc001dqh.3:exon19:c.G2815T:p.E939X	stopgain SNV		0	0	1	0	0	SGP2014-2847-1	1
chr14	23870125	23870125	G	T	het	MYH6	MYH6:NM_002471:exon13:c.C1203A:p.C401X	NM_002471:exon13:c.C1203A	MYH6:uc001wjv.3:exon13:c.C1203A:p.C401X,MYH6:uc010akp.2:exon13:c.C1203A:p.C401X	stopgain SNV		0	0	0	0	0	SGP2014-2005-1	1
chr22	18561370	18561370	C	T	het	PEX26	PEX26:NM_001127649:exon1:c.C228T:p.G76G,PEX26:NM_001199319:exon2:c.C228T:p.G76G,PEX26:NM_017929:exon2:c.C228T:p.G76G	NM_001127649:exon1:c.C228T,NM_001199319:exon2:c.C228T,NM_017929:exon2:c.C228T	PEX26:uc002znq.4:exon1:c.C228T:p.G76G,Em.AC008101.5:uc002zns.3:exon1:c.G153A:p.V51V,PEX26:uc002znp.4:exon2:c.C228T:p.G76G,PEX26:uc002znt.3:exon2:c.C228T:p.G76G	synonymous SNV		0	0	0	0	0	SGP2014-3098-1	1
chr11	76909598	76909599	TG	0	hom	MYO7A	MYO7A:NM_000260:exon34:c.4500_4501del:p.1500_1501del,MYO7A:NM_001127180:exon34:c.4500_4501del:p.1500_1501del	NM_000260:exon34:c.4500_4501del,NM_001127180:exon34:c.4500_4501del	MYO7A:uc009yut.1:exon14:c.2133_2134del:p.711_712del,MYO7A:uc001oyb.2:exon34:c.4500_4501del:p.1500_1501del,MYO7A:uc001oyc.2:exon34:c.4500_4501del:p.1500_1501del,MYO7A:uc010rsm.1:exon35:c.4467_4468del:p.1489_1490del	frameshift deletion		0	0	0	Info=CLASS=DM;MUT=ALT;ID=CD071377;Ref=TTG;Alt=T;Start=76909597;End=76909599;HET=.;MAF=.;dbSNP=.;Disease=Usher syndrome 1b|	Info=CLASS=DM;MUT=ALT;ID=CD071377;Ref=TTG;Alt=T;Start=76909597;End=76909599;HET=0;MAF=0;dbSNP=0;Disease=Usher syndrome 1b|	SGP2014-3557-1	1
chr2	166179668	166179671	CTTA	0	het	SCN2A	SCN2A:NM_001040143:exon11:c.1674_1677del:p.558_559del,SCN2A:NM_001040142:exon12:c.1674_1677del:p.558_559del,SCN2A:NM_021007:exon12:c.1674_1677del:p.558_559del	NM_001040143:exon11:c.1674_1677del,NM_001040142:exon12:c.1674_1677del,NM_021007:exon12:c.1674_1677del	SCN2A:uc002ude.3:exon11:c.1674_1677del:p.558_559del,SCN2A:uc002udc.3:exon12:c.1674_1677del:p.558_559del,SCN2A:uc002udd.3:exon12:c.1674_1677del:p.558_559del	frameshift deletion		0	1	0	0		SGP2014-2082-1	1
chr19	13221024	13221024	G	A	hom	TRMT1	TRMT1:NM_001142554:exon7:c.C967T:p.R323C,TRMT1:NM_017722:exon7:c.C967T:p.R323C,TRMT1:NM_001136035:exon8:c.C967T:p.R323C	NM_001142554:exon7:c.C967T,NM_017722:exon7:c.C967T,NM_001136035:exon8:c.C967T	TRMT1:uc002mwj.2:exon7:c.C967T:p.R323C,TRMT1:uc002mwk.2:exon7:c.C967T:p.R323C,TRMT1:uc002mwl.3:exon8:c.C967T:p.R323C,TRMT1:uc010xmz.1:exon8:c.C325T:p.R109C	nonsynonymous SNV		0	1	0	0	0	SGP2014-1594-1	1
chr6	80201383	80201383	C	0	hom	LCA5	LCA5:NM_001122769:exon6:c.1020delG:p.K340fs,LCA5:NM_181714:exon7:c.1020delG:p.K340fs	NM_001122769:exon6:c.1020delG,NM_181714:exon7:c.1020delG	LCA5:uc003pix.3:exon6:c.1020delG:p.K340fs,LCA5:uc003piy.3:exon7:c.1020delG:p.K340fs	frameshift deletion		0	0	0	0		SGP2014-3317-1	1
chr16	3781775	3781775	A	G	het	CREBBP	(NM_001079846:exon29:c.4776+2T>C,NM_004380:exon30:c.4890+2T>C)	NM_001079846:exon29:c.4776+2T>C,NM_004380:exon30:c.4890+2T>C				0	1	0	0	0	SGP2013-0386-1	1
chr17	48272673	48272673	C	G	het	COL1A1	COL1A1:NM_000088:exon19:c.G1219C:p.G407R	NM_000088:exon19:c.G1219C	COL1A1:uc002iqm.3:exon19:c.G1219C:p.G407R	nonsynonymous SNV		0	1	0	Info=CLASS=DM;MUT=ALT;ID=CM070764;Ref=C;Alt=A;Start=48272673;End=48272673;HET=.;MAF=.;dbSNP=rs66761141;Disease=Osteogenesis imperfecta IV||Info=CLASS=DM;MUT=ALT;ID=CM011291;Ref=C;Alt=T;Start=48272673;End=48272673;HET=.;MAF=.;dbSNP=rs66761141;Disease=Osteogenesis imperfecta III	Info=CLASS=DM;MUT=ALT;ID=CM070764;Ref=C;Alt=A;Start=48272673;End=48272673;HET=0;MAF=0;dbSNP=rs66761141;Disease=Osteogenesis imperfecta IV||Info=CLASS=DM;MUT=ALT;ID=CM011291;Ref=C;Alt=T;Start=48272673;End=48272673;HET=0;MAF=0;dbSNP=rs66761141;Disease=Osteogenesis imperfecta III	SGP2013-0370-1	1
chr9	75309494	75309494	C	T	hom	TMC1;TMC1;TMC1;TMC1	TMC1:NM_138691:exon7:c.C100T:p.R34X;TMC1:NM_138691:exon7:c.C100T:p.R34X;TMC1:NM_138691:exon7:c.C100T:p.R34X;TMC1:NM_138691:exon7:c.C100T:p.R34X	NM_138691:exon7:c.C100T;NM_138691:exon7:c.C100T;NM_138691:exon7:c.C100T;NM_138691:exon7:c.C100T	TMC1:uc010moz.1:exon6:c.C100T:p.R34X,TMC1:uc004aiz.1:exon7:c.C100T:p.R34X;TMC1:uc010moz.1:exon6:c.C100T:p.R34X,TMC1:uc004aiz.1:exon7:c.C100T:p.R34X;TMC1:uc010moz.1:exon6:c.C100T:p.R34X,TMC1:uc004aiz.1:exon7:c.C100T:p.R34X;TMC1:uc010moz.1:exon6:c.C100T:p.R34X,TMC1:uc004aiz.1:exon7:c.C100T:p.R34X	stopgain SNV;stopgain SNV;stopgain SNV;stopgain SNV	rs121908073;rs121908073;rs121908073;rs121908073	0.0005	0	0	Info=CLASS=DM;MUT=ALT;ID=CM020519;Ref=C;Alt=T;Start=75309494;End=75309494;HET=.;MAF=0.0002/1;dbSNP=rs121908073;Disease=Deafness|;Info=CLASS=DM;MUT=ALT;ID=CM020519;Ref=C;Alt=T;Start=75309494;End=75309494;HET=.;MAF=0.0002/1;dbSNP=rs121908073;Disease=Deafness|;Info=CLASS=DM;MUT=ALT;ID=CM020519;Ref=C;Alt=T;Start=75309494;End=75309494;HET=.;MAF=0.0002/1;dbSNP=rs121908073;Disease=Deafness|;Info=CLASS=D…	Info=CLASS=DM;MUT=ALT;ID=CM020519;Ref=C;Alt=T;Start=75309494;End=75309494;HET=0;MAF=0.001/1;dbSNP=rs121908073;Disease=Deafness|;Info=CLASS=DM;MUT=ALT;ID=CM020519;Ref=C;Alt=T;Start=75309494;End=75309494;HET=0;MAF=0.001/1;dbSNP=rs121908073;Disease=Deafness|;Info=CLASS=DM;MUT=ALT;ID=CM020519;Ref=C;Alt=T;Start=75309494;End=75309494;HET=0;MAF=0.001/1;dbSNP=rs121908073;Disease=Deafness|;Info=CLASS=DM;M…	SGP2014-3522-1;SGP2014-3544-1;SGP2014-3545-1;SGP2014-3875-1	4
chr15	42703147	42703147	A	G	hom	CAPN3	CAPN3:NM_173089:exon7:c.A334G:p.I112V,CAPN3:NM_173090:exon8:c.A334G:p.I112V,CAPN3:NM_173088:exon11:c.A793G:p.I265V,CAPN3:NM_173087:exon19:c.A2053G:p.I685V,CAPN3:NM_024344:exon21:c.A2311G:p.I771V,CAPN3:NM_000070:exon22:c.A2329G:p.I777V	NM_173089:exon7:c.A334G,NM_173090:exon8:c.A334G,NM_173088:exon11:c.A793G,NM_173087:exon19:c.A2053G,NM_024344:exon21:c.A2311G,NM_000070:exon22:c.A2329G	CAPN3:uc001zpt.1:exon7:c.A334G:p.I112V,CAPN3:uc010bcv.1:exon7:c.A334G:p.I112V,CAPN3:uc001zpr.1:exon8:c.A334G:p.I112V,CAPN3:uc001zps.1:exon8:c.A334G:p.I112V,CAPN3:uc001zpq.1:exon11:c.A793G:p.I265V,CAPN3:uc001zpp.1:exon19:c.A2053G:p.I685V,CAPN3:uc001zpo.1:exon21:c.A2311G:p.I771V,CAPN3:uc010udg.1:exon21:c.A1924G:p.I642V,CAPN3:uc001zpn.1:exon22:c.A2329G:p.I777V,CAPN3:uc010udf.1:exon22:c.A2068G:p.I690…	nonsynonymous SNV	rs149969786	0	1	2	0	0	SGP2014-3124-1	1
chr11	68153826	68153826	G	A	het	LRP5	LRP5:NM_002335:exon6:c.G1058A:p.R353Q	NM_002335:exon6:c.G1058A	LRP5:uc001ont.3:exon6:c.G1058A:p.R353Q	nonsynonymous SNV		0	0	0	Info=CLASS=DM;MUT=ALT;ID=CM053959;Ref=G;Alt=A;Start=68153826;End=68153826;HET=.;MAF=.;dbSNP=.;Disease=Osteoporosis-pseudoglioma syndrome|	Info=CLASS=DM;MUT=ALT;ID=CM053959;Ref=G;Alt=A;Start=68153826;End=68153826;HET=0;MAF=0;dbSNP=0;Disease=Osteoporosis-pseudoglioma syndrome|	SGP2014-2900-2	1
chr11	36596292	36596292	A	G	hom	RAG1	RAG1:NM_000448:exon2:c.A1438G:p.S480G	NM_000448:exon2:c.A1438G	RAG1:uc021qgb.1:exon1:c.A1438G:p.S480G,RAG1:uc001mwu.4:exon2:c.A1438G:p.S480G	nonsynonymous SNV		0	1	0	Info=CLASS=DM;MUT=ALT;ID=CM147136;Ref=A;Alt=G;Start=36596292;End=36596292;HET=.;MAF=.;dbSNP=.;Disease=Immunodeficiency, severe combined|	0	SGP2013-1145-1	1
chr4	114277618	114277618	C	A	het	ANK2	ANK2:NM_001148:exon38:c.C7844A:p.P2615H	NM_001148:exon38:c.C7844A	ANK2:uc003ibe.4:exon38:c.C7844A:p.P2615H,ANK2:uc011cgb.1:exon39:c.C7889A:p.P2630H	nonsynonymous SNV		0	1	0	0	0	SGP2014-1859-1	1
chr3	97506846	97506846	G	A	hom	ARL6	ARL6:NM_032146:exon7:c.T362A:p.F121Y,ARL6:NM_177976:exon7:c.T362A:p.F121Y	NM_032146:exon7:c.T362A,NM_177976:exon7:c.T362A	ARL6:uc010hoy.3:exon6:c.G362A:p.R121H,ARL6:uc003dru.3:exon7:c.G362A:p.R121H,ARL6:uc003drv.3:exon7:c.G362A:p.R121H	nonsynonymous SNV		0	0	0	0	0	SGP2014-2849-1	1
chr3	49159161	49159161	C	A	het	LAMB2	LAMB2:NM_002292:exon30:c.G5056T:p.E1686X	NM_002292:exon30:c.G5056T	LAMB2:uc003cwe.3:exon30:c.G5056T:p.E1686X	stopgain SNV		0	0	0	0	0	SGP2014-4468-1	1
chr17	6329101	6329101	C	T	hom	AIPL1	AIPL1:NM_001033054:exon5:c.G645A:p.W215X,AIPL1:NM_001033055:exon5:c.G654A:p.W218X,AIPL1:NM_014336:exon6:c.G834A:p.W278X	NM_001033054:exon5:c.G645A,NM_001033055:exon5:c.G654A,NM_014336:exon6:c.G834A	AIPL1:uc002gcq.3:exon5:c.G654A:p.W218X,AIPL1:uc002gcr.3:exon5:c.G645A:p.W215X,AIPL1:uc002gcp.3:exon6:c.G834A:p.W278X,AIPL1:uc010clk.3:exon6:c.G768A:p.W256X,AIPL1:uc010cll.3:exon6:c.G762A:p.W254X,AIPL1:uc021toq.1:exon6:c.G717A:p.W239X	stopgain SNV	rs62637014	0	1	0	Info=CLASS=DM;MUT=ALT;ID=CM000003;Ref=C;Alt=T;Start=6329101;End=6329101;HET=.;MAF=0.0002/1;dbSNP=rs62637014;Disease=Leber congenital amaurosis IV|	Info=CLASS=DM;MUT=ALT;ID=CM000003;Ref=C;Alt=T;Start=6329101;End=6329101;HET=0;MAF=0.000/0;dbSNP=rs62637014;Disease=Leber congenital amaurosis IV|	SGP2014-2828-1	1
chr13	32972752	32972752	T	C	het	BRCA2	BRCA2:NM_000059:exon27:c.T10102C:p.S3368P	NM_000059:exon27:c.T10102C	BRCA2:uc001uub.1:exon27:c.T10102C:p.S3368P	nonsynonymous SNV		0	3	1	0	0	SGP2014-4982-1	1
chr18	46906050	46906050	G	C	hom	DYM	DYM:NM_017653:exon4:c.C272G:p.S91X	NM_017653:exon4:c.C272G	DYM:uc002ldi.1:exon4:c.C272G:p.S91X	stopgain SNV		0	0	0	0	0	SGP2014-4780-1	1
chr17	73747193	73747193	G	C	hom	ITGB4	(NM_000213:exon30:c.3793+1G>C,NM_001005731:exon30:c.3793+1G>C,NM_001005619:exon29:c.3793+1G>C)	NM_000213:exon30:c.3793+1G>C,NM_001005731:exon30:c.3793+1G>C,NM_001005619:exon29:c.3793+1G>C				0	0	0	Info=CLASS=DM;MUT=ALT;ID=CS971778;Ref=G;Alt=A;Start=73747193;End=73747193;HET=.;MAF=.;dbSNP=rs147222357;Disease=Epidermolysis bullosa with pyloric atresia||Info=CLASS=DM;MUT=ALT;ID=CI951945;Ref=G;Alt=GT;Start=73747193;End=73747193;HET=.;MAF=.;dbSNP=.;Disease=Epidermolysis bullosa	Info=CLASS=DM;MUT=ALT;ID=CS971778;Ref=G;Alt=A;Start=73747193;End=73747193;HET=0;MAF=0;dbSNP=rs147222357;Disease=Epidermolysis bullosa with pyloric atresia||Info=CLASS=DM;MUT=ALT;ID=CI951945;Ref=G;Alt=GT;Start=73747193;End=73747193;HET=0;MAF=0;dbSNP=0;Disease=Epidermolysis bullosa	SGP2014-4448-1	1
chr6	129486817	129486817	C	T	hom	LAMA2;LAMA2	LAMA2:NM_000426:exon9:c.C1303T:p.R435X,LAMA2:NM_001079823:exon9:c.C1303T:p.R435X;LAMA2:NM_000426:exon9:c.C1303T:p.R435X,LAMA2:NM_001079823:exon9:c.C1303T:p.R435X	NM_000426:exon9:c.C1303T,NM_001079823:exon9:c.C1303T;NM_000426:exon9:c.C1303T,NM_001079823:exon9:c.C1303T	LAMA2:uc003qbn.3:exon9:c.C1303T:p.R435X,LAMA2:uc003qbo.3:exon9:c.C1303T:p.R435X,LAMA2:uc021zfb.1:exon9:c.C1303T:p.R435X;LAMA2:uc003qbn.3:exon9:c.C1303T:p.R435X,LAMA2:uc003qbo.3:exon9:c.C1303T:p.R435X,LAMA2:uc021zfb.1:exon9:c.C1303T:p.R435X	stopgain SNV;stopgain SNV	;	0	0	0	Info=CLASS=DM;MUT=ALT;ID=CM102052;Ref=C;Alt=T;Start=129486817;End=129486817;HET=.;MAF=.;dbSNP=.;Disease=Muscular dystrophy, congenital 1A|;Info=CLASS=DM;MUT=ALT;ID=CM102052;Ref=C;Alt=T;Start=129486817;End=129486817;HET=.;MAF=.;dbSNP=.;Disease=Muscular dystrophy, congenital 1A|	Info=CLASS=DM;MUT=ALT;ID=CM102052;Ref=C;Alt=T;Start=129486817;End=129486817;HET=0;MAF=0;dbSNP=0;Disease=Muscular dystrophy, congenital 1A|;Info=CLASS=DM;MUT=ALT;ID=CM102052;Ref=C;Alt=T;Start=129486817;End=129486817;HET=0;MAF=0;dbSNP=0;Disease=Muscular dystrophy, congenital 1A|	SGP2014-3979-1;SGP2014-4812-1	2
chr10	85971454	85971454	T	A	hom	CDHR1;CDHR1	CDHR1:NM_001171971:exon14:c.T1536A:p.Y512X,CDHR1:NM_033100:exon14:c.T1536A:p.Y512X;CDHR1:NM_001171971:exon14:c.T1536A:p.Y512X,CDHR1:NM_033100:exon14:c.T1536A:p.Y512X	NM_001171971:exon14:c.T1536A,NM_033100:exon14:c.T1536A;NM_001171971:exon14:c.T1536A,NM_033100:exon14:c.T1536A	CDHR1:uc009xst.3:exon7:c.T648A:p.Y216X,CDHR1:uc001kcv.3:exon14:c.T1536A:p.Y512X,CDHR1:uc001kcw.3:exon14:c.T1536A:p.Y512X;CDHR1:uc009xst.3:exon7:c.T648A:p.Y216X,CDHR1:uc001kcv.3:exon14:c.T1536A:p.Y512X,CDHR1:uc001kcw.3:exon14:c.T1536A:p.Y512X	stopgain SNV;stopgain SNV	;	0	0	0	0	0	SGP2014-2695-1;SGP2014-2890-1	2
chr7	94039777	94039777	G	A	het	COL1A2	COL1A2:NM_000089:exon21:c.G1135A:p.G379R	NM_000089:exon21:c.G1135A	COL1A2:uc003ung.1:exon21:c.G1135A:p.G379R	nonsynonymous SNV		0	0	0	0	0	SGP2014-4691-1	1
chr1	68910315	68910315	C	T	het	RPE65	RPE65:NM_000329:exon5:c.G394A:p.A132T	NM_000329:exon5:c.G394A	RPE65:uc001dei.1:exon5:c.G394A:p.A132T	nonsynonymous SNV	rs61752878	0	2	3	Info=CLASS=DM;MUT=ALT;ID=CM983761;Ref=C;Alt=T;Start=68910315;End=68910315;HET=0.01;MAF=0.0034/17;dbSNP=rs61752878;Disease=Retinitis pigmentosa||Info=CLASS=DM;MUT=ALT;ID=CM983761;Ref=C;Alt=T;Start=68910315;End=68910315;HET=0.01;MAF=0.0034/17;dbSNP=rs61752878;Disease=Retinitis pigmentosa|Info=CLASS=DM;MUT=ALT;ID=CM983761;Ref=C;Alt=T;Start=68910315;End=68910315;HET=0.01;MAF=0.0034/17;dbSNP=rs6175287…	Info=CLASS=DM;MUT=ALT;ID=CM983761;Ref=C;Alt=T;Start=68910315;End=68910315;HET=0;MAF=0;dbSNP=rs61752878;Disease=Retinitis pigmentosa|	SGP2014-2667-1	1
chr8	126071637	126071637	C	T	het	KIAA0196	KIAA0196:NM_014846:exon13:c.G1669A:p.A557T	NM_014846:exon13:c.G1669A	KIAA0196:uc011lir.2:exon11:c.G1225A:p.A409T,KIAA0196:uc003yrt.3:exon13:c.G1669A:p.A557T	nonsynonymous SNV		0	0	0	0	0	SGP2014-4611-1	1
chr7	92122437	92122437	G	A	hom	PEX1;PEX1;PEX1;PEX1	PEX1:NM_000466:exon20:c.C3037T:p.R1013C;PEX1:NM_000466:exon20:c.C3037T:p.R1013C;PEX1:NM_000466:exon20:c.C3037T:p.R1013C;PEX1:NM_000466:exon20:c.C3037T:p.R1013C	NM_000466:exon20:c.C3037T;NM_000466:exon20:c.C3037T;NM_000466:exon20:c.C3037T;NM_000466:exon20:c.C3037T	PEX1:uc011khs.2:exon17:c.C2071T:p.R691C,PEX1:uc010ley.3:exon19:c.C2866T:p.R956C,PEX1:uc003uly.3:exon20:c.C3037T:p.R1013C,PEX1:uc011khr.2:exon20:c.C2413T:p.R805C;PEX1:uc011khs.2:exon17:c.C2071T:p.R691C,PEX1:uc010ley.3:exon19:c.C2866T:p.R956C,PEX1:uc003uly.3:exon20:c.C3037T:p.R1013C,PEX1:uc011khr.2:exon20:c.C2413T:p.R805C;PEX1:uc011khs.2:exon17:c.C2071T:p.R691C,PEX1:uc010ley.3:exon19:c.C2866T:p.R95…	nonsynonymous SNV;nonsynonymous SNV;nonsynonymous SNV;nonsynonymous SNV	;;;	0	0	0	Info=CLASS=DM;MUT=ALT;ID=CM1111363;Ref=G;Alt=C;Start=92122437;End=92122437;HET=.;MAF=.;dbSNP=.;Disease=Peroxisome biogenesis disorder|;Info=CLASS=DM;MUT=ALT;ID=CM1111363;Ref=G;Alt=C;Start=92122437;End=92122437;HET=.;MAF=.;dbSNP=.;Disease=Peroxisome biogenesis disorder|;Info=CLASS=DM;MUT=ALT;ID=CM1111363;Ref=G;Alt=C;Start=92122437;End=92122437;HET=.;MAF=.;dbSNP=.;Disease=Peroxisome biogenesis diso…	Info=CLASS=DM;MUT=ALT;ID=CM1111363;Ref=G;Alt=C;Start=92122437;End=92122437;HET=0;MAF=0;dbSNP=0;Disease=Peroxisome biogenesis disorder|;Info=CLASS=DM;MUT=ALT;ID=CM1111363;Ref=G;Alt=C;Start=92122437;End=92122437;HET=0;MAF=0;dbSNP=0;Disease=Peroxisome biogenesis disorder|;Info=CLASS=DM;MUT=ALT;ID=CM1111363;Ref=G;Alt=C;Start=92122437;End=92122437;HET=0;MAF=0;dbSNP=0;Disease=Peroxisome biogenesis diso…	SGP2014-3096-1;SGP2014-4532-1;SGP2014-4540-1;SGP2014-4667-1	4
chr2	179549977	179549977	T	C	het	TTN	(NM_001256850:exon128:c.31519+3A>G,NM_001267550:exon130:c.32470+3A>G,NM_133378:exon127:c.28738+3A>G)	NM_001256850:exon128:c.31519+3A>G,NM_001267550:exon130:c.32470+3A>G,NM_133378:exon127:c.28738+3A>G				0	1	0	0	0	SGP2014-1666-1	1
chr11	76924953	76924953	G	A	hom	MYO7A	MYO7A:NM_000260:exon48:c.G6487A:p.G2163S,MYO7A:NM_001127180:exon48:c.G6367A:p.G2123S	NM_000260:exon48:c.G6487A,NM_001127180:exon48:c.G6367A	MYO7A:uc001oyb.2:exon48:c.G6487A:p.G2163S,MYO7A:uc001oyc.2:exon48:c.G6367A:p.G2123S	nonsynonymous SNV		0	0	0	Info=CLASS=DM;MUT=ALT;ID=CM990906;Ref=G;Alt=A;Start=76924953;End=76924953;HET=.;MAF=.;dbSNP=.;Disease=Usher syndrome 1b|	Info=CLASS=DM;MUT=ALT;ID=CM990906;Ref=G;Alt=A;Start=76924953;End=76924953;HET=0;MAF=0;dbSNP=0;Disease=Usher syndrome 1b|	SGP2014-3717-1	1
chr9	139391938	139391938	C	G	het	NOTCH1	NOTCH1:NM_017617:exon34:c.G6253C:p.A2085P	NM_017617:exon34:c.G6253C	NOTCH1:uc004chz.3:exon34:c.G6253C:p.A2085P	nonsynonymous SNV		0	1	0	0	0	SGP2014-1946-1	1
chr5	42700004	42700004	T	G	hom	GHR;GHR;GHR;GHR	GHR:NM_001242460:exon4:c.T452G:p.V151G,GHR:NM_001242406:exon5:c.T518G:p.V173G,GHR:NM_001242461:exon5:c.T518G:p.V173G,GHR:NM_001242462:exon5:c.T518G:p.V173G,GHR:NM_000163:exon6:c.T518G:p.V173G,GHR:NM_001242399:exon6:c.T539G:p.V180G,GHR:NM_001242402:exon6:c.T518G:p.V173G,GHR:NM_001242403:exon6:c.T518G:p.V173G,GHR:NM_001242404:exon6:c.T518G:p.V173G,GHR:NM_001242405:exon6:c.T518G:p.V173G,GHR:NM_00124…	NM_001242460:exon4:c.T452G,NM_001242406:exon5:c.T518G,NM_001242461:exon5:c.T518G,NM_001242462:exon5:c.T518G,NM_000163:exon6:c.T518G,NM_001242399:exon6:c.T539G,NM_001242402:exon6:c.T518G,NM_001242403:exon6:c.T518G,NM_001242404:exon6:c.T518G,NM_001242405:exon6:c.T518G,NM_001242400:exon7:c.T518G,NM_001242401:exon7:c.T518G;NM_001242460:exon4:c.T452G,NM_001242406:exon5:c.T518G,NM_001242461:exon5:c.T51…	GHR:uc021xyd.1:exon4:c.T452G:p.V151G,GHR:uc021xya.1:exon5:c.T518G:p.V173G,GHR:uc021xyb.1:exon5:c.T518G:p.V173G,GHR:uc021xyc.1:exon5:c.T518G:p.V173G,GHR:uc003jmt.3:exon6:c.T518G:p.V173G,GHR:uc021xxv.1:exon6:c.T539G:p.V180G,GHR:uc021xxw.1:exon6:c.T518G:p.V173G,GHR:uc021xxx.1:exon6:c.T518G:p.V173G,GHR:uc021xxy.1:exon6:c.T518G:p.V173G,GHR:uc021xxz.1:exon6:c.T518G:p.V173G,GHR:uc003jmu.3:exon7:c.T518G:…	nonsynonymous SNV;nonsynonymous SNV;nonsynonymous SNV;nonsynonymous SNV	rs121909369;rs121909369;rs121909369;rs121909369	0	0	0	Info=CLASS=DM;MUT=ALT;ID=CM980908;Ref=T;Alt=G;Start=42700004;End=42700004;HET=.;MAF=.;dbSNP=rs121909369;Disease=Laron dwarfism|;Info=CLASS=DM;MUT=ALT;ID=CM980908;Ref=T;Alt=G;Start=42700004;End=42700004;HET=.;MAF=.;dbSNP=rs121909369;Disease=Laron dwarfism|;Info=CLASS=DM;MUT=ALT;ID=CM980908;Ref=T;Alt=G;Start=42700004;End=42700004;HET=.;MAF=.;dbSNP=rs121909369;Disease=Laron dwarfism|;Info=CLASS=DM;M…	Info=CLASS=DM;MUT=ALT;ID=CM980908;Ref=T;Alt=G;Start=42700004;End=42700004;HET=0;MAF=0;dbSNP=rs121909369;Disease=Laron dwarfism|;Info=CLASS=DM;MUT=ALT;ID=CM980908;Ref=T;Alt=G;Start=42700004;End=42700004;HET=0;MAF=0;dbSNP=rs121909369;Disease=Laron dwarfism|;Info=CLASS=DM;MUT=ALT;ID=CM980908;Ref=T;Alt=G;Start=42700004;End=42700004;HET=0;MAF=0;dbSNP=rs121909369;Disease=Laron dwarfism|;Info=CLASS=DM;M…	SGP2014-3735-1;SGP2014-3736-1;SGP2014-3753-1;SGP2014-3763-1	4
chr2	135887600	135887600	C	T	hom	RAB3GAP1	RAB3GAP1:NM_001172435:exon12:c.C1009T:p.R337X,RAB3GAP1:NM_012233:exon12:c.C1009T:p.R337X	NM_001172435:exon12:c.C1009T,NM_012233:exon12:c.C1009T	RAB3GAP1:uc002tuj.3:exon12:c.C1009T:p.R337X,RAB3GAP1:uc010fnf.3:exon12:c.C1009T:p.R337X,RAB3GAP1:uc010fng.3:exon12:c.C484T:p.R162X	stopgain SNV		0	0	0	0	0	SGP2013-1539-1	1
chr2	238402173	238402173	G	A	hom	MLPH;MLPH	MLPH:NM_001042467:exon2:c.G104A:p.R35Q,MLPH:NM_024101:exon2:c.G104A:p.R35Q;MLPH:NM_001042467:exon2:c.G104A:p.R35Q,MLPH:NM_024101:exon2:c.G104A:p.R35Q	NM_001042467:exon2:c.G104A,NM_024101:exon2:c.G104A;NM_001042467:exon2:c.G104A,NM_024101:exon2:c.G104A	MLPH:uc002vwt.3:exon2:c.G104A:p.R35Q,MLPH:uc002vwu.3:exon2:c.G104A:p.R35Q,MLPH:uc002vwv.3:exon2:c.G104A:p.R35Q,MLPH:uc010fyt.1:exon2:c.G104A:p.R35Q,MLPH:uc002vws.3:exon3:c.G104A:p.R35Q;MLPH:uc002vwt.3:exon2:c.G104A:p.R35Q,MLPH:uc002vwu.3:exon2:c.G104A:p.R35Q,MLPH:uc002vwv.3:exon2:c.G104A:p.R35Q,MLPH:uc010fyt.1:exon2:c.G104A:p.R35Q,MLPH:uc002vws.3:exon3:c.G104A:p.R35Q	nonsynonymous SNV;nonsynonymous SNV	;	0	2	0	0	0	SGP2013-1188-1;SGP2013-1189-1	2
chr14	23862976	23862976	G	A	het	MYH6	MYH6:NM_002471:exon22:c.C2827T:p.R943C	NM_002471:exon22:c.C2827T	MYH6:uc001wjv.3:exon22:c.C2827T:p.R943C	nonsynonymous SNV		0	1	0	0	0	SGP2014-1784-1	1
chr17	6337336	6337336	0	G	hom	AIPL1;AIPL1	AIPL1:NM_001033054:exon2:c.178_179insC:p.H60fs,AIPL1:NM_014336:exon2:c.178_179insC:p.H60fs;AIPL1:NM_001033054:exon2:c.178_179insC:p.H60fs,AIPL1:NM_014336:exon2:c.178_179insC:p.H60fs	NM_001033054:exon2:c.178_179insC,NM_014336:exon2:c.178_179insC;NM_001033054:exon2:c.178_179insC,NM_014336:exon2:c.178_179insC	AIPL1:uc002gcp.3:exon2:c.178_179insC:p.H60fs,AIPL1:uc002gcr.3:exon2:c.178_179insC:p.H60fs,AIPL1:uc002gcs.3:exon2:c.178_179insC:p.H60fs,AIPL1:uc010clk.3:exon2:c.112_113insC:p.H38fs,AIPL1:uc010cll.3:exon2:c.178_179insC:p.H60fs,AIPL1:uc021toq.1:exon2:c.61_62insC:p.H21fs,AIPL1:uc021tor.1:exon2:c.178_179insC:p.H60fs;AIPL1:uc002gcp.3:exon2:c.178_179insC:p.H60fs,AIPL1:uc002gcr.3:exon2:c.178_179insC:p.H6…	frameshift insertion;frameshift insertion	;	0	0	0	0	;	SGP2014-2752-1;SGP2014-2834-1	2
chr17	78184630	78184630	C	T	hom	SGSH	SGSH:NM_000199:exon8:c.1130G>A:p.R377H	NM_000199:exon8:c.1130G>A	SGSH:uc002jya.4:exon7:c.521G>A:p.R174H,SGSH:uc002jxz.4:exon8:c.1130G>A:p.R377H	nonsynonymous SNV		0	0	0	Info=CLASS=DM;MUT=ALT;ID=CM128241;Ref=C;Alt=A;Start=78184630;End=78184630;HET=.;MAF=.;dbSNP=.;Disease=Sanfilippo syndrome A||Info=CLASS=DM;MUT=ALT;ID=CM971370;Ref=C;Alt=T;Start=78184630;End=78184630;HET=.;MAF=.;dbSNP=.;Disease=Sanfilippo syndrome A	Info=CLASS=DM;MUT=ALT;ID=CM128241;Ref=C;Alt=A;Start=78184630;End=78184630;HET=0;MAF=0;dbSNP=0;Disease=Sanfilippo syndrome A||Info=CLASS=DM;MUT=ALT;ID=CM971370;Ref=C;Alt=T;Start=78184630;End=78184630;HET=0;MAF=0;dbSNP=0;Disease=Sanfilippo syndrome A|Info=CLASS=DM;MUT=ALT;ID=CD972444;Ref=AC;Alt=A;Start=78184624;End=78184625;HET=0;MAF=0;dbSNP=0;Disease=Sanfilippo syndrome A||Info=CLASS=DM;MUT=ALT;ID…	SGP2014-5246-1	1
chr16	75574028	75574028	T	G	hom	TMEM231;TMEM231	TMEM231:NM_001077416:exon6:c.A974C:p.Q325P,TMEM231:NM_001077418:exon7:c.A815C:p.Q272P;TMEM231:NM_001077416:exon6:c.974A>C:p.Q325P,TMEM231:NM_001077418:exon7:c.815A>C:p.Q272P	NM_001077416:exon6:c.A974C,NM_001077418:exon7:c.A815C;NM_001077416:exon6:c.974A>C,NM_001077418:exon7:c.815A>C	UNKNOWN;TMEM231:uc002fek.4:exon6:c.902A>C:p.Q301P,TMEM231:uc002fel.4:exon7:c.467A>C:p.Q156P,TMEM231:uc002fem.4:exon7:c.815A>C:p.Q272P	nonsynonymous SNV;nonsynonymous SNV	;	0	0	1	Info=CLASS=DM;MUT=ALT;ID=CM131185;Ref=T;Alt=G;Start=75574028;End=75574028;HET=.;MAF=.;dbSNP=rs397514754;Disease=Meckel-Gruber syndrome|;Info=CLASS=DM;MUT=ALT;ID=CM131185;Ref=T;Alt=G;Start=75574028;End=75574028;HET=.;MAF=.;dbSNP=rs397514754;Disease=Meckel-Gruber syndrome|	Info=CLASS=DM;MUT=ALT;ID=CM131185;Ref=T;Alt=G;Start=75574028;End=75574028;HET=0;MAF=0;dbSNP=0;Disease=Meckel-Gruber syndrome|;Info=CLASS=DM;MUT=ALT;ID=CM131185;Ref=T;Alt=G;Start=75574028;End=75574028;HET=0;MAF=0;dbSNP=0;Disease=Meckel-Gruber syndrome|	SGP2014-4568-1;SGP2014-4688-1	2
chr19	36322200	36322200	T	G	hom	NPHS1	NPHS1:NM_004646:exon26:c.A3385C:p.T1129P	NM_004646:exon26:c.A3385C	NPHS1:uc002oby.3:exon26:c.A3385C:p.T1129P	nonsynonymous SNV		0	0	0	0	0	SGP2014-3040-1	1
chr18	46860108	46860108	G	A	hom	DYM;DYM	DYM:NM_017653:exon7:c.C610T:p.R204X;DYM:NM_017653:exon7:c.610C>T:p.R204X	NM_017653:exon7:c.C610T;NM_017653:exon7:c.610C>T	DYM:uc002ldj.3:exon1:c.C76T:p.R26X,DYM:uc002ldi.1:exon7:c.C610T:p.R204X;DYM:uc002ldj.3:exon1:c.76C>T:p.R26X,DYM:uc002ldi.1:exon7:c.610C>T:p.R204X	stopgain SNV;stopgain	;	0	0	0	Info=CLASS=DM;MUT=ALT;ID=CM030290;Ref=G;Alt=A;Start=46860108;End=46860108;HET=.;MAF=.;dbSNP=.;Disease=Dyggve-Melchior-Clausen syndrome|;Info=CLASS=DM;MUT=ALT;ID=CM030290;Ref=G;Alt=A;Start=46860108;End=46860108;HET=.;MAF=.;dbSNP=.;Disease=Dyggve-Melchior-Clausen syndrome|	Info=CLASS=DM;MUT=ALT;ID=CM030290;Ref=G;Alt=A;Start=46860108;End=46860108;HET=0;MAF=0;dbSNP=0;Disease=Dyggve-Melchior-Clausen syndrome|;Info=CLASS=DM;MUT=ALT;ID=CM030290;Ref=G;Alt=A;Start=46860108;End=46860108;HET=0;MAF=0;dbSNP=0;Disease=Dyggve-Melchior-Clausen syndrome|	SGP2014-4781-1;SGP2014-5732-1	2
chr20	3209740	3209740	C	T	het	SLC4A11	(NM_032034:exon16:c.2066+1G>A,NM_001174090:exon17:c.2147+1G>A,NM_001174089:exon17:c.2018+1G>A)	NM_032034:exon16:c.2066+1G>A,NM_001174090:exon17:c.2147+1G>A,NM_001174089:exon17:c.2018+1G>A				0	0	0	Info=CLASS=DM;MUT=ALT;ID=CS095207;Ref=C;Alt=T;Start=3209740;End=3209740;HET=.;MAF=.;dbSNP=.;Disease=Corneal endothelial dystrophy 2|	Info=CLASS=DM;MUT=ALT;ID=CS095207;Ref=C;Alt=T;Start=3209740;End=3209740;HET=0;MAF=0;dbSNP=0;Disease=Corneal endothelial dystrophy 2|	SGP2014-3429-1	1
chr18	29115328	29115328	A	G	het	DSG2	DSG2:NM_001943:exon10:c.A1376G:p.Y459C	NM_001943:exon10:c.A1376G	DSG2:uc002kwu.4:exon10:c.A1376G:p.Y459C	nonsynonymous SNV		0	1	0	0	0	SGP2014-1755-1	1
chrX	17744617	17744617	0	A	hom	NHS	NHS:NM_198270:exon6:c.2328_2329insA:p.N776fs,NHS:NM_001136024:exon7:c.1860_1861insA:p.N620fs	NM_198270:exon6:c.2328_2329insA,NM_001136024:exon7:c.1860_1861insA	NHS:uc004cxx.3:exon6:c.2328_2329insA:p.N776fs,NHS:uc004cxz.3:exon6:c.1797_1798insA:p.N599fs,NHS:uc004cya.3:exon6:c.1497_1498insA:p.N499fs,NHS:uc004cxy.3:exon7:c.1860_1861insA:p.N620fs,NHS:uc011mix.2:exon7:c.2391_2392insA:p.N797fs	frameshift insertion		0	1	0	0		SGP2014-3161-1	1
chr3	69036618	69036618	C	T	hom	EOGT	EOGT:NM_173654:exon11:c.878G>A:p.R293Q,EOGT:NM_001278689:exon14:c.1130G>A:p.R377Q	NM_173654:exon11:c.878G>A,NM_001278689:exon14:c.1130G>A	EOGT:uc003dnj.3:exon5:c.167G>A:p.R56Q,EOGT:uc003dnk.3:exon11:c.878G>A:p.R293Q,EOGT:uc011bfw.3:exon12:c.302G>A:p.R101Q,EOGT:uc003dnl.3:exon14:c.1130G>A:p.R377Q	nonsynonymous SNV		0	0	0	Info=CLASS=DM;MUT=ALT;ID=CM132505;Ref=C;Alt=T;Start=69036618;End=69036618;HET=.;MAF=.;dbSNP=.;Disease=Adams-Oliver syndrome|	Info=CLASS=DM;MUT=ALT;ID=CM132505;Ref=C;Alt=T;Start=69036618;End=69036618;HET=0;MAF=0;dbSNP=0;Disease=Adams-Oliver syndrome|	SGP2014-4675-1	1
chr7	33192463	33192463	C	A	hom	BBS9	BBS9:NM_001033604:exon3:c.C263A:p.S88X,BBS9:NM_001033605:exon3:c.C263A:p.S88X,BBS9:NM_014451:exon3:c.C263A:p.S88X,BBS9:NM_198428:exon3:c.C263A:p.S88X	NM_001033604:exon3:c.C263A,NM_001033605:exon3:c.C263A,NM_014451:exon3:c.C263A,NM_198428:exon3:c.C263A	BBS9:uc011kan.1:exon2:c.C263A:p.S88X,BBS9:uc003tdn.1:exon3:c.C263A:p.S88X,BBS9:uc003tdo.1:exon3:c.C263A:p.S88X,BBS9:uc003tdp.1:exon3:c.C263A:p.S88X,BBS9:uc003tdq.1:exon3:c.C263A:p.S88X	stopgain SNV		0	0	0	0	0	SGP2014-2608-1	1
chr2	217288403	217288403	0	T	hom	SMARCAL1	SMARCAL1:NM_001127207:exon6:c.1144_1145insT:p.L382fs,SMARCAL1:NM_014140:exon6:c.1144_1145insT:p.L382fs	NM_001127207:exon6:c.1144_1145insT,NM_014140:exon6:c.1144_1145insT	SMARCAL1:uc010fvg.3:exon4:c.1144_1145insT:p.L382fs,SMARCAL1:uc002vgc.4:exon6:c.1144_1145insT:p.L382fs,SMARCAL1:uc002vgd.4:exon6:c.1144_1145insT:p.L382fs	frameshift insertion		0	0	0	Info=CLASS=DM;MUT=ALT;ID=CD043690;Ref=CTAAG;Alt=C;Start=217288403;End=217288407;HET=.;MAF=.;dbSNP=.;Disease=Schimke immuno-osseous dysplasia|	Info=CLASS=DM;MUT=ALT;ID=CD043690;Ref=CTAAG;Alt=C;Start=217288403;End=217288407;HET=0;MAF=0;dbSNP=0;Disease=Schimke immuno-osseous dysplasia||Info=CLASS=DM;MUT=ALT;ID=CM057410;Ref=A;Alt=C;Start=217288395;End=217288395;HET=0;MAF=0;dbSNP=0;Disease=Schimke immuno-osseous dysplasia|	SGP2014-2263-1	1
chr16	89831444	89831444	C	G	hom	FANCA	FANCA:NM_000135:exon28:c.G2632C:p.E878Q	NM_000135:exon28:c.G2632C	FANCA:uc010vpo.2:exon1:c.G19C:p.E7Q,FANCA:uc002fou.1:exon28:c.G2632C:p.E878Q,FANCA:uc010vpn.1:exon28:c.G2632C:p.E878Q	nonsynonymous SNV		0	0	0	Info=CLASS=DM;MUT=ALT;ID=CS080697;Ref=C;Alt=G;Start=89831444;End=89831444;HET=.;MAF=.;dbSNP=.;Disease=Fanconi anaemia A|	Info=CLASS=DM;MUT=ALT;ID=CS080697;Ref=C;Alt=G;Start=89831444;End=89831444;HET=0;MAF=0;dbSNP=0;Disease=Fanconi anaemia A|	SGP2014-5011-1	1
chr2	73675324	73675324	T	0	hom	ALMS1	ALMS1:NM_015120:exon8:c.1667delT:p.I556fs	NM_015120:exon8:c.1667delT	ALMS1:uc002sjf.1:exon7:c.1541delT:p.I514fs,ALMS1:uc002sje.1:exon8:c.1667delT:p.I556fs	frameshift deletion		0	0	0	0		SGP2014-3332-1	1
chr19	17954586	17954586	C	T	hom	JAK3	JAK3:NM_000215:exon3:c.G308A:p.R103H	NM_000215:exon3:c.G308A	JAK3:uc002nhn.4:exon3:c.G308A:p.R103H,JAK3:uc002nho.2:exon3:c.G308A:p.R103H,JAK3:uc010xpx.1:exon3:c.G308A:p.R103H	nonsynonymous SNV		0	1	0	0	0	SGP2013-1103-1	1
chr1	216500939	216500939	G	T	hom	USH2A	USH2A:NM_007123:exon5:c.C842A:p.T281K,USH2A:NM_206933:exon5:c.C842A:p.T281K	NM_007123:exon5:c.C842A,NM_206933:exon5:c.C842A	USH2A:uc001hku.1:exon5:c.C842A:p.T281K,USH2A:uc001hkv.3:exon5:c.C842A:p.T281K	nonsynonymous SNV		0	0	0	Info=CLASS=DM?;MUT=ALT;ID=CM1110216;Ref=G;Alt=T;Start=216500939;End=216500939;HET=.;MAF=.;dbSNP=.;Disease=Usher syndrome 2|	Info=CLASS=DM?;MUT=ALT;ID=CM1110216;Ref=G;Alt=T;Start=216500939;End=216500939;HET=0;MAF=0;dbSNP=0;Disease=Usher syndrome 2|	SGP2014-2707-1	1
chr22	50967627	50967627	C	T	hom	TYMP	TYMP:NM_001113756:exon2:c.G355A:p.G119R,TYMP:NM_001113755:exon3:c.G355A:p.G119R,TYMP:NM_001257988:exon3:c.G355A:p.G119R,TYMP:NM_001257989:exon3:c.G355A:p.G119R,TYMP:NM_001953:exon3:c.G355A:p.G119R	NM_001113756:exon2:c.G355A,NM_001113755:exon3:c.G355A,NM_001257988:exon3:c.G355A,NM_001257989:exon3:c.G355A,NM_001953:exon3:c.G355A	TYMP:uc011arz.1:exon3:c.G355A:p.G119R	nonsynonymous SNV		0	0	0	0	0	SGP2014-4418-1	1
chrX	37652968	37652968	C	T	hom	CYBB	CYBB:NM_000397:exon5:c.C388T:p.R130X	NM_000397:exon5:c.C388T	CYBB:uc011mkf.1:exon4:c.C292T:p.R98X,CYBB:uc004ddr.2:exon5:c.C388T:p.R130X	stopgain SNV		0	1	0	Info=CLASS=DM;MUT=ALT;ID=CM960439;Ref=C;Alt=T;Start=37652968;End=37652968;HET=.;MAF=.;dbSNP=.;Disease=Chronic granulomatous disease||Info=CLASS=DM;MUT=ALT;ID=CI012025;Ref=C;Alt=CT;Start=37652968;End=37652968;HET=.;MAF=.;dbSNP=.;Disease=Chronic granulomatous disease	Info=CLASS=DM;MUT=ALT;ID=CM960439;Ref=C;Alt=T;Start=37652968;End=37652968;HET=0;MAF=0;dbSNP=0;Disease=Chronic granulomatous disease||Info=CLASS=DM;MUT=ALT;ID=CI012025;Ref=C;Alt=CT;Start=37652968;End=37652968;HET=0;MAF=0;dbSNP=0;Disease=Chronic granulomatous disease	SGP2013-0955-1	1
chr17	41055964	41055964	C	T	hom	G6PC;G6PC	G6PC:NM_000151:exon2:c.C247T:p.R83C,G6PC:NM_001270397:exon2:c.C247T:p.R83C;G6PC:NM_000151:exon2:c.C247T:p.R83C,G6PC:NM_001270397:exon2:c.C247T:p.R83C	NM_000151:exon2:c.C247T,NM_001270397:exon2:c.C247T;NM_000151:exon2:c.C247T,NM_001270397:exon2:c.C247T	UNKNOWN;UNKNOWN	nonsynonymous SNV;nonsynonymous SNV	rs1801175;rs1801175	0	1	0	Info=CLASS=DM;MUT=ALT;ID=CM930261;Ref=C;Alt=T;Start=41055964;End=41055964;HET=0.01;MAF=.;dbSNP=rs1801175;Disease=Glycogen storage disease 1a||Info=CLASS=DM;MUT=ALT;ID=CM930261;Ref=C;Alt=T;Start=41055964;End=41055964;HET=0.01;MAF=.;dbSNP=rs1801175;Disease=Glycogen storage disease 1a;Info=CLASS=DM;MUT=ALT;ID=CM930261;Ref=C;Alt=T;Start=41055964;End=41055964;HET=0.01;MAF=.;dbSNP=rs1801175;Disease=Gly…	Info=CLASS=DM;MUT=ALT;ID=CM930261;Ref=C;Alt=T;Start=41055964;End=41055964;HET=0.01;MAF=0;dbSNP=rs1801175;Disease=Glycogen storage disease 1a||Info=CLASS=DM;MUT=ALT;ID=CM930261;Ref=C;Alt=T;Start=41055964;End=41055964;HET=0.01;MAF=0;dbSNP=rs1801175;Disease=Glycogen storage disease 1a;Info=CLASS=DM;MUT=ALT;ID=CM930261;Ref=C;Alt=T;Start=41055964;End=41055964;HET=0.01;MAF=0;dbSNP=rs1801175;Disease=Gly…	SGP2014-2313-1;SGP2014-3662-1	2
chr8	118812060	118812060	C	T	het	EXT1	EXT1:NM_000127:exon11:c.G2132A:p.W711X	NM_000127:exon11:c.G2132A	EXT1:uc003yok.1:exon11:c.G2132A:p.W711X	stopgain SNV		0	0	0	0	0	SGP2014-2406-1	1
chr19	41928620	41928620	C	T	hom	BCKDHA	BCKDHA:NM_000709:exon7:c.C940T:p.R314X,BCKDHA:NM_001164783:exon7:c.C937T:p.R313X	NM_000709:exon7:c.C940T,NM_001164783:exon7:c.C937T	BCKDHA:uc002oqp.2:exon6:c.C616T:p.R206X,BCKDHA:uc002oqq.3:exon7:c.C940T:p.R314X,BCKDHA:uc002oqr.3:exon7:c.C937T:p.R313X,BCKDHA:uc010xvz.2:exon7:c.C874T:p.R292X,BCKDHA:uc002oqm.4:exon8:c.C1042T:p.R348X	stopgain SNV		0	0	0	Info=CLASS=DM;MUT=ALT;ID=CM034725;Ref=C;Alt=T;Start=41928620;End=41928620;HET=.;MAF=.;dbSNP=.;Disease=Maple syrup urine disease|	Info=CLASS=DM;MUT=ALT;ID=CM034725;Ref=C;Alt=T;Start=41928620;End=41928620;HET=0;MAF=0;dbSNP=0;Disease=Maple syrup urine disease|	SGP2014-3589-1	1
chr7	117267592	117267592	G	A	het	CFTR	CFTR:NM_000492:exon22:c.3485G>A:p.R1162Q	NM_000492:exon22:c.3485G>A	CFTR:uc003vjd.3:exon22:c.3485G>A:p.R1162Q,CFTR:uc011knq.2:exon22:c.1703G>A:p.R568Q	nonsynonymous SNV	rs1800120	0	1	1	Info=CLASS=DM?;MUT=ALT;ID=CM021555;Ref=G;Alt=T;Start=117267592;End=117267592;HET=.;MAF=0.0008/4;dbSNP=rs1800120;Disease=Cystic fibrosis||Info=CLASS=DM;MUT=ALT;ID=CM014892;Ref=G;Alt=A;Start=117267592;End=117267592;HET=.;MAF=0.0008/4;dbSNP=rs1800120;Disease=Cystic fibrosis|Info=CLASS=DM;MUT=ALT;ID=CM910074;Ref=C;Alt=T;Start=117267591;End=117267591;HET=.;MAF=.;dbSNP=rs74767530;Disease=Cystic fibrosi…	Info=CLASS=DM?;MUT=ALT;ID=CM021555;Ref=G;Alt=T;Start=117267592;End=117267592;HET=0;MAF=0.001/2;dbSNP=rs1800120;Disease=Cystic fibrosis||Info=CLASS=DM;MUT=ALT;ID=CM014892;Ref=G;Alt=A;Start=117267592;End=117267592;HET=0;MAF=0.001/2;dbSNP=rs1800120;Disease=Cystic fibrosis|Info=CLASS=DM;MUT=ALT;ID=CM910074;Ref=C;Alt=T;Start=117267591;End=117267591;HET=0;MAF=0;dbSNP=rs74767530;Disease=Cystic fibrosis|…	SGP2014-6389-1	1
chr6	43006342	43006342	C	A	hom	CUL7	CUL7:NM_001168370:exon24:c.G4781T:p.G1594V,CUL7:NM_014780:exon24:c.G4529T:p.G1510V	NM_001168370:exon24:c.G4781T,NM_014780:exon24:c.G4529T	CUL7:uc010jyg.3:exon14:c.G2366T:p.G789V,CUL7:uc003otq.3:exon24:c.G4529T:p.G1510V,CUL7:uc011dvb.2:exon24:c.G4781T:p.G1594V	nonsynonymous SNV		0	0	0	0	0	SGP2014-5017-1	1
chr10	95415527	95415527	T	C	hom	PDE6C	PDE6C:NM_006204:exon16:c.T1946C:p.I649T	NM_006204:exon16:c.T1946C	PDE6C:uc001kiu.4:exon16:c.T1946C:p.I649T	nonsynonymous SNV		0	0	0	0	0	SGP2014-3370-1	1
chr15	72105913	72105913	G	A	hom	NR2E3	NR2E3:NM_014249:exon6:c.G932A:p.R311Q,NR2E3:NM_016346:exon6:c.G932A:p.R311Q	NM_014249:exon6:c.G932A,NM_016346:exon6:c.G932A	NR2E3:uc002ath.1:exon6:c.G932A:p.R311Q,NR2E3:uc002ati.3:exon6:c.G932A:p.R311Q	nonsynonymous SNV	rs28937873	0.0018	1	3	0	0	SGP2014-3273-1	1
chrX	153005638	153005638	C	A	hom	ABCD1	ABCD1:NM_000033:exon6:c.C1581A:p.Y527X	NM_000033:exon6:c.C1581A	ABCD1:uc004fif.2:exon6:c.C1581A:p.Y527X	stopgain SNV		0	1	0	Info=CLASS=DM;MUT=ALT;ID=CM131891;Ref=C;Alt=A;Start=153005638;End=153005638;HET=.;MAF=.;dbSNP=.;Disease=Adrenoleukodystrophy||Info=CLASS=DM;MUT=ALT;ID=CD951569;Ref=CGGT;Alt=C;Start=153005638;End=153005641;HET=.;MAF=.;dbSNP=.;Disease=Adrenoleukodystrophy	Info=CLASS=DM;MUT=ALT;ID=CM131891;Ref=C;Alt=A;Start=153005638;End=153005638;HET=0;MAF=0;dbSNP=0;Disease=Adrenoleukodystrophy||Info=CLASS=DM;MUT=ALT;ID=CD951569;Ref=CGGT;Alt=C;Start=153005638;End=153005641;HET=0;MAF=0;dbSNP=0;Disease=Adrenoleukodystrophy	SGP2014-4524-1	1
chr3	101023111	101023111	C	G	hom	IMPG2	IMPG2:NM_016247:exon3:c.G380C:p.R127P	NM_016247:exon3:c.G380C	IMPG2:uc003duq.2:exon3:c.G380C:p.R127P	nonsynonymous SNV		0	0	0	0	0	SGP2014-2594-1	1
chr20	57876705	57876705	C	T	hom	EDN3	EDN3:NM_000114:exon2:c.C293T:p.T98M,EDN3:NM_207032:exon2:c.C293T:p.T98M,EDN3:NM_207033:exon2:c.C293T:p.T98M,EDN3:NM_207034:exon2:c.C293T:p.T98M	NM_000114:exon2:c.C293T,NM_207032:exon2:c.C293T,NM_207033:exon2:c.C293T,NM_207034:exon2:c.C293T	EDN3:uc002yao.1:exon2:c.C293T:p.T98M,EDN3:uc002yap.3:exon2:c.C293T:p.T98M,EDN3:uc002yaq.3:exon2:c.C293T:p.T98M,EDN3:uc002yar.3:exon2:c.C293T:p.T98M,EDN3:uc002yas.3:exon2:c.C293T:p.T98M	nonsynonymous SNV		0	0	0	Info=CLASS=DM;MUT=ALT;ID=CM126520;Ref=C;Alt=T;Start=57876705;End=57876705;HET=.;MAF=.;dbSNP=.;Disease=Waardenburg syndrome 4B||Info=CLASS=DM;MUT=ALT;ID=CM101979;Ref=C;Alt=A;Start=57876705;End=57876705;HET=.;MAF=.;dbSNP=.;Disease=Shah-Waardenburg syndrome	Info=CLASS=DM;MUT=ALT;ID=CM126520;Ref=C;Alt=T;Start=57876705;End=57876705;HET=0;MAF=0;dbSNP=0;Disease=Waardenburg syndrome 4B||Info=CLASS=DM;MUT=ALT;ID=CM101979;Ref=C;Alt=A;Start=57876705;End=57876705;HET=0;MAF=0;dbSNP=0;Disease=Shah-Waardenburg syndrome	SGP2014-3473-1	1
chr4	15601186	15601186	T	C	hom	CC2D2A;CC2D2A	CC2D2A:NM_001080522:exon37:c.T4531C:p.W1511R;CC2D2A:NM_001080522:exon37:c.T4531C:p.W1511R	NM_001080522:exon37:c.T4531C;NM_001080522:exon37:c.T4531C	CC2D2A:uc003gnx.3:exon33:c.T4207C:p.W1403R,CC2D2A:uc010idv.2:exon37:c.T4531C:p.W1511R;CC2D2A:uc003gnx.3:exon33:c.T4207C:p.W1403R,CC2D2A:uc010idv.2:exon37:c.T4531C:p.W1511R	nonsynonymous SNV;nonsynonymous SNV	;	0	0	0	Info=CLASS=DM?;MUT=ALT;ID=CM135651;Ref=T;Alt=C;Start=15601186;End=15601186;HET=.;MAF=.;dbSNP=.;Disease=Meckel-Gruber syndrome|;Info=CLASS=DM?;MUT=ALT;ID=CM135651;Ref=T;Alt=C;Start=15601186;End=15601186;HET=.;MAF=.;dbSNP=.;Disease=Meckel-Gruber syndrome|	Info=CLASS=DM?;MUT=ALT;ID=CM135651;Ref=T;Alt=C;Start=15601186;End=15601186;HET=0;MAF=0;dbSNP=0;Disease=Meckel-Gruber syndrome|;Info=CLASS=DM?;MUT=ALT;ID=CM135651;Ref=T;Alt=C;Start=15601186;End=15601186;HET=0;MAF=0;dbSNP=0;Disease=Meckel-Gruber syndrome|	SGP2014-4566-1;SGP2014-4572-1	2
chr10	13166029	13166033	TGACA	0	hom	OPTN;OPTN;OPTN	OPTN:NM_021980:exon8:c.917_921del:p.306_307del,OPTN:NM_001008212:exon9:c.917_921del:p.306_307del,OPTN:NM_001008211:exon10:c.917_921del:p.306_307del,OPTN:NM_001008213:exon10:c.917_921del:p.306_307del;OPTN:NM_021980:exon8:c.917_921del:p.306_307del,OPTN:NM_001008212:exon9:c.917_921del:p.306_307del,OPTN:NM_001008211:exon10:c.917_921del:p.306_307del,OPTN:NM_001008213:exon10:c.917_921del:p.306_307del;O…	NM_021980:exon8:c.917_921del,NM_001008212:exon9:c.917_921del,NM_001008211:exon10:c.917_921del,NM_001008213:exon10:c.917_921del;NM_021980:exon8:c.917_921del,NM_001008212:exon9:c.917_921del,NM_001008211:exon10:c.917_921del,NM_001008213:exon10:c.917_921del;NM_021980:exon8:c.917_921del,NM_001008212:exon9:c.917_921del,NM_001008211:exon10:c.917_921del,NM_001008213:exon10:c.917_921del	OPTN:uc001ilx.1:exon8:c.917_921del:p.306_307del,OPTN:uc010qbr.1:exon8:c.746_750del:p.249_250del,OPTN:uc001ilv.1:exon9:c.917_921del:p.306_307del,OPTN:uc001ilu.1:exon10:c.917_921del:p.306_307del,OPTN:uc001ilw.1:exon10:c.917_921del:p.306_307del,OPTN:uc001ily.1:exon10:c.899_903del:p.300_301del;OPTN:uc001ilx.1:exon8:c.917_921del:p.306_307del,OPTN:uc010qbr.1:exon8:c.746_750del:p.249_250del,OPTN:uc001il…	frameshift deletion;frameshift deletion;frameshift deletion	;;	0	0	1	0	;;	SGP2014-4258-1;SGP2014-4273-1;SGP2014-4276-1	3
chr5	118877685	118877685	T	A	hom	HSD17B4	HSD17B4:NM_001199292:exon23:c.T2153A:p.L718H,HSD17B4:NM_000414:exon24:c.T2207A:p.L736H,HSD17B4:NM_001199291:exon25:c.T2282A:p.L761H	NM_001199292:exon23:c.T2153A,NM_000414:exon24:c.T2207A,NM_001199291:exon25:c.T2282A	HSD17B4:uc011cwj.2:exon19:c.T1766A:p.L589H,HSD17B4:uc010jcn.2:exon20:c.T1421A:p.L474H,HSD17B4:uc011cwh.2:exon23:c.T2153A:p.L718H,HSD17B4:uc003ksj.3:exon24:c.T2207A:p.L736H,HSD17B4:uc003ksk.4:exon24:c.T1766A:p.L589H,HSD17B4:uc011cwg.2:exon25:c.T2135A:p.L712H,HSD17B4:uc011cwi.2:exon25:c.T2282A:p.L761H	nonsynonymous SNV		0	0	0	Info=CLASS=DM;MUT=ALT;ID=CM108456;Ref=T;Alt=A;Start=118877685;End=118877685;HET=.;MAF=.;dbSNP=.;Disease=Peroxisome biogenesis disorder|	Info=CLASS=DM;MUT=ALT;ID=CM108456;Ref=T;Alt=A;Start=118877685;End=118877685;HET=0;MAF=0;dbSNP=0;Disease=Peroxisome biogenesis disorder|	SGP2014-4527-1	1
chr2	73828320	73828320	A	T	hom	ALMS1;ALMS1	(NM_015120:exon19:c.11870-2A>T);(NM_015120:exon19:c.11870-2A>T)	NM_015120:exon19:c.11870-2A>T;NM_015120:exon19:c.11870-2A>T	;	;	;	0	0	0	0	0	SGP2014-2717-1;SGP2014-3459-1	2
chr10	95380726	95380726	C	T	hom	PDE6C	PDE6C:NM_006204:exon3:c.C712T:p.R238X	NM_006204:exon3:c.C712T	PDE6C:uc001kiu.4:exon3:c.C712T:p.R238X	stopgain SNV		0	0	0	0	0	SGP2014-2896-1	1
chr3	132408108	132408109	CT	0	hom;het	NPHP3;NPHP3;NPHP3;NPHP3	;;;	;;;	;;;	;;;	;;;	0	0	1	Info=CLASS=DM;MUT=ALT;ID=CD082161;Ref=CCT;Alt=C;Start=132408107;End=132408109;HET=.;MAF=.;dbSNP=.;Disease=Meckel-Gruber-like syndrome|;Info=CLASS=DM;MUT=ALT;ID=CD082161;Ref=CCT;Alt=C;Start=132408107;End=132408109;HET=.;MAF=.;dbSNP=.;Disease=Meckel-Gruber-like syndrome|;Info=CLASS=DM;MUT=ALT;ID=CD082161;Ref=CCT;Alt=C;Start=132408107;End=132408109;HET=.;MAF=.;dbSNP=.;Disease=Meckel-Gruber-like synd…	Info=CLASS=DM;MUT=ALT;ID=CD082161;Ref=CCT;Alt=C;Start=132408107;End=132408109;HET=0;MAF=0;dbSNP=0;Disease=Meckel-Gruber-like syndrome|;Info=CLASS=DM;MUT=ALT;ID=CD082161;Ref=CCT;Alt=C;Start=132408107;End=132408109;HET=0;MAF=0;dbSNP=0;Disease=Meckel-Gruber-like syndrome|;Info=CLASS=DM;MUT=ALT;ID=CD082161;Ref=CCT;Alt=C;Start=132408107;End=132408109;HET=0;MAF=0;dbSNP=0;Disease=Meckel-Gruber-like synd…	SGP2014-2582-1;SGP2014-2869-1;SGP2014-3674-1;SGP2014-3905-1	4
chr6	157454234	157454234	C	T	het	ARID1B	ARID1B:NM_017519:exon7:c.C2405T:p.S802L,ARID1B:NM_020732:exon8:c.C2444T:p.S815L	NM_017519:exon7:c.C2405T,NM_020732:exon8:c.C2444T	ARID1B:uc003qqq.1:exon5:c.C557T:p.S186L,ARID1B:uc003qqn.3:exon7:c.C2405T:p.S802L,ARID1B:uc003qqp.3:exon7:c.C2405T:p.S802L,ARID1B:uc003qqo.3:exon8:c.C2444T:p.S815L	nonsynonymous SNV	rs150140314	0.0014	1	0	0	0	SGP2014-1615-1	1
chr20	47570141	47570141	0	C	hom	ARFGEF2	ARFGEF2:NM_006420:exon6:c.652_653insC:p.S218fs	NM_006420:exon6:c.652_653insC	ARFGEF2:uc002xtx.4:exon6:c.652_653insC:p.S218fs	frameshift insertion		0	1	0	0		SGP2014-3981-1	1
chr1	197390741	197390741	G	A	hom	CRB1	CRB1:NM_001193640:exon4:c.G1447A:p.A483T,CRB1:NM_001257966:exon6:c.G1783A:p.A595T,CRB1:NM_201253:exon6:c.G1783A:p.A595T,CRB1:NM_001257965:exon8:c.G1576A:p.A526T	NM_001193640:exon4:c.G1447A,NM_001257966:exon6:c.G1783A,NM_201253:exon6:c.G1783A,NM_001257965:exon8:c.G1576A	CRB1:uc001gub.1:exon2:c.G730A:p.A244T,CRB1:uc010ppd.2:exon2:c.G226A:p.A76T,CRB1:uc009wza.3:exon4:c.G1447A:p.A483T,CRB1:uc001gtz.3:exon6:c.G1783A:p.A595T,CRB1:uc010ppb.2:exon6:c.G1783A:p.A595T,CRB1:uc010poz.2:exon8:c.G1576A:p.A526T	nonsynonymous SNV		0	2	7	0	0	SGP2014-3300-1	1
chr6	112389555	112389556	TG	0	hom	WISP3	WISP3:NM_198239:exon4:c.791_792del:p.264_264del,WISP3:NM_003880:exon5:c.737_738del:p.246_246del	NM_198239:exon4:c.791_792del,NM_003880:exon5:c.737_738del	WISP3:uc003pvo.3:exon4:c.791_792del:p.264_264del,WISP3:uc003pvm.3:exon5:c.737_738del:p.246_246del	frameshift deletion		0	1	0	Info=CLASS=DM;MUT=ALT;ID=CD044991;Ref=CTG;Alt=C;Start=112389554;End=112389556;HET=.;MAF=.;dbSNP=.;Disease=Pseudorheumatoid dysplasia, progressive|	Info=CLASS=DM;MUT=ALT;ID=CD044991;Ref=CTG;Alt=C;Start=112389554;End=112389556;HET=0;MAF=0;dbSNP=0;Disease=Pseudorheumatoid dysplasia, progressive|	SGP2013-0353-1	1
chr21	44482491	44482491	C	T	hom	CBS	CBS:NM_000071:exon11:c.G969A:p.W323X,CBS:NM_001178008:exon11:c.G969A:p.W323X,CBS:NM_001178009:exon11:c.G969A:p.W323X	NM_000071:exon11:c.G969A,NM_001178008:exon11:c.G969A,NM_001178009:exon11:c.G969A	CBS:uc002zcs.1:exon8:c.G654A:p.W218X,CBS:uc002zct.2:exon11:c.G969A:p.W323X,CBS:uc002zcu.2:exon11:c.G969A:p.W323X,CBS:uc002zcv.2:exon11:c.G969A:p.W323X,CBS:uc002zcw.3:exon11:c.G969A:p.W323X	stopgain SNV		0	0	0	Info=CLASS=DM;MUT=ALT;ID=CM123371;Ref=C;Alt=T;Start=44482491;End=44482491;HET=.;MAF=.;dbSNP=.;Disease=Homocystinuria|	Info=CLASS=DM;MUT=ALT;ID=CM123371;Ref=C;Alt=T;Start=44482491;End=44482491;HET=0;MAF=0;dbSNP=0;Disease=Homocystinuria|	SGP2014-3606-1	1
chr6	43014042	43014042	A	C	hom	CUL7	CUL7:NM_001168370:exon12:c.2844T>G:p.Y948X,CUL7:NM_014780:exon12:c.2592T>G:p.Y864X	NM_001168370:exon12:c.2844T>G,NM_014780:exon12:c.2592T>G	CUL7:uc010jyg.3:exon2:c.429T>G:p.Y143X,CUL7:uc003otq.3:exon12:c.2592T>G:p.Y864X,CUL7:uc011dvb.2:exon12:c.2844T>G:p.Y948X	stopgain		0	0	0	Info=CLASS=DM;MUT=ALT;ID=CM140792;Ref=A;Alt=C;Start=43014042;End=43014042;HET=.;MAF=.;dbSNP=.;Disease=3-M syndrome|		SGP2014-4671-1	1
chr3	101010343	101010343	A	C	hom	IMPG2	IMPG2:NM_016247:exon4:c.T513G:p.Y171X	NM_016247:exon4:c.T513G	IMPG2:uc011bhe.2:exon3:c.T102G:p.Y34X,IMPG2:uc003duq.2:exon4:c.T513G:p.Y171X	stopgain SNV		0	0	0	0	0	SGP2014-3307-1	1
chr2	233348908	233348908	G	A	hom	ECEL1	ECEL1:NM_001290787:exon7:c.1210C>T:p.R404C,ECEL1:NM_004826:exon7:c.1210C>T:p.R404C	NM_001290787:exon7:c.1210C>T,NM_004826:exon7:c.1210C>T	ECEL1:uc010fya.1:exon6:c.1210C>T:p.R404C,ECEL1:uc010fyb.1:exon6:c.331C>T:p.R111C,ECEL1:uc002vsv.2:exon7:c.1210C>T:p.R404C	nonsynonymous SNV		0.000199681	1	0	Info=CLASS=DM;MUT=ALT;ID=CM146136;Ref=G;Alt=A;Start=233348908;End=233348908;HET=.;MAF=0.0002/1;dbSNP=rs532757890;Disease=Arthrogryposis, distal, type 5D|	0	SGP2014-5756-1	1
chr15	72104750	72104750	G	A	hom	NR2E3	NR2E3:NM_014249:exon5:c.G646A:p.G216S,NR2E3:NM_016346:exon5:c.G646A:p.G216S	NM_014249:exon5:c.G646A,NM_016346:exon5:c.G646A	NR2E3:uc002ath.1:exon5:c.G646A:p.G216S,NR2E3:uc002ati.3:exon5:c.G646A:p.G216S	nonsynonymous SNV		0	0	0	0	0	SGP2014-2804-1	1
chr17	39975879	39975879	0	GGAGAATT	hom	FKBP10	FKBP10:NM_021939:exon6: c.1016_1023dup and p.Thr342GlyfsX26	NM_021939:exon6	FKBP10:uc002hxw.1:exon2:c.124_125insGGAGAATT:p.R42fs,FKBP10:uc002hxv.2:exon6:c.1015_1016insGGAGAATT:p.R339fs	frameshift insertion		0	0	0	Info=CLASS=DM;MUT=ALT;ID=CI105200;Ref=C;Alt=CGGAGAATT;Start=39975879;End=39975879;HET=.;MAF=.;dbSNP=rs137853884;Disease=Bruck syndrome|	Info=CLASS=DM;MUT=ALT;ID=CI105200;Ref=C;Alt=CGGAGAATT;Start=39975879;End=39975879;HET=0;MAF=0;dbSNP=rs137853884;Disease=Bruck syndrome|	SGP2014-4705-1	1
chr2	234676568	234676568	A	G	hom	UGT1A1,UGT1A10,UGT1A3,UGT1A4,UGT1A5,UGT1A6,UGT1A7,UGT1A8,UGT1A9;UGT1A1,UGT1A10,UGT1A3,UGT1A4,UGT1A5,UGT1A6,UGT1A7,UGT1A8,UGT1A9	UGT1A1:NM_000463:exon3:c.A1070G:p.Q357R,UGT1A6:NM_001072:exon3:c.A1067G:p.Q356R,UGT1A4:NM_007120:exon3:c.A1073G:p.Q358R,UGT1A10:NM_019075:exon3:c.A1061G:p.Q354R,UGT1A8:NM_019076:exon3:c.A1061G:p.Q354R,UGT1A7:NM_019077:exon3:c.A1061G:p.Q354R,UGT1A5:NM_019078:exon3:c.A1073G:p.Q358R,UGT1A3:NM_019093:exon3:c.A1073G:p.Q358R,UGT1A9:NM_021027:exon3:c.A1061G:p.Q354R,UGT1A6:NM_205862:exon4:c.A266G:p.Q89R;…	NM_000463:exon3:c.A1070G,NM_001072:exon3:c.A1067G,NM_007120:exon3:c.A1073G,NM_019075:exon3:c.A1061G,NM_019076:exon3:c.A1061G,NM_019077:exon3:c.A1061G,NM_019078:exon3:c.A1073G,NM_019093:exon3:c.A1073G,NM_021027:exon3:c.A1061G,NM_205862:exon4:c.A266G;NM_000463:exon3:c.A1070G,NM_001072:exon3:c.A1067G,NM_007120:exon3:c.A1073G,NM_019075:exon3:c.A1061G,NM_019076:exon3:c.A1061G,NM_019077:exon3:c.A1061G,…	UGT1A8:uc002vup.3:exon3:c.A1061G:p.Q354R,UGT1A10:uc002vuq.3:exon3:c.A1061G:p.Q354R,UGT1A10:uc002vur.3:exon3:c.A1061G:p.Q354R,UGT1A9:uc002vus.3:exon3:c.A1061G:p.Q354R,UGT1A7:uc002vut.3:exon3:c.A1061G:p.Q354R,UGT1A6:uc002vuv.4:exon3:c.A1067G:p.Q356R,UGT1A5:uc002vuw.3:exon3:c.A1073G:p.Q358R,UGT1A4:uc002vux.3:exon3:c.A1073G:p.Q358R,UGT1A3:uc002vuy.3:exon3:c.A1073G:p.Q358R,UGT1A1:uc002vvb.3:exon3:c.A1…	nonsynonymous SNV;nonsynonymous SNV	rs72551351;rs72551351	0	3	0	Info=CLASS=DM;MUT=ALT;ID=CM941353;Ref=A;Alt=G;Start=234676568;End=234676568;HET=.;MAF=.;dbSNP=rs72551351;Disease=Crigler-Najjar syndrome 1|;Info=CLASS=DM;MUT=ALT;ID=CM941353;Ref=A;Alt=G;Start=234676568;End=234676568;HET=.;MAF=.;dbSNP=rs72551351;Disease=Crigler-Najjar syndrome 1|	Info=CLASS=DM;MUT=ALT;ID=CM941353;Ref=A;Alt=G;Start=234676568;End=234676568;HET=0;MAF=0;dbSNP=rs72551351;Disease=Crigler-Najjar syndrome 1|;Info=CLASS=DM;MUT=ALT;ID=CM941353;Ref=A;Alt=G;Start=234676568;End=234676568;HET=0;MAF=0;dbSNP=rs72551351;Disease=Crigler-Najjar syndrome 1|	SGP2013-1478-1;SGP2013-1479-1	2
chrX	152823567	152823567	C	A	hom	ATP2B3	(NM_021949:exon15:c.2434-3C>A,NM_001001344:exon15:c.2434-3C>A)	NM_021949:exon15:c.2434-3C>A,NM_001001344:exon15:c.2434-3C>A				0	3	0	0	0	SGP2014-1611-1	1
chr4	79399217	79399217	T	A	het	FRAS1;FRAS1	(NM_025074:exon55:c.8098+2T>A);(NM_025074:exon55:c.8098+2T>A)	NM_025074:exon55:c.8098+2T>A;NM_025074:exon55:c.8098+2T>A	;	;	;	0	0	0	0	0	SGP2014-4427-1;SGP2014-4428-1	2
chr6	43018795	43018795	G	A	hom	CUL7	CUL7:NM_001168370:exon4:c.C1396T:p.R466X,CUL7:NM_014780:exon4:c.C1144T:p.R382X	NM_001168370:exon4:c.C1396T,NM_014780:exon4:c.C1144T	CUL7:uc003otq.3:exon4:c.C1144T:p.R382X,CUL7:uc011dvb.2:exon4:c.C1396T:p.R466X	stopgain SNV		0	0	0	Info=CLASS=DM;MUT=ALT;ID=CM121244;Ref=G;Alt=A;Start=43018795;End=43018795;HET=.;MAF=.;dbSNP=.;Disease=3-M syndrome|	Info=CLASS=DM;MUT=ALT;ID=CM121244;Ref=G;Alt=A;Start=43018795;End=43018795;HET=0;MAF=0;dbSNP=0;Disease=3-M syndrome|	SGP2014-4881-1	1
chr16	56536366	56536366	G	A	hom	BBS2	BBS2:NM_031885:exon9:c.C943T:p.R315W	NM_031885:exon9:c.C943T	BBS2:uc002ejd.2:exon9:c.C943T:p.R315W	nonsynonymous SNV	rs121908178	0	0	0	Info=CLASS=DM;MUT=ALT;ID=CM012905;Ref=G;Alt=A;Start=56536366;End=56536366;HET=.;MAF=.;dbSNP=rs121908178;Disease=Bardet-Biedl syndrome|	Info=CLASS=DM;MUT=ALT;ID=CM012905;Ref=G;Alt=A;Start=56536366;End=56536366;HET=0;MAF=0;dbSNP=rs121908178;Disease=Bardet-Biedl syndrome|	SGP2014-3149-1	1
chr22	38508565	38508565	C	T	hom	PLA2G6	PLA2G6:NM_001004426:exon15:c.2060G>A:p.R687Q,PLA2G6:NM_001199562:exon15:c.2060G>A:p.R687Q,PLA2G6:NM_003560:exon16:c.2222G>A:p.R741Q	NM_001004426:exon15:c.2060G>A,NM_001199562:exon15:c.2060G>A,NM_003560:exon16:c.2222G>A	PLA2G6:uc003auz.1:exon15:c.2060G>A:p.R687Q,PLA2G6:uc003avb.2:exon15:c.2060G>A:p.R687Q,PLA2G6:uc003auy.1:exon16:c.2222G>A:p.R741Q,PLA2G6:uc003ava.1:exon16:c.2222G>A:p.R741Q	nonsynonymous SNV	rs121908686	0	0	0	Info=CLASS=DM;MUT=ALT;ID=CM090725;Ref=C;Alt=T;Start=38508565;End=38508565;HET=.;MAF=.;dbSNP=rs121908686;Disease=Dystonia-parkinsonism, adult-onset, levodopa-responsive|	Info=CLASS=DM;MUT=ALT;ID=CM090725;Ref=C;Alt=T;Start=38508565;End=38508565;HET=0;MAF=0;dbSNP=rs121908686;Disease=Dystonia-parkinsonism, adult-onset, levodopa-responsive|	SGP2014-5380-1	1
chr2	202611419	202611420	AG	0	hom	ALS2	ALS2:NM_020919:exon9:c.1867_1868del:p.623_623del	NM_020919:exon9:c.1867_1868del	ALS2:uc002uyo.3:exon9:c.1867_1868del:p.623_623del,ALS2:uc002uyp.4:exon9:c.1867_1868del:p.623_623del,ALS2:uc002uyq.3:exon9:c.1867_1868del:p.623_623del	frameshift deletion		0	0	0	Info=CLASS=DM;MUT=ALT;ID=CD013133;Ref=CAG;Alt=C;Start=202611418;End=202611420;HET=.;MAF=.;dbSNP=rs386134181;Disease=Amyotrophic lateral sclerosis|	Info=CLASS=DM;MUT=ALT;ID=CD013133;Ref=CAG;Alt=C;Start=202611418;End=202611420;HET=0;MAF=0;dbSNP=rs386134181;Disease=Amyotrophic lateral sclerosis|	SGP2014-4288-1	1
chr21	44482454	44482454	G	A	hom	CBS	CBS:NM_000071:exon11:c.C1006T:p.R336C,CBS:NM_001178008:exon11:c.C1006T:p.R336C,CBS:NM_001178009:exon11:c.C1006T:p.R336C	NM_000071:exon11:c.C1006T,NM_001178008:exon11:c.C1006T,NM_001178009:exon11:c.C1006T	CBS:uc002zcs.1:exon8:c.C691T:p.R231C,CBS:uc002zct.2:exon11:c.C1006T:p.R336C,CBS:uc002zcu.2:exon11:c.C1006T:p.R336C,CBS:uc002zcv.2:exon11:c.C1006T:p.R336C,CBS:uc002zcw.3:exon11:c.C1006T:p.R336C	nonsynonymous SNV		0	1	0	Info=CLASS=DM;MUT=ALT;ID=CM940223;Ref=G;Alt=A;Start=44482454;End=44482454;HET=.;MAF=.;dbSNP=rs398123151;Disease=Homocystinuria|	Info=CLASS=DM;MUT=ALT;ID=CM940223;Ref=G;Alt=A;Start=44482454;End=44482454;HET=0;MAF=0;dbSNP=0;Disease=Homocystinuria|	SGP2014-3607-1	1
chr8	94815894	94815894	T	0	hom	TMEM67	TMEM67:NM_153704:exon22:c.2304delT:p.D768fs,TMEM67:NM_001142301:exon23:c.2061delT:p.D687fs	NM_153704:exon22:c.2304delT,NM_001142301:exon23:c.2061delT	TMEM67:uc011lgl.2:exon7:c.501delT:p.D167fs,TMEM67:uc010maw.2:exon13:c.1422delT:p.D474fs,TMEM67:uc011lgk.2:exon22:c.2304delT:p.D768fs,TMEM67:uc003yga.4:exon23:c.2061delT:p.D687fs	frameshift deletion		0	0	0	Info=CLASS=DM;MUT=ALT;ID=CD135653;Ref=AT;Alt=A;Start=94815893;End=94815894;HET=.;MAF=.;dbSNP=.;Disease=Meckel-Gruber syndrome|	Info=CLASS=DM;MUT=ALT;ID=CD135653;Ref=AT;Alt=A;Start=94815893;End=94815894;HET=0;MAF=0;dbSNP=0;Disease=Meckel-Gruber syndrome||Info=CLASS=DM;MUT=ALT;ID=CD102772;Ref=GT;Alt=G;Start=94815889;End=94815890;HET=0;MAF=0;dbSNP=0;Disease=Meckel syndrome|	SGP2014-4563-1	1
chr2	172291592	172291592	G	C	hom	DCAF17	NM_001164821:exon2:c.127-1G>C,NM_025000:exon2:c.127-1G>C	NM_001164821:exon2:c.127-1G>C,NM_025000:exon2:c.127-1G>C				0	0	0	Info=CLASS=DM;MUT=ALT;ID=CX107627;Ref=TTAG;Alt=TAA;Start=172291589;End=172291592;HET=.;MAF=.;dbSNP=.;Disease=Woodhouse-Sakati syndrome|	Info=CLASS=DM;MUT=ALT;ID=CX107627;Ref=TTAG;Alt=TAA;Start=172291589;End=172291592;HET=0;MAF=0;dbSNP=0;Disease=Woodhouse-Sakati syndrome|	SGP2014-4915-1	1
chr1	235922459	235922459	C	A	hom	LYST	LYST:NM_000081:exon23:c.G6694T:p.G2232X	NM_000081:exon23:c.G6694T	UNKNOWN	stopgain SNV		0	1	0	0	0	SGP2013-1230-1	1
chr9	2717977	2717977	G	T	hom	KCNV2;KCNV2	KCNV2:NM_133497:exon1:c.G238T:p.E80X;KCNV2:NM_133497:exon1:c.G238T:p.E80X	NM_133497:exon1:c.G238T;NM_133497:exon1:c.G238T	KCNV2:uc003zho.2:exon1:c.G238T:p.E80X;KCNV2:uc003zho.2:exon1:c.G238T:p.E80X	stopgain SNV;stopgain SNV	;	0	1	0	Info=CLASS=DM;MUT=ALT;ID=CM131137;Ref=G;Alt=T;Start=2717977;End=2717977;HET=.;MAF=.;dbSNP=.;Disease=Cone dystrophy with supernormal rod ERG|;Info=CLASS=DM;MUT=ALT;ID=CM131137;Ref=G;Alt=T;Start=2717977;End=2717977;HET=.;MAF=.;dbSNP=.;Disease=Cone dystrophy with supernormal rod ERG|	Info=CLASS=DM;MUT=ALT;ID=CM131137;Ref=G;Alt=T;Start=2717977;End=2717977;HET=0;MAF=0;dbSNP=0;Disease=Cone dystrophy with supernormal rod ERG|;Info=CLASS=DM;MUT=ALT;ID=CM131137;Ref=G;Alt=T;Start=2717977;End=2717977;HET=0;MAF=0;dbSNP=0;Disease=Cone dystrophy with supernormal rod ERG|	SGP2014-2845-1;SGP2014-3004-1	2
chr15	91292703	91292703	G	A	hom	BLM	BLM:NM_000057:exon3:c.G205A:p.E69K	NM_000057:exon3:c.G205A	BLM:uc002bpr.3:exon3:c.G205A:p.E69K,BLM:uc010bnx.3:exon3:c.G205A:p.E69K,BLM:uc010uqh.2:exon4:c.G205A:p.E69K	nonsynonymous SNV		0	0	0	0	0	SGP2014-4936-1	1
chr5	42566047	42566047	G	T	hom	GHR	(NM_000163:exon2:c.70+1G>T,NM_001242399:exon2:c.91+1G>T,NM_001242400:exon3:c.70+1G>T,NM_001242401:exon3:c.70+1G>T,NM_001242402:exon2:c.70+1G>T,NM_001242403:exon2:c.70+1G>T,NM_001242404:exon2:c.70+1G>T,NM_001242405:exon2:c.70+1G>T,NM_001242406:exon1:c.70+1G>T,NM_001242460:exon1:c.70+1G>T,NM_001242461:exon1:c.70+1G>T,NM_001242462:exon1:c.70+1G>T)	NM_000163:exon2:c.70+1G>T,NM_001242399:exon2:c.91+1G>T,NM_001242400:exon3:c.70+1G>T,NM_001242401:exon3:c.70+1G>T,NM_001242402:exon2:c.70+1G>T,NM_001242403:exon2:c.70+1G>T,NM_001242404:exon2:c.70+1G>T,NM_001242405:exon2:c.70+1G>T,NM_001242406:exon1:c.70+1G>T,NM_001242460:exon1:c.70+1G>T,NM_001242461:exon1:c.70+1G>T,NM_001242462:exon1:c.70+1G>T				0	0	0	Info=CLASS=DM;MUT=ALT;ID=CS971751;Ref=G;Alt=A;Start=42566047;End=42566047;HET=.;MAF=.;dbSNP=.;Disease=Laron dwarfism|	Info=CLASS=DM;MUT=ALT;ID=CS971751;Ref=G;Alt=A;Start=42566047;End=42566047;HET=0;MAF=0;dbSNP=0;Disease=Laron dwarfism|	SGP2014-3745-1	1
chr7	31010825	31010825	C	A	hom	GHRHR;GHRHR	GHRHR:NM_000823:exon5:c.458C>A:p.A153D	NM_000823:exon5:c.458C>A	GHRHR:uc003tby.3:exon2:c.266C>A:p.A89D,GHRHR:uc003tbx.3:exon5:c.458C>A:p.A153D	nonsynonymous SNV		0	0	0	0		SGP2014-4925-1	1
chr5	60186741	60186741	C	T	hom	ERCC8	ERCC8:NM_000082:exon10:c.G1016A:p.C339Y	NM_000082:exon10:c.G1016A	ERCC8:uc011cqp.1:exon9:c.G557A:p.C186Y,ERCC8:uc003jsm.3:exon10:c.G1016A:p.C339Y,ERCC8:uc003jsl.3:exon11:c.G842A:p.C281Y	nonsynonymous SNV		0	0	0	0	0	SGP2014-4762-1	1
chr7	107315505	107315505	T	A	hom	SLC26A4	SLC26A4:NM_000441:exon6:c.T716A:p.V239D	NM_000441:exon6:c.T716A	SLC26A4:uc003vep.3:exon6:c.T716A:p.V239D	nonsynonymous SNV	rs111033256	0	0	0	Info=CLASS=DM;MUT=ALT;ID=CM030957;Ref=T;Alt=A;Start=107315505;End=107315505;HET=.;MAF=0.0002/1;dbSNP=rs111033256;Disease=Deafness, non-syndromic, autosomal recessive||Info=CLASS=DM;MUT=ALT;ID=CM030957;Ref=T;Alt=A;Start=107315505;End=107315505;HET=.;MAF=0.0002/1;dbSNP=rs111033256;Disease=Deafness, non-syndromic, autosomal recessive	Info=CLASS=DM;MUT=ALT;ID=CM030957;Ref=T;Alt=A;Start=107315505;End=107315505;HET=0;MAF=0;dbSNP=rs111033256;Disease=Deafness, non-syndromic, autosomal recessive||Info=CLASS=DM;MUT=ALT;ID=CM030957;Ref=T;Alt=A;Start=107315505;End=107315505;HET=0;MAF=0;dbSNP=rs111033256;Disease=Deafness, non-syndromic, autosomal recessive	SGP2014-3699-1	1
chr21	43161516	43161516	G	A	hom	RIPK4	RIPK4:NM_020639:exon8:c.C1837T:p.Q613X	NM_020639:exon8:c.C1837T	RIPK4:uc002yzn.1:exon8:c.C1837T:p.Q613X	stopgain SNV		0	0	0	0	0	SGP2014-4791-1	1
chr21	46913475	46913475	C	T	hom	COL18A1	COL18A1:NM_030582:exon25:c.C2878T:p.Q960X,COL18A1:NM_130445:exon26:c.C2338T:p.Q780X	NM_030582:exon25:c.C2878T,NM_130445:exon26:c.C2338T	COL18A1:uc002zhi.3:exon25:c.C2878T:p.Q960X,COL18A1:uc002zhg.3:exon26:c.C2338T:p.Q780X	stopgain SNV		0	0	0	0	0	SGP2014-3421-1	1
chr14	68191260	68191260	G	A	hom	RDH12	RDH12:NM_152443:exon4:c.G139A:p.A47T	NM_152443:exon4:c.G139A	RDH12:uc001xjz.4:exon4:c.G139A:p.A47T	nonsynonymous SNV		0	0	0	Info=CLASS=DM;MUT=ALT;ID=CM054834;Ref=G;Alt=A;Start=68191260;End=68191260;HET=.;MAF=.;dbSNP=.;Disease=Retinal dystrophy|	Info=CLASS=DM;MUT=ALT;ID=CM054834;Ref=G;Alt=A;Start=68191260;End=68191260;HET=0;MAF=0;dbSNP=0;Disease=Retinal dystrophy|	SGP2014-2747-1	1
chr4	15597831	15597831	G	A	hom	CC2D2A	(NM_001080522:exon35:c.4437+1G>A)	NM_001080522:exon35:c.4437+1G>A				0	0	0	0	0	SGP2014-2877-1	1
chr4	114278098	114278098	A	G	het	ANK2	ANK2:NM_001148:exon38:c.A8324G:p.H2775R	NM_001148:exon38:c.A8324G	ANK2:uc003ibe.4:exon38:c.A8324G:p.H2775R,ANK2:uc011cgb.1:exon39:c.A8369G:p.H2790R	nonsynonymous SNV		0	1	0	0	0	SGP2014-1942-1	1
chr1	33478957	33478957	G	T	hom	AK2;AK2;AK2	AK2:NM_001199199:exon6:c.C521A:p.A174D,AK2:NM_001625:exon6:c.C545A:p.A182D,AK2:NM_013411:exon6:c.C545A:p.A182D;AK2:NM_001199199:exon6:c.C521A:p.A174D,AK2:NM_001625:exon6:c.C545A:p.A182D,AK2:NM_013411:exon6:c.C545A:p.A182D;AK2:NM_001199199:exon6:c.C521A:p.A174D,AK2:NM_001625:exon6:c.C545A:p.A182D,AK2:NM_013411:exon6:c.C545A:p.A182D	NM_001199199:exon6:c.C521A,NM_001625:exon6:c.C545A,NM_013411:exon6:c.C545A;NM_001199199:exon6:c.C521A,NM_001625:exon6:c.C545A,NM_013411:exon6:c.C545A;NM_001199199:exon6:c.C521A,NM_001625:exon6:c.C545A,NM_013411:exon6:c.C545A	AK2:uc009vud.2:exon5:c.C419A:p.A140D,AK2:uc001bwo.2:exon6:c.C545A:p.A182D,AK2:uc001bwp.2:exon6:c.C545A:p.A182D,AK2:uc010ohq.2:exon6:c.C521A:p.A174D,AK2:uc001bwq.2:exon7:c.C401A:p.A134D,AK2:uc010ohr.2:exon7:c.C401A:p.A134D;AK2:uc009vud.2:exon5:c.C419A:p.A140D,AK2:uc001bwo.2:exon6:c.C545A:p.A182D,AK2:uc001bwp.2:exon6:c.C545A:p.A182D,AK2:uc010ohq.2:exon6:c.C521A:p.A174D,AK2:uc001bwq.2:exon7:c.C401A:…	nonsynonymous SNV;nonsynonymous SNV;nonsynonymous SNV	;;	0	3	0	0	0	SGP2013-1019-1;SGP2013-1030-1;SGP2013-1148-1	3
chr15	55497773	55497773	G	A	hom	RAB27A	RAB27A:NM_004580:exon6:c.C598T:p.R200X,RAB27A:NM_183234:exon7:c.C598T:p.R200X,RAB27A:NM_183235:exon7:c.C598T:p.R200X,RAB27A:NM_183236:exon7:c.C598T:p.R200X	NM_004580:exon6:c.C598T,NM_183234:exon7:c.C598T,NM_183235:exon7:c.C598T,NM_183236:exon7:c.C598T	RAB27A:uc002acp.3:exon6:c.C598T:p.R200X,RAB27A:uc002aco.3:exon7:c.C598T:p.R200X,RAB27A:uc002acq.3:exon7:c.C598T:p.R200X,RAB27A:uc002acr.3:exon7:c.C598T:p.R200X	stopgain SNV		0	1	0	Info=CLASS=DM;MUT=ALT;ID=CM073287;Ref=G;Alt=A;Start=55497773;End=55497773;HET=.;MAF=.;dbSNP=.;Disease=Griscelli syndrome|	Info=CLASS=DM;MUT=ALT;ID=CM073287;Ref=G;Alt=A;Start=55497773;End=55497773;HET=0;MAF=0;dbSNP=0;Disease=Griscelli syndrome|	SGP2013-1040-1	1
chr10	121436696	121436696	G	C	het	BAG3	BAG3:NM_004281:exon4:c.G1630C:p.D544H	NM_004281:exon4:c.G1630C	BAG3:uc001lel.3:exon4:c.G1627C:p.D543H,BAG3:uc001lem.3:exon4:c.G1630C:p.D544H	nonsynonymous SNV		0	1	0	0	0	SGP2014-1944-1	1
chr9	139391991	139391991	A	G	het	NOTCH1;NOTCH1	NOTCH1:NM_017617:exon34:c.T6200C:p.L2067P;NOTCH1:NM_017617:exon34:c.T6200C:p.L2067P	NM_017617:exon34:c.T6200C;NM_017617:exon34:c.T6200C	NOTCH1:uc004chz.3:exon34:c.T6200C:p.L2067P;NOTCH1:uc004chz.3:exon34:c.T6200C:p.L2067P	nonsynonymous SNV;nonsynonymous SNV	;	0	1	0	0	0	SGP2014-1891-1;SGP2014-2020-1	2
chr11	119215610	119215610	C	T	hom	MFRP	MFRP:NM_031433:exon6:c.G746A:p.W249X	NM_031433:exon6:c.G746A	MFRP:uc010rzg.1:exon6:c.G746A:p.W249X	stopgain SNV		0	0	0	0	0	SGP2014-2987-1	1
chrX	46713160	46713160	C	T	hom	RP2	RP2:NM_006915:exon2:c.C352T:p.R118C	NM_006915:exon2:c.C352T	RP2:uc004dgw.4:exon2:c.C352T:p.R118C	nonsynonymous SNV		0	0	0	Info=CLASS=DM;MUT=ALT;ID=CM033008;Ref=C;Alt=T;Start=46713160;End=46713160;HET=.;MAF=.;dbSNP=.;Disease=Retinitis pigmentosa, X-linked||Info=CLASS=DM;MUT=ALT;ID=CM077334;Ref=C;Alt=G;Start=46713160;End=46713160;HET=.;MAF=.;dbSNP=.;Disease=Retinitis pigmentosa, X-linked	Info=CLASS=DM;MUT=ALT;ID=CM077334;Ref=C;Alt=G;Start=46713160;End=46713160;HET=0;MAF=0;dbSNP=0;Disease=Retinitis pigmentosa, X-linked||Info=CLASS=DM;MUT=ALT;ID=CM033008;Ref=C;Alt=T;Start=46713160;End=46713160;HET=0;MAF=0;dbSNP=0;Disease=Retinitis pigmentosa, X-linked	SGP2014-2768-1	1
chr10	85962804	85962804	G	0	hom	CDHR1	CDHR1:NM_001171971:exon8:c.708delG:p.V236fs,CDHR1:NM_033100:exon8:c.708delG:p.V236fs	NM_001171971:exon8:c.708delG,NM_033100:exon8:c.708delG	CDHR1:uc001kcv.3:exon8:c.708delG:p.V236fs,CDHR1:uc001kcw.3:exon8:c.708delG:p.V236fs	frameshift deletion		0	0	0	0		SGP2014-3348-1	1
chr12	65152974	65152974	A	0	het	GNS	GNS:NM_002076:exon1:c.83delT:p.L28fs	NM_002076:exon1:c.83delT	GNS:uc001ssg.4:exon1:c.83delT:p.L28fs,GNS:uc010ssq.2:exon1:c.83delT:p.L28fs,GNS:uc010ssr.2:exon1:c.83delT:p.L28fs	frameshift deletion		0	0	1	0		SGP2014-3629-1	1
chr1	209797346	209797346	C	T	hom	LAMB3	(NM_001127641:exon16:c.1977-1G>A,NM_001017402:exon15:c.1977-1G>A,NM_000228:exon16:c.1977-1G>A)	NM_001127641:exon16:c.1977-1G>A,NM_001017402:exon15:c.1977-1G>A,NM_000228:exon16:c.1977-1G>A				0	0	0	0	0	SGP2014-4345-1	1
chr11	36596055	36596055	T	C	hom	RAG1	RAG1:NM_000448:exon2:c.T1201C:p.S401P	NM_000448:exon2:c.T1201C	RAG1:uc021qgb.1:exon1:c.T1201C:p.S401P,RAG1:uc001mwu.4:exon2:c.T1201C:p.S401P	nonsynonymous SNV	rs199474682	0	2	0	Info=CLASS=DM;MUT=ALT;ID=CM010068;Ref=T;Alt=C;Start=36596055;End=36596055;HET=.;MAF=.;dbSNP=rs199474682;Disease=Omenn syndrome|	Info=CLASS=DM;MUT=ALT;ID=CM010068;Ref=T;Alt=C;Start=36596055;End=36596055;HET=0;MAF=0;dbSNP=rs199474682;Disease=Omenn syndrome|	SGP2013-1151-1	1
chr16	56544797	56544797	C	T	hom	BBS2	BBS2:NM_031885:exon4:c.G508A:p.D170N	NM_031885:exon4:c.G508A	BBS2:uc002ejd.2:exon4:c.G508A:p.D170N,BBS2:uc010ccg.2:exon4:c.G508A:p.D170N	nonsynonymous SNV		0	0	0	0	0	SGP2014-3361-1	1
chr1	197297561	197297561	G	T	hom	CRB1;CRB1	CRB1:NM_001193640:exon2:c.G80T:p.C27F,CRB1:NM_001257966:exon2:c.G80T:p.C27F,CRB1:NM_201253:exon2:c.G80T:p.C27F;CRB1:NM_001193640:exon2:c.G80T:p.C27F,CRB1:NM_001257966:exon2:c.G80T:p.C27F,CRB1:NM_201253:exon2:c.G80T:p.C27F	NM_001193640:exon2:c.G80T,NM_001257966:exon2:c.G80T,NM_201253:exon2:c.G80T;NM_001193640:exon2:c.G80T,NM_001257966:exon2:c.G80T,NM_201253:exon2:c.G80T	CRB1:uc001gty.2:exon2:c.G80T:p.C27F,CRB1:uc001gtz.3:exon2:c.G80T:p.C27F,CRB1:uc009wza.3:exon2:c.G80T:p.C27F,CRB1:uc010ppb.2:exon2:c.G80T:p.C27F;CRB1:uc001gty.2:exon2:c.G80T:p.C27F,CRB1:uc001gtz.3:exon2:c.G80T:p.C27F,CRB1:uc009wza.3:exon2:c.G80T:p.C27F,CRB1:uc010ppb.2:exon2:c.G80T:p.C27F	nonsynonymous SNV;nonsynonymous SNV	;	0	1	0	Info=CLASS=DM;MUT=ALT;ID=CM098186;Ref=G;Alt=T;Start=197297561;End=197297561;HET=.;MAF=.;dbSNP=.;Disease=Retinitis pigmentosa||Info=CLASS=DM;MUT=ALT;ID=CM098186;Ref=G;Alt=T;Start=197297561;End=197297561;HET=.;MAF=.;dbSNP=.;Disease=Retinitis pigmentosa|Info=CLASS=DM;MUT=ALT;ID=CM098186;Ref=G;Alt=T;Start=197297561;End=197297561;HET=.;MAF=.;dbSNP=.;Disease=Retinitis pigmentosa;Info=CLASS=DM;MUT=ALT;I…	Info=CLASS=DM;MUT=ALT;ID=CM098186;Ref=G;Alt=T;Start=197297561;End=197297561;HET=0;MAF=0;dbSNP=0;Disease=Retinitis pigmentosa||Info=CLASS=DM;MUT=ALT;ID=CM098186;Ref=G;Alt=T;Start=197297561;End=197297561;HET=0;MAF=0;dbSNP=0;Disease=Retinitis pigmentosa;Info=CLASS=DM;MUT=ALT;ID=CM098186;Ref=G;Alt=T;Start=197297561;End=197297561;HET=0;MAF=0;dbSNP=0;Disease=Retinitis pigmentosa||Info=CLASS=DM;MUT=ALT;…	SGP2014-2666-1;SGP2014-3266-1	2
chr10	69902729	69902729	C	T	het	MYPN	MYPN:NM_032578:exon3:c.C935T:p.S312F,MYPN:NM_001256267:exon4:c.C935T:p.S312F,MYPN:NM_001256268:exon7:c.C53T:p.S18F	NM_032578:exon3:c.C935T,NM_001256267:exon4:c.C935T,NM_001256268:exon7:c.C53T	MYPN:uc001jno.4:exon3:c.C935T:p.S312F,MYPN:uc001jnp.1:exon3:c.C935T:p.S312F,MYPN:uc009xps.3:exon3:c.C935T:p.S312F,MYPN:uc009xpt.3:exon3:c.C935T:p.S312F	nonsynonymous SNV		0	3	1	0	0	SGP2014-1953-1	1
chr12	7362296	7362296	T	G	hom	PEX5;PEX5;PEX5;PEX5;PEX5	PEX5:NM_000319:exon14:c.1554T>G:p.N518K,PEX5:NM_001131024:exon14:c.1467T>G:p.N489K,PEX5:NM_001131023:exon15:c.1623T>G:p.N541K,PEX5:NM_001131025:exon15:c.1578T>G:p.N526K,PEX5:NM_001131026:exon16:c.1578T>G:p.N526K;PEX5:NM_000319:exon14:c.T1554G:p.N518K,PEX5:NM_001131024:exon14:c.T1467G:p.N489K,PEX5:NM_001131023:exon15:c.T1623G:p.N541K,PEX5:NM_001131025:exon15:c.T1578G:p.N526K,PEX5:NM_001131026:exon…	NM_000319:exon14:c.1554T>G,NM_001131024:exon14:c.1467T>G,NM_001131023:exon15:c.1623T>G,NM_001131025:exon15:c.1578T>G,NM_001131026:exon16:c.1578T>G;NM_000319:exon14:c.T1554G,NM_001131024:exon14:c.T1467G,NM_001131023:exon15:c.T1623G,NM_001131025:exon15:c.T1578G,NM_001131026:exon16:c.T1578G;NM_000319:exon14:c.T1554G,NM_001131024:exon14:c.T1467G,NM_001131023:exon15:c.T1623G,NM_001131025:exon15:c.T157…	PEX5:uc001qsu.3:exon14:c.1467T>G:p.N489K,PEX5:uc001qsv.3:exon14:c.1554T>G:p.N518K,PEX5:uc001qsw.3:exon15:c.1578T>G:p.N526K,PEX5:uc010sgc.2:exon15:c.1623T>G:p.N541K,PEX5:uc010sgd.2:exon15:c.1641T>G:p.N547K,PEX5:uc009zfu.2:exon16:c.1578T>G:p.N526K;PEX5:uc001qsu.3:exon14:c.T1467G:p.N489K,PEX5:uc001qsv.3:exon14:c.T1554G:p.N518K,PEX5:uc001qsw.3:exon15:c.T1578G:p.N526K,PEX5:uc010sgc.2:exon15:c.T1623G:p…	nonsynonymous SNV;nonsynonymous SNV;nonsynonymous SNV;nonsynonymous SNV;nonsynonymous SNV	rs61752138;rs61752138;rs61752138;rs61752138;rs61752138	0	1	0	Info=CLASS=DM;MUT=ALT;ID=CM951093;Ref=T;Alt=G;Start=7362296;End=7362296;HET=.;MAF=.;dbSNP=rs61752138;Disease=Adrenoleukodystrophy|;Info=CLASS=DM;MUT=ALT;ID=CM951093;Ref=T;Alt=G;Start=7362296;End=7362296;HET=.;MAF=.;dbSNP=rs61752138;Disease=Adrenoleukodystrophy|;Info=CLASS=DM;MUT=ALT;ID=CM951093;Ref=T;Alt=G;Start=7362296;End=7362296;HET=.;MAF=.;dbSNP=rs61752138;Disease=Adrenoleukodystrophy|;Info=C…	Info=CLASS=DM;MUT=ALT;ID=CM951093;Ref=T;Alt=G;Start=7362296;End=7362296;HET=0;MAF=0;dbSNP=rs61752138;Disease=Adrenoleukodystrophy|;Info=CLASS=DM;MUT=ALT;ID=CM951093;Ref=T;Alt=G;Start=7362296;End=7362296;HET=0;MAF=0;dbSNP=rs61752138;Disease=Adrenoleukodystrophy|;Info=CLASS=DM;MUT=ALT;ID=CM951093;Ref=T;Alt=G;Start=7362296;End=7362296;HET=0;MAF=0;dbSNP=rs61752138;Disease=Adrenoleukodystrophy|;Info=C…	SGP2014-2076-1;SGP2014-4519-1;SGP2014-4525-1;SGP2014-4533-1;SGP2014-4720-1	5
chr22	38512189	38512189	C	T	hom	PLA2G6	PLA2G6:NM_001004426:exon12:c.G1610A:p.R537Q,PLA2G6:NM_001199562:exon12:c.G1610A:p.R537Q,PLA2G6:NM_003560:exon13:c.G1772A:p.R591Q	NM_001004426:exon12:c.G1610A,NM_001199562:exon12:c.G1610A,NM_003560:exon13:c.G1772A	PLA2G6:uc003auz.1:exon12:c.G1610A:p.R537Q,PLA2G6:uc003avb.2:exon12:c.G1610A:p.R537Q,PLA2G6:uc003auy.1:exon13:c.G1772A:p.R591Q,PLA2G6:uc003ava.1:exon13:c.G1772A:p.R591Q	nonsynonymous SNV		0	0	0	Info=CLASS=DM;MUT=ALT;ID=CM063032;Ref=C;Alt=T;Start=38512189;End=38512189;HET=.;MAF=.;dbSNP=.;Disease=Infantile neuroaxonal dystrophy 1|	Info=CLASS=DM;MUT=ALT;ID=CM063032;Ref=C;Alt=T;Start=38512189;End=38512189;HET=0;MAF=0;dbSNP=0;Disease=Infantile neuroaxonal dystrophy 1|	SGP2014-5019-1	1
chr14	77750190	77750190	G	0	hom	POMT2	POMT2:NM_013382:exon15:c.1603delC:p.Q535fs	NM_013382:exon15:c.1603delC	POMT2:uc001xth.1:exon9:c.697delC:p.Q233fs,POMT2:uc001xti.2:exon15:c.1603delC:p.Q535fs	frameshift deletion		0	0	1	0		SGP2014-4807-1	1
chr8	37607311	37607311	G	T	hom	ERLIN2	(NM_007175:exon8:c.499-1G>T)	NM_007175:exon8:c.499-1G>T				0	0	0	Info=CLASS=DM;MUT=ALT;ID=CS129939;Ref=G;Alt=T;Start=37607311;End=37607311;HET=.;MAF=.;dbSNP=rs398123002;Disease=Lateral sclerosis, juvenile primary|	Info=CLASS=DM;MUT=ALT;ID=CS129939;Ref=G;Alt=T;Start=37607311;End=37607311;HET=0;MAF=0;dbSNP=0;Disease=Lateral sclerosis, juvenile primary|	SGP2014-4295-1	1
chr11	36614313	36614316	AGAT	0	hom	RAG2	RAG2:NM_000536:exon2:c.1403_1406del:p.468_469del,RAG2:NM_001243785:exon3:c.1403_1406del:p.468_469del,RAG2:NM_001243786:exon3:c.1403_1406del:p.468_469del	NM_000536:exon2:c.1403_1406del,NM_001243785:exon3:c.1403_1406del,NM_001243786:exon3:c.1403_1406del	RAG2:uc021qge.1:exon1:c.1403_1406del:p.468_469del,RAG2:uc001mwv.4:exon2:c.1403_1406del:p.468_469del,RAG2:uc021qgc.1:exon3:c.1403_1406del:p.468_469del,RAG2:uc021qgd.1:exon3:c.1403_1406del:p.468_469del	frameshift deletion		0	1	0	0		SGP2013-1048-1	1
chr12	124179816	124179816	0	A	hom	TCTN2	TCTN2:NM_001143850:exon11:c.1282dupA:p.G427fs,TCTN2:NM_024809:exon11:c.1285dupA:p.G428fs	NM_001143850:exon11:c.1282dupA,NM_024809:exon11:c.1285dupA	TCTN2:uc001ufp.3:exon11:c.1285dupA:p.G428fs,TCTN2:uc009zya.3:exon11:c.1282dupA:p.G427fs	frameshift insertion		0	0	0	0		SGP2014-4571-1	1
chr20	43251680	43251680	C	T	hom	ADA	ADA:NM_000022:exon7:c.G646A:p.G216R	NM_000022:exon7:c.G646A	ADA:uc002xmj.3:exon7:c.G646A:p.G216R	nonsynonymous SNV	rs121908723	0	1	0	Info=CLASS=DM;MUT=ALT;ID=CM910007;Ref=C;Alt=T;Start=43251680;End=43251680;HET=.;MAF=.;dbSNP=rs121908723;Disease=Adenosine deaminase deficiency|	Info=CLASS=DM;MUT=ALT;ID=CM910007;Ref=C;Alt=T;Start=43251680;End=43251680;HET=0;MAF=0;dbSNP=rs121908723;Disease=Adenosine deaminase deficiency|	SGP2013-1134-1	1
chr14	68191854	68191854	G	C	hom	RDH12	RDH12:NM_152443:exon5:c.G226C:p.G76R	NM_152443:exon5:c.G226C	RDH12:uc001xjz.4:exon5:c.G226C:p.G76R	nonsynonymous SNV		0	0	0	Info=CLASS=DM;MUT=ALT;ID=CM098184;Ref=G;Alt=C;Start=68191854;End=68191854;HET=.;MAF=.;dbSNP=.;Disease=Leber congenital amaurosis||Info=CLASS=DM;MUT=ALT;ID=CM098184;Ref=G;Alt=C;Start=68191854;End=68191854;HET=.;MAF=.;dbSNP=.;Disease=Leber congenital amaurosis	Info=CLASS=DM;MUT=ALT;ID=CM098184;Ref=G;Alt=C;Start=68191854;End=68191854;HET=0;MAF=0;dbSNP=0;Disease=Leber congenital amaurosis|	SGP2013-1546-1	1
chr13	25459809	25459809	C	G	hom	CENPJ	(NM_018451:exon13:c.3302-1G>C)	NM_018451:exon13:c.3302-1G>C				0	0	0	Info=CLASS=DM;MUT=ALT;ID=CS103215;Ref=C;Alt=G;Start=25459809;End=25459809;HET=.;MAF=.;dbSNP=.;Disease=Seckel syndrome|	Info=CLASS=DM;MUT=ALT;ID=CS103215;Ref=C;Alt=G;Start=25459809;End=25459809;HET=0;MAF=0;dbSNP=0;Disease=Seckel syndrome|	SGP2014-4882-1	1
chr3	93758799	93758799	T	A	hom	ARL13B	ARL13B:NM_144996:exon4:c.T444A:p.N148K,ARL13B:NM_001174151:exon5:c.T456A:p.N152K,ARL13B:NM_001174150:exon6:c.T765A:p.N255K,ARL13B:NM_182896:exon6:c.T765A:p.N255K	NM_144996:exon4:c.T444A,NM_001174151:exon5:c.T456A,NM_001174150:exon6:c.T765A,NM_182896:exon6:c.T765A	ARL13B:uc003drd.3:exon4:c.T444A:p.N148K,ARL13B:uc010hop.3:exon4:c.T318A:p.N106K,ARL13B:uc003drg.3:exon5:c.T456A:p.N152K,ARL13B:uc003drc.3:exon6:c.T765A:p.N255K,ARL13B:uc003drf.3:exon6:c.T765A:p.N255K,ARL13B:uc003dre.3:exon7:c.T720A:p.N240K	nonsynonymous SNV		0	0	0	0	0	SGP2014-4825-1	1
chr13	32921033	32921033	G	A	hom	BRCA2	BRCA2:NM_000059:exon13:c.G7007A:p.R2336H	NM_000059:exon13:c.G7007A	BRCA2:uc001uub.1:exon13:c.G7007A:p.R2336H	nonsynonymous SNV	rs28897743	0	0	0	Info=CLASS=DM;MUT=ALT;ID=CM053138;Ref=G;Alt=A;Start=32921033;End=32921033;HET=0.02;MAF=.;dbSNP=rs28897743;Disease=Fanconi anaemia D1||Info=CLASS=DM;MUT=ALT;ID=CM053138;Ref=G;Alt=A;Start=32921033;End=32921033;HET=0.02;MAF=.;dbSNP=rs28897743;Disease=Fanconi anaemia D1|Info=CLASS=DM;MUT=ALT;ID=CM053138;Ref=G;Alt=A;Start=32921033;End=32921033;HET=0.02;MAF=.;dbSNP=rs28897743;Disease=Fanconi anaemia D1…	Info=CLASS=DM;MUT=ALT;ID=CM107806;Ref=G;Alt=C;Start=32921033;End=32921033;HET=0;MAF=0;dbSNP=rs28897743;Disease=Breast and/or ovarian cancer||Info=CLASS=DM;MUT=ALT;ID=CM053138;Ref=G;Alt=A;Start=32921033;End=32921033;HET=0.02;MAF=0;dbSNP=rs28897743;Disease=Fanconi anaemia D1|Info=CLASS=DM;MUT=ALT;ID=CM053138;Ref=G;Alt=A;Start=32921033;End=32921033;HET=0.02;MAF=0;dbSNP=rs28897743;Disease=Fanconi ana…	SGP2014-4889-1	1
chr6	80878616	80878616	C	T	hom	BCKDHB;BCKDHB	BCKDHB:NM_000056:exon5:c.C502T:p.R168C,BCKDHB:NM_183050:exon5:c.C502T:p.R168C;BCKDHB:NM_000056:exon5:c.C502T:p.R168C,BCKDHB:NM_183050:exon5:c.C502T:p.R168C	NM_000056:exon5:c.C502T,NM_183050:exon5:c.C502T;NM_000056:exon5:c.C502T,NM_183050:exon5:c.C502T	BCKDHB:uc003pjd.2:exon5:c.C502T:p.R168C,BCKDHB:uc003pje.2:exon5:c.C502T:p.R168C;BCKDHB:uc003pjd.2:exon5:c.C502T:p.R168C,BCKDHB:uc003pje.2:exon5:c.C502T:p.R168C	nonsynonymous SNV;nonsynonymous SNV	;	0	0	0	Info=CLASS=DM;MUT=ALT;ID=CM076024;Ref=C;Alt=T;Start=80878616;End=80878616;HET=.;MAF=.;dbSNP=rs398124579;Disease=Maple syrup urine disease|;Info=CLASS=DM;MUT=ALT;ID=CM076024;Ref=C;Alt=T;Start=80878616;End=80878616;HET=.;MAF=.;dbSNP=rs398124579;Disease=Maple syrup urine disease|	Info=CLASS=DM;MUT=ALT;ID=CM076024;Ref=C;Alt=T;Start=80878616;End=80878616;HET=0;MAF=0;dbSNP=0;Disease=Maple syrup urine disease|;Info=CLASS=DM;MUT=ALT;ID=CM076024;Ref=C;Alt=T;Start=80878616;End=80878616;HET=0;MAF=0;dbSNP=0;Disease=Maple syrup urine disease|	SGP2014-3597-1;SGP2014-3598-1	2
chr15	44907722	44907722	G	T	hom	SPG11	SPG11:NM_001160227:exon16:c.C2877A:p.C959X,SPG11:NM_025137:exon16:c.C2877A:p.C959X	NM_001160227:exon16:c.C2877A,NM_025137:exon16:c.C2877A	SPG11:uc001ztz.1:exon2:c.C354A:p.C118X,SPG11:uc001ztx.3:exon16:c.C2877A:p.C959X,SPG11:uc010ueh.2:exon16:c.C2877A:p.C959X,SPG11:uc010uei.2:exon16:c.C2877A:p.C959X	stopgain SNV		0	0	0	0	0	SGP2014-4317-1	1
chr1	10032184	10032184	A	G	hom	NMNAT1	NMNAT1:NM_022787:exon2:c.A53G:p.N18S	NM_022787:exon2:c.A53G	NMNAT1:uc001aqp.3:exon2:c.A53G:p.N18S	nonsynonymous SNV		0	0	0	Info=CLASS=DM;MUT=ALT;ID=CM145930;Ref=A;Alt=G;Start=10032184;End=10032184;HET=.;MAF=.;dbSNP=.;Disease=Leber congenital amaurosis|	0	SGP2014-3419-1	1
chr1	94486962	94486962	A	T	hom	ABCA4	ABCA4:NM_000350:exon35:c.T4852A:p.W1618R	NM_000350:exon35:c.T4852A	ABCA4:uc001dqh.3:exon35:c.T4852A:p.W1618R	nonsynonymous SNV		0	0	0	0	0	SGP2014-2671-1	1
chr1	236883470	236883470	A	G	het	ACTN2	ACTN2:NM_001103:exon4:c.T427G:p.L143V	NM_001103:exon4:c.T427G	ACTN2:uc001hyf.2:exon4:c.A427G:p.I143V,ACTN2:uc009xgi.1:exon4:c.A427G:p.I143V	nonsynonymous SNV		0	1	0	0	0	SGP2014-1760-1	1
chr11	76885871	76885871	C	T	hom	MYO7A;MYO7A;MYO7A;MYO7A	MYO7A:NM_000260:exon17:c.C2005T:p.R669X,MYO7A:NM_001127179:exon17:c.C2005T:p.R669X,MYO7A:NM_001127180:exon17:c.C2005T:p.R669X;MYO7A:NM_000260:exon17:c.C2005T:p.R669X,MYO7A:NM_001127179:exon17:c.C2005T:p.R669X,MYO7A:NM_001127180:exon17:c.C2005T:p.R669X;MYO7A:NM_000260:exon17:c.2005C>T:p.R669X,MYO7A:NM_001127179:exon17:c.2005C>T:p.R669X,MYO7A:NM_001127180:exon17:c.2005C>T:p.R669X;MYO7A:NM_000260:ex…	NM_000260:exon17:c.C2005T,NM_001127179:exon17:c.C2005T,NM_001127180:exon17:c.C2005T;NM_000260:exon17:c.C2005T,NM_001127179:exon17:c.C2005T,NM_001127180:exon17:c.C2005T;NM_000260:exon17:c.2005C>T,NM_001127179:exon17:c.2005C>T,NM_001127180:exon17:c.2005C>T;NM_000260:exon17:c.2005C>T,NM_001127179:exon17:c.2005C>T,NM_001127180:exon17:c.2005C>T	MYO7A:uc001oyd.3:exon1:c.C25T:p.R9X,MYO7A:uc001oyb.2:exon17:c.C2005T:p.R669X,MYO7A:uc001oyc.2:exon17:c.C2005T:p.R669X,MYO7A:uc010rsl.2:exon17:c.C2005T:p.R669X,MYO7A:uc010rsm.1:exon18:c.C1972T:p.R658X;MYO7A:uc001oyd.3:exon1:c.C25T:p.R9X,MYO7A:uc001oyb.2:exon17:c.C2005T:p.R669X,MYO7A:uc001oyc.2:exon17:c.C2005T:p.R669X,MYO7A:uc010rsl.2:exon17:c.C2005T:p.R669X,MYO7A:uc010rsm.1:exon18:c.C1972T:p.R658X…	stopgain SNV;stopgain SNV;stopgain;stopgain	rs111033201;rs111033201;rs111033201;rs111033201	0	2	0	Info=CLASS=DM;MUT=ALT;ID=CM981338;Ref=C;Alt=T;Start=76885871;End=76885871;HET=.;MAF=.;dbSNP=rs111033201;Disease=Usher syndrome 1b|;Info=CLASS=DM;MUT=ALT;ID=CM981338;Ref=C;Alt=T;Start=76885871;End=76885871;HET=.;MAF=.;dbSNP=rs111033201;Disease=Usher syndrome 1b|;Info=CLASS=DM;MUT=ALT;ID=CM981338;Ref=C;Alt=T;Start=76885871;End=76885871;HET=.;MAF=.;dbSNP=rs111033201;Disease=Usher syndrome 1b|;Info=C…	Info=CLASS=DM;MUT=ALT;ID=CM981338;Ref=C;Alt=T;Start=76885871;End=76885871;HET=0;MAF=0;dbSNP=rs111033201;Disease=Usher syndrome 1b|;Info=CLASS=DM;MUT=ALT;ID=CM981338;Ref=C;Alt=T;Start=76885871;End=76885871;HET=0;MAF=0;dbSNP=rs111033201;Disease=Usher syndrome 1b|;Info=CLASS=DM;MUT=ALT;ID=CM981338;Ref=C;Alt=T;Start=76885871;End=76885871;HET=0;MAF=0;dbSNP=rs111033201;Disease=Usher syndrome 1b||Info=C…	SGP2014-3547-1;SGP2014-3552-1;SGP2014-4457-1;SGP2014-4474-1	4
chr16	75513233	75513233	C	G	hom	CHST6	CHST6:NM_021615:exon3:c.G494C:p.C165S	NM_021615:exon3:c.G494C	CHST6:uc021tlj.1:exon1:c.G494C:p.C165S,CHST6:uc002fef.3:exon3:c.G494C:p.C165S,CHST6:uc002feh.1:exon4:c.G494C:p.C165S	nonsynonymous SNV		0	1	0	Info=CLASS=DM;MUT=ALT;ID=CM080151;Ref=C;Alt=T;Start=75513233;End=75513233;HET=.;MAF=.;dbSNP=.;Disease=Macular corneal dystrophy||Info=CLASS=DM;MUT=ALT;ID=CX054510;Ref=GGC;Alt=GAG;Start=75513231;End=75513233;HET=.;MAF=.;dbSNP=.;Disease=Macular corneal dystrophy, type 1|	Info=CLASS=DM;MUT=ALT;ID=CM080151;Ref=C;Alt=T;Start=75513233;End=75513233;HET=0;MAF=0;dbSNP=0;Disease=Macular corneal dystrophy|	SGP2014-2917-1	1
chr15	73029165	73029165	0	T	het	BBS4	BBS4:NM_001252678:exon14:c.795_796insT:p.T265fs,BBS4:NM_033028:exon15:c.1311_1312insT:p.T437fs	NM_001252678:exon14:c.795_796insT,NM_033028:exon15:c.1311_1312insT	BBS4:uc002avc.3:exon14:c.795_796insT:p.T265fs,BBS4:uc002avb.3:exon15:c.1311_1312insT:p.T437fs,BBS4:uc002avd.3:exon15:c.1335_1336insT:p.T445fs,BBS4:uc010ukv.2:exon16:c.1275_1276insT:p.T425fs	frameshift insertion		0	0	0	0		SGP2014-3271-1	1
chr10	73585649	73585649	C	G	hom	PSAP;PSAP	PSAP:NM_001042465:exon7:c.G722C:p.C241S,PSAP:NM_001042466:exon7:c.G722C:p.C241S,PSAP:NM_002778:exon7:c.G722C:p.C241S;PSAP:NM_001042465:exon7:c.G722C:p.C241S,PSAP:NM_001042466:exon7:c.G722C:p.C241S,PSAP:NM_002778:exon7:c.G722C:p.C241S	NM_001042465:exon7:c.G722C,NM_001042466:exon7:c.G722C,NM_002778:exon7:c.G722C;NM_001042465:exon7:c.G722C,NM_001042466:exon7:c.G722C,NM_002778:exon7:c.G722C	PSAP:uc001jsm.3:exon7:c.G722C:p.C241S;PSAP:uc001jsm.3:exon7:c.G722C:p.C241S	nonsynonymous SNV;nonsynonymous SNV	rs121918104;rs121918104	0	0	0	Info=CLASS=DM;MUT=ALT;ID=CM910321;Ref=C;Alt=G;Start=73585649;End=73585649;HET=.;MAF=.;dbSNP=rs121918104;Disease=Metachromatic leukodystrophy|;Info=CLASS=DM;MUT=ALT;ID=CM910321;Ref=C;Alt=G;Start=73585649;End=73585649;HET=.;MAF=.;dbSNP=rs121918104;Disease=Metachromatic leukodystrophy|	Info=CLASS=DM;MUT=ALT;ID=CM910321;Ref=C;Alt=G;Start=73585649;End=73585649;HET=0;MAF=0;dbSNP=rs121918104;Disease=Metachromatic leukodystrophy|;Info=CLASS=DM;MUT=ALT;ID=CM910321;Ref=C;Alt=G;Start=73585649;End=73585649;HET=0;MAF=0;dbSNP=rs121918104;Disease=Metachromatic leukodystrophy|	SGP2014-4548-1;SGP2014-4551-1	2
chr2	179440040	179440040	C	T	het	TTN	TTN:NM_003319:exon154:c.G43624A:p.A14542T,TTN:NM_133432:exon155:c.G43999A:p.A14667T,TTN:NM_133437:exon155:c.G44200A:p.A14734T,TTN:NM_133378:exon275:c.G63115A:p.A21039T,TTN:NM_001256850:exon276:c.G65896A:p.A21966T,TTN:NM_001267550:exon326:c.G70819A:p.A23607T	NM_003319:exon154:c.G43624A,NM_133432:exon155:c.G43999A,NM_133437:exon155:c.G44200A,NM_133378:exon275:c.G63115A,NM_001256850:exon276:c.G65896A,NM_001267550:exon326:c.G70819A	UNKNOWN	nonsynonymous SNV		0	1	0	0	0	SGP2014-1680-1	1
chr9	104125206	104125206	G	A	hom	BAAT	BAAT:NM_001127610:exon4:c.C761T:p.T254M,BAAT:NM_001701:exon4:c.C761T:p.T254M	NM_001127610:exon4:c.C761T,NM_001701:exon4:c.C761T	BAAT:uc004bbd.4:exon4:c.C761T:p.T254M,BAAT:uc010mtd.3:exon4:c.C761T:p.T254M	nonsynonymous SNV		0	1	0	0	0	SGP2014-2279-1	1
chr1	231401036	231401036	T	G	hom	GNPAT;GNPAT;GNPAT;GNPAT	(NM_014236:exon5:c.569-3T>G);NM_014236:exon5:c.569-3T>G;(NM_014236:exon5:c.569-3T>G);(NM_014236:exon5:c.569-3T>G)	NM_014236:exon5:c.569-3T>G;NM_014236:exon5:c.569-3T>G;NM_014236:exon5:c.569-3T>G;NM_014236:exon5:c.569-3T>G	;;;	;;;	;;;	0	0	0	Info=CLASS=DM;MUT=ALT;ID=CS108460;Ref=T;Alt=G;Start=231401036;End=231401036;HET=.;MAF=.;dbSNP=.;Disease=Rhizomelic chondrodysplasia punctata, type 2|;Info=CLASS=DM;MUT=ALT;ID=CS108460;Ref=T;Alt=G;Start=231401036;End=231401036;HET=.;MAF=.;dbSNP=.;Disease=Rhizomelic chondrodysplasia punctata, type 2|;Info=CLASS=DM;MUT=ALT;ID=CS108460;Ref=T;Alt=G;Start=231401036;End=231401036;HET=.;MAF=.;dbSNP=.;Dis…	Info=CLASS=DM;MUT=ALT;ID=CS108460;Ref=T;Alt=G;Start=231401036;End=231401036;HET=0;MAF=0;dbSNP=0;Disease=Rhizomelic chondrodysplasia punctata, type 2|;Info=CLASS=DM;MUT=ALT;ID=CS108460;Ref=T;Alt=G;Start=231401036;End=231401036;HET=0;MAF=0;dbSNP=0;Disease=Rhizomelic chondrodysplasia punctata, type 2|;Info=CLASS=DM;MUT=ALT;ID=CS108460;Ref=T;Alt=G;Start=231401036;End=231401036;HET=0;MAF=0;dbSNP=0;Dis…	SGP2014-4092-1;SGP2014-4521-2;SGP2014-4526-1;SGP2014-4669-1	4
chr15	90185556	90185556	C	A	hom	KIF7	KIF7:NM_198525:exon11:c.G2272T:p.E758X	NM_198525:exon11:c.G2272T	KIF7:uc010upw.1:exon6:c.G730T:p.E244X,KIF7:uc002bof.2:exon11:c.G2272T:p.E758X	stopgain SNV		0	0	0	Info=CLASS=DM;MUT=ALT;ID=CM119153;Ref=C;Alt=T;Start=90185556;End=90185556;HET=.;MAF=0.0002/1;dbSNP=rs527766106;Disease=Intellectual disability|	Info=CLASS=DM;MUT=ALT;ID=CM119153;Ref=C;Alt=T;Start=90185556;End=90185556;HET=0;MAF=0;dbSNP=0;Disease=Intellectual disability|	SGP2014-4839-1	1
chr8	94817106	94817106	G	A	het	TMEM67	TMEM67:NM_153704:exon23:c.G2439A:p.A813A,TMEM67:NM_001142301:exon24:c.G2196A:p.A732A	NM_153704:exon23:c.G2439A,NM_001142301:exon24:c.G2196A	TMEM67:uc011lgl.2:exon8:c.G636A:p.A212A,TMEM67:uc010maw.2:exon14:c.G1557A:p.A519A,TMEM67:uc011lgk.2:exon23:c.G2439A:p.A813A,TMEM67:uc003yga.4:exon24:c.G2196A:p.A732A	synonymous SNV	rs201791586	0.0005	0	1	Info=CLASS=DM;MUT=ALT;ID=CS072296;Ref=G;Alt=A;Start=94817106;End=94817106;HET=.;MAF=0.0002/1;dbSNP=rs201791586;Disease=Meckel syndrome|	Info=CLASS=DM;MUT=ALT;ID=CS072296;Ref=G;Alt=A;Start=94817106;End=94817106;HET=0;MAF=0.001/1;dbSNP=rs201791586;Disease=Meckel syndrome|	SGP2014-2061-1	1
chr12	7053285	7053285	A	G	hom;het	C12orf57;C12orf57;C12orf57;C12orf57	C12orf57:NM_138425:exon1:c.A1G:p.M1V;C12orf57:NM_138425:exon1:c.A1G:p.M1V;C12orf57:NM_138425:exon1:c.A1G:p.M1V;C12orf57:NM_138425:exon1:c.A1G:p.M1V	NM_138425:exon1:c.A1G;NM_138425:exon1:c.A1G;NM_138425:exon1:c.A1G;NM_138425:exon1:c.A1G	C12orf57:uc001qrz.3:exon1:c.A1G:p.M1V;C12orf57:uc001qrz.3:exon1:c.A1G:p.M1V;C12orf57:uc001qrz.3:exon1:c.A1G:p.M1V;C12orf57:uc001qrz.3:exon1:c.A1G:p.M1V	nonsynonymous SNV;nonsynonymous SNV;nonsynonymous SNV;nonsynonymous SNV	;;;	0	1	2	Info=CLASS=DM;MUT=ALT;ID=CM118220;Ref=A;Alt=G;Start=7053285;End=7053285;HET=.;MAF=.;dbSNP=.;Disease=Intellectual disability||Info=CLASS=DM;MUT=ALT;ID=CM118220;Ref=A;Alt=G;Start=7053285;End=7053285;HET=.;MAF=.;dbSNP=.;Disease=Intellectual disability|Info=CLASS=DM;MUT=ALT;ID=CM118220;Ref=A;Alt=G;Start=7053285;End=7053285;HET=.;MAF=.;dbSNP=.;Disease=Intellectual disability|Info=CLASS=DM;MUT=ALT;ID=C…	Info=CLASS=DM;MUT=ALT;ID=CM118220;Ref=A;Alt=G;Start=7053285;End=7053285;HET=0;MAF=0;dbSNP=0;Disease=Intellectual disability||Info=CLASS=DM;MUT=ALT;ID=CM118220;Ref=A;Alt=G;Start=7053285;End=7053285;HET=0;MAF=0;dbSNP=0;Disease=Intellectual disability|Info=CLASS=DM;MUT=ALT;ID=CM118220;Ref=A;Alt=G;Start=7053285;End=7053285;HET=0;MAF=0;dbSNP=0;Disease=Intellectual disability;Info=CLASS=DM;MUT=ALT;ID=C…	SGP2013-1505-1;SGP2014-3178-1;SGP2014-3276-1;SGP2014-5241-1	4
chr2	44539792	44539792	T	A	hom	SLC3A1	SLC3A1:NM_000341:exon8:c.T1400A:p.M467K	NM_000341:exon8:c.T1400A	SLC3A1:uc002rue.4:exon2:c.T260A:p.M87K,SLC3A1:uc002rud.4:exon5:c.T566A:p.M189K,SLC3A1:uc002rtz.2:exon8:c.T1400A:p.M467K,SLC3A1:uc002rua.3:exon8:c.T1400A:p.M467K,SLC3A1:uc002rub.2:exon8:c.T1400A:p.M467K,SLC3A1:uc002ruc.4:exon8:c.T1400A:p.M467K	nonsynonymous SNV	rs121912692	0	0	2	Info=CLASS=DM;MUT=ALT;ID=CM941281;Ref=T;Alt=C;Start=44539792;End=44539792;HET=.;MAF=0.0004/2;dbSNP=rs121912691;Disease=Cystinuria||Info=CLASS=DM;MUT=ALT;ID=CM941281;Ref=T;Alt=C;Start=44539792;End=44539792;HET=.;MAF=0.0004/2;dbSNP=rs121912691;Disease=Cystinuria|Info=CLASS=DM;MUT=ALT;ID=CM941281;Ref=T;Alt=C;Start=44539792;End=44539792;HET=.;MAF=0.0004/2;dbSNP=rs121912691;Disease=Cystinuria|Info=CLA…	Info=CLASS=DM;MUT=ALT;ID=CM941280;Ref=T;Alt=A;Start=44539792;End=44539792;HET=0;MAF=0;dbSNP=rs121912691;Disease=Cystinuria||Info=CLASS=DM;MUT=ALT;ID=CM941280;Ref=T;Alt=A;Start=44539792;End=44539792;HET=0;MAF=0;dbSNP=rs121912691;Disease=Cystinuria|Info=CLASS=DM;MUT=ALT;ID=CM941281;Ref=T;Alt=C;Start=44539792;End=44539792;HET=0;MAF=0;dbSNP=rs121912691;Disease=Cystinuria|Info=CLASS=DM;MUT=ALT;ID=CM94…	SGP2014-3651-1	1
chr1	94486947	94486947	C	G	hom	ABCA4;ABCA4	ABCA4:NM_000350:exon35:c.G4867C:p.G1623R;ABCA4:NM_000350:exon35:c.G4867C:p.G1623R	NM_000350:exon35:c.G4867C;NM_000350:exon35:c.G4867C	ABCA4:uc001dqh.3:exon35:c.G4867C:p.G1623R;ABCA4:uc001dqh.3:exon35:c.G4867C:p.G1623R	nonsynonymous SNV;nonsynonymous SNV	;	0	0	0	Info=CLASS=DM;MUT=ALT;ID=CM023876;Ref=C;Alt=T;Start=94486947;End=94486947;HET=.;MAF=.;dbSNP=rs61750157;Disease=Stargardt disease|;Info=CLASS=DM;MUT=ALT;ID=CM023876;Ref=C;Alt=T;Start=94486947;End=94486947;HET=.;MAF=.;dbSNP=rs61750157;Disease=Stargardt disease|	Info=CLASS=DM;MUT=ALT;ID=CM023876;Ref=C;Alt=T;Start=94486947;End=94486947;HET=0;MAF=0;dbSNP=rs61750157;Disease=Stargardt disease|;Info=CLASS=DM;MUT=ALT;ID=CM023876;Ref=C;Alt=T;Start=94486947;End=94486947;HET=0;MAF=0;dbSNP=rs61750157;Disease=Stargardt disease|	SGP2014-2674-1;SGP2014-2780-1	2
chr10	97397165	97397165	T	C	hom	ALDH18A1	ALDH18A1:NM_001017423:exon4:c.332A>G:p.E111G,ALDH18A1:NM_002860:exon4:c.332A>G:p.E111G	NM_001017423:exon4:c.332A>G,NM_002860:exon4:c.332A>G	ALDH18A1:uc001kky.3:exon4:c.332A>G:p.E111G,ALDH18A1:uc001kkz.3:exon4:c.332A>G:p.E111G	nonsynonymous SNV		0	0	0	0		SGP2014-4775-1	1
chr12	7848093	7848093	C	G	het	GDF3	GDF3:NM_020634:exon1:c.G232C:p.V78L	NM_020634:exon1:c.G232C	GDF3:uc001qte.3:exon1:c.G232C:p.V78L	nonsynonymous SNV		0	0	0	0	0	SGP2014-3182-2	1
chr11	76916643	76916643	C	T	hom	MYO7A	MYO7A:NM_000260:exon40:c.C5617T:p.R1873W,MYO7A:NM_001127180:exon40:c.C5503T:p.R1835W	NM_000260:exon40:c.C5617T,NM_001127180:exon40:c.C5503T	MYO7A:uc001oyb.2:exon40:c.C5617T:p.R1873W,MYO7A:uc001oyc.2:exon40:c.C5503T:p.R1835W	nonsynonymous SNV		0	0	0	Info=CLASS=DM;MUT=ALT;ID=CM064133;Ref=C;Alt=T;Start=76916643;End=76916643;HET=.;MAF=.;dbSNP=rs397516321;Disease=Usher syndrome 1|	Info=CLASS=DM;MUT=ALT;ID=CM064133;Ref=C;Alt=T;Start=76916643;End=76916643;HET=0;MAF=0;dbSNP=0;Disease=Usher syndrome 1|	SGP2014-3520-1	1
chr2	233389065	233389065	G	T	hom	PRSS56	PRSS56:NM_001195129:exon11:c.G1400T:p.R467L	NM_001195129:exon11:c.G1400T	PRSS56:uc021vyh.1:exon11:c.G1400T:p.R467L	nonsynonymous SNV		0	0	0	0	0	SGP2014-3425-1	1
chr7	92147169	92147172	TGAC	0	hom	PEX1	PEX1:NM_000466:exon5:c.657_660del:p.219_220del	NM_000466:exon5:c.657_660del	PEX1:uc003uly.3:exon5:c.657_660del:p.219_220del,PEX1:uc010ley.3:exon5:c.657_660del:p.219_220del,PEX1:uc011khr.2:exon5:c.33_36del:p.11_12del	frameshift deletion		0	0	0	0		SGP2014-4665-1	1
chr2	238287474	238287474	G	C	het	COL6A3	COL6A3:NM_057164:exon4:c.C1081G:p.R361G,COL6A3:NM_057165:exon5:c.C1684G:p.R562G,COL6A3:NM_057167:exon5:c.C1684G:p.R562G,COL6A3:NM_004369:exon6:c.C2302G:p.R768G	NM_057164:exon4:c.C1081G,NM_057165:exon5:c.C1684G,NM_057167:exon5:c.C1684G,NM_004369:exon6:c.C2302G	COL6A3:uc002vwr.3:exon4:c.C1081G:p.R361G,COL6A3:uc002vwo.2:exon5:c.C1684G:p.R562G,COL6A3:uc002vwq.3:exon5:c.C1684G:p.R562G,COL6A3:uc002vwl.2:exon6:c.C2302G:p.R768G	nonsynonymous SNV		0	1	0	0	0	SGP2014-3119-1	1
chr14	24731001	24731001	0	TACTCATACT	het	TGM1	TGM1:NM_000359:exon3:c.407_408insAGTATGAGTA:p.Y136_D137delinsX	NM_000359:exon3:c.407_408insAGTATGAGTA	TGM1:uc001wod.3:exon3:c.407_408insAGTATGAGTA:p.Y136_D137delinsX	stopgain		0	0	0	Info=CLASS=DM;MUT=ALT;ID=CI983234;Ref=C;Alt=CGTCG;Start=24730997;End=24730997;HET=.;MAF=.;dbSNP=.;Disease=Ichthyosis, lamellar|	Info=CLASS=DM;MUT=ALT;ID=CI983234;Ref=C;Alt=CGTCG;Start=24730997;End=24730997;HET=0;MAF=0;dbSNP=0;Disease=Ichthyosis, lamellar|	SGP2014-4339-1	1
chrX	153135120	153135120	0	GTGC	het	L1CAM	(NM_001143963:exon10:c.1109-2->GCAC,NM_024003:exon11:c.1124-2->GCAC,NM_000425:exon11:c.1124-2->GCAC,NM_001278116:exon12:c.1124-2->GCAC)	NM_001143963:exon10:c.1109-2->GCAC,NM_024003:exon11:c.1124-2->GCAC,NM_000425:exon11:c.1124-2->GCAC,NM_001278116:exon12:c.1124-2->GCAC				0	1	0	0	0	SGP2014-1588-1	1
chr11	31824315	31824315	C	0	het	PAX6	PAX6:NM_001258465:exon4:c.78delG:p.R26fs,PAX6:NM_000280:exon5:c.78delG:p.R26fs,PAX6:NM_001127612:exon5:c.78delG:p.R26fs,PAX6:NM_001258462:exon5:c.78delG:p.R26fs,PAX6:NM_001258463:exon5:c.78delG:p.R26fs,PAX6:NM_001258464:exon5:c.78delG:p.R26fs,PAX6:NM_001604:exon5:c.78delG:p.R26fs	NM_001258465:exon4:c.78delG,NM_000280:exon5:c.78delG,NM_001127612:exon5:c.78delG,NM_001258462:exon5:c.78delG,NM_001258463:exon5:c.78delG,NM_001258464:exon5:c.78delG,NM_001604:exon5:c.78delG	PAX6:uc021qfn.1:exon2:c.78delG:p.R26fs,PAX6:uc001mtd.4:exon4:c.78delG:p.R26fs,PAX6:uc009yjr.3:exon5:c.78delG:p.R26fs,PAX6:uc021qfl.1:exon5:c.78delG:p.R26fs,PAX6:uc021qfm.1:exon5:c.78delG:p.R26fs	frameshift deletion		0	0	0	Info=CLASS=DM;MUT=ALT;ID=CD068288;Ref=GCCGGGTGGAGT;Alt=G;Start=31824314;End=31824325;HET=.;MAF=.;dbSNP=.;Disease=Aniridia||Info=CLASS=DM;MUT=ALT;ID=CD982853;Ref=TGCCGGGTGGAGTCCG;Alt=T;Start=31824313;End=31824328;HET=.;MAF=.;dbSNP=.;Disease=Aniridia|	Info=CLASS=DM;MUT=ALT;ID=CD068288;Ref=GCCGGGTGGAGT;Alt=G;Start=31824314;End=31824325;HET=0;MAF=0;dbSNP=0;Disease=Aniridia||Info=CLASS=DM;MUT=ALT;ID=CD982853;Ref=TGCCGGGTGGAGTCCG;Alt=T;Start=31824313;End=31824328;HET=0;MAF=0;dbSNP=0;Disease=Aniridia||Info=CLASS=DM;MUT=ALT;ID=CD001002;Ref=CT;Alt=C;Start=31824312;End=31824313;HET=0;MAF=0;dbSNP=0;Disease=Aniridia||Info=CLASS=DM;MUT=ALT;ID=CM981465;Re…	SGP2014-2979-1	1
chr2	172305305	172305305	C	0	hom	DCAF17;DCAF17;DCAF17;DCAF17;DCAF17;DCAF17;DCAF17;DCAF17;DCAF17	DCAF17:NM_001164821:exon4:c.436delC:p.L146fs,DCAF17:NM_025000:exon4:c.436delC:p.L146fs;DCAF17:NM_001164821:exon4:c.436delC:p.L146fs,DCAF17:NM_025000:exon4:c.436delC:p.L146fs;DCAF17:NM_001164821:exon4:c.436delC:p.L146fs,DCAF17:NM_025000:exon4:c.436delC:p.L146fs;DCAF17:NM_001164821:exon4:c.436delC:p.L146fs,DCAF17:NM_025000:exon4:c.436delC:p.L146fs;DCAF17:NM_001164821:exon4:c.436delC:p.L146fs,DCAF17…	NM_001164821:exon4:c.436delC,NM_025000:exon4:c.436delC;NM_001164821:exon4:c.436delC,NM_025000:exon4:c.436delC;NM_001164821:exon4:c.436delC,NM_025000:exon4:c.436delC;NM_001164821:exon4:c.436delC,NM_025000:exon4:c.436delC;NM_001164821:exon4:c.436delC,NM_025000:exon4:c.436delC;NM_001164821:exon4:c.436delC,NM_025000:exon4:c.436delC;NM_001164821:exon4:c.436delC,NM_025000:exon4:c.436delC;NM_001164821:e…	DCAF17:uc002ugx.3:exon4:c.436delC:p.L146fs,DCAF17:uc010fqf.2:exon4:c.436delC:p.L146fs;DCAF17:uc002ugx.3:exon4:c.436delC:p.L146fs,DCAF17:uc010fqf.2:exon4:c.436delC:p.L146fs;DCAF17:uc002ugx.3:exon4:c.436delC:p.L146fs,DCAF17:uc010fqf.2:exon4:c.436delC:p.L146fs;DCAF17:uc002ugx.3:exon4:c.436delC:p.L146fs,DCAF17:uc010fqf.2:exon4:c.436delC:p.L146fs;DCAF17:uc002ugx.3:exon4:c.436delC:p.L146fs,DCAF17:uc010…	frameshift deletion;frameshift deletion;frameshift deletion;frameshift deletion;frameshift deletion;frameshift deletion;frameshift deletion;frameshift deletion;frameshift deletion	;;;;;;;;	0	2	0	Info=CLASS=DM;MUT=ALT;ID=CD086166;Ref=TC;Alt=T;Start=172305304;End=172305305;HET=.;MAF=.;dbSNP=.;Disease=Woodhouse-Sakati syndrome|;Info=CLASS=DM;MUT=ALT;ID=CD086166;Ref=TC;Alt=T;Start=172305304;End=172305305;HET=.;MAF=.;dbSNP=.;Disease=Woodhouse-Sakati syndrome|;Info=CLASS=DM;MUT=ALT;ID=CD086166;Ref=TC;Alt=T;Start=172305304;End=172305305;HET=.;MAF=.;dbSNP=.;Disease=Woodhouse-Sakati syndrome|;Inf…	Info=CLASS=DM;MUT=ALT;ID=CD086166;Ref=TC;Alt=T;Start=172305304;End=172305305;HET=0;MAF=0;dbSNP=0;Disease=Woodhouse-Sakati syndrome|;Info=CLASS=DM;MUT=ALT;ID=CD086166;Ref=TC;Alt=T;Start=172305304;End=172305305;HET=0;MAF=0;dbSNP=0;Disease=Woodhouse-Sakati syndrome|;Info=CLASS=DM;MUT=ALT;ID=CD086166;Ref=TC;Alt=T;Start=172305304;End=172305305;HET=0;MAF=0;dbSNP=0;Disease=Woodhouse-Sakati syndrome|;Inf…	SGP2014-4799-1;SGP2014-4824-1;SGP2014-4837-1;SGP2014-4843-1;SGP2014-4859-1;SGP2014-4860-1;SGP2014-4863-1;SGP2014-4891-1;SGP2014-5242-1	9
chr15	42652149	42652149	G	A	hom	CAPN3	CAPN3:NM_000070:exon1:c.G146A:p.R49H,CAPN3:NM_024344:exon1:c.G146A:p.R49H,CAPN3:NM_173087:exon1:c.G146A:p.R49H	NM_000070:exon1:c.G146A,NM_024344:exon1:c.G146A,NM_173087:exon1:c.G146A	CAPN3:uc001zpn.1:exon1:c.G146A:p.R49H,CAPN3:uc001zpo.1:exon1:c.G146A:p.R49H,CAPN3:uc001zpp.1:exon1:c.G146A:p.R49H	nonsynonymous SNV		0	0	0	Info=CLASS=DM;MUT=ALT;ID=CM040389;Ref=G;Alt=A;Start=42652149;End=42652149;HET=.;MAF=.;dbSNP=.;Disease=Muscular dystrophy, limb girdle|	Info=CLASS=DM;MUT=ALT;ID=CM040389;Ref=G;Alt=A;Start=42652149;End=42652149;HET=0;MAF=0;dbSNP=0;Disease=Muscular dystrophy, limb girdle|	SGP2014-3127-1	1
chr1	216246438	216246438	C	T	het;hom	USH2A;USH2A	(NM_206933:exon29:c.5776+1G>A);(NM_206933:exon29:c.5776+1G>A)	NM_206933:exon29:c.5776+1G>A;NM_206933:exon29:c.5776+1G>A	;	;	;	0	0	1	Info=CLASS=DM;MUT=ALT;ID=CS080750;Ref=C;Alt=T;Start=216246438;End=216246438;HET=.;MAF=.;dbSNP=.;Disease=Usher syndrome 2|;Info=CLASS=DM;MUT=ALT;ID=CS080750;Ref=C;Alt=T;Start=216246438;End=216246438;HET=.;MAF=.;dbSNP=.;Disease=Usher syndrome 2|	Info=CLASS=DM;MUT=ALT;ID=CS080750;Ref=C;Alt=T;Start=216246438;End=216246438;HET=0;MAF=0;dbSNP=0;Disease=Usher syndrome 2|;Info=CLASS=DM;MUT=ALT;ID=CS080750;Ref=C;Alt=T;Start=216246438;End=216246438;HET=0;MAF=0;dbSNP=0;Disease=Usher syndrome 2|	SGP2014-2850-2;SGP2014-3707-1	2
chr1	45974654	45974654	C	T	hom	MMACHC	MMACHC:NM_015506:exon4:c.616C>T:p.R206W	NM_015506:exon4:c.616C>T	MMACHC:uc009vxv.3:exon4:c.616C>T:p.R206W	nonsynonymous SNV		0	0	0	Info=CLASS=DM;MUT=ALT;ID=CM060061;Ref=C;Alt=T;Start=45974654;End=45974654;HET=.;MAF=.;dbSNP=.;Disease=Methylmalonic aciduria|	Info=CLASS=DM;MUT=ALT;ID=CM060061;Ref=C;Alt=T;Start=45974654;End=45974654;HET=0;MAF=0;dbSNP=0;Disease=Methylmalonic aciduria||Info=CLASS=DM;MUT=ALT;ID=CM060071;Ref=C;Alt=G;Start=45974653;End=45974653;HET=0;MAF=0;dbSNP=0;Disease=Methylmalonic aciduria||Info=CLASS=DM;MUT=ALT;ID=CM060075;Ref=G;Alt=A;Start=45974647;End=45974647;HET=0;MAF=0;dbSNP=0;Disease=Methylmalonic aciduria||Info=CLASS=DM;MUT=ALT…	SGP2014-3635-1	1
chrX	46719498	46719498	C	T	het	RP2	RP2:NM_006915:exon3:c.C844T:p.R282W	NM_006915:exon3:c.C844T	RP2:uc004dgw.4:exon3:c.C844T:p.R282W	nonsynonymous SNV	rs1805147	0.01	9	3	Info=CLASS=DM;MUT=ALT;ID=CM012456;Ref=C;Alt=T;Start=46719498;End=46719498;HET=0.05;MAF=.;dbSNP=rs1805147;Disease=Retinitis pigmentosa, X-linked||Info=CLASS=DM;MUT=ALT;ID=CM012456;Ref=C;Alt=T;Start=46719498;End=46719498;HET=0.05;MAF=.;dbSNP=rs1805147;Disease=Retinitis pigmentosa, X-linked|Info=CLASS=DM;MUT=ALT;ID=CM012456;Ref=C;Alt=T;Start=46719498;End=46719498;HET=0.05;MAF=.;dbSNP=rs1805147;Disea…	Info=CLASS=DM;MUT=ALT;ID=CM012456;Ref=C;Alt=T;Start=46719498;End=46719498;HET=0.05;MAF=0.011/18;dbSNP=rs1805147;Disease=Retinitis pigmentosa, X-linked||Info=CLASS=DM;MUT=ALT;ID=CM012456;Ref=C;Alt=T;Start=46719498;End=46719498;HET=0.05;MAF=0.011/18;dbSNP=rs1805147;Disease=Retinitis pigmentosa, X-linked	SGP2014-2784-1	1
chr2	112779023	112779023	T	0	hom	MERTK;MERTK;MERTK;MERTK	MERTK:NM_006343:exon17:c.2214delT:p.C738fs;MERTK:NM_006343:exon17:c.2214delT:p.C738fs;MERTK:NM_006343:exon17:c.2214delT:p.C738fs;MERTK:NM_006343:exon17:c.2214delT:p.C738fs	NM_006343:exon17:c.2214delT;NM_006343:exon17:c.2214delT;NM_006343:exon17:c.2214delT;NM_006343:exon17:c.2214delT	MERTK:uc002thk.1:exon17:c.2214delT:p.C738fs,MERTK:uc002thl.1:exon17:c.1686delT:p.C562fs;MERTK:uc002thk.1:exon17:c.2214delT:p.C738fs,MERTK:uc002thl.1:exon17:c.1686delT:p.C562fs;MERTK:uc002thk.1:exon17:c.2214delT:p.C738fs,MERTK:uc002thl.1:exon17:c.1686delT:p.C562fs;MERTK:uc002thk.1:exon17:c.2214delT:p.C738fs,MERTK:uc002thl.1:exon17:c.1686delT:p.C562fs	frameshift deletion;frameshift deletion;frameshift deletion;frameshift deletion	;;;	0	0	0	Info=CLASS=DM;MUT=ALT;ID=CD062198;Ref=GT;Alt=G;Start=112779022;End=112779023;HET=.;MAF=.;dbSNP=.;Disease=Retinal dystrophy|;Info=CLASS=DM;MUT=ALT;ID=CD062198;Ref=GT;Alt=G;Start=112779022;End=112779023;HET=.;MAF=.;dbSNP=.;Disease=Retinal dystrophy|;Info=CLASS=DM;MUT=ALT;ID=CD062198;Ref=GT;Alt=G;Start=112779022;End=112779023;HET=.;MAF=.;dbSNP=.;Disease=Retinal dystrophy|;Info=CLASS=DM;MUT=ALT;ID=CD…	Info=CLASS=DM;MUT=ALT;ID=CD062198;Ref=GT;Alt=G;Start=112779022;End=112779023;HET=0;MAF=0;dbSNP=0;Disease=Retinal dystrophy|;Info=CLASS=DM;MUT=ALT;ID=CD062198;Ref=GT;Alt=G;Start=112779022;End=112779023;HET=0;MAF=0;dbSNP=0;Disease=Retinal dystrophy|;Info=CLASS=DM;MUT=ALT;ID=CD062198;Ref=GT;Alt=G;Start=112779022;End=112779023;HET=0;MAF=0;dbSNP=0;Disease=Retinal dystrophy|;Info=CLASS=DM;MUT=ALT;ID=CD…	SGP2014-2702-1;SGP2014-3229-1;SGP2014-3326-1;SGP2014-3349-1	4
chr19	13007748	13007748	G	A	hom	GCDH	GCDH:NM_000159:exon9:c.G877A:p.A293T,GCDH:NM_013976:exon9:c.G877A:p.A293T	NM_000159:exon9:c.G877A,NM_013976:exon9:c.G877A	UNKNOWN	nonsynonymous SNV	rs121434371	0	0	0	Info=CLASS=DM;MUT=ALT;ID=CM960713;Ref=G;Alt=A;Start=13007748;End=13007748;HET=.;MAF=.;dbSNP=rs121434371;Disease=Glutaricacidaemia I|	Info=CLASS=DM;MUT=ALT;ID=CM960713;Ref=G;Alt=A;Start=13007748;End=13007748;HET=0;MAF=0;dbSNP=rs121434371;Disease=Glutaricacidaemia I|	SGP2014-3621-1	1
chr10	73377053	73377053	C	T	hom	CDH23	CDH23:NM_001171930:exon11:c.C1037T:p.P346L,CDH23:NM_001171931:exon11:c.C1037T:p.P346L,CDH23:NM_001171932:exon11:c.C1037T:p.P346L,CDH23:NM_022124:exon11:c.C1037T:p.P346L,CDH23:NM_052836:exon11:c.C1037T:p.P346L	NM_001171930:exon11:c.C1037T,NM_001171931:exon11:c.C1037T,NM_001171932:exon11:c.C1037T,NM_022124:exon11:c.C1037T,NM_052836:exon11:c.C1037T	CDH23:uc021psl.1:exon10:c.C1037T:p.P346L,CDH23:uc001jrw.4:exon11:c.C1037T:p.P346L,CDH23:uc001jrx.4:exon11:c.C1037T:p.P346L,CDH23:uc001jry.3:exon11:c.C1037T:p.P346L,CDH23:uc001jrz.3:exon11:c.C1037T:p.P346L,CDH23:uc009xql.3:exon11:c.C1037T:p.P346L	nonsynonymous SNV		0	1	0	Info=CLASS=DM;MUT=ALT;ID=CM102190;Ref=C;Alt=T;Start=73377053;End=73377053;HET=.;MAF=.;dbSNP=.;Disease=Deafness, autosomal recessive 12|	Info=CLASS=DM;MUT=ALT;ID=CM102190;Ref=C;Alt=T;Start=73377053;End=73377053;HET=0;MAF=0;dbSNP=0;Disease=Deafness, autosomal recessive 12|	SGP2014-3574-1	1
chr20	44750911	44750911	C	T	hom	CD40	CD40:NM_001250:exon3:c.C170T:p.T57M,CD40:NM_152854:exon3:c.C170T:p.T57M	NM_001250:exon3:c.C170T,NM_152854:exon3:c.C170T	CD40:uc002xrf.1:exon3:c.C170T:p.T57M,CD40:uc002xrg.1:exon3:c.C170T:p.T57M,CD40:uc002xrh.1:exon3:c.C170T:p.T57M	nonsynonymous SNV		0	2	0	Info=CLASS=DM;MUT=ALT;ID=CM125023;Ref=C;Alt=T;Start=44750911;End=44750911;HET=.;MAF=.;dbSNP=.;Disease=CD40 deficiency|	Info=CLASS=DM;MUT=ALT;ID=CM125023;Ref=C;Alt=T;Start=44750911;End=44750911;HET=0;MAF=0;dbSNP=0;Disease=CD40 deficiency|	SGP2013-1194-1	1
chr11	47372812	47372812	G	C	het	MYBPC3	MYBPC3:NM_000256:exon2:c.C270G:p.F90L	NM_000256:exon2:c.C270G	MYBPC3:uc021qis.1:exon2:c.C270G:p.F90L	nonsynonymous SNV		0	1	0	0	0	SGP2014-1932-1	1
chr12	22001135	22001135	G	A	het	ABCC9	ABCC9:NM_005691:exon23:c.C2815T:p.R939W,ABCC9:NM_020297:exon23:c.C2815T:p.R939W	NM_005691:exon23:c.C2815T,NM_020297:exon23:c.C2815T	ABCC9:uc001rfh.3:exon23:c.C2815T:p.R939W,ABCC9:uc001rfi.1:exon23:c.C2815T:p.R939W	nonsynonymous SNV		0	1	0	0	0	SGP2014-1703-1	1
chr7	16255756	16255756	C	A	het	ISPD	ISPD:NM_001101417:exon8:c.1036G>T:p.E346X,ISPD:NM_001101426:exon9:c.1186G>T:p.E396X	NM_001101417:exon8:c.1036G>T,NM_001101426:exon9:c.1186G>T	ISPD:uc010kty.2:exon8:c.1036G>T:p.E346X,ISPD:uc010ktx.2:exon9:c.1186G>T:p.E396X	stopgain		0	0	0	Info=CLASS=DM;MUT=ALT;ID=CM123237;Ref=C;Alt=A;Start=16255756;End=16255756;HET=.;MAF=.;dbSNP=.;Disease=Walker-Warburg syndrome|	Info=CLASS=DM;MUT=ALT;ID=CM123237;Ref=C;Alt=A;Start=16255756;End=16255756;HET=0;MAF=0;dbSNP=0;Disease=Walker-Warburg syndrome|	SGP2014-2064-2	1
chr13	25487031	25487031	G	A	hom	CENPJ	CENPJ:NM_018451:exon2:c.C133T:p.R45X	NM_018451:exon2:c.C133T	UNKNOWN	stopgain SNV		0	0	0	0	0	SGP2014-4830-1	1
chr6	42689937	42689937	G	A	hom	PRPH2	PRPH2:NM_000322:exon1:c.C136T:p.R46X	NM_000322:exon1:c.C136T	PRPH2:uc003osk.3:exon1:c.C136T:p.R46X	stopgain SNV	rs61755771	0	0	0	Info=CLASS=DM;MUT=ALT;ID=CM930635;Ref=G;Alt=A;Start=42689937;End=42689937;HET=.;MAF=.;dbSNP=rs61755771;Disease=Retinitis pigmentosa||Info=CLASS=DM;MUT=ALT;ID=CM930635;Ref=G;Alt=A;Start=42689937;End=42689937;HET=.;MAF=.;dbSNP=rs61755771;Disease=Retinitis pigmentosa	Info=CLASS=DM;MUT=ALT;ID=CM930635;Ref=G;Alt=A;Start=42689937;End=42689937;HET=0;MAF=0;dbSNP=rs61755771;Disease=Retinitis pigmentosa|	SGP2014-2827-1	1
chr11	30358212	30358212	G	A	hom	ARL14EP	ARL14EP:NM_152316:exon4:c.G653A:p.G218E	NM_152316:exon4:c.G653A	ARL14EP:uc001mso.1:exon4:c.G653A:p.G218E	nonsynonymous SNV		0	0	1	0	0	SGP2014-4802-1	1
chr17	1631539	1631539	C	T	hom	WDR81	WDR81:NM_001163809:exon1:c.3286C>T:p.Q1096X,WDR81:NM_152348:exon2:c.133C>T:p.Q45X	NM_001163809:exon1:c.3286C>T,NM_152348:exon2:c.133C>T	WDR81:uc002ftj.2:exon1:c.3286C>T:p.Q1096X,WDR81:uc002fth.2:exon2:c.133C>T:p.Q45X	stopgain		0	0	0	0		SGP2014-4091-1	1
chr8	17927314	17927314	A	C	hom	ASAH1	ASAH1:NM_004315:exon4:c.T338G:p.V113G,ASAH1:NM_177924:exon4:c.T290G:p.V97G	NM_004315:exon4:c.T338G,NM_177924:exon4:c.T290G	ASAH1:uc003wyl.2:exon4:c.T290G:p.V97G,ASAH1:uc003wym.2:exon4:c.T290G:p.V97G,ASAH1:uc003wyn.2:exon4:c.T338G:p.V113G	nonsynonymous SNV		0	0	0	Info=CLASS=DM;MUT=ALT;ID=CM117923;Ref=A;Alt=C;Start=17927314;End=17927314;HET=.;MAF=.;dbSNP=.;Disease=Farber disease||Info=CLASS=DM;MUT=ALT;ID=CM023600;Ref=A;Alt=T;Start=17927314;End=17927314;HET=.;MAF=.;dbSNP=.;Disease=Farber disease|Info=CLASS=DM;MUT=ALT;ID=CD023704;Ref=TCCA;Alt=T;Start=17927311;End=17927314;HET=.;MAF=.;dbSNP=.;Disease=Farber disease|	Info=CLASS=DM;MUT=ALT;ID=CM117923;Ref=A;Alt=C;Start=17927314;End=17927314;HET=0;MAF=0;dbSNP=0;Disease=Farber disease||Info=CLASS=DM;MUT=ALT;ID=CM023600;Ref=A;Alt=T;Start=17927314;End=17927314;HET=0;MAF=0;dbSNP=0;Disease=Farber disease	SGP2014-3590-1	1
chr22	45691446	45691446	T	A	hom	UPK3A	UPK3A:NM_001167574:exon4:c.T347A:p.M116K,UPK3A:NM_006953:exon6:c.T710A:p.M237K	NM_001167574:exon4:c.T347A,NM_006953:exon6:c.T710A	UPK3A:uc010gzy.3:exon4:c.T347A:p.M116K,UPK3A:uc003bfy.3:exon6:c.T710A:p.M237K	nonsynonymous SNV	rs149149810	0	0	0	0	0	SGP2014-2253-1	1
chr7	117171095	117171095	A	T	het	CFTR	CFTR:NM_000492:exon4:c.416A>T:p.H139L	NM_000492:exon4:c.416A>T	CFTR:uc003vjd.3:exon4:c.416A>T:p.H139L	nonsynonymous SNV	rs76371115	0	0	0	Info=CLASS=DM;MUT=ALT;ID=CM950238;Ref=A;Alt=G;Start=117171095;End=117171095;HET=.;MAF=.;dbSNP=.;Disease=Cystic fibrosis||Info=CLASS=DM;MUT=ALT;ID=CM001649;Ref=A;Alt=T;Start=117171095;End=117171095;HET=.;MAF=.;dbSNP=rs76371115;Disease=Cystic fibrosis|Info=CLASS=DM;MUT=ALT;ID=CI067894;Ref=C;Alt=CGA;Start=117171094;End=117171094;HET=.;MAF=.;dbSNP=rs397508687;Disease=Cystic fibrosis||Info=CLASS=DM;MU…	Info=CLASS=DM;MUT=ALT;ID=CM001649;Ref=A;Alt=T;Start=117171095;End=117171095;HET=0;MAF=0;dbSNP=rs76371115;Disease=Cystic fibrosis||Info=CLASS=DM;MUT=ALT;ID=CM950238;Ref=A;Alt=G;Start=117171095;End=117171095;HET=0;MAF=0;dbSNP=0;Disease=Cystic fibrosis|Info=CLASS=DM;MUT=ALT;ID=CI962518;Ref=C;Alt=CTA;Start=117171094;End=117171094;HET=0;MAF=0;dbSNP=0;Disease=Cystic fibrosis||Info=CLASS=DM;MUT=ALT;ID=C…	SGP2014-6391-1	1
chr2	179427578	179427578	C	T	het	TTN	TTN:NM_003319:exon154:c.G56086A:p.V18696I,TTN:NM_133432:exon155:c.G56461A:p.V18821I,TTN:NM_133437:exon155:c.G56662A:p.V18888I,TTN:NM_133378:exon275:c.G75577A:p.V25193I,TTN:NM_001256850:exon276:c.G78358A:p.V26120I,TTN:NM_001267550:exon326:c.G83281A:p.V27761I	NM_003319:exon154:c.G56086A,NM_133432:exon155:c.G56461A,NM_133437:exon155:c.G56662A,NM_133378:exon275:c.G75577A,NM_001256850:exon276:c.G78358A,NM_001267550:exon326:c.G83281A	UNKNOWN	nonsynonymous SNV		0	3	1	0	0	SGP2014-1747-1	1
chr1	197062385	197062385	G	A	hom	ASPM	ASPM:NM_001206846:exon20:c.C4336T:p.R1446X,ASPM:NM_018136:exon21:c.C9091T:p.R3031X	NM_001206846:exon20:c.C4336T,NM_018136:exon21:c.C9091T	ASPM:uc001gtw.4:exon7:c.C2635T:p.R879X,ASPM:uc001gtv.3:exon20:c.C4336T:p.R1446X,ASPM:uc001gtu.3:exon21:c.C9091T:p.R3031X	stopgain SNV		0	0	0	Info=CLASS=DM;MUT=ALT;ID=CM107949;Ref=G;Alt=A;Start=197062385;End=197062385;HET=.;MAF=.;dbSNP=.;Disease=Primary microcephaly|	Info=CLASS=DM;MUT=ALT;ID=CM107949;Ref=G;Alt=A;Start=197062385;End=197062385;HET=0;MAF=0;dbSNP=0;Disease=Primary microcephaly|	SGP2014-4892-1	1
chr8	140898144	140898144	G	A	hom	TRAPPC9;TRAPPC9	TRAPPC9:NM_001160372:exon21:c.C3034T:p.Q1012X,TRAPPC9:NM_031466:exon21:c.C3328T:p.Q1110X;TRAPPC9:NM_001160372:exon21:c.C3034T:p.Q1012X,TRAPPC9:NM_031466:exon21:c.C3328T:p.Q1110X	NM_001160372:exon21:c.C3034T,NM_031466:exon21:c.C3328T;NM_001160372:exon21:c.C3034T,NM_031466:exon21:c.C3328T	TRAPPC9:uc003yvh.2:exon21:c.C3328T:p.Q1110X,TRAPPC9:uc003yvj.2:exon21:c.C3034T:p.Q1012X;TRAPPC9:uc003yvh.2:exon21:c.C3328T:p.Q1110X,TRAPPC9:uc003yvj.2:exon21:c.C3034T:p.Q1012X	stopgain SNV;stopgain SNV	;	0	1	0	0	0	SGP2014-1589-1;SGP2014-4617-1	2
chr16	88907476	88907476	C	T	hom	GALNS	GALNS:NM_000512:exon4:c.346G>A:p.G116S	NM_000512:exon4:c.346G>A	GALNS:uc002fly.4:exon4:c.346G>A:p.G116S,GALNS:uc010cid.3:exon5:c.364G>A:p.G122S	nonsynonymous SNV		0	0	0	Info=CLASS=DM;MUT=ALT;ID=CM054742;Ref=C;Alt=T;Start=88907476;End=88907476;HET=.;MAF=.;dbSNP=.;Disease=Mucopolysaccharidosis IVa||Info=CLASS=DM;MUT=ALT;ID=CM054742;Ref=C;Alt=T;Start=88907476;End=88907476;HET=.;MAF=.;dbSNP=.;Disease=Mucopolysaccharidosis IVa|Info=CLASS=DM;MUT=ALT;ID=CM054742;Ref=C;Alt=T;Start=88907476;End=88907476;HET=.;MAF=.;dbSNP=.;Disease=Mucopolysaccharidosis IVa	Info=CLASS=DM;MUT=ALT;ID=CM054742;Ref=C;Alt=T;Start=88907476;End=88907476;HET=0;MAF=0;dbSNP=0;Disease=Mucopolysaccharidosis IVa|	SGP2014-5253-1	1
chr18	46812803	46812803	C	T	hom	DYM	(NM_017653:exon10:c.946+1G>A)	NM_017653:exon10:c.946+1G>A				0	0	0	0	0	SGP2014-4782-1	1
chr21	45706581	45706581	C	T	hom	AIRE	AIRE:NM_000383:exon2:c.C274T:p.R92W	NM_000383:exon2:c.C274T	UNKNOWN	nonsynonymous SNV	rs140630532	0	1	0	Info=CLASS=DM;MUT=ALT;ID=CM088348;Ref=C;Alt=T;Start=45706581;End=45706581;HET=.;MAF=.;dbSNP=rs140630532;Disease=APECED|	Info=CLASS=DM;MUT=ALT;ID=CM088348;Ref=C;Alt=T;Start=45706581;End=45706581;HET=0;MAF=0;dbSNP=rs140630532;Disease=APECED|	SGP2013-1116-1	1
chr1	5934602	5934602	G	A	het	NPHP4	NPHP4:NM_015102:exon22:c.C3160T:p.R1054C	NM_015102:exon22:c.C3160T	NPHP4:uc001alq.2:exon22:c.C3160T:p.R1054C	nonsynonymous SNV		0	0	0	0	0	SGP2014-2249-1	1
chr1	197396781	197396787	ACTCCAA	0	hom	CRB1	CRB1:NM_001193640:exon5:c.1990_1996del:p.664_666del,CRB1:NM_201253:exon7:c.2326_2332del:p.776_778del,CRB1:NM_001257965:exon9:c.2119_2125del:p.707_709del	NM_001193640:exon5:c.1990_1996del,NM_201253:exon7:c.2326_2332del,NM_001257965:exon9:c.2119_2125del	CRB1:uc001gub.1:exon3:c.1273_1279del:p.425_427del,CRB1:uc010ppd.2:exon3:c.769_775del:p.257_259del,CRB1:uc009wza.3:exon5:c.1990_1996del:p.664_666del,CRB1:uc001gtz.3:exon7:c.2326_2332del:p.776_778del,CRB1:uc010poz.2:exon9:c.2119_2125del:p.707_709del	frameshift deletion		0	0	0	0		SGP2014-2753-1	1
chr14	21793411	21793411	G	A	hom	RPGRIP1	RPGRIP1:NM_020366:exon15:c.G2236A:p.G746R	NM_020366:exon15:c.G2236A	RPGRIP1:uc001wam.3:exon2:c.G187A:p.G63R,RPGRIP1:uc001wak.3:exon4:c.G661A:p.G221R,RPGRIP1:uc001wal.3:exon4:c.G313A:p.G105R,RPGRIP1:uc010aim.3:exon4:c.G385A:p.G129R,RPGRIP1:uc001wah.3:exon6:c.G1162A:p.G388R,RPGRIP1:uc001wag.3:exon15:c.G2236A:p.G746R	nonsynonymous SNV		0	0	1	Info=CLASS=DM;MUT=ALT;ID=CM130725;Ref=G;Alt=A;Start=21793411;End=21793411;HET=.;MAF=0.0002/1;dbSNP=rs535695411;Disease=Leber congenital amaurosis|	Info=CLASS=DM;MUT=ALT;ID=CM130725;Ref=G;Alt=A;Start=21793411;End=21793411;HET=0;MAF=0;dbSNP=0;Disease=Leber congenital amaurosis|	SGP2013-1561-1	1
chr15	80460447	80460447	G	T	hom	FAH	FAH:NM_000137:exon6:c.G509T:p.G170V	NM_000137:exon6:c.G509T	FAH:uc002bfn.2:exon5:c.G299T:p.G100V,FAH:uc002bfm.2:exon6:c.G509T:p.G170V	nonsynonymous SNV		0	0	0	Info=CLASS=DM;MUT=ALT;ID=CM119752;Ref=G;Alt=T;Start=80460447;End=80460447;HET=.;MAF=.;dbSNP=.;Disease=Tyrosinaemia 1|	Info=CLASS=DM;MUT=ALT;ID=CM119752;Ref=G;Alt=T;Start=80460447;End=80460447;HET=0;MAF=0;dbSNP=0;Disease=Tyrosinaemia 1|	SGP2014-3616-1	1
chrX	37655338	37655338	G	A	hom	CYBB;CYBB	CYBB:NM_000397:exon6:c.G618A:p.W206X;CYBB:NM_000397:exon6:c.G618A:p.W206X	NM_000397:exon6:c.G618A;NM_000397:exon6:c.G618A	CYBB:uc011mkf.1:exon5:c.G522A:p.W174X,CYBB:uc004ddr.2:exon6:c.G618A:p.W206X;CYBB:uc011mkf.1:exon5:c.G522A:p.W174X,CYBB:uc004ddr.2:exon6:c.G618A:p.W206X	stopgain SNV;stopgain SNV	;	0	4	0	Info=CLASS=DM;MUT=ALT;ID=CM084947;Ref=G;Alt=A;Start=37655338;End=37655338;HET=.;MAF=.;dbSNP=.;Disease=Chronic granulomatous disease||Info=CLASS=DM;MUT=ALT;ID=CD105758;Ref=GTCTTTTGGTACACACATCA;Alt=G;Start=37655330;End=37655349;HET=.;MAF=.;dbSNP=.;Disease=Chronic granulomatous disease|;Info=CLASS=DM;MUT=ALT;ID=CM084947;Ref=G;Alt=A;Start=37655338;End=37655338;HET=.;MAF=.;dbSNP=.;Disease=Chronic gran…	Info=CLASS=DM;MUT=ALT;ID=CM084947;Ref=G;Alt=A;Start=37655338;End=37655338;HET=0;MAF=0;dbSNP=0;Disease=Chronic granulomatous disease|;Info=CLASS=DM;MUT=ALT;ID=CM084947;Ref=G;Alt=A;Start=37655338;End=37655338;HET=0;MAF=0;dbSNP=0;Disease=Chronic granulomatous disease|	SGP2013-1095-1;SGP2013-1276-1	2
chr9	71840268	71840268	G	0	hom	TJP2	TJP2:NM_001170415:exon6:c.1013delG:p.R338fs,TJP2:NM_001170416:exon6:c.1094delG:p.R365fs,TJP2:NM_001170630:exon6:c.1001delG:p.R334fs,TJP2:NM_004817:exon6:c.1001delG:p.R334fs,TJP2:NM_201629:exon6:c.1001delG:p.R334fs,TJP2:NM_001170414:exon7:c.932delG:p.R311fs	NM_001170415:exon6:c.1013delG,NM_001170416:exon6:c.1094delG,NM_001170630:exon6:c.1001delG,NM_004817:exon6:c.1001delG,NM_201629:exon6:c.1001delG,NM_001170414:exon7:c.932delG	TJP2:uc004ahd.3:exon6:c.1001delG:p.R334fs,TJP2:uc004ahe.3:exon6:c.1001delG:p.R334fs,TJP2:uc004ahf.3:exon6:c.1001delG:p.R334fs,TJP2:uc011lru.2:exon6:c.1013delG:p.R338fs,TJP2:uc011lrv.2:exon6:c.1094delG:p.R365fs,TJP2:uc011lrs.2:exon7:c.932delG:p.R311fs,TJP2:uc011lrt.1:exon8:c.932delG:p.R311fs	frameshift deletion		0	0	0	0		SGP2013-1511-1	1
chr2	179393123	179393123	C	T	het	TTN	TTN:NM_003319:exon189:c.G80060A:p.R26687H,TTN:NM_133432:exon190:c.G80435A:p.R26812H,TTN:NM_133437:exon190:c.G80636A:p.R26879H,TTN:NM_133378:exon310:c.G99551A:p.R33184H,TTN:NM_001256850:exon311:c.G102332A:p.R34111H,TTN:NM_001267550:exon361:c.G107255A:p.R35752H	NM_003319:exon189:c.G80060A,NM_133432:exon190:c.G80435A,NM_133437:exon190:c.G80636A,NM_133378:exon310:c.G99551A,NM_001256850:exon311:c.G102332A,NM_001267550:exon361:c.G107255A	UNKNOWN	nonsynonymous SNV		0	0	0	0	0	SGP2014-2021-1	1
chr2	233404513	233404513	G	A	hom	CHRNG	(NM_005199:exon1:c.55+1G>A)	NM_005199:exon1:c.55+1G>A				0	0	0	0	0	SGP2014-4508-1	1
chr15	80445397	80445397	A	G	hom	FAH	FAH:NM_000137:exon1:c.A1G:p.M1V	NM_000137:exon1:c.A1G	FAH:uc002bfm.2:exon1:c.A1G:p.M1V,FAH:uc010unl.2:exon2:c.A1G:p.M1V	nonsynonymous SNV		0	1	0	Info=CLASS=DM;MUT=ALT;ID=HM050018;Ref=A;Alt=G;Start=80445397;End=80445397;HET=.;MAF=.;dbSNP=.;Disease=Tyrosinaemia 1|	Info=CLASS=DM;MUT=ALT;ID=HM050018;Ref=A;Alt=G;Start=80445397;End=80445397;HET=0;MAF=0;dbSNP=0;Disease=Tyrosinaemia 1|	SGP2013-1474-1	1
chr15	44876109	44876109	A	0	hom	SPG11	SPG11:NM_001160227:exon30:c.5769delT:p.S1923fs,SPG11:NM_025137:exon30:c.5769delT:p.S1923fs	NM_001160227:exon30:c.5769delT,NM_025137:exon30:c.5769delT	SPG11:uc010bdw.3:exon1:c.636delT:p.S212fs,SPG11:uc001zty.1:exon10:c.1956delT:p.S652fs,SPG11:uc001ztx.3:exon30:c.5769delT:p.S1923fs,SPG11:uc010ueh.2:exon30:c.5769delT:p.S1923fs,SPG11:uc010uei.2:exon30:c.5769delT:p.S1923fs	frameshift deletion		0	0	0	Info=CLASS=DM;MUT=ALT;ID=CD080909;Ref=TA;Alt=T;Start=44876108;End=44876109;HET=.;MAF=.;dbSNP=rs312262770;Disease=Spastic paraplegia, autosomal recessive|	Info=CLASS=DM;MUT=ALT;ID=CD080909;Ref=TA;Alt=T;Start=44876108;End=44876109;HET=0;MAF=0;dbSNP=rs312262770;Disease=Spastic paraplegia, autosomal recessive|	SGP2014-4297-1	1
chr2	112686960	112686960	A	T	hom	MERTK	MERTK:NM_006343:exon2:c.A325T:p.K109X	NM_006343:exon2:c.A325T	MERTK:uc002thk.1:exon2:c.A325T:p.K109X	stopgain SNV		0	0	0	0	0	SGP2014-3303-1	1
chrX	53575914	53575914	C	T	hom	HUWE1	(NM_031407:exon68:c.10035+6G>A)	NM_031407:exon68:c.10035+6G>A				0	0	0	0	0	SGP2014-4414-1	1
chr2	99006227	99006227	C	T	hom	CNGA3	CNGA3:NM_001079878:exon5:c.C502T:p.L168F,CNGA3:NM_001298:exon6:c.C556T:p.L186F	NM_001079878:exon5:c.C502T,NM_001298:exon6:c.C556T	CNGA3:uc002syu.3:exon5:c.C502T:p.L168F,CNGA3:uc002syt.3:exon6:c.C556T:p.L186F,CNGA3:uc010fij.3:exon6:c.C568T:p.L190F	nonsynonymous SNV		0	0	0	Info=CLASS=DM;MUT=ALT;ID=CM014531;Ref=C;Alt=T;Start=99006227;End=99006227;HET=.;MAF=.;dbSNP=.;Disease=Colour-blindness, total|	Info=CLASS=DM;MUT=ALT;ID=CM014531;Ref=C;Alt=T;Start=99006227;End=99006227;HET=0;MAF=0;dbSNP=0;Disease=Colour-blindness, total|	SGP2014-3197-1	1
chrX	48544159	48544159	G	A	hom	WAS	WAS:NM_000377:exon4:c.G397A:p.E133K	NM_000377:exon4:c.G397A	WAS:uc004dkm.4:exon4:c.G397A:p.E133K	nonsynonymous SNV		0	1	0	Info=CLASS=DM;MUT=ALT;ID=CM951328;Ref=G;Alt=A;Start=48544159;End=48544159;HET=.;MAF=.;dbSNP=.;Disease=Wiskott-Aldrich syndrome||Info=CLASS=DM?;MUT=ALT;ID=CM072113;Ref=G;Alt=C;Start=48544159;End=48544159;HET=.;MAF=.;dbSNP=.;Disease=Thrombocytopaenia	Info=CLASS=DM;MUT=ALT;ID=CM951328;Ref=G;Alt=A;Start=48544159;End=48544159;HET=0;MAF=0;dbSNP=0;Disease=Wiskott-Aldrich syndrome||Info=CLASS=DM?;MUT=ALT;ID=CM072113;Ref=G;Alt=C;Start=48544159;End=48544159;HET=0;MAF=0;dbSNP=0;Disease=Thrombocytopaenia	SGP2013-1119-1	1
chr2	99012588	99012588	T	C	het	CNGA3	CNGA3:NM_001079878:exon7:c.T901C:p.C301R,CNGA3:NM_001298:exon8:c.T955C:p.C319R	NM_001079878:exon7:c.T901C,NM_001298:exon8:c.T955C	CNGA3:uc002syu.3:exon7:c.T901C:p.C301R,CNGA3:uc002syt.3:exon8:c.T955C:p.C319R,CNGA3:uc010fij.3:exon8:c.T967C:p.C323R	nonsynonymous SNV		0	0	0	0	0	SGP2014-2652-1	1
chr2	47604159	47604159	0	C	hom	EPCAM;EPCAM	EPCAM:NM_002354:exon5:c.499dupC:p.L166fs	NM_002354:exon5:c.499dupC	EPCAM:uc002rvx.3:exon5:c.499dupC:p.L166fs	frameshift insertion		0	4	0	Info=CLASS=DM;MUT=ALT;ID=CI0910147;Ref=T;Alt=TC;Start=47604159;End=47604159;HET=.;MAF=.;dbSNP=.;Disease=Congenital tufting enteropathy|	Info=CLASS=DM;MUT=ALT;ID=CI0910147;Ref=T;Alt=TC;Start=47604159;End=47604159;HET=0;MAF=0;dbSNP=0;Disease=Congenital tufting enteropathy||Info=CLASS=DM;MUT=ALT;ID=CS112788;Ref=A;Alt=G;Start=47604151;End=47604151;HET=0;MAF=0;dbSNP=0;Disease=Congenital tufting enteropathy|	SGP2014-5237-1	1
chr2	38298394	38298394	C	T	het	CYP1B1	CYP1B1:NM_000104:exon3:c.G1103A:p.R368H	NM_000104:exon3:c.G1103A	CYP1B1:uc002rqo.2:exon3:c.G1103A:p.R368H	nonsynonymous SNV	rs28936414	0.0009	5	1	Info=CLASS=DM;MUT=ALT;ID=CM000137;Ref=C;Alt=T;Start=38298394;End=38298394;HET=0.01;MAF=0.0042/21;dbSNP=rs79204362;Disease=Glaucoma, primary congenital||Info=CLASS=DM;MUT=ALT;ID=CM000137;Ref=C;Alt=T;Start=38298394;End=38298394;HET=0.01;MAF=0.0042/21;dbSNP=rs79204362;Disease=Glaucoma, primary congenital|Info=CLASS=DM;MUT=ALT;ID=CM000137;Ref=C;Alt=T;Start=38298394;End=38298394;HET=0.01;MAF=0.0042/21…	Info=CLASS=DM;MUT=ALT;ID=CM087789;Ref=C;Alt=A;Start=38298394;End=38298394;HET=0;MAF=0;dbSNP=0;Disease=Glaucoma, primary congenital||Info=CLASS=DM;MUT=ALT;ID=CM000137;Ref=C;Alt=T;Start=38298394;End=38298394;HET=0;MAF=0.001/2;dbSNP=rs79204362;Disease=Glaucoma, primary congenital|Info=CLASS=DM;MUT=ALT;ID=CM000137;Ref=C;Alt=T;Start=38298394;End=38298394;HET=0;MAF=0.001/2;dbSNP=rs79204362;Disease=Glau…	SGP2013-1544-1	1
chr5	70883379	70883379	C	T	hom	MCCC2	MCCC2:NM_022132:exon1:c.C127T:p.Q43X	NM_022132:exon1:c.C127T	MCCC2:uc003kbs.4:exon1:c.C127T:p.Q43X,MCCC2:uc010iyv.1:exon1:c.C127T:p.Q43X	stopgain SNV		0	0	0	Info=CLASS=DM;MUT=ALT;ID=CM053317;Ref=C;Alt=T;Start=70883379;End=70883379;HET=.;MAF=.;dbSNP=.;Disease=3-methylcrotonyl-CoA carboxylase deficiency|	Info=CLASS=DM;MUT=ALT;ID=CM053317;Ref=C;Alt=T;Start=70883379;End=70883379;HET=0;MAF=0;dbSNP=0;Disease=3-methylcrotonyl-CoA carboxylase deficiency|	SGP2014-3633-1	1
chr6	33146854	33146854	C	T	hom	COL11A2	COL11A2:NM_080679:exon13:c.G1286A:p.R429Q,COL11A2:NM_080681:exon14:c.G1349A:p.R450Q,COL11A2:NM_080680:exon16:c.G1607A:p.R536Q	NM_080679:exon13:c.G1286A,NM_080681:exon14:c.G1349A,NM_080680:exon16:c.G1607A	COL11A2:uc003ocz.1:exon13:c.G1286A:p.R429Q,COL11A2:uc003ocy.1:exon14:c.G1349A:p.R450Q,COL11A2:uc003ocx.1:exon16:c.G1607A:p.R536Q	nonsynonymous SNV		0	1	0	0	0	SGP2013-0374-1	1
chr17	78086424	78086424	C	T	hom	GAA	GAA:NM_000152:exon13:c.C1802T:p.S601L,GAA:NM_001079804:exon13:c.C1802T:p.S601L,GAA:NM_001079803:exon14:c.C1802T:p.S601L	NM_000152:exon13:c.C1802T,NM_001079804:exon13:c.C1802T,NM_001079803:exon14:c.C1802T	GAA:uc002jxp.3:exon13:c.C1802T:p.S601L,GAA:uc002jxq.3:exon13:c.C1802T:p.S601L,GAA:uc002jxo.3:exon14:c.C1802T:p.S601L	nonsynonymous SNV		0	0	0	Info=CLASS=DM;MUT=ALT;ID=CM114936;Ref=C;Alt=A;Start=78086424;End=78086424;HET=.;MAF=.;dbSNP=.;Disease=Glycogen storage disease 2, infantile-onset||Info=CLASS=DM;MUT=ALT;ID=CM070140;Ref=C;Alt=G;Start=78086424;End=78086424;HET=.;MAF=.;dbSNP=rs374470794;Disease=Glycogen storage disease 2|Info=CLASS=DM?;MUT=ALT;ID=CM120529;Ref=C;Alt=T;Start=78086424;End=78086424;HET=.;MAF=.;dbSNP=.;Disease=Glycogen s…	Info=CLASS=DM?;MUT=ALT;ID=CM120529;Ref=C;Alt=T;Start=78086424;End=78086424;HET=0;MAF=0;dbSNP=0;Disease=Glycogen storage disease 2, infantile-onset||Info=CLASS=DM;MUT=ALT;ID=CM070140;Ref=C;Alt=G;Start=78086424;End=78086424;HET=0;MAF=0;dbSNP=0;Disease=Glycogen storage disease 2|Info=CLASS=DM;MUT=ALT;ID=CM114936;Ref=C;Alt=A;Start=78086424;End=78086424;HET=0;MAF=0;dbSNP=0;Disease=Glycogen storage dis…	SGP2014-3666-1	1
chr2	179576880	179576880	C	T	het	TTN	TTN:NM_133378:exon93:c.G23945A:p.C7982Y,TTN:NM_001256850:exon94:c.G26726A:p.C8909Y,TTN:NM_001267550:exon96:c.G27677A:p.C9226Y	NM_133378:exon93:c.G23945A,NM_001256850:exon94:c.G26726A,NM_001267550:exon96:c.G27677A	TTN:uc002umz.1:exon51:c.G13928A:p.C4643Y	nonsynonymous SNV		0	2	1	0	0	SGP2014-1893-1	1
chr3	15685829	15685829	C	T	hom	BTD	BTD:NM_000060:exon4:c.C466T:p.Q156X	NM_000060:exon4:c.C466T	BTD:uc003cah.3:exon4:c.C466T:p.Q156X,BTD:uc011avv.2:exon4:c.C472T:p.Q158X,BTD:uc011avx.2:exon4:c.C406T:p.Q136X,BTD:uc011avw.2:exon6:c.C472T:p.Q158X	stopgain SNV		0	0	0	Info=CLASS=DM;MUT=ALT;ID=CM000662;Ref=C;Alt=T;Start=15685829;End=15685829;HET=.;MAF=.;dbSNP=rs397514362;Disease=Biotinidase deficiency|	Info=CLASS=DM;MUT=ALT;ID=CM000662;Ref=C;Alt=T;Start=15685829;End=15685829;HET=0;MAF=0;dbSNP=0;Disease=Biotinidase deficiency|	SGP2014-3605-1	1
chr1	68896832	68896832	C	0	hom	RPE65	RPE65:NM_000329:exon13:c.1366delG:p.E456fs	NM_000329:exon13:c.1366delG	RPE65:uc001dei.1:exon13:c.1366delG:p.E456fs	frameshift deletion		0	0	0	0	0	SGP2014-2751-1	1
chr1	216420460	216420460	C	A	het	USH2A	USH2A:NM_007123:exon13:c.G2276T:p.C759F,USH2A:NM_206933:exon13:c.G2276T:p.C759F	NM_007123:exon13:c.G2276T,NM_206933:exon13:c.G2276T	USH2A:uc001hku.1:exon13:c.G2276T:p.C759F,USH2A:uc001hkv.3:exon13:c.G2276T:p.C759F	nonsynonymous SNV	rs80338902	0.0005	0	0	Info=CLASS=DM?;MUT=ALT;ID=CM001372;Ref=C;Alt=A;Start=216420460;End=216420460;HET=.;MAF=0.0002/1;dbSNP=rs80338902;Disease=Retinitis pigmentosa, recessive, no hearing loss||Info=CLASS=DM?;MUT=ALT;ID=CM001372;Ref=C;Alt=A;Start=216420460;End=216420460;HET=.;MAF=0.0002/1;dbSNP=rs80338902;Disease=Retinitis pigmentosa, recessive, no hearing loss|Info=CLASS=DM?;MUT=ALT;ID=CM001372;Ref=C;Alt=A;Start=21642…	Info=CLASS=DM;MUT=ALT;ID=CM001372;Ref=C;Alt=A;Start=216420460;End=216420460;HET=0;MAF=0.001/1;dbSNP=rs80338902;Disease=Retinitis pigmentosa, recessive, no hearing loss|	SGP2014-2850-2	1
chr2	99013090	99013090	G	A	hom	CNGA3	CNGA3:NM_001079878:exon7:c.G1403A:p.C468Y,CNGA3:NM_001298:exon8:c.G1457A:p.C486Y	NM_001079878:exon7:c.G1403A,NM_001298:exon8:c.G1457A	CNGA3:uc002syu.3:exon7:c.G1403A:p.C468Y,CNGA3:uc002syt.3:exon8:c.G1457A:p.C486Y,CNGA3:uc010fij.3:exon8:c.G1469A:p.C490Y	nonsynonymous SNV		0	0	0	0	0	SGP2014-3287-1	1
chr2	170350260	170350260	G	A	hom	BBS5;BBS5	BBS5:NM_152384:exon7:c.532G>A:p.G178R	NM_152384:exon7:c.532G>A	BBS5:uc002uet.3:exon7:c.532G>A:p.G178R,BBS5:uc010fpw.3:exon7:c.532G>A:p.G178R,KLHL41:uc010zdh.1:exon7:c.532G>A:p.G178R	nonsynonymous SNV		0	0	0	0		SGP2014-4105-1	1
chr17	48272619	48272619	C	T	het	COL1A1	COL1A1:NM_000088:exon19:c.G1273A:p.G425S	NM_000088:exon19:c.G1273A	COL1A1:uc002iqm.3:exon19:c.G1273A:p.G425S	nonsynonymous SNV	rs72648330	0	0	0	Info=CLASS=DM;MUT=ALT;ID=CM930143;Ref=C;Alt=T;Start=48272619;End=48272619;HET=.;MAF=.;dbSNP=rs72648330;Disease=Osteogenesis imperfecta II|	Info=CLASS=DM;MUT=ALT;ID=CM930143;Ref=C;Alt=T;Start=48272619;End=48272619;HET=0;MAF=0;dbSNP=rs72648330;Disease=Osteogenesis imperfecta II|	SGP2014-4580-1	1
chr3	38622465	38622465	0	C	hom	SCN5A	SCN5A:NM_000335:exon17:c.3184_3185insG:p.D1062fs,SCN5A:NM_001099404:exon17:c.3184_3185insG:p.D1062fs,SCN5A:NM_001099405:exon17:c.3184_3185insG:p.D1062fs,SCN5A:NM_001160160:exon17:c.3184_3185insG:p.D1062fs,SCN5A:NM_001160161:exon17:c.3184_3185insG:p.D1062fs,SCN5A:NM_198056:exon17:c.3184_3185insG:p.D1062fs	NM_000335:exon17:c.3184_3185insG,NM_001099404:exon17:c.3184_3185insG,NM_001099405:exon17:c.3184_3185insG,NM_001160160:exon17:c.3184_3185insG,NM_001160161:exon17:c.3184_3185insG,NM_198056:exon17:c.3184_3185insG	SCN5A:uc021wvw.1:exon8:c.2017_2018insG:p.D673fs,SCN5A:uc021wvi.1:exon14:c.2782_2783insG:p.D928fs,SCN5A:uc021wvj.1:exon14:c.2782_2783insG:p.D928fs,SCN5A:uc021wvk.1:exon16:c.3184_3185insG:p.D1062fs,SCN5A:uc021wvl.1:exon16:c.3184_3185insG:p.D1062fs,SCN5A:uc021wvm.1:exon16:c.3184_3185insG:p.D1062fs,SCN5A:uc021wvn.1:exon16:c.3184_3185insG:p.D1062fs,SCN5A:uc021wvo.1:exon16:c.3184_3185insG:p.D1062fs,SCN…	frameshift insertion		0	1	0	0		SGP2014-1951-1	1
chr1	216348792	216348792	C	A	hom	USH2A	USH2A:NM_007123:exon21:c.G4429T:p.G1477X,USH2A:NM_206933:exon21:c.G4429T:p.G1477X	NM_007123:exon21:c.G4429T,NM_206933:exon21:c.G4429T	USH2A:uc001hku.1:exon21:c.G4429T:p.G1477X,USH2A:uc001hkv.3:exon21:c.G4429T:p.G1477X	stopgain SNV		0	0	0	0	0	SGP2014-3195-1	1
chr7	117144344	117144344	C	T	het	CFTR	CFTR:NM_000492:exon2:c.91C>T:p.R31C	NM_000492:exon2:c.91C>T	CFTR:uc003vjd.3:exon2:c.91C>T:p.R31C	nonsynonymous SNV	rs1800073	0.00139776	7	3	Info=CLASS=DM;MUT=ALT;ID=CM931139;Ref=C;Alt=T;Start=117144344;End=117144344;HET=.;MAF=0.0014/7;dbSNP=rs1800073;Disease=Pancreatitis||Info=CLASS=DM;MUT=ALT;ID=CM931139;Ref=C;Alt=T;Start=117144344;End=117144344;HET=.;MAF=0.0014/7;dbSNP=rs1800073;Disease=Pancreatitis|Info=CLASS=DM;MUT=ALT;ID=CM931139;Ref=C;Alt=T;Start=117144344;End=117144344;HET=.;MAF=0.0014/7;dbSNP=rs1800073;Disease=Pancreatitis|In…	Info=CLASS=DM;MUT=ALT;ID=CM931139;Ref=C;Alt=T;Start=117144344;End=117144344;HET=0;MAF=0.002/4;dbSNP=rs1800073;Disease=Pancreatitis||Info=CLASS=DM;MUT=ALT;ID=CM931139;Ref=C;Alt=T;Start=117144344;End=117144344;HET=0;MAF=0.002/4;dbSNP=rs1800073;Disease=Pancreatitis|Info=CLASS=DM;MUT=ALT;ID=CM931139;Ref=C;Alt=T;Start=117144344;End=117144344;HET=0;MAF=0.002/4;dbSNP=rs1800073;Disease=Pancreatitis|Info=…	SGP2014-6363-1	1
chr1	197396689	197396689	C	T	hom	CRB1	CRB1:NM_001193640:exon5:c.C1898T:p.T633M,CRB1:NM_201253:exon7:c.C2234T:p.T745M,CRB1:NM_001257965:exon9:c.C2027T:p.T676M	NM_001193640:exon5:c.C1898T,NM_201253:exon7:c.C2234T,NM_001257965:exon9:c.C2027T	CRB1:uc001gub.1:exon3:c.C1181T:p.T394M,CRB1:uc010ppd.2:exon3:c.C677T:p.T226M,CRB1:uc009wza.3:exon5:c.C1898T:p.T633M,CRB1:uc001gtz.3:exon7:c.C2234T:p.T745M,CRB1:uc010poz.2:exon9:c.C2027T:p.T676M	nonsynonymous SNV	rs28939720	0	0	0	Info=CLASS=DM;MUT=ALT;ID=CM131121;Ref=C;Alt=A;Start=197396689;End=197396689;HET=.;MAF=.;dbSNP=.;Disease=Leber congenital amaurosis||Info=CLASS=DM;MUT=ALT;ID=CM992150;Ref=C;Alt=T;Start=197396689;End=197396689;HET=.;MAF=.;dbSNP=rs28939720;Disease=Retinitis pigmentosa 12|Info=CLASS=DM;MUT=ALT;ID=CM992150;Ref=C;Alt=T;Start=197396689;End=197396689;HET=.;MAF=.;dbSNP=rs28939720;Disease=Retinitis pigment…	Info=CLASS=DM;MUT=ALT;ID=CM131121;Ref=C;Alt=A;Start=197396689;End=197396689;HET=0;MAF=0;dbSNP=0;Disease=Leber congenital amaurosis||Info=CLASS=DM;MUT=ALT;ID=CM992150;Ref=C;Alt=T;Start=197396689;End=197396689;HET=0;MAF=0;dbSNP=rs28939720;Disease=Retinitis pigmentosa 12	SGP2014-3268-1	1
chr2	179473057	179473057	C	T	het	TTN	TTN:NM_003319:exon103:c.G25358A:p.R8453H,TTN:NM_133432:exon104:c.G25733A:p.R8578H,TTN:NM_133437:exon104:c.G25934A:p.R8645H,TTN:NM_133378:exon224:c.G44849A:p.R14950H,TTN:NM_001256850:exon225:c.G47630A:p.R15877H,TTN:NM_001267550:exon275:c.G52553A:p.R17518H	NM_003319:exon103:c.G25358A,NM_133432:exon104:c.G25733A,NM_133437:exon104:c.G25934A,NM_133378:exon224:c.G44849A,NM_001256850:exon225:c.G47630A,NM_001267550:exon275:c.G52553A	UNKNOWN	nonsynonymous SNV		0	0	0	0	0	SGP2014-2048-1	1
chr15	43348565	43348565	G	T	hom	UBR1	UBR1:NM_174916:exon11:c.C1258A:p.Q420K	NM_174916:exon11:c.C1258A	UBR1:uc001zqq.3:exon11:c.C1258A:p.Q420K,UBR1:uc010udk.1:exon11:c.C1258A:p.Q420K	nonsynonymous SNV		0	0	0	0	0	SGP2014-5025-1	1
chr2	71741019	71741019	A	G	hom	DYSF	DYSF:NM_001130455:exon6:c.A634G:p.K212E,DYSF:NM_001130976:exon6:c.A631G:p.K211E,DYSF:NM_001130977:exon6:c.A631G:p.K211E,DYSF:NM_001130978:exon6:c.A631G:p.K211E,DYSF:NM_001130983:exon6:c.A634G:p.K212E,DYSF:NM_001130984:exon6:c.A634G:p.K212E,DYSF:NM_001130986:exon6:c.A634G:p.K212E,DYSF:NM_003494:exon6:c.A631G:p.K211E,DYSF:NM_001130979:exon7:c.A724G:p.K242E,DYSF:NM_001130980:exon7:c.A724G:p.K242E,DY…	NM_001130455:exon6:c.A634G,NM_001130976:exon6:c.A631G,NM_001130977:exon6:c.A631G,NM_001130978:exon6:c.A631G,NM_001130983:exon6:c.A634G,NM_001130984:exon6:c.A634G,NM_001130986:exon6:c.A634G,NM_003494:exon6:c.A631G,NM_001130979:exon7:c.A724G,NM_001130980:exon7:c.A724G,NM_001130981:exon7:c.A724G,NM_001130982:exon7:c.A727G,NM_001130985:exon7:c.A727G,NM_001130987:exon7:c.A727G	DYSF:uc002sie.3:exon6:c.A631G:p.K211E,DYSF:uc002sif.3:exon6:c.A634G:p.K212E,DYSF:uc002sig.4:exon6:c.A631G:p.K211E,DYSF:uc010fee.3:exon6:c.A631G:p.K211E,DYSF:uc010feh.3:exon6:c.A631G:p.K211E,DYSF:uc010fej.3:exon6:c.A634G:p.K212E,DYSF:uc010fel.3:exon6:c.A634G:p.K212E,DYSF:uc010fem.3:exon6:c.A634G:p.K212E,DYSF:uc010fef.3:exon7:c.A724G:p.K242E,DYSF:uc010feg.3:exon7:c.A724G:p.K242E,DYSF:uc010fei.3:exo…	nonsynonymous SNV		0	1	1	0	0	SGP2014-3131-1	1
chr15	42681295	42681295	G	A	hom	CAPN3;CAPN3	(NM_173087:exon5:c.801+1G>A,NM_000070:exon5:c.801+1G>A,NM_024344:exon5:c.801+1G>A);(NM_173087:exon5:c.801+1G>A,NM_000070:exon5:c.801+1G>A,NM_024344:exon5:c.801+1G>A)	NM_173087:exon5:c.801+1G>A,NM_000070:exon5:c.801+1G>A,NM_024344:exon5:c.801+1G>A;NM_173087:exon5:c.801+1G>A,NM_000070:exon5:c.801+1G>A,NM_024344:exon5:c.801+1G>A	;	;	;	0	0	0	Info=CLASS=DM;MUT=ALT;ID=CS982106;Ref=G;Alt=A;Start=42681295;End=42681295;HET=.;MAF=.;dbSNP=.;Disease=Muscular dystrophy, limb girdle||Info=CLASS=DM;MUT=ALT;ID=CS982106;Ref=G;Alt=A;Start=42681295;End=42681295;HET=.;MAF=.;dbSNP=.;Disease=Muscular dystrophy, limb girdle|Info=CLASS=DM;MUT=ALT;ID=CS129339;Ref=G;Alt=C;Start=42681295;End=42681295;HET=.;MAF=.;dbSNP=.;Disease=Muscular dystrophy, limb gir…	Info=CLASS=DM;MUT=ALT;ID=CS982106;Ref=G;Alt=A;Start=42681295;End=42681295;HET=0;MAF=0;dbSNP=0;Disease=Muscular dystrophy, limb girdle||Info=CLASS=DM;MUT=ALT;ID=CS982106;Ref=G;Alt=A;Start=42681295;End=42681295;HET=0;MAF=0;dbSNP=0;Disease=Muscular dystrophy, limb girdle|Info=CLASS=DM;MUT=ALT;ID=CS129339;Ref=G;Alt=C;Start=42681295;End=42681295;HET=0;MAF=0;dbSNP=0;Disease=Muscular dystrophy, limb gir…	SGP2014-3111-1;SGP2014-3123-1	2
chr17	40481660	40481660	C	T	het	STAT3	STAT3:NM_003150:exon13:c.G1145A:p.R382Q,STAT3:NM_139276:exon13:c.G1145A:p.R382Q,STAT3:NM_213662:exon13:c.G1145A:p.R382Q	NM_003150:exon13:c.G1145A,NM_139276:exon13:c.G1145A,NM_213662:exon13:c.G1145A	STAT3:uc010wgh.1:exon12:c.G851A:p.R284Q,STAT3:uc002hzk.1:exon13:c.G1145A:p.R382Q,STAT3:uc002hzl.1:exon13:c.G1145A:p.R382Q,STAT3:uc002hzm.1:exon13:c.G1145A:p.R382Q,STAT3:uc002hzn.1:exon13:c.G1145A:p.R382Q	nonsynonymous SNV	rs113994136	0	2	0	Info=CLASS=DM;MUT=ALT;ID=CM074585;Ref=C;Alt=T;Start=40481660;End=40481660;HET=.;MAF=.;dbSNP=rs113994136;Disease=Hyper-IgE syndrome||Info=CLASS=DM;MUT=ALT;ID=CM074585;Ref=C;Alt=T;Start=40481660;End=40481660;HET=.;MAF=.;dbSNP=rs113994136;Disease=Hyper-IgE syndrome|Info=CLASS=DM;MUT=ALT;ID=CM074585;Ref=C;Alt=T;Start=40481660;End=40481660;HET=.;MAF=.;dbSNP=rs113994136;Disease=Hyper-IgE syndrome|Info=…	Info=CLASS=DM;MUT=ALT;ID=CM076545;Ref=C;Alt=A;Start=40481660;End=40481660;HET=0;MAF=0;dbSNP=rs113994136;Disease=Hyper-IgE syndrome||Info=CLASS=DM;MUT=ALT;ID=CM074585;Ref=C;Alt=T;Start=40481660;End=40481660;HET=0;MAF=0;dbSNP=rs113994136;Disease=Hyper-IgE syndrome|Info=CLASS=DM;MUT=ALT;ID=CM074585;Ref=C;Alt=T;Start=40481660;End=40481660;HET=0;MAF=0;dbSNP=rs113994136;Disease=Hyper-IgE syndrome|Info=…	SGP2013-1111-1	1
chr4	52894966	52894976	TAGTCTGTGCT	0	hom	SGCB	SGCB:NM_000232:exon4:c.541_551del:p.181_184del	NM_000232:exon4:c.541_551del	SGCB:uc011bzp.1:exon3:c.331_341del:p.111_114del,SGCB:uc003gzj.2:exon4:c.541_551del:p.181_184del	frameshift deletion		0	0	1	Info=CLASS=DM;MUT=ALT;ID=CM981793;Ref=T;Alt=C;Start=52894966;End=52894966;HET=.;MAF=.;dbSNP=.;Disease=Muscular dystrophy, progressive||Info=CLASS=DM;MUT=ALT;ID=CM951159;Ref=A;Alt=C;Start=52894965;End=52894965;HET=.;MAF=.;dbSNP=rs104893868;Disease=Muscular dystrophy, limb girdle||Info=CLASS=DM;MUT=ALT;ID=CD109178;Ref=ATAGTCTGTGCT;Alt=A;Start=52894965;End=52894976;HET=.;MAF=.;dbSNP=.;Disease=Muscul…	Info=CLASS=DM;MUT=ALT;ID=CM981793;Ref=T;Alt=C;Start=52894966;End=52894966;HET=0;MAF=0;dbSNP=0;Disease=Muscular dystrophy, progressive||Info=CLASS=DM;MUT=ALT;ID=CM951159;Ref=A;Alt=C;Start=52894965;End=52894965;HET=0;MAF=0;dbSNP=rs104893868;Disease=Muscular dystrophy, limb girdle||Info=CLASS=DM;MUT=ALT;ID=CD109178;Ref=ATAGTCTGTGCT;Alt=A;Start=52894965;End=52894976;HET=0;MAF=0;dbSNP=0;Disease=Muscul…	SGP2014-4796-1	1
chr11	118374172	118374175	CAGT	0	het	KMT2A	KMT2A:NM_001197104:exon27:c.7565_7568del:p.2522_2523del,KMT2A:NM_005933:exon27:c.7556_7559del:p.2519_2520del	NM_001197104:exon27:c.7565_7568del,NM_005933:exon27:c.7556_7559del	KMT2A:uc001pta.3:exon27:c.7556_7559del:p.2519_2520del,KMT2A:uc001ptb.3:exon27:c.7565_7568del:p.2522_2523del	frameshift deletion		0	2	0	0		SGP2013-0489-1	1
chr14	50750708	50750708	T	C	hom	L2HGDH	L2HGDH:NM_024884:exon5:c.A584G:p.Y195C	NM_024884:exon5:c.A584G	L2HGDH:uc001wxu.3:exon5:c.A584G:p.Y195C,L2HGDH:uc010tqn.2:exon5:c.A584G:p.Y195C,L2HGDH:uc010tqo.1:exon5:c.A584G:p.Y195C	nonsynonymous SNV		0	0	0	Info=CLASS=DM;MUT=ALT;ID=CM087991;Ref=T;Alt=C;Start=50750708;End=50750708;HET=.;MAF=.;dbSNP=.;Disease=L-2-Hydroxyglutaric aciduria|	Info=CLASS=DM;MUT=ALT;ID=CM087991;Ref=T;Alt=C;Start=50750708;End=50750708;HET=0;MAF=0;dbSNP=0;Disease=L-2-Hydroxyglutaric aciduria|	SGP2014-3632-1	1
chr21	46875961	46875961	G	A	hom	COL18A1	COL18A1:NM_030582:exon1:c.517G>A:p.G173S	NM_030582:exon1:c.517G>A	COL18A1:uc002zhi.3:exon1:c.517G>A:p.G173S	nonsynonymous SNV	rs62000960	0.00159744	18	2	0		SGP2014-2956-2	1
chr18	48603057	48603057	C	T	het	SMAD4	SMAD4:NM_005359:exon11:c.C1358T:p.T453I	NM_005359:exon11:c.C1358T	SMAD4:uc002lfb.4:exon7:c.C893T:p.T298I,SMAD4:uc010xdp.2:exon11:c.C1358T:p.T453I	nonsynonymous SNV		0	0	0	0	0	SGP2014-2035-1	1
chr2	179417404	179417404	G	A	het	TTN	TTN:NM_003319:exon163:c.C63028T:p.Q21010X,TTN:NM_133432:exon164:c.C63403T:p.Q21135X,TTN:NM_133437:exon164:c.C63604T:p.Q21202X,TTN:NM_133378:exon284:c.C82519T:p.Q27507X,TTN:NM_001256850:exon285:c.C85300T:p.Q28434X,TTN:NM_001267550:exon335:c.C90223T:p.Q30075X	NM_003319:exon163:c.C63028T,NM_133432:exon164:c.C63403T,NM_133437:exon164:c.C63604T,NM_133378:exon284:c.C82519T,NM_001256850:exon285:c.C85300T,NM_001267550:exon335:c.C90223T	UNKNOWN	stopgain SNV		0	0	0	0	0	SGP2014-2039-1	1
chr12	48368020	48368020	G	T	het	COL2A1	COL2A1:NM_033150:exon52:c.C3962A:p.T1321N,COL2A1:NM_001844:exon53:c.C4169A:p.T1390N	NM_033150:exon52:c.C3962A,NM_001844:exon53:c.C4169A	COL2A1:uc001rqt.3:exon3:c.C512A:p.T171N,COL2A1:uc001rqv.3:exon52:c.C3962A:p.T1321N,COL2A1:uc001rqu.3:exon53:c.C4169A:p.T1390N	nonsynonymous SNV		0	0	0	Info=CLASS=DM;MUT=ALT;ID=CM001088;Ref=G;Alt=T;Start=48368020;End=48368020;HET=.;MAF=.;dbSNP=.;Disease=Achondrogenesis II-hypochondrogenesis|	Info=CLASS=DM;MUT=ALT;ID=CM001088;Ref=G;Alt=T;Start=48368020;End=48368020;HET=0;MAF=0;dbSNP=0;Disease=Achondrogenesis II-hypochondrogenesis|	SGP2014-3102-1	1
chr13	52509095	52509095	G	0	hom	ATP7B	ATP7B:NM_001005918:exon17:c.3574delC:p.Q1192fs,ATP7B:NM_000053:exon21:c.4195delC:p.Q1399fs,ATP7B:NM_001243182:exon22:c.3862delC:p.Q1288fs	NM_001005918:exon17:c.3574delC,NM_000053:exon21:c.4195delC,NM_001243182:exon22:c.3862delC	ATP7B:uc010adv.2:exon13:c.2905delC:p.Q969fs,ATP7B:uc001vfv.2:exon14:c.2011delC:p.Q671fs,ATP7B:uc010tgs.1:exon14:c.1828delC:p.Q610fs,ATP7B:uc001vfx.2:exon17:c.3574delC:p.Q1192fs,ATP7B:uc010tgt.1:exon20:c.4000delC:p.Q1334fs,ATP7B:uc010tgv.1:exon20:c.3961delC:p.Q1321fs,ATP7B:uc001vfw.2:exon21:c.4195delC:p.Q1399fs,ATP7B:uc010tgu.1:exon21:c.4051delC:p.Q1351fs,ATP7B:uc001vfy.2:exon22:c.3862delC:p.Q1288…	frameshift deletion		0	2	1	Info=CLASS=DM;MUT=ALT;ID=CD004379;Ref=TG;Alt=T;Start=52509094;End=52509095;HET=.;MAF=.;dbSNP=.;Disease=Wilson disease|	Info=CLASS=DM;MUT=ALT;ID=CD004379;Ref=TG;Alt=T;Start=52509094;End=52509095;HET=0;MAF=0;dbSNP=0;Disease=Wilson disease|	SGP2013-1452-1	1
chr12	88471040	88471040	C	A	hom	CEP290	CEP290:NM_025114:exon41:c.G5668T:p.G1890X	NM_025114:exon41:c.G5668T	CEP290:uc001taq.3:exon16:c.G2848T:p.G950X,CEP290:uc001tar.3:exon41:c.G5668T:p.G1890X	stopgain SNV	rs137852832	0	0	0	Info=CLASS=DM;MUT=ALT;ID=CM061683;Ref=C;Alt=A;Start=88471040;End=88471040;HET=.;MAF=0.0002/1;dbSNP=rs137852832;Disease=Joubert syndrome||Info=CLASS=DM;MUT=ALT;ID=CM061683;Ref=C;Alt=A;Start=88471040;End=88471040;HET=.;MAF=0.0002/1;dbSNP=rs137852832;Disease=Joubert syndrome|Info=CLASS=DM;MUT=ALT;ID=CM061683;Ref=C;Alt=A;Start=88471040;End=88471040;HET=.;MAF=0.0002/1;dbSNP=rs137852832;Disease=Joubert…	Info=CLASS=DM;MUT=ALT;ID=CM061683;Ref=C;Alt=A;Start=88471040;End=88471040;HET=0;MAF=0;dbSNP=rs137852832;Disease=Joubert syndrome||Info=CLASS=DM;MUT=ALT;ID=CM061683;Ref=C;Alt=A;Start=88471040;End=88471040;HET=0;MAF=0;dbSNP=rs137852832;Disease=Joubert syndrome	SGP2014-2774-1	1
chr19	36333146	36333149	TTAG	0	het	NPHS1;NPHS1	NPHS1:NM_004646:exon19:c.2540_2543del:p.847_848del;NPHS1:NM_004646:exon19:c.2540_2543del:p.847_848del	NM_004646:exon19:c.2540_2543del;NM_004646:exon19:c.2540_2543del	NPHS1:uc002oby.3:exon19:c.2540_2543del:p.847_848del;NPHS1:uc002oby.3:exon19:c.2540_2543del:p.847_848del	frameshift deletion;frameshift deletion	;	0	2	0	Info=CLASS=DM;MUT=ALT;ID=CD098891;Ref=CTTAG;Alt=C;Start=36333145;End=36333149;HET=.;MAF=.;dbSNP=.;Disease=Congenital nephrotic syndrome, Finnish type|;Info=CLASS=DM;MUT=ALT;ID=CD098891;Ref=CTTAG;Alt=C;Start=36333145;End=36333149;HET=.;MAF=.;dbSNP=.;Disease=Congenital nephrotic syndrome, Finnish type|	Info=CLASS=DM;MUT=ALT;ID=CD098891;Ref=CTTAG;Alt=C;Start=36333145;End=36333149;HET=0;MAF=0;dbSNP=0;Disease=Congenital nephrotic syndrome, Finnish type||Info=CLASS=DM;MUT=ALT;ID=CM044921;Ref=G;Alt=A;Start=36333137;End=36333137;HET=0;MAF=0;dbSNP=0;Disease=Congenital nephrotic syndrome, Finnish type|;Info=CLASS=DM;MUT=ALT;ID=CD098891;Ref=CTTAG;Alt=C;Start=36333145;End=36333149;HET=0;MAF=0;dbSNP=0;Dis…	SGP2014-1613-1;SGP2014-1614-1	2
chr4	80993581	80993581	A	G	hom	ANTXR2;ANTXR2;ANTXR2;ANTXR2;ANTXR2	ANTXR2:NM_001145794:exon1:c.T134C:p.L45P,ANTXR2:NM_058172:exon1:c.T134C:p.L45P;ANTXR2:NM_001145794:exon1:c.134T>C:p.L45P,ANTXR2:NM_058172:exon1:c.134T>C:p.L45P;ANTXR2:NM_001145794:exon1:c.T134C:p.L45P,ANTXR2:NM_058172:exon1:c.T134C:p.L45P;ANTXR2:NM_001145794:exon1:c.T134C:p.L45P,ANTXR2:NM_058172:exon1:c.T134C:p.L45P;ANTXR2:NM_001145794:exon1:c.134T>C:p.L45P,ANTXR2:NM_058172:exon1:c.134T>C:p.L45P	NM_001145794:exon1:c.T134C,NM_058172:exon1:c.T134C;NM_001145794:exon1:c.134T>C,NM_058172:exon1:c.134T>C;NM_001145794:exon1:c.T134C,NM_058172:exon1:c.T134C;NM_001145794:exon1:c.T134C,NM_058172:exon1:c.T134C;NM_001145794:exon1:c.134T>C,NM_058172:exon1:c.134T>C	ANTXR2:uc003hly.4:exon1:c.T134C:p.L45P,ANTXR2:uc003hlz.4:exon1:c.T134C:p.L45P,ANTXR2:uc010ijn.3:exon1:c.T134C:p.L45P;ANTXR2:uc003hly.4:exon1:c.134T>C:p.L45P,ANTXR2:uc003hlz.4:exon1:c.134T>C:p.L45P,ANTXR2:uc010ijn.3:exon1:c.134T>C:p.L45P;ANTXR2:uc003hly.4:exon1:c.T134C:p.L45P,ANTXR2:uc003hlz.4:exon1:c.T134C:p.L45P,ANTXR2:uc010ijn.3:exon1:c.T134C:p.L45P;ANTXR2:uc003hly.4:exon1:c.T134C:p.L45P,ANTXR2…	nonsynonymous SNV;nonsynonymous SNV;nonsynonymous SNV;nonsynonymous SNV;nonsynonymous SNV	;;;;	0	0	0	Info=CLASS=DM;MUT=ALT;ID=CM033741;Ref=A;Alt=G;Start=80993581;End=80993581;HET=.;MAF=.;dbSNP=.;Disease=Hyaline fibromatosis syndrome|;Info=CLASS=DM;MUT=ALT;ID=CM033741;Ref=A;Alt=G;Start=80993581;End=80993581;HET=.;MAF=.;dbSNP=.;Disease=Hyaline fibromatosis syndrome|;Info=CLASS=DM;MUT=ALT;ID=CM033741;Ref=A;Alt=G;Start=80993581;End=80993581;HET=.;MAF=.;dbSNP=.;Disease=Hyaline fibromatosis syndrome|;…	Info=CLASS=DM;MUT=ALT;ID=CM033741;Ref=A;Alt=G;Start=80993581;End=80993581;HET=0;MAF=0;dbSNP=0;Disease=Hyaline fibromatosis syndrome|;Info=CLASS=DM;MUT=ALT;ID=CM033741;Ref=A;Alt=G;Start=80993581;End=80993581;HET=0;MAF=0;dbSNP=0;Disease=Hyaline fibromatosis syndrome|;Info=CLASS=DM;MUT=ALT;ID=CM033741;Ref=A;Alt=G;Start=80993581;End=80993581;HET=0;MAF=0;dbSNP=0;Disease=Hyaline fibromatosis syndrome|;…	SGP2014-4556-1;SGP2014-4557-1;SGP2014-4558-1;SGP2014-4678-1;SGP2014-4722-1	5
chr15	40707653	40707653	C	T	hom	IVD	IVD:NM_001159508:exon8:c.C851T:p.A284V,IVD:NM_002225:exon9:c.C941T:p.A314V	NM_001159508:exon8:c.C851T,NM_002225:exon9:c.C941T	IVD:uc001zlr.2:exon1:c.C50T:p.A17V,IVD:uc001zlq.2:exon8:c.C851T:p.A284V,IVD:uc001zls.3:exon9:c.C941T:p.A314V	nonsynonymous SNV	rs28940889	0.0009	0	0	Info=CLASS=DM;MUT=ALT;ID=CM983435;Ref=C;Alt=T;Start=40707653;End=40707653;HET=.;MAF=0.0004/2;dbSNP=rs28940889;Disease=Isovaleric acidaemia||Info=CLASS=DM;MUT=ALT;ID=CM983435;Ref=C;Alt=T;Start=40707653;End=40707653;HET=.;MAF=0.0004/2;dbSNP=rs28940889;Disease=Isovaleric acidaemia	Info=CLASS=DM;MUT=ALT;ID=CM983435;Ref=C;Alt=T;Start=40707653;End=40707653;HET=0;MAF=0.001/2;dbSNP=rs28940889;Disease=Isovaleric acidaemia|	SGP2014-3631-1	1
chr17	56285903	56285903	G	A	hom;het	MKS1;MKS1	MKS1:NM_001165927:exon12:c.C1036T:p.Q346X,MKS1:NM_017777:exon12:c.C1066T:p.Q356X;MKS1:NM_001165927:exon12:c.C1036T:p.Q346X,MKS1:NM_017777:exon12:c.C1066T:p.Q356X	NM_001165927:exon12:c.C1036T,NM_017777:exon12:c.C1066T;NM_001165927:exon12:c.C1036T,NM_017777:exon12:c.C1066T	MKS1:uc010wnq.2:exon11:c.C457T:p.Q153X,MKS1:uc002ivr.2:exon12:c.C1066T:p.Q356X,MKS1:uc021uam.1:exon12:c.C1036T:p.Q346X;MKS1:uc010wnq.2:exon11:c.C457T:p.Q153X,MKS1:uc002ivr.2:exon12:c.C1066T:p.Q356X,MKS1:uc021uam.1:exon12:c.C1036T:p.Q346X	stopgain SNV;stopgain SNV	;	0	0	0	0	0	SGP2014-2255-1;SGP2014-2871-1	2
chr20	6077587	6077587	C	A	hom	FERMT1	FERMT1:NM_017671:exon8:c.1051G>T:p.E351X	NM_017671:exon8:c.1051G>T	FERMT1:uc002wmt.3:exon3:c.280G>T:p.E94X,FERMT1:uc010gbt.3:exon7:c.280G>T:p.E94X,FERMT1:uc002wmr.3:exon8:c.1051G>T:p.E351X,FERMT1:uc002wms.3:exon8:c.1051G>T:p.E351X	stopgain	rs370448619	0	0	0	Info=CLASS=DM;MUT=ALT;ID=CM119398;Ref=C;Alt=A;Start=6077587;End=6077587;HET=.;MAF=.;dbSNP=rs370448619;Disease=Kindler syndrome|	Info=CLASS=DM;MUT=ALT;ID=CM119398;Ref=C;Alt=A;Start=6077587;End=6077587;HET=0;MAF=0;dbSNP=0;Disease=Kindler syndrome|	SGP2014-4333-1	1
chr17	27066203	27066203	G	A	het	NEK8	NEK8:NM_178170:exon10:c.G1401A:p.W467X	NM_178170:exon10:c.G1401A	NEK8:uc002hcp.3:exon10:c.G1401A:p.W467X	stopgain SNV		0	0	0	0	0	SGP2014-2866-1	1
chr17	79892546	79892546	C	T	hom	PYCR1	PYCR1:NM_006907:exon5:c.G616A:p.G206R,PYCR1:NM_153824:exon5:c.G616A:p.G206R	NM_006907:exon5:c.G616A,NM_153824:exon5:c.G616A	PYCR1:uc002kcp.3:exon5:c.G616A:p.G206R,PYCR1:uc002kcr.1:exon5:c.G616A:p.G206R,PYCR1:uc002kct.1:exon6:c.G616A:p.G206R,PYCR1:uc010wvd.1:exon6:c.G697A:p.G233R	nonsynonymous SNV		0	0	0	Info=CLASS=DM;MUT=ALT;ID=CM095499;Ref=C;Alt=T;Start=79892546;End=79892546;HET=.;MAF=.;dbSNP=.;Disease=Cutis laxa, autosomal recessive||Info=CLASS=DM;MUT=ALT;ID=CM095495;Ref=C;Alt=A;Start=79892546;End=79892546;HET=.;MAF=.;dbSNP=rs121918375;Disease=Cutis laxa, autosomal recessive	Info=CLASS=DM;MUT=ALT;ID=CM095495;Ref=C;Alt=A;Start=79892546;End=79892546;HET=0;MAF=0;dbSNP=rs121918375;Disease=Cutis laxa, autosomal recessive||Info=CLASS=DM;MUT=ALT;ID=CM095499;Ref=C;Alt=T;Start=79892546;End=79892546;HET=0;MAF=0;dbSNP=0;Disease=Cutis laxa, autosomal recessive	SGP2014-4592-1	1
chrX	32563327	32563327	G	T	hom	DMD	DMD:NM_004007:exon16:c.C1748A:p.P583Q,DMD:NM_000109:exon17:c.C2093A:p.P698Q,DMD:NM_004006:exon17:c.C2117A:p.P706Q,DMD:NM_004009:exon17:c.C2105A:p.P702Q,DMD:NM_004010:exon17:c.C1748A:p.P583Q	NM_004007:exon16:c.C1748A,NM_000109:exon17:c.C2093A,NM_004006:exon17:c.C2117A,NM_004009:exon17:c.C2105A,NM_004010:exon17:c.C1748A	DMD:uc004dcy.1:exon17:c.C2105A:p.P702Q,DMD:uc004dcz.2:exon17:c.C1748A:p.P583Q,DMD:uc004dda.1:exon17:c.C2117A:p.P706Q,DMD:uc004ddb.1:exon17:c.C2093A:p.P698Q,DMD:uc004ddf.3:exon17:c.C2093A:p.P698Q	nonsynonymous SNV		0	9	1	0	0	SGP2014-1651-1	1
chr12	48371146	48371146	C	A	het	COL2A1	COL2A1:NM_033150:exon45:c.G3023T:p.G1008V,COL2A1:NM_001844:exon46:c.G3230T:p.G1077V	NM_033150:exon45:c.G3023T,NM_001844:exon46:c.G3230T	COL2A1:uc001rqv.3:exon45:c.G3023T:p.G1008V,COL2A1:uc001rqu.3:exon46:c.G3230T:p.G1077V	nonsynonymous SNV		0	0	0	0	0	SGP2013-0517-1	1
chr19	39997721	39997721	G	A	hom	DLL3	DLL3:NM_016941:exon7:c.G1136A:p.C379Y,DLL3:NM_203486:exon7:c.G1136A:p.C379Y	NM_016941:exon7:c.G1136A,NM_203486:exon7:c.G1136A	DLL3:uc002olw.2:exon7:c.G1136A:p.C379Y,DLL3:uc002olx.2:exon7:c.G1136A:p.C379Y	nonsynonymous SNV		0	0	1	0	0	SGP2014-3922-1	1
chr4	128878707	128878707	G	A	hom	MFSD8	MFSD8:NM_152778:exon3:c.C103T:p.R35X	NM_152778:exon3:c.C103T	MFSD8:uc011cgv.1:exon2:c.C103T:p.R35X,MFSD8:uc003ifp.3:exon3:c.C103T:p.R35X	stopgain SNV		0	0	0	Info=CLASS=DM;MUT=ALT;ID=CM091347;Ref=G;Alt=A;Start=128878707;End=128878707;HET=.;MAF=.;dbSNP=.;Disease=Neuronal ceroid lipofuscinoses, late infantile|	Info=CLASS=DM;MUT=ALT;ID=CM091347;Ref=G;Alt=A;Start=128878707;End=128878707;HET=0;MAF=0;dbSNP=0;Disease=Neuronal ceroid lipofuscinoses, late infantile|	SGP2014-4870-1	1
chr9	14784492	14784492	C	T	hom	FREM1	FREM1:NM_144966:exon25:c.4318G>A:p.G1440S	NM_144966:exon25:c.4318G>A	FREM1:uc003zlm.3:exon25:c.4318G>A:p.G1440S	nonsynonymous SNV	rs121912610	0	0	0	Info=CLASS=DM;MUT=ALT;ID=CM095565;Ref=C;Alt=T;Start=14784492;End=14784492;HET=.;MAF=.;dbSNP=rs121912610;Disease=Bifid nose, renal agenesis & anorectal malformations syndrome|	Info=CLASS=DM;MUT=ALT;ID=CM095565;Ref=C;Alt=T;Start=14784492;End=14784492;HET=0;MAF=0;dbSNP=rs121912610;Disease=Bifid nose, renal agenesis & anorectal malformations syndrome|	SGP2014-5021-1	1
chr1	198723433	198723433	T	C	hom	PTPRC	PTPRC:NM_080921:exon29:c.T3062C:p.L1021S,PTPRC:NM_002838:exon32:c.T3545C:p.L1182S	NM_080921:exon29:c.T3062C,NM_002838:exon32:c.T3545C	UNKNOWN	nonsynonymous SNV	rs114970039	0.0014	5	5	0	0	SGP2013-1149-1	1
chr15	42695154	42695154	G	A	hom	CAPN3	CAPN3:NM_173088:exon2:c.G163A:p.G55R,CAPN3:NM_173087:exon12:c.G1555A:p.G519R,CAPN3:NM_000070:exon13:c.G1699A:p.G567R,CAPN3:NM_024344:exon13:c.G1699A:p.G567R	NM_173088:exon2:c.G163A,NM_173087:exon12:c.G1555A,NM_000070:exon13:c.G1699A,NM_024344:exon13:c.G1699A	CAPN3:uc001zpq.1:exon2:c.G163A:p.G55R,CAPN3:uc001zpp.1:exon12:c.G1555A:p.G519R,CAPN3:uc010udg.1:exon12:c.G1294A:p.G432R,CAPN3:uc001zpn.1:exon13:c.G1699A:p.G567R,CAPN3:uc001zpo.1:exon13:c.G1699A:p.G567R,CAPN3:uc010udf.1:exon13:c.G1438A:p.G480R,CAPN3:uc001zpl.1:exon17:c.G1438A:p.G480R,CAPN3:uc001zpk.1:exon18:c.G1018A:p.G340R	nonsynonymous SNV		0	1	0	Info=CLASS=DM;MUT=ALT;ID=CM970220;Ref=G;Alt=T;Start=42695154;End=42695154;HET=.;MAF=.;dbSNP=.;Disease=Muscular dystrophy, limb girdle|	Info=CLASS=DM;MUT=ALT;ID=CM970220;Ref=G;Alt=T;Start=42695154;End=42695154;HET=0;MAF=0;dbSNP=0;Disease=Muscular dystrophy, limb girdle|	SGP2014-2557-1	1
chr7	96651504	96651504	T	G	hom	DLX5	DLX5:NM_005221:exon2:c.A533C:p.Q178P	NM_005221:exon2:c.A533C	DLX5:uc003uon.3:exon2:c.A533C:p.Q178P,DLX5:uc011kim.1:exon2:c.A533C:p.Q178P	nonsynonymous SNV		0	0	1	Info=CLASS=DM;MUT=ALT;ID=CM1110248;Ref=T;Alt=G;Start=96651504;End=96651504;HET=.;MAF=.;dbSNP=rs387906737;Disease=Split hand/foot malformation|	Info=CLASS=DM;MUT=ALT;ID=CM1110248;Ref=T;Alt=G;Start=96651504;End=96651504;HET=0;MAF=0;dbSNP=0;Disease=Split hand/foot malformation|	SGP2014-4498-1	1
chr4	80905985	80905985	A	0	het	ANTXR2	ANTXR2:NM_001145794:exon13:c.1074delT:p.P358fs,ANTXR2:NM_058172:exon13:c.1074delT:p.P358fs	NM_001145794:exon13:c.1074delT,NM_058172:exon13:c.1074delT	ANTXR2:uc010ijn.3:exon9:c.765delT:p.P255fs,ANTXR2:uc003hly.4:exon13:c.1074delT:p.P358fs,ANTXR2:uc003hlz.4:exon13:c.1074delT:p.P358fs	frameshift deletion		0	14	0	Info=CLASS=DM;MUT=ALT;ID=CI036058;Ref=A;Alt=AGG;Start=80905985;End=80905985;HET=.;MAF=.;dbSNP=.;Disease=Hyaline fibromatosis syndrome||Info=CLASS=DM;MUT=ALT;ID=CI033875;Ref=A;Alt=AG;Start=80905985;End=80905985;HET=.;MAF=.;dbSNP=.;Disease=Hyaline fibromatosis syndrome|Info=CLASS=DM;MUT=ALT;ID=CD033848;Ref=CA;Alt=C;Start=80905984;End=80905985;HET=.;MAF=.;dbSNP=rs312262693;Disease=Hyaline fibromatos…	Info=CLASS=DM;MUT=ALT;ID=CI033875;Ref=A;Alt=AG;Start=80905985;End=80905985;HET=0;MAF=0;dbSNP=0;Disease=Hyaline fibromatosis syndrome||Info=CLASS=DM;MUT=ALT;ID=CI036058;Ref=A;Alt=AGG;Start=80905985;End=80905985;HET=0;MAF=0;dbSNP=0;Disease=Hyaline fibromatosis syndrome|Info=CLASS=DM;MUT=ALT;ID=CD033848;Ref=CA;Alt=C;Start=80905984;End=80905985;HET=0;MAF=0;dbSNP=0;Disease=Hyaline fibromatosis syndrom…	SGP2014-4728-1	1
chr17	78081636	78081636	T	C	hom	GAA	GAA:NM_000152:exon5:c.T896C:p.L299P,GAA:NM_001079804:exon5:c.T896C:p.L299P,GAA:NM_001079803:exon6:c.T896C:p.L299P	NM_000152:exon5:c.T896C,NM_001079804:exon5:c.T896C,NM_001079803:exon6:c.T896C	GAA:uc002jxp.3:exon5:c.T896C:p.L299P,GAA:uc002jxq.3:exon5:c.T896C:p.L299P,GAA:uc002jxo.3:exon6:c.T896C:p.L299P	nonsynonymous SNV		0	0	0	Info=CLASS=DM;MUT=ALT;ID=CM950515;Ref=T;Alt=G;Start=78081636;End=78081636;HET=.;MAF=.;dbSNP=rs121907940;Disease=Glycogen storage disease 2||Info=CLASS=DM;MUT=ALT;ID=CM082747;Ref=T;Alt=C;Start=78081636;End=78081636;HET=.;MAF=.;dbSNP=.;Disease=Glycogen storage disease 2	Info=CLASS=DM;MUT=ALT;ID=CM082747;Ref=T;Alt=C;Start=78081636;End=78081636;HET=0;MAF=0;dbSNP=0;Disease=Glycogen storage disease 2||Info=CLASS=DM;MUT=ALT;ID=CM950515;Ref=T;Alt=G;Start=78081636;End=78081636;HET=0;MAF=0;dbSNP=rs121907940;Disease=Glycogen storage disease 2	SGP2014-3663-1	1
chr8	75272433	75272433	C	G	hom	GDAP1	GDAP1:NM_001040875:exon3:c.C168G:p.Y56X,GDAP1:NM_018972:exon3:c.C372G:p.Y124X	NM_001040875:exon3:c.C168G,NM_018972:exon3:c.C372G	GDAP1:uc003yah.3:exon3:c.C372G:p.Y124X,GDAP1:uc011lfj.2:exon3:c.C27G:p.Y9X	stopgain SNV		0	0	0	0	0	SGP2014-4487-1	1
chr2	73676380	73676380	C	G	hom	ALMS1	ALMS1:NM_015120:exon8:c.C2723G:p.S908X	NM_015120:exon8:c.C2723G	ALMS1:uc002sjg.3:exon1:c.C887G:p.S296X,ALMS1:uc002sjh.1:exon1:c.C887G:p.S296X,ALMS1:uc002sjf.1:exon7:c.C2597G:p.S866X,ALMS1:uc002sje.1:exon8:c.C2723G:p.S908X	stopgain SNV		0	2	0	0	0	SGP2014-2684-1	1
chr11	119216197	119216197	C	G	hom	MFRP	MFRP:NM_031433:exon5:c.G574C:p.E192Q	NM_031433:exon5:c.G574C	MFRP:uc010rzg.1:exon5:c.G574C:p.E192Q	nonsynonymous SNV		0	0	0	0	0	SGP2014-3189-1	1
chr11	124793280	124793282	AAG	0	hom	HEPACAM	HEPACAM:NM_152722:exon4:c.757_759del:p.253_253del	NM_152722:exon4:c.757_759del	HEPACAM:uc001qbk.3:exon4:c.757_759del:p.253_253del,HEPACAM:uc001qbl.1:exon4:c.757_759del:p.253_253del	nonframeshift deletion		0	0	0	0		SGP2014-4729-1	1
chr9	35737402	35737402	G	A	het	GBA2	GBA2:NM_020944:exon17:c.C2548T:p.R850C	NM_020944:exon17:c.C2548T	GBA2:uc003zxw.3:exon17:c.C2548T:p.R850C,GBA2:uc011lpd.2:exon18:c.C2566T:p.R856C	nonsynonymous SNV		0	0	0	0	0	SGP2014-2855-1	1
chr20	31023504	31023504	G	C	het	ASXL1	ASXL1:NM_015338:exon12:c.G2989C:p.E997Q	NM_015338:exon12:c.G2989C	ASXL1:uc010geb.3:exon9:c.G2662C:p.E888Q,ASXL1:uc002wxs.3:exon12:c.G2986C:p.E996Q,ASXL1:uc021wbw.1:exon13:c.G2989C:p.E997Q	nonsynonymous SNV		0	0	0	0	0	SGP2014-4990-1	1
chr12	88483060	88483061	CT	0	het	CEP290	CEP290:NM_025114:exon31:c.3777_3778del:p.R1259fs	NM_025114:exon31:c.3777_3778del	CEP290:uc001taq.3:exon6:c.957_958del:p.R319fs,CEP290:uc001tar.3:exon31:c.3777_3778del:p.R1259fs	frameshift deletion		0	0	0	0		SGP2014-2868-1	1
chr4	108866582	108866582	A	T	hom	CYP2U1;CYP2U1;CYP2U1;CYP2U1	CYP2U1:NM_183075:exon2:c.A947T:p.D316V;CYP2U1:NM_183075:exon2:c.A947T:p.D316V;CYP2U1:NM_183075:exon2:c.A947T:p.D316V;CYP2U1:NM_183075:exon2:c.A947T:p.D316V	NM_183075:exon2:c.A947T;NM_183075:exon2:c.A947T;NM_183075:exon2:c.A947T;NM_183075:exon2:c.A947T	CYP2U1:uc003hyp.3:exon2:c.A947T:p.D316V,CYP2U1:uc011cfi.2:exon4:c.A320T:p.D107V;CYP2U1:uc003hyp.3:exon2:c.A947T:p.D316V,CYP2U1:uc011cfi.2:exon4:c.A320T:p.D107V;CYP2U1:uc003hyp.3:exon2:c.A947T:p.D316V,CYP2U1:uc011cfi.2:exon4:c.A320T:p.D107V;CYP2U1:uc003hyp.3:exon2:c.A947T:p.D316V,CYP2U1:uc011cfi.2:exon4:c.A320T:p.D107V	nonsynonymous SNV;nonsynonymous SNV;nonsynonymous SNV;nonsynonymous SNV	;;;	0	5	1	Info=CLASS=DM;MUT=ALT;ID=CM1211488;Ref=A;Alt=T;Start=108866582;End=108866582;HET=.;MAF=.;dbSNP=rs397514513;Disease=Spastic paraplegia|;Info=CLASS=DM;MUT=ALT;ID=CM1211488;Ref=A;Alt=T;Start=108866582;End=108866582;HET=.;MAF=.;dbSNP=rs397514513;Disease=Spastic paraplegia|;Info=CLASS=DM;MUT=ALT;ID=CM1211488;Ref=A;Alt=T;Start=108866582;End=108866582;HET=.;MAF=.;dbSNP=rs397514513;Disease=Spastic parapl…	Info=CLASS=DM;MUT=ALT;ID=CM1211488;Ref=A;Alt=T;Start=108866582;End=108866582;HET=0;MAF=0;dbSNP=0;Disease=Spastic paraplegia|;Info=CLASS=DM;MUT=ALT;ID=CM1211488;Ref=A;Alt=T;Start=108866582;End=108866582;HET=0;MAF=0;dbSNP=0;Disease=Spastic paraplegia|;Info=CLASS=DM;MUT=ALT;ID=CM1211488;Ref=A;Alt=T;Start=108866582;End=108866582;HET=0;MAF=0;dbSNP=0;Disease=Spastic paraplegia|;Info=CLASS=DM;MUT=ALT;ID…	SGP2014-1598-1;SGP2014-1624-1;SGP2014-3147-1;SGP2014-4884-1	4
chr21	47545726	47545726	G	A	hom	COL6A2	COL6A2:NM_001849:exon26:c.1997G>A:p.S666N,COL6A2:NM_058174:exon26:c.1997G>A:p.S666N,COL6A2:NM_058175:exon26:c.1997G>A:p.S666N	NM_001849:exon26:c.1997G>A,NM_058174:exon26:c.1997G>A,NM_058175:exon26:c.1997G>A	COL6A2:uc002zhy.1:exon26:c.1997G>A:p.S666N,COL6A2:uc002zhz.1:exon26:c.1997G>A:p.S666N,COL6A2:uc002zia.1:exon26:c.1997G>A:p.S666N	nonsynonymous SNV		0	0	0	Info=CLASS=DM?;MUT=ALT;ID=CM088496;Ref=G;Alt=A;Start=47545726;End=47545726;HET=.;MAF=.;dbSNP=.;Disease=Bethlem myopathy|	0	SGP2014-5894-1	1
chr4	113568870	113568870	0	AAAGGAT	hom	LARP7	LARP7:NM_015454:exon8:c.1022_1023insAAAGGAT:p.E341fs,LARP7:NM_016648:exon8:c.1022_1023insAAAGGAT:p.E341fs,LARP7:NM_001267039:exon10:c.1043_1044insAAAGGAT:p.E348fs	NM_015454:exon8:c.1022_1023insAAAGGAT,NM_016648:exon8:c.1022_1023insAAAGGAT,NM_001267039:exon10:c.1043_1044insAAAGGAT	UNKNOWN	frameshift insertion		0	0	0	Info=CLASS=DM;MUT=ALT;ID=CI129119;Ref=A;Alt=AAAAGGAT;Start=113568870;End=113568870;HET=.;MAF=.;dbSNP=.;Disease=Primordial dwarfism|	Info=CLASS=DM;MUT=ALT;ID=CI129119;Ref=A;Alt=AAAAGGAT;Start=113568870;End=113568870;HET=0;MAF=0;dbSNP=0;Disease=Primordial dwarfism|	SGP2014-4908-1	1
chr6	131943037	131943037	A	G	hom	MED23	MED23:NM_001270521:exon6:c.T479C:p.L160P,MED23:NM_001270522:exon6:c.T479C:p.L160P,MED23:NM_004830:exon6:c.T479C:p.L160P,MED23:NM_015979:exon6:c.T479C:p.L160P	NM_001270521:exon6:c.T479C,NM_001270522:exon6:c.T479C,NM_004830:exon6:c.T479C,NM_015979:exon6:c.T479C	UNKNOWN	nonsynonymous SNV		0	1	0	0	0	SGP2014-1608-1	1
chr19	48342749	48342749	A	G	hom;het	CRX;CRX	CRX:NM_000554:exon4:c.A425G:p.Y142C;CRX:NM_000554:exon4:c.A425G:p.Y142C	NM_000554:exon4:c.A425G;NM_000554:exon4:c.A425G	CRX:uc002phq.4:exon4:c.A425G:p.Y142C;CRX:uc002phq.4:exon4:c.A425G:p.Y142C	nonsynonymous SNV;nonsynonymous SNV	rs61748442;rs61748442	0.0005	6	1	Info=CLASS=DM;MUT=ALT;ID=CM057660;Ref=A;Alt=G;Start=48342749;End=48342749;HET=.;MAF=0.0002/1;dbSNP=rs61748442;Disease=Leber congenital amaurosis|;Info=CLASS=DM;MUT=ALT;ID=CM057660;Ref=A;Alt=G;Start=48342749;End=48342749;HET=.;MAF=0.0002/1;dbSNP=rs61748442;Disease=Leber congenital amaurosis|	Info=CLASS=DM;MUT=ALT;ID=CM057660;Ref=A;Alt=G;Start=48342749;End=48342749;HET=0;MAF=0.001/1;dbSNP=rs61748442;Disease=Leber congenital amaurosis|;Info=CLASS=DM;MUT=ALT;ID=CM057660;Ref=A;Alt=G;Start=48342749;End=48342749;HET=0;MAF=0.001/1;dbSNP=rs61748442;Disease=Leber congenital amaurosis|	SGP2014-2749-1;SGP2014-3296-1	2
chr2	179446813	179446813	G	A	het	TTN	TTN:NM_003319:exon143:c.C39088T:p.R13030W,TTN:NM_133432:exon144:c.C39463T:p.R13155W,TTN:NM_133437:exon144:c.C39664T:p.R13222W,TTN:NM_133378:exon264:c.C58579T:p.R19527W,TTN:NM_001256850:exon265:c.C61360T:p.R20454W,TTN:NM_001267550:exon315:c.C66283T:p.R22095W	NM_003319:exon143:c.C39088T,NM_133432:exon144:c.C39463T,NM_133437:exon144:c.C39664T,NM_133378:exon264:c.C58579T,NM_001256850:exon265:c.C61360T,NM_001267550:exon315:c.C66283T	UNKNOWN	nonsynonymous SNV		0	7	1	0	0	SGP2014-1672-1	1
chr4	6302384	6302384	G	A	hom	WFS1;WFS1	WFS1:NM_001145853:exon8:c.862G>A:p.V288M,WFS1:NM_006005:exon8:c.862G>A:p.V288M	NM_001145853:exon8:c.862G>A,NM_006005:exon8:c.862G>A	WFS1:uc003giz.3:exon5:c.316G>A:p.V106M,WFS1:uc003gix.3:exon8:c.862G>A:p.V288M,WFS1:uc003giy.3:exon8:c.862G>A:p.V288M	nonsynonymous SNV	rs71537685	0	3	1	0		SGP2014-4473-1	1
chr22	38511657	38511657	G	0	hom	PLA2G6	PLA2G6:NM_001004426:exon13:c.1749delC:p.S583fs,PLA2G6:NM_001199562:exon13:c.1749delC:p.S583fs,PLA2G6:NM_003560:exon14:c.1911delC:p.S637fs	NM_001004426:exon13:c.1749delC,NM_001199562:exon13:c.1749delC,NM_003560:exon14:c.1911delC	PLA2G6:uc003auz.1:exon13:c.1749delC:p.S583fs,PLA2G6:uc003avb.2:exon13:c.1749delC:p.S583fs,PLA2G6:uc003auy.1:exon14:c.1911delC:p.S637fs,PLA2G6:uc003ava.1:exon14:c.1911delC:p.S637fs	frameshift deletion		0	0	1	Info=CLASS=DM;MUT=ALT;ID=CM063035;Ref=C;Alt=T;Start=38511656;End=38511656;HET=.;MAF=.;dbSNP=.;Disease=Infantile neuroaxonal dystrophy 1||Info=CLASS=DM;MUT=ALT;ID=CD1310227;Ref=CG;Alt=C;Start=38511656;End=38511657;HET=.;MAF=.;dbSNP=.;Disease=Infantile neuroaxonal dystrophy 1	Info=CLASS=DM;MUT=ALT;ID=CM063035;Ref=C;Alt=T;Start=38511656;End=38511656;HET=0;MAF=0;dbSNP=0;Disease=Infantile neuroaxonal dystrophy 1||Info=CLASS=DM;MUT=ALT;ID=CD1310227;Ref=CG;Alt=C;Start=38511656;End=38511657;HET=0;MAF=0;dbSNP=0;Disease=Infantile neuroaxonal dystrophy 1|Info=CLASS=DM;MUT=ALT;ID=CM063035;Ref=C;Alt=T;Start=38511656;End=38511656;HET=0;MAF=0;dbSNP=0;Disease=Infantile neuroaxonal …	SGP2014-3920-1	1
chr1	220327318	220327318	G	A	hom	RAB3GAP2	RAB3GAP2:NM_012414:exon32:c.C3637T:p.R1213X	NM_012414:exon32:c.C3637T	RAB3GAP2:uc001hmg.2:exon32:c.C2377T:p.R793X,RAB3GAP2:uc010puk.1:exon32:c.C3637T:p.R1213X,RAB3GAP2:uc021pjf.1:exon32:c.C3637T:p.R1213X	stopgain SNV		0	0	0	Info=CLASS=DM;MUT=ALT;ID=CM133263;Ref=G;Alt=A;Start=220327318;End=220327318;HET=.;MAF=.;dbSNP=.;Disease=Warburg Micro syndrome|	Info=CLASS=DM;MUT=ALT;ID=CM133263;Ref=G;Alt=A;Start=220327318;End=220327318;HET=0;MAF=0;dbSNP=0;Disease=Warburg Micro syndrome|	SGP2014-2988-1	1
chr10	55626401	55626401	C	T	hom	PCDH15;PCDH15	(NM_001142771:exon29:c.3732+1G>A,NM_001142772:exon28:c.3717+1G>A,NM_001142769:exon30:c.3753+1G>A,NM_001142770:exon28:c.3717+1G>A,NM_001142768:exon27:c.3651+1G>A,NM_033056:exon28:c.3717+1G>A,NM_001142767:exon27:c.3606+1G>A,NM_001142766:exon28:c.3717+1G>A,NM_001142765:exon26:c.3504+1G>A,NM_001142764:exon28:c.3717+1G>A,NM_001142763:exon29:c.3732+1G>A,NM_001142773:exon27:c.3651+1G>A);(NM_001142771:ex…	NM_001142771:exon29:c.3732+1G>A,NM_001142772:exon28:c.3717+1G>A,NM_001142769:exon30:c.3753+1G>A,NM_001142770:exon28:c.3717+1G>A,NM_001142768:exon27:c.3651+1G>A,NM_033056:exon28:c.3717+1G>A,NM_001142767:exon27:c.3606+1G>A,NM_001142766:exon28:c.3717+1G>A,NM_001142765:exon26:c.3504+1G>A,NM_001142764:exon28:c.3717+1G>A,NM_001142763:exon29:c.3732+1G>A,NM_001142773:exon27:c.3651+1G>A;NM_001142771:exon2…	;	;	;	0	1	0	Info=CLASS=DM;MUT=ALT;ID=CS1110183;Ref=C;Alt=T;Start=55626401;End=55626401;HET=.;MAF=.;dbSNP=.;Disease=Usher syndrome 1||Info=CLASS=DM;MUT=ALT;ID=CS084911;Ref=C;Alt=A;Start=55626401;End=55626401;HET=.;MAF=.;dbSNP=.;Disease=Usher syndrome 1f;Info=CLASS=DM;MUT=ALT;ID=CS1110183;Ref=C;Alt=T;Start=55626401;End=55626401;HET=.;MAF=.;dbSNP=.;Disease=Usher syndrome 1||Info=CLASS=DM;MUT=ALT;ID=CS084911;Ref…	Info=CLASS=DM;MUT=ALT;ID=CS1110183;Ref=C;Alt=T;Start=55626401;End=55626401;HET=0;MAF=0;dbSNP=0;Disease=Usher syndrome 1||Info=CLASS=DM;MUT=ALT;ID=CS084911;Ref=C;Alt=A;Start=55626401;End=55626401;HET=0;MAF=0;dbSNP=0;Disease=Usher syndrome 1f;Info=CLASS=DM;MUT=ALT;ID=CS1110183;Ref=C;Alt=T;Start=55626401;End=55626401;HET=0;MAF=0;dbSNP=0;Disease=Usher syndrome 1||Info=CLASS=DM;MUT=ALT;ID=CS084911;Ref…	SGP2014-3509-1;SGP2014-3543-1	2
chr10	14968855	14968855	G	C	hom	DCLRE1C	DCLRE1C:NM_022487:exon10:c.C614G:p.S205C,DCLRE1C:NM_001033855:exon11:c.C959G:p.S320C,DCLRE1C:NM_001033857:exon12:c.C599G:p.S200C,DCLRE1C:NM_001033858:exon13:c.C599G:p.S200C	NM_022487:exon10:c.C614G,NM_001033855:exon11:c.C959G,NM_001033857:exon12:c.C599G,NM_001033858:exon13:c.C599G	DCLRE1C:uc021pni.1:exon7:c.C614G:p.S205C,DCLRE1C:uc001inr.3:exon9:c.C614G:p.S205C,DCLRE1C:uc009xji.3:exon9:c.C614G:p.S205C,DCLRE1C:uc001ino.3:exon10:c.C614G:p.S205C,DCLRE1C:uc001inn.3:exon11:c.C959G:p.S320C,DCLRE1C:uc010qbx.2:exon11:c.C959G:p.S320C,DCLRE1C:uc001inl.3:exon12:c.C599G:p.S200C,DCLRE1C:uc001inp.3:exon12:c.C599G:p.S200C,DCLRE1C:uc001inm.3:exon13:c.C599G:p.S200C,DCLRE1C:uc001inq.3:exon1…	nonsynonymous SNV	rs41298896	0.01	5	1	0	0	SGP2013-1115-1	1
chr7	5568938	5568938	G	C	het	ACTB	ACTB:NM_001101:exon3:c.C217G:p.H73D	NM_001101:exon3:c.C217G	ACTB:uc003sot.4:exon3:c.C217G:p.H73D	nonsynonymous SNV		0	1	0	0	0	SGP2013-0335-1	1
chr18	46889603	46889603	C	T	het	DYM	DYM:NM_017653:exon6:c.G422A:p.S141N	NM_017653:exon6:c.G422A	DYM:uc002ldi.1:exon6:c.G422A:p.S141N	nonsynonymous SNV	rs148059981	0	1	0	0	0	SGP2013-0404-1	1
chr7	92129122	92129122	G	A	het	PEX1;PEX1	PEX1:NM_000466:exon16:c.C2614T:p.R872X;PEX1:NM_000466:exon16:c.C2614T:p.R872X	NM_000466:exon16:c.C2614T;NM_000466:exon16:c.C2614T	PEX1:uc011khs.2:exon13:c.C1648T:p.R550X,PEX1:uc010ley.3:exon15:c.C2443T:p.R815X,PEX1:uc003uly.3:exon16:c.C2614T:p.R872X,PEX1:uc011khr.2:exon16:c.C1990T:p.R664X;PEX1:uc011khs.2:exon13:c.C1648T:p.R550X,PEX1:uc010ley.3:exon15:c.C2443T:p.R815X,PEX1:uc003uly.3:exon16:c.C2614T:p.R872X,PEX1:uc011khr.2:exon16:c.C1990T:p.R664X	stopgain SNV;stopgain SNV	rs61750422;rs61750422	0	0	0	Info=CLASS=DM;MUT=ALT;ID=CM021119;Ref=G;Alt=A;Start=92129122;End=92129122;HET=.;MAF=.;dbSNP=rs61750422;Disease=Zellweger syndrome|;Info=CLASS=DM;MUT=ALT;ID=CM021119;Ref=G;Alt=A;Start=92129122;End=92129122;HET=.;MAF=.;dbSNP=rs61750422;Disease=Zellweger syndrome|	Info=CLASS=DM;MUT=ALT;ID=CM021119;Ref=G;Alt=A;Start=92129122;End=92129122;HET=0;MAF=0;dbSNP=rs61750422;Disease=Zellweger syndrome|;Info=CLASS=DM;MUT=ALT;ID=CM021119;Ref=G;Alt=A;Start=92129122;End=92129122;HET=0;MAF=0;dbSNP=rs61750422;Disease=Zellweger syndrome|	SGP2014-3097-1;SGP2014-4542-1	2
chr10	123279562	123279562	C	G	het	FGFR2	FGFR2:NM_001144916:exon4:c.G525C:p.W175C,FGFR2:NM_001144918:exon5:c.G525C:p.W175C,FGFR2:NM_023029:exon5:c.G603C:p.W201C,FGFR2:NM_001144913:exon6:c.G870C:p.W290C,FGFR2:NM_001144915:exon6:c.G603C:p.W201C,FGFR2:NM_001144919:exon6:c.G603C:p.W201C,FGFR2:NM_000141:exon7:c.G870C:p.W290C,FGFR2:NM_001144917:exon7:c.G870C:p.W290C,FGFR2:NM_022970:exon7:c.G870C:p.W290C	NM_001144916:exon4:c.G525C,NM_001144918:exon5:c.G525C,NM_023029:exon5:c.G603C,NM_001144913:exon6:c.G870C,NM_001144915:exon6:c.G603C,NM_001144919:exon6:c.G603C,NM_000141:exon7:c.G870C,NM_001144917:exon7:c.G870C,NM_022970:exon7:c.G870C	FGFR2:uc010qto.2:exon4:c.G582C:p.W194C,FGFR2:uc021pzw.1:exon4:c.G525C:p.W175C,FGFR2:uc010qtm.2:exon5:c.G525C:p.W175C,FGFR2:uc010qtn.2:exon6:c.G927C:p.W309C,FGFR2:uc010qtp.2:exon6:c.G927C:p.W309C,FGFR2:uc021pzx.1:exon6:c.G603C:p.W201C,FGFR2:uc021qaa.1:exon6:c.G870C:p.W290C,FGFR2:uc021qab.1:exon6:c.G603C:p.W201C,FGFR2:uc021qac.1:exon6:c.G660C:p.W220C,FGFR2:uc001lfo.1:exon7:c.G927C:p.W309C,FGFR2:uc0…	nonsynonymous SNV	rs121918499	0	0	0	Info=CLASS=DM;MUT=ALT;ID=CM970527;Ref=C;Alt=G;Start=123279562;End=123279562;HET=.;MAF=.;dbSNP=rs121918499;Disease=Pfeiffer syndrome||Info=CLASS=DM;MUT=ALT;ID=CM970527;Ref=C;Alt=G;Start=123279562;End=123279562;HET=.;MAF=.;dbSNP=rs121918499;Disease=Pfeiffer syndrome|Info=CLASS=DM;MUT=ALT;ID=CM970527;Ref=C;Alt=G;Start=123279562;End=123279562;HET=.;MAF=.;dbSNP=rs121918499;Disease=Pfeiffer syndrome|In…	Info=CLASS=DM;MUT=ALT;ID=CM970527;Ref=C;Alt=G;Start=123279562;End=123279562;HET=0;MAF=0;dbSNP=rs121918499;Disease=Pfeiffer syndrome||Info=CLASS=DM;MUT=ALT;ID=CM970528;Ref=C;Alt=A;Start=123279562;End=123279562;HET=0;MAF=0;dbSNP=rs121918499;Disease=Craniosynostosis|Info=CLASS=DM;MUT=ALT;ID=CM970528;Ref=C;Alt=A;Start=123279562;End=123279562;HET=0;MAF=0;dbSNP=rs121918499;Disease=Craniosynostosis	SGP2013-0452-1	1
chr2	179416737	179416737	A	T	het	TTN	TTN:NM_003319:exon163:c.T63695A:p.F21232Y,TTN:NM_133432:exon164:c.T64070A:p.F21357Y,TTN:NM_133437:exon164:c.T64271A:p.F21424Y,TTN:NM_133378:exon284:c.T83186A:p.F27729Y,TTN:NM_001256850:exon285:c.T85967A:p.F28656Y,TTN:NM_001267550:exon335:c.T90890A:p.F30297Y	NM_003319:exon163:c.T63695A,NM_133432:exon164:c.T64070A,NM_133437:exon164:c.T64271A,NM_133378:exon284:c.T83186A,NM_001256850:exon285:c.T85967A,NM_001267550:exon335:c.T90890A	UNKNOWN	nonsynonymous SNV		0	1	0	0	0	SGP2014-1817-1	1
chr17	48245026	48245026	C	T	hom	SGCA	SGCA:NM_000023:exon3:c.C241T:p.R81C,SGCA:NM_001135697:exon3:c.C241T:p.R81C	NM_000023:exon3:c.C241T,NM_001135697:exon3:c.C241T	SGCA:uc002iqi.3:exon3:c.C241T:p.R81C,SGCA:uc002iqj.3:exon3:c.C241T:p.R81C	nonsynonymous SNV		0	0	0	Info=CLASS=DM;MUT=ALT;ID=CM080533;Ref=C;Alt=T;Start=48245026;End=48245026;HET=.;MAF=.;dbSNP=rs398123098;Disease=Muscular dystrophy, limb girdle|	Info=CLASS=DM;MUT=ALT;ID=CM080533;Ref=C;Alt=T;Start=48245026;End=48245026;HET=0;MAF=0;dbSNP=0;Disease=Muscular dystrophy, limb girdle|	SGP2014-4832-1	1
chr19	47259648	47259648	C	T	hom;het	FKRP;FKRP;FKRP;FKRP;FKRP;FKRP;FKRP	FKRP:NM_001039885:exon4:c.C941T:p.T314M,FKRP:NM_024301:exon4:c.C941T:p.T314M;FKRP:NM_001039885:exon4:c.C941T:p.T314M,FKRP:NM_024301:exon4:c.C941T:p.T314M;FKRP:NM_001039885:exon4:c.C941T:p.T314M,FKRP:NM_024301:exon4:c.C941T:p.T314M;FKRP:NM_001039885:exon4:c.C941T:p.T314M,FKRP:NM_024301:exon4:c.C941T:p.T314M;FKRP:NM_001039885:exon4:c.C941T:p.T314M,FKRP:NM_024301:exon4:c.C941T:p.T314M;FKRP:NM_001039…	NM_001039885:exon4:c.C941T,NM_024301:exon4:c.C941T;NM_001039885:exon4:c.C941T,NM_024301:exon4:c.C941T;NM_001039885:exon4:c.C941T,NM_024301:exon4:c.C941T;NM_001039885:exon4:c.C941T,NM_024301:exon4:c.C941T;NM_001039885:exon4:c.C941T,NM_024301:exon4:c.C941T;NM_001039885:exon4:c.C941T,NM_024301:exon4:c.C941T;NM_001039885:exon4:c.C941T,NM_024301:exon4:c.C941T	FKRP:uc021uwj.1:exon1:c.C941T:p.T314M,FKRP:uc002pfn.2:exon4:c.C941T:p.T314M,FKRP:uc002pfp.2:exon4:c.C941T:p.T314M;FKRP:uc021uwj.1:exon1:c.C941T:p.T314M,FKRP:uc002pfn.2:exon4:c.C941T:p.T314M,FKRP:uc002pfp.2:exon4:c.C941T:p.T314M;FKRP:uc021uwj.1:exon1:c.C941T:p.T314M,FKRP:uc002pfn.2:exon4:c.C941T:p.T314M,FKRP:uc002pfp.2:exon4:c.C941T:p.T314M;FKRP:uc021uwj.1:exon1:c.C941T:p.T314M,FKRP:uc002pfn.2:exo…	nonsynonymous SNV;nonsynonymous SNV;nonsynonymous SNV;nonsynonymous SNV;nonsynonymous SNV;nonsynonymous SNV;nonsynonymous SNV	;;;;;;	0	2	0	Info=CLASS=DM?;MUT=ALT;ID=CM105574;Ref=C;Alt=T;Start=47259648;End=47259648;HET=.;MAF=.;dbSNP=rs398124395;Disease=Muscular dystrophy, limb girdle 2|;Info=CLASS=DM?;MUT=ALT;ID=CM105574;Ref=C;Alt=T;Start=47259648;End=47259648;HET=.;MAF=.;dbSNP=rs398124395;Disease=Muscular dystrophy, limb girdle 2|;Info=CLASS=DM?;MUT=ALT;ID=CM105574;Ref=C;Alt=T;Start=47259648;End=47259648;HET=.;MAF=.;dbSNP=rs39812439…	Info=CLASS=DM?;MUT=ALT;ID=CM105574;Ref=C;Alt=T;Start=47259648;End=47259648;HET=0;MAF=0;dbSNP=0;Disease=Muscular dystrophy, limb girdle 2|;Info=CLASS=DM?;MUT=ALT;ID=CM105574;Ref=C;Alt=T;Start=47259648;End=47259648;HET=0;MAF=0;dbSNP=0;Disease=Muscular dystrophy, limb girdle 2|;Info=CLASS=DM?;MUT=ALT;ID=CM105574;Ref=C;Alt=T;Start=47259648;End=47259648;HET=0;MAF=0;dbSNP=0;Disease=Muscular dystrophy, …	SGP2013-0032-1;SGP2013-0068-1;SGP2014-2551-1;SGP2014-2636-1;SGP2014-3112-1;SGP2014-4811-1;SGP2014-4821-1	7
chr3	101038661	101038661	G	C	hom	IMPG2	IMPG2:NM_016247:exon2:c.C101G:p.S34C	NM_016247:exon2:c.C101G	IMPG2:uc003duq.2:exon2:c.C101G:p.S34C	nonsynonymous SNV		0	0	0	0	0	SGP2014-3236-1	1
chr19	42729034	42729034	A	C	hom	ZNF526	ZNF526:NM_133444:exon3:c.A479C:p.K160T	NM_133444:exon3:c.A479C	ZNF526:uc021uvc.1:exon1:c.A479C:p.K160T,ZNF526:uc002osz.1:exon3:c.A479C:p.K160T	nonsynonymous SNV		0	0	0	0	0	SGP2014-3928-1	1
chr4	22394291	22394291	G	C	hom	GPR125	GPR125:NM_145290:exon17:c.C2504G:p.S835C	NM_145290:exon17:c.C2504G	UNKNOWN	nonsynonymous SNV		0	1	2	Info=CLASS=DM?;MUT=ALT;ID=CM130740;Ref=G;Alt=C;Start=22394291;End=22394291;HET=.;MAF=0.0002/1;dbSNP=rs562486549;Disease=Retinitis pigmentosa|	Info=CLASS=DM?;MUT=ALT;ID=CM130740;Ref=G;Alt=C;Start=22394291;End=22394291;HET=0;MAF=0;dbSNP=0;Disease=Retinitis pigmentosa|	SGP2014-2718-1	1
chr14	24728916	24728917	AG	0	hom	TGM1	TGM1:NM_000359:exon6:c.977_978del:p.326_326del	NM_000359:exon6:c.977_978del	TGM1:uc001wod.3:exon6:c.977_978del:p.326_326del	frameshift deletion		0	0	0	0	0	SGP2014-4342-1	1
chr2	234676519	234676519	C	T	hom	UGT1A1,UGT1A10,UGT1A3,UGT1A4,UGT1A5,UGT1A6,UGT1A7,UGT1A8,UGT1A9	UGT1A1:NM_000463:exon3:c.C1021T:p.R341X,UGT1A6:NM_001072:exon3:c.C1018T:p.R340X,UGT1A4:NM_007120:exon3:c.C1024T:p.R342X,UGT1A10:NM_019075:exon3:c.C1012T:p.R338X,UGT1A8:NM_019076:exon3:c.C1012T:p.R338X,UGT1A7:NM_019077:exon3:c.C1012T:p.R338X,UGT1A5:NM_019078:exon3:c.C1024T:p.R342X,UGT1A3:NM_019093:exon3:c.C1024T:p.R342X,UGT1A9:NM_021027:exon3:c.C1012T:p.R338X,UGT1A6:NM_205862:exon4:c.C217T:p.R73X	NM_000463:exon3:c.C1021T,NM_001072:exon3:c.C1018T,NM_007120:exon3:c.C1024T,NM_019075:exon3:c.C1012T,NM_019076:exon3:c.C1012T,NM_019077:exon3:c.C1012T,NM_019078:exon3:c.C1024T,NM_019093:exon3:c.C1024T,NM_021027:exon3:c.C1012T,NM_205862:exon4:c.C217T	UGT1A8:uc002vup.3:exon3:c.C1012T:p.R338X,UGT1A10:uc002vuq.3:exon3:c.C1012T:p.R338X,UGT1A10:uc002vur.3:exon3:c.C1012T:p.R338X,UGT1A9:uc002vus.3:exon3:c.C1012T:p.R338X,UGT1A7:uc002vut.3:exon3:c.C1012T:p.R338X,UGT1A6:uc002vuv.4:exon3:c.C1018T:p.R340X,UGT1A5:uc002vuw.3:exon3:c.C1024T:p.R342X,UGT1A4:uc002vux.3:exon3:c.C1024T:p.R342X,UGT1A3:uc002vuy.3:exon3:c.C1024T:p.R342X,UGT1A1:uc002vvb.3:exon3:c.C1…	stopgain SNV	rs72551349	0	1	0	Info=CLASS=DM;MUT=ALT;ID=CM931136;Ref=C;Alt=T;Start=234676519;End=234676519;HET=.;MAF=.;dbSNP=rs72551349;Disease=Crigler-Najjar syndrome 1|	Info=CLASS=DM;MUT=ALT;ID=CM931136;Ref=C;Alt=T;Start=234676519;End=234676519;HET=0;MAF=0;dbSNP=rs72551349;Disease=Crigler-Najjar syndrome 1|	SGP2013-1475-1	1
chr20	3899342	3899342	G	A	hom	PANK2	PANK2:NM_024960:exon6:c.G688A:p.G230R,PANK2:NM_153638:exon6:c.G1561A:p.G521R,PANK2:NM_153640:exon6:c.G688A:p.G230R	NM_024960:exon6:c.G688A,NM_153638:exon6:c.G1561A,NM_153640:exon6:c.G688A	PANK2:uc002wkb.3:exon6:c.G688A:p.G230R,PANK2:uc002wkc.3:exon6:c.G1561A:p.G521R,PANK2:uc002wke.3:exon6:c.G688A:p.G230R,PANK2:uc002wkf.3:exon6:c.G253A:p.G85R	nonsynonymous SNV	rs137852959	0	0	0	Info=CLASS=DM;MUT=ALT;ID=CM014248;Ref=G;Alt=A;Start=3899342;End=3899342;HET=.;MAF=.;dbSNP=rs137852959;Disease=Pantothenate kinase-associated neurodegeneration||Info=CLASS=DM;MUT=ALT;ID=CM014248;Ref=G;Alt=A;Start=3899342;End=3899342;HET=.;MAF=.;dbSNP=rs137852959;Disease=Pantothenate kinase-associated neurodegeneration|Info=CLASS=DM;MUT=ALT;ID=CM014248;Ref=G;Alt=A;Start=3899342;End=3899342;HET=.;MA…	Info=CLASS=DM;MUT=ALT;ID=CM014248;Ref=G;Alt=A;Start=3899342;End=3899342;HET=0;MAF=0;dbSNP=rs137852959;Disease=Pantothenate kinase-associated neurodegeneration|	SGP2014-5248-1	1
chr15	90172792	90172792	G	A	hom	KIF7	KIF7:NM_198525:exon17:c.C3331T:p.R1111X	NM_198525:exon17:c.C3331T	KIF7:uc010upw.1:exon12:c.C1789T:p.R597X,KIF7:uc002bof.2:exon17:c.C3331T:p.R1111X	stopgain SNV		0	0	1	Info=CLASS=DM;MUT=ALT;ID=CM129877;Ref=G;Alt=A;Start=90172792;End=90172792;HET=.;MAF=.;dbSNP=.;Disease=Acrocallosal syndrome|	Info=CLASS=DM;MUT=ALT;ID=CM129877;Ref=G;Alt=A;Start=90172792;End=90172792;HET=0;MAF=0;dbSNP=0;Disease=Acrocallosal syndrome|	SGP2014-5171-1	1
chr20	31016207	31016207	C	A	het	ASXL1	ASXL1:NM_015338:exon5:c.C453A:p.S151R	NM_015338:exon5:c.C453A	ASXL1:uc010geb.3:exon3:c.C279A:p.S93R,ASXL1:uc002wxs.3:exon5:c.C450A:p.S150R,ASXL1:uc021wbw.1:exon6:c.C453A:p.S151R	nonsynonymous SNV		0	0	1	0	0	SGP2014-4928-1	1
chr12	88487666	88487666	T	0	hom	CEP290	CEP290:NM_025114:exon28:c.3190delA:p.M1064X	NM_025114:exon28:c.3190delA	CEP290:uc001taq.3:exon3:c.370delA:p.M124X,CEP290:uc001tat.3:exon20:c.2569delA:p.M857X,CEP290:uc001tar.3:exon28:c.3190delA:p.M1064X	stopgain SNV		0	1	0	0		SGP2014-5014-1	1
chr2	228168583	228168583	G	A	het	COL4A3	COL4A3:NM_000091:exon45:c.G3964A:p.G1322S	NM_000091:exon45:c.G3964A	COL4A3:uc002vom.2:exon45:c.G3964A:p.G1322S	nonsynonymous SNV		0	1	0	0	0	SGP2014-1757-1	1
chr1	237872302	237872302	C	T	het	RYR2	RYR2:NM_001035:exon69:c.C10046T:p.S3349L	NM_001035:exon69:c.C10046T	RYR2:uc010pxz.1:exon8:c.C911T:p.S304L,RYR2:uc001hyl.1:exon69:c.C10046T:p.S3349L	nonsynonymous SNV		0	1	0	0	0	SGP2014-1718-1	1
chr11	31815040	31815040	G	C	het	PAX6	PAX6:NM_001258465:exon10:c.C978G:p.Y326X,PAX6:NM_000280:exon11:c.C978G:p.Y326X,PAX6:NM_001127612:exon11:c.C978G:p.Y326X,PAX6:NM_001258464:exon11:c.C978G:p.Y326X,PAX6:NM_001258462:exon12:c.C1020G:p.Y340X,PAX6:NM_001258463:exon12:c.C1020G:p.Y340X,PAX6:NM_001604:exon12:c.C1020G:p.Y340X	NM_001258465:exon10:c.C978G,NM_000280:exon11:c.C978G,NM_001127612:exon11:c.C978G,NM_001258464:exon11:c.C978G,NM_001258462:exon12:c.C1020G,NM_001258463:exon12:c.C1020G,NM_001604:exon12:c.C1020G	PAX6:uc021qfn.1:exon8:c.C978G:p.Y326X,PAX6:uc001mtd.4:exon10:c.C978G:p.Y326X,PAX6:uc009yjr.3:exon11:c.C978G:p.Y326X,PAX6:uc021qfl.1:exon12:c.C1020G:p.Y340X,PAX6:uc021qfm.1:exon12:c.C1020G:p.Y340X	stopgain SNV		0	0	0	0	0	SGP2014-2973-1	1
chr5	118814620	118814620	A	G	hom	HSD17B4;HSD17B4	HSD17B4:NM_001199292:exon7:c.A472G:p.N158D,HSD17B4:NM_000414:exon8:c.A526G:p.N176D,HSD17B4:NM_001199291:exon9:c.A601G:p.N201D;HSD17B4:NM_001199292:exon7:c.A472G:p.N158D,HSD17B4:NM_000414:exon8:c.A526G:p.N176D,HSD17B4:NM_001199291:exon9:c.A601G:p.N201D	NM_001199292:exon7:c.A472G,NM_000414:exon8:c.A526G,NM_001199291:exon9:c.A601G;NM_001199292:exon7:c.A472G,NM_000414:exon8:c.A526G,NM_001199291:exon9:c.A601G	HSD17B4:uc011cwj.2:exon3:c.A85G:p.N29D,HSD17B4:uc011cwh.2:exon7:c.A472G:p.N158D,HSD17B4:uc003ksj.3:exon8:c.A526G:p.N176D,HSD17B4:uc003ksk.4:exon8:c.A85G:p.N29D,HSD17B4:uc011cwg.2:exon9:c.A454G:p.N152D,HSD17B4:uc011cwi.2:exon9:c.A601G:p.N201D;HSD17B4:uc011cwj.2:exon3:c.A85G:p.N29D,HSD17B4:uc011cwh.2:exon7:c.A472G:p.N158D,HSD17B4:uc003ksj.3:exon8:c.A526G:p.N176D,HSD17B4:uc003ksk.4:exon8:c.A85G:p.N2…	nonsynonymous SNV;nonsynonymous SNV	;	0	0	0	0	0	SGP2014-3094-1;SGP2014-3095-1	2
chr12	49579553	49579553	T	C	het	TUBA1A	TUBA1A:NM_001270399:exon4:c.A596G:p.D199G,TUBA1A:NM_001270400:exon4:c.A491G:p.D164G,TUBA1A:NM_006009:exon4:c.A596G:p.D199G	NM_001270399:exon4:c.A596G,NM_001270400:exon4:c.A491G,NM_006009:exon4:c.A596G	UNKNOWN	nonsynonymous SNV		0	0	1	0	0	SGP2014-2524-1	1
chr2	179444390	179444390	C	A	het	TTN	TTN:NM_003319:exon147:c.G40339T:p.D13447Y,TTN:NM_133432:exon148:c.G40714T:p.D13572Y,TTN:NM_133437:exon148:c.G40915T:p.D13639Y,TTN:NM_133378:exon268:c.G59830T:p.D19944Y,TTN:NM_001256850:exon269:c.G62611T:p.D20871Y,TTN:NM_001267550:exon319:c.G67534T:p.D22512Y	NM_003319:exon147:c.G40339T,NM_133432:exon148:c.G40714T,NM_133437:exon148:c.G40915T,NM_133378:exon268:c.G59830T,NM_001256850:exon269:c.G62611T,NM_001267550:exon319:c.G67534T	UNKNOWN	nonsynonymous SNV		0	3	2	0	0	SGP2014-1670-1	1
chr14	50088697	50088697	G	C	hom	MGAT2	MGAT2:NM_002408:exon1:c.G711C:p.K237N	NM_002408:exon1:c.G711C	MGAT2:uc001wwr.3:exon1:c.G711C:p.K237N	nonsynonymous SNV		0	0	0	Info=CLASS=DM;MUT=ALT;ID=CM1110310;Ref=G;Alt=C;Start=50088697;End=50088697;HET=.;MAF=.;dbSNP=.;Disease=Congenital disorder of glycosylation 2a|	Info=CLASS=DM;MUT=ALT;ID=CM1110310;Ref=G;Alt=C;Start=50088697;End=50088697;HET=0;MAF=0;dbSNP=0;Disease=Congenital disorder of glycosylation 2a|	SGP2014-3977-1	1
chr1	94480167	94480168	CA	0	hom	ABCA4;ABCA4	ABCA4:NM_000350:exon38:c.5391_5392del:p.1797_1798del;ABCA4:NM_000350:exon38:c.5391_5392del:p.1797_1798del	NM_000350:exon38:c.5391_5392del;NM_000350:exon38:c.5391_5392del	ABCA4:uc009wdp.1:exon3:c.195_196del:p.65_66del,ABCA4:uc001dqh.3:exon38:c.5391_5392del:p.1797_1798del;ABCA4:uc009wdp.1:exon3:c.195_196del:p.65_66del,ABCA4:uc001dqh.3:exon38:c.5391_5392del:p.1797_1798del	frameshift deletion;frameshift deletion	;	0	0	0	0	0	SGP2013-1554-1;SGP2014-2699-1	2
chr14	91757374	91757374	C	G	het	CCDC88C	CCDC88C:NM_001080414:exon24:c.G4167C:p.M1389I	NM_001080414:exon24:c.G4167C	CCDC88C:uc010aty.3:exon24:c.G4167C:p.M1389I	nonsynonymous SNV		0	0	1	0	0	SGP2014-4255-1	1
chr10	100184072	100184072	C	T	hom	HPS1	HPS1:NM_000195:exon14:c.G1395A:p.W465X	NM_000195:exon14:c.G1395A	HPS1:uc010qpg.2:exon3:c.G255A:p.W85X,HPS1:uc021pwv.1:exon14:c.G1395A:p.W465X	stopgain SNV		0	0	0	0	0	SGP2014-3432-1	1
chrX	153296273	153296273	G	C	hom	MECP2	MECP2:NM_001110792:exon3:c.C1042G:p.L348V,MECP2:NM_004992:exon4:c.C1006G:p.L336V	NM_001110792:exon3:c.C1042G,NM_004992:exon4:c.C1006G	MECP2:uc004fjw.2:exon3:c.C1042G:p.L348V,MECP2:uc004fjv.2:exon4:c.C1006G:p.L336V	nonsynonymous SNV		0	2	0	0	0	SGP2014-4853-1	1
chr1	183556058	183556058	G	A	hom	NCF2	NCF2:NM_000433:exon2:c.C229T:p.R77X,NCF2:NM_001190789:exon2:c.C229T:p.R77X,NCF2:NM_001190794:exon2:c.C229T:p.R77X,NCF2:NM_001127651:exon3:c.C229T:p.R77X	NM_000433:exon2:c.C229T,NM_001190789:exon2:c.C229T,NM_001190794:exon2:c.C229T,NM_001127651:exon3:c.C229T	NCF2:uc001gqj.4:exon2:c.C229T:p.R77X,NCF2:uc010pod.2:exon2:c.C229T:p.R77X,NCF2:uc010poe.2:exon2:c.C229T:p.R77X,NCF2:uc001gqk.4:exon3:c.C229T:p.R77X	stopgain SNV		0	1	0	Info=CLASS=DM;MUT=ALT;ID=CM095679;Ref=G;Alt=A;Start=183556058;End=183556058;HET=.;MAF=.;dbSNP=.;Disease=Chronic granulomatous disease|	Info=CLASS=DM;MUT=ALT;ID=CM095679;Ref=G;Alt=A;Start=183556058;End=183556058;HET=0;MAF=0;dbSNP=0;Disease=Chronic granulomatous disease|	SGP2013-0966-1	1
chr2	38298092	38298092	G	A	het;hom	CYP1B1;CYP1B1;CYP1B1	CYP1B1:NM_000104:exon3:c.C1405T:p.R469W;CYP1B1:NM_000104:exon3:c.C1405T:p.R469W;CYP1B1:NM_000104:exon3:c.C1405T:p.R469W	NM_000104:exon3:c.C1405T;NM_000104:exon3:c.C1405T;NM_000104:exon3:c.C1405T	CYP1B1:uc002rqo.2:exon3:c.C1405T:p.R469W;CYP1B1:uc002rqo.2:exon3:c.C1405T:p.R469W;CYP1B1:uc002rqo.2:exon3:c.C1405T:p.R469W	nonsynonymous SNV;nonsynonymous SNV;nonsynonymous SNV	rs28936701;rs28936701;rs28936701	0	0	2	Info=CLASS=DM;MUT=ALT;ID=CM980505;Ref=G;Alt=A;Start=38298092;End=38298092;HET=.;MAF=.;dbSNP=rs28936701;Disease=Glaucoma, primary congenital|;Info=CLASS=DM;MUT=ALT;ID=CM980505;Ref=G;Alt=A;Start=38298092;End=38298092;HET=.;MAF=.;dbSNP=rs28936701;Disease=Glaucoma, primary congenital|;Info=CLASS=DM;MUT=ALT;ID=CM980505;Ref=G;Alt=A;Start=38298092;End=38298092;HET=.;MAF=.;dbSNP=rs28936701;Disease=Glauco…	Info=CLASS=DM;MUT=ALT;ID=CM980505;Ref=G;Alt=A;Start=38298092;End=38298092;HET=0.01;MAF=0;dbSNP=rs28936701;Disease=Glaucoma, primary congenital|;Info=CLASS=DM;MUT=ALT;ID=CM980505;Ref=G;Alt=A;Start=38298092;End=38298092;HET=0.01;MAF=0;dbSNP=rs28936701;Disease=Glaucoma, primary congenital|;Info=CLASS=DM;MUT=ALT;ID=CM980505;Ref=G;Alt=A;Start=38298092;End=38298092;HET=0.01;MAF=0;dbSNP=rs28936701;Disea…	SGP2014-2927-1;SGP2014-2992-1;SGP2014-3003-1	3
chr9	134381841	134381841	G	T	hom	POMT1	(NM_001077365:exon4:c.280+1G>T,NM_001077366:exon3:c.118+1G>T,NM_007171:exon4:c.280+1G>T,NM_001136113:exon4:c.280+1G>T)	NM_001077365:exon4:c.280+1G>T,NM_001077366:exon3:c.118+1G>T,NM_007171:exon4:c.280+1G>T,NM_001136113:exon4:c.280+1G>T				0	2	1	Info=CLASS=DM;MUT=ALT;ID=CS086208;Ref=G;Alt=T;Start=134381841;End=134381841;HET=.;MAF=.;dbSNP=.;Disease=Walker-Warburg syndrome||Info=CLASS=DM;MUT=ALT;ID=CS086208;Ref=G;Alt=T;Start=134381841;End=134381841;HET=.;MAF=.;dbSNP=.;Disease=Walker-Warburg syndrome	Info=CLASS=DM;MUT=ALT;ID=CS086208;Ref=G;Alt=T;Start=134381841;End=134381841;HET=0;MAF=0;dbSNP=0;Disease=Walker-Warburg syndrome||Info=CLASS=DM;MUT=ALT;ID=CS086208;Ref=G;Alt=T;Start=134381841;End=134381841;HET=0;MAF=0;dbSNP=0;Disease=Walker-Warburg syndrome	SGP2014-3974-1	1
chr2	169781241	169781241	G	A	hom	ABCB11	ABCB11:NM_003742:exon27:c.C3691T:p.R1231W	NM_003742:exon27:c.C3691T	ABCB11:uc010zda.1:exon14:c.C1945T:p.R649W,ABCB11:uc010zdb.1:exon14:c.C2119T:p.R707W,ABCB11:uc002ueo.1:exon27:c.C3691T:p.R1231W	nonsynonymous SNV		0	2	0	Info=CLASS=DM;MUT=ALT;ID=CM067623;Ref=G;Alt=A;Start=169781241;End=169781241;HET=.;MAF=.;dbSNP=.;Disease=Intrahepatic cholestasis, familial progressive 2|	Info=CLASS=DM;MUT=ALT;ID=CM067623;Ref=G;Alt=A;Start=169781241;End=169781241;HET=0;MAF=0;dbSNP=0;Disease=Intrahepatic cholestasis, familial progressive 2|	SGP2014-2291-1	1
chr9	108366537	108366537	C	A	hom	FKTN	FKTN:NM_006731:exon5:c.C411A:p.C137X,FKTN:NM_001079802:exon6:c.C411A:p.C137X,FKTN:NM_001198963:exon6:c.C411A:p.C137X	NM_006731:exon5:c.C411A,NM_001079802:exon6:c.C411A,NM_001198963:exon6:c.C411A	FKTN:uc004bcs.3:exon5:c.C411A:p.C137X,FKTN:uc011lvy.2:exon5:c.C411A:p.C137X,FKTN:uc004bcr.3:exon6:c.C411A:p.C137X,FKTN:uc010mtm.3:exon6:c.C15A:p.C5X,FKTN:uc011lvx.2:exon6:c.C411A:p.C137X	stopgain SNV		0	0	0	0	0	SGP2014-4829-1	1
chr3	43122451	43122451	C	T	hom	GTDC2;GTDC2	GTDC2:NM_032806:exon2:c.G473A:p.R158H;GTDC2:NM_032806:exon2:c.G473A:p.R158H	NM_032806:exon2:c.G473A;NM_032806:exon2:c.G473A	GTDC2:uc021wwn.1:exon1:c.G473A:p.R158H;GTDC2:uc021wwn.1:exon1:c.G473A:p.R158H	nonsynonymous SNV;nonsynonymous SNV	;	0	1	1	Info=CLASS=DM;MUT=ALT;ID=CM128059;Ref=C;Alt=T;Start=43122451;End=43122451;HET=.;MAF=.;dbSNP=rs387907300;Disease=Walker-Warburg syndrome|;Info=CLASS=DM;MUT=ALT;ID=CM128059;Ref=C;Alt=T;Start=43122451;End=43122451;HET=.;MAF=.;dbSNP=rs387907300;Disease=Walker-Warburg syndrome|	Info=CLASS=DM;MUT=ALT;ID=CM128059;Ref=C;Alt=T;Start=43122451;End=43122451;HET=0;MAF=0;dbSNP=0;Disease=Walker-Warburg syndrome|;Info=CLASS=DM;MUT=ALT;ID=CM128059;Ref=C;Alt=T;Start=43122451;End=43122451;HET=0;MAF=0;dbSNP=0;Disease=Walker-Warburg syndrome|	SGP2014-2087-1;SGP2014-2533-1	2
chr11	108106446	108106446	A	0	hom	ATM	ATM:NM_000051:exon5:c.381delA:p.T127fs	NM_000051:exon5:c.381delA	ATM:uc001pkb.1:exon5:c.381delA:p.T127fs,ATM:uc009yxr.1:exon6:c.381delA:p.T127fs	frameshift deletion		0	1	0	Info=CLASS=DM;MUT=ALT;ID=CD991593;Ref=CA;Alt=C;Start=108106445;End=108106446;HET=.;MAF=.;dbSNP=.;Disease=Ataxia telangiectasia|	Info=CLASS=DM;MUT=ALT;ID=CD991593;Ref=CA;Alt=C;Start=108106445;End=108106446;HET=0;MAF=0;dbSNP=0;Disease=Ataxia telangiectasia||Info=CLASS=DFP;MUT=ALT;ID=CM077897;Ref=T;Alt=A;Start=108106443;End=108106443;HET=0.14;MAF=0.046/100;dbSNP=rs2234997;Disease=Tissue response in radiotherapy, association with||Info=CLASS=DFP;MUT=ALT;ID=CM077897;Ref=T;Alt=A;Start=108106443;End=108106443;HET=0.14;MAF=0.046/…	SGP2013-1193-1	1
chr12	76739869	76739873	TATCA	0	het	BBS10	BBS10:NM_024685:exon2:c.1892_1896del:p.631_632del	NM_024685:exon2:c.1892_1896del	BBS10:uc001syd.1:exon2:c.1892_1896del:p.631_632del	frameshift deletion		0	0	0	Info=CLASS=DM;MUT=ALT;ID=CD122051;Ref=TCATAC;Alt=T;Start=76739871;End=76739876;HET=.;MAF=.;dbSNP=.;Disease=Bardet-Biedl syndrome|	Info=CLASS=DM;MUT=ALT;ID=CD122051;Ref=TCATAC;Alt=T;Start=76739871;End=76739876;HET=0;MAF=0;dbSNP=0;Disease=Bardet-Biedl syndrome|	SGP2014-2708-1	1
chr7	94055780	94055780	G	A	het	COL1A2	COL1A2:NM_000089:exon46:c.3043G>A:p.G1015R	NM_000089:exon46:c.3043G>A	COL1A2:uc003ung.1:exon46:c.3043G>A:p.G1015R	nonsynonymous SNV		0	0	0	Info=CLASS=DM;MUT=ALT;ID=CM070813;Ref=G;Alt=C;Start=94055780;End=94055780;HET=.;MAF=.;dbSNP=rs72659320;Disease=Osteogenesis imperfecta III||Info=CLASS=DM;MUT=ALT;ID=CM1110830;Ref=G;Alt=A;Start=94055780;End=94055780;HET=.;MAF=.;dbSNP=.;Disease=Osteogenesis imperfecta IV	Info=CLASS=DM;MUT=ALT;ID=CM1110830;Ref=G;Alt=A;Start=94055780;End=94055780;HET=0;MAF=0;dbSNP=0;Disease=Osteogenesis imperfecta IV||Info=CLASS=DM;MUT=ALT;ID=CM070813;Ref=G;Alt=C;Start=94055780;End=94055780;HET=0;MAF=0;dbSNP=rs72659320;Disease=Osteogenesis imperfecta III|Info=CLASS=DM;MUT=ALT;ID=CM930157;Ref=G;Alt=A;Start=94055771;End=94055771;HET=0;MAF=0;dbSNP=rs72659319;Disease=Osteogenesis imper…	SGP2014-4694-1	1
chr2	71894548	71894548	A	T	hom	DYSF	DYSF:NM_001130976:exon46:c.A5201T:p.E1734V,DYSF:NM_001130986:exon46:c.A5204T:p.E1735V,DYSF:NM_001130455:exon47:c.A5246T:p.E1749V,DYSF:NM_001130977:exon47:c.A5264T:p.E1755V,DYSF:NM_001130980:exon47:c.A5294T:p.E1765V,DYSF:NM_001130984:exon47:c.A5267T:p.E1756V,DYSF:NM_001130985:exon47:c.A5297T:p.E1766V,DYSF:NM_003494:exon47:c.A5243T:p.E1748V,DYSF:NM_001130978:exon48:c.A5306T:p.E1769V,DYSF:NM_0011309…	NM_001130976:exon46:c.A5201T,NM_001130986:exon46:c.A5204T,NM_001130455:exon47:c.A5246T,NM_001130977:exon47:c.A5264T,NM_001130980:exon47:c.A5294T,NM_001130984:exon47:c.A5267T,NM_001130985:exon47:c.A5297T,NM_003494:exon47:c.A5243T,NM_001130978:exon48:c.A5306T,NM_001130979:exon48:c.A5336T,NM_001130981:exon48:c.A5357T,NM_001130982:exon48:c.A5339T,NM_001130983:exon48:c.A5309T,NM_001130987:exon48:c.A53…	DYSF:uc010yqz.2:exon14:c.A1526T:p.E509V,DYSF:uc010yqy.2:exon18:c.A1886T:p.E629V,DYSF:uc002sig.4:exon46:c.A5201T:p.E1734V,DYSF:uc010fel.3:exon46:c.A5204T:p.E1735V,DYSF:uc002sie.3:exon47:c.A5243T:p.E1748V,DYSF:uc002sif.3:exon47:c.A5246T:p.E1749V,DYSF:uc010feh.3:exon47:c.A5264T:p.E1755V,DYSF:uc010fei.3:exon47:c.A5294T:p.E1765V,DYSF:uc010fej.3:exon47:c.A5267T:p.E1756V,DYSF:uc010fek.3:exon47:c.A5297T:…	nonsynonymous SNV		0	0	0	Info=CLASS=DM;MUT=ALT;ID=CM090633;Ref=A;Alt=T;Start=71894548;End=71894548;HET=.;MAF=.;dbSNP=.;Disease=Dysferlinopathy, proximodistal|	Info=CLASS=DM;MUT=ALT;ID=CM090633;Ref=A;Alt=T;Start=71894548;End=71894548;HET=0;MAF=0;dbSNP=0;Disease=Dysferlinopathy, proximodistal|	SGP2014-3137-1	1
chr21	47831754	47831754	C	T	hom	PCNT	PCNT:NM_006031:exon28:c.C5767T:p.R1923X	NM_006031:exon28:c.C5767T	PCNT:uc002zji.4:exon28:c.C5767T:p.R1923X,PCNT:uc002zjj.3:exon28:c.C5413T:p.R1805X	stopgain SNV	rs119479062	0	0	0	Info=CLASS=DM;MUT=ALT;ID=CM080485;Ref=C;Alt=T;Start=47831754;End=47831754;HET=.;MAF=.;dbSNP=rs119479062;Disease=Microcephalic osteodysplastic primordial dwarfism type 2|	Info=CLASS=DM;MUT=ALT;ID=CM080485;Ref=C;Alt=T;Start=47831754;End=47831754;HET=0;MAF=0;dbSNP=rs119479062;Disease=Microcephalic osteodysplastic primordial dwarfism type 2|	SGP2014-3085-1	1
chr8	61763099	61763099	C	A	het	CHD7	CHD7:NM_017780:exon26:c.C5452A:p.L1818M	NM_017780:exon26:c.C5452A	CHD7:uc003xue.3:exon26:c.C5452A:p.L1818M	nonsynonymous SNV		0	0	0	Info=CLASS=DM;MUT=ALT;ID=CI126807;Ref=C;Alt=CT;Start=61763099;End=61763099;HET=.;MAF=.;dbSNP=.;Disease=CHARGE syndrome|	Info=CLASS=DM;MUT=ALT;ID=CI126807;Ref=C;Alt=CT;Start=61763099;End=61763099;HET=0;MAF=0;dbSNP=0;Disease=CHARGE syndrome|	SGP2014-2999-1	1
chr20	44750988	44750988	T	C	hom	CD40;CD40	CD40:NM_001250:exon3:c.T247C:p.C83R,CD40:NM_152854:exon3:c.T247C:p.C83R;CD40:NM_001250:exon3:c.T247C:p.C83R,CD40:NM_152854:exon3:c.T247C:p.C83R	NM_001250:exon3:c.T247C,NM_152854:exon3:c.T247C;NM_001250:exon3:c.T247C,NM_152854:exon3:c.T247C	CD40:uc002xrf.1:exon3:c.T247C:p.C83R,CD40:uc002xrg.1:exon3:c.T247C:p.C83R,CD40:uc002xrh.1:exon3:c.T247C:p.C83R;CD40:uc002xrf.1:exon3:c.T247C:p.C83R,CD40:uc002xrg.1:exon3:c.T247C:p.C83R,CD40:uc002xrh.1:exon3:c.T247C:p.C83R	nonsynonymous SNV;nonsynonymous SNV	rs28931586;rs28931586	0	2	0	Info=CLASS=DM;MUT=ALT;ID=CM013796;Ref=T;Alt=C;Start=44750988;End=44750988;HET=.;MAF=.;dbSNP=rs28931586;Disease=Hyper-IgM syndrome|;Info=CLASS=DM;MUT=ALT;ID=CM013796;Ref=T;Alt=C;Start=44750988;End=44750988;HET=.;MAF=.;dbSNP=rs28931586;Disease=Hyper-IgM syndrome|	Info=CLASS=DM;MUT=ALT;ID=CM013796;Ref=T;Alt=C;Start=44750988;End=44750988;HET=0;MAF=0;dbSNP=rs28931586;Disease=Hyper-IgM syndrome|;Info=CLASS=DM;MUT=ALT;ID=CM013796;Ref=T;Alt=C;Start=44750988;End=44750988;HET=0;MAF=0;dbSNP=rs28931586;Disease=Hyper-IgM syndrome|	SGP2013-1071-1;SGP2013-1072-1	2
chr13	36888396	36888396	0	T	hom	SPG20	SPG20:NM_001142294:exon6:c.1450_1451insA:p.T484fs,SPG20:NM_001142295:exon6:c.1450_1451insA:p.T484fs,SPG20:NM_015087:exon6:c.1450_1451insA:p.T484fs,SPG20:NM_001142296:exon7:c.1450_1451insA:p.T484fs	NM_001142294:exon6:c.1450_1451insA,NM_001142295:exon6:c.1450_1451insA,NM_015087:exon6:c.1450_1451insA,NM_001142296:exon7:c.1450_1451insA	SPG20:uc010ten.2:exon5:c.1420_1421insA:p.T474fs,SPG20:uc001uvm.3:exon6:c.1450_1451insA:p.T484fs,SPG20:uc001uvo.3:exon6:c.1450_1451insA:p.T484fs,SPG20:uc001uvq.3:exon6:c.1450_1451insA:p.T484fs,SPG20:uc001uvn.3:exon7:c.1450_1451insA:p.T484fs	frameshift insertion		0	1	0	0		SGP2014-1596-1	1
chr15	80465358	80465358	C	T	hom	FAH;FAH	FAH:NM_000137:exon9:c.C709T:p.R237X;FAH:NM_000137:exon9:c.C709T:p.R237X	NM_000137:exon9:c.C709T;NM_000137:exon9:c.C709T	FAH:uc002bfn.2:exon8:c.C499T:p.R167X,FAH:uc002bfm.2:exon9:c.C709T:p.R237X;FAH:uc002bfn.2:exon8:c.C499T:p.R167X,FAH:uc002bfm.2:exon9:c.C709T:p.R237X	stopgain SNV;stopgain SNV	;	0	0	0	Info=CLASS=DM;MUT=ALT;ID=CM960616;Ref=C;Alt=T;Start=80465358;End=80465358;HET=.;MAF=.;dbSNP=.;Disease=Tyrosinaemia 1|;Info=CLASS=DM;MUT=ALT;ID=CM960616;Ref=C;Alt=T;Start=80465358;End=80465358;HET=.;MAF=.;dbSNP=.;Disease=Tyrosinaemia 1|	Info=CLASS=DM;MUT=ALT;ID=CM960616;Ref=C;Alt=T;Start=80465358;End=80465358;HET=0;MAF=0;dbSNP=0;Disease=Tyrosinaemia 1|;Info=CLASS=DM;MUT=ALT;ID=CM960616;Ref=C;Alt=T;Start=80465358;End=80465358;HET=0;MAF=0;dbSNP=0;Disease=Tyrosinaemia 1|	SGP2014-3614-1;SGP2014-3680-1	2
chr2	3691540	3691542	CTC	0	hom	COLEC11	COLEC11:NM_001255989:exon4:c.426_428del:p.142_143del,COLEC11:NM_001255984:exon5:c.504_506del:p.168_169del,COLEC11:NM_001255987:exon5:c.498_500del:p.166_167del,COLEC11:NM_001255988:exon5:c.498_500del:p.166_167del,COLEC11:NM_001255982:exon6:c.576_578del:p.192_193del,COLEC11:NM_001255983:exon6:c.576_578del:p.192_193del,COLEC11:NM_001255986:exon6:c.570_572del:p.190_191del,COLEC11:NM_024027:exon7:c.64…	NM_001255989:exon4:c.426_428del,NM_001255984:exon5:c.504_506del,NM_001255987:exon5:c.498_500del,NM_001255988:exon5:c.498_500del,NM_001255982:exon6:c.576_578del,NM_001255983:exon6:c.576_578del,NM_001255986:exon6:c.570_572del,NM_024027:exon7:c.648_650del,NM_001255985:exon8:c.690_692del,NM_199235:exon8:c.639_641del	COLEC11:uc010ews.4:exon4:c.426_428del:p.142_143del,COLEC11:uc010ewo.4:exon5:c.504_506del:p.168_169del,COLEC11:uc010ewq.4:exon5:c.498_500del:p.166_167del,COLEC11:uc010ewr.4:exon5:c.498_500del:p.166_167del,COLEC11:uc002qyb.4:exon6:c.576_578del:p.192_193del,COLEC11:uc002qyc.4:exon6:c.576_578del:p.192_193del,COLEC11:uc010ewp.4:exon6:c.570_572del:p.190_191del,COLEC11:uc002qya.4:exon7:c.648_650del:p.21…	nonframeshift deletion		0	0	0	Info=CLASS=DM;MUT=ALT;ID=CD111431;Ref=ACTC;Alt=A;Start=3691539;End=3691542;HET=.;MAF=.;dbSNP=.;Disease=3MC syndrome|	Info=CLASS=DM;MUT=ALT;ID=CD111431;Ref=ACTC;Alt=A;Start=3691539;End=3691542;HET=0;MAF=0;dbSNP=0;Disease=3MC syndrome|	SGP2014-5823-1	1
chr17	48265483	48265483	C	T	het	COL1A1	COL1A1:NM_000088:exon44:c.G3235A:p.G1079S	NM_000088:exon44:c.G3235A	COL1A1:uc002iqm.3:exon44:c.G3235A:p.G1079S	nonsynonymous SNV	rs72654802	0	0	0	Info=CLASS=DM;MUT=ALT;ID=CM920204;Ref=C;Alt=T;Start=48265483;End=48265483;HET=.;MAF=.;dbSNP=rs72654802;Disease=Osteogenesis imperfecta I||Info=CLASS=DM;MUT=ALT;ID=CM920204;Ref=C;Alt=T;Start=48265483;End=48265483;HET=.;MAF=.;dbSNP=rs72654802;Disease=Osteogenesis imperfecta I|Info=CLASS=DM;MUT=ALT;ID=CM920204;Ref=C;Alt=T;Start=48265483;End=48265483;HET=.;MAF=.;dbSNP=rs72654802;Disease=Osteogenesis …	Info=CLASS=DM;MUT=ALT;ID=CM920204;Ref=C;Alt=T;Start=48265483;End=48265483;HET=0;MAF=0;dbSNP=rs72654802;Disease=Osteogenesis imperfecta I||Info=CLASS=DM;MUT=ALT;ID=CM920204;Ref=C;Alt=T;Start=48265483;End=48265483;HET=0;MAF=0;dbSNP=rs72654802;Disease=Osteogenesis imperfecta I|Info=CLASS=DM;MUT=ALT;ID=CM920204;Ref=C;Alt=T;Start=48265483;End=48265483;HET=0;MAF=0;dbSNP=rs72654802;Disease=Osteogenesis …	SGP2014-4582-1	1
chr1	103488351	103488353	TAG	TG	hom	COL11A1	COL11A1:NM_001190709:exon7:c.1073_1075CA,COL11A1:NM_001854:exon8:c.1190_1192CA,COL11A1:NM_080629:exon8:c.1226_1228CA	NM_001190709:exon7,NM_001854:exon8,NM_080629:exon8	COL11A1:uc001dun.3:exon7:c.1073_1075CA,COL11A1:uc001dul.3:exon8:c.1190_1192CA,COL11A1:uc001dum.3:exon8:c.1226_1228CA	frameshift substitution		0	1	0	Info=CLASS=DM;MUT=ALT;ID=CD129761;Ref=TA;Alt=T;Start=103488351;End=103488352;HET=.;MAF=.;dbSNP=.;Disease=Fibrochondrogenesis|	Info=CLASS=DM;MUT=ALT;ID=CD129761;Ref=TA;Alt=T;Start=103488351;End=103488352;HET=0;MAF=0;dbSNP=0;Disease=Fibrochondrogenesis|	SGP2014-5239-1	1
chr20	43248503	43248503	A	T	hom	ADA	(NM_000022:exon13:c.1079-15T>A)	NM_000022:exon13:c.1079-15T>A				0	1	0	Info=CLASS=DM;MUT=ALT;ID=CS025995;Ref=A;Alt=T;Start=43248503;End=43248503;HET=.;MAF=.;dbSNP=rs387906268;Disease=Immunodeficiency, severe combined|	Info=CLASS=DM;MUT=ALT;ID=CS025995;Ref=A;Alt=T;Start=43248503;End=43248503;HET=0;MAF=0;dbSNP=0;Disease=Immunodeficiency, severe combined|	SGP2013-1026-1	1
chr18	46784833	46784833	G	A	hom	DYM	DYM:NM_017653:exon12:c.C1282T:p.R428X	NM_017653:exon12:c.C1282T	DYM:uc002ldj.3:exon6:c.C748T:p.R250X,DYM:uc010xdf.1:exon7:c.C712T:p.R238X,DYM:uc002ldi.1:exon12:c.C1282T:p.R428X	stopgain SNV		0	0	0	0	0	SGP2014-3927-1	1
chr11	76867138	76867138	G	A	hom;het	MYO7A;MYO7A;MYO7A;MYO7A;MYO7A;MYO7A	(NM_000260:exon5:c.470+1G>A,NM_001127179:exon5:c.470+1G>A,NM_001127180:exon5:c.470+1G>A);(NM_000260:exon5:c.470+1G>A,NM_001127179:exon5:c.470+1G>A,NM_001127180:exon5:c.470+1G>A);(NM_000260:exon5:c.470+1G>A,NM_001127179:exon5:c.470+1G>A,NM_001127180:exon5:c.470+1G>A);(NM_000260:exon5:c.470+1G>A,NM_001127179:exon5:c.470+1G>A,NM_001127180:exon5:c.470+1G>A);(NM_000260:exon5:c.470+1G>A,NM_001127179:ex…	NM_000260:exon5:c.470+1G>A,NM_001127179:exon5:c.470+1G>A,NM_001127180:exon5:c.470+1G>A;NM_000260:exon5:c.470+1G>A,NM_001127179:exon5:c.470+1G>A,NM_001127180:exon5:c.470+1G>A;NM_000260:exon5:c.470+1G>A,NM_001127179:exon5:c.470+1G>A,NM_001127180:exon5:c.470+1G>A;NM_000260:exon5:c.470+1G>A,NM_001127179:exon5:c.470+1G>A,NM_001127180:exon5:c.470+1G>A;NM_000260:exon5:c.470+1G>A,NM_001127179:exon5:c.470…	;;;;;	;;;;;	;;;;;	0	0	0	Info=CLASS=DM;MUT=ALT;ID=CS971819;Ref=G;Alt=A;Start=76867138;End=76867138;HET=.;MAF=.;dbSNP=.;Disease=Usher syndrome 1b|;Info=CLASS=DM;MUT=ALT;ID=CS971819;Ref=G;Alt=A;Start=76867138;End=76867138;HET=.;MAF=.;dbSNP=.;Disease=Usher syndrome 1b|;Info=CLASS=DM;MUT=ALT;ID=CS971819;Ref=G;Alt=A;Start=76867138;End=76867138;HET=.;MAF=.;dbSNP=.;Disease=Usher syndrome 1b|;Info=CLASS=DM;MUT=ALT;ID=CS971819;Re…	Info=CLASS=DM;MUT=ALT;ID=CS971819;Ref=G;Alt=A;Start=76867138;End=76867138;HET=0;MAF=0;dbSNP=0;Disease=Usher syndrome 1b|;Info=CLASS=DM;MUT=ALT;ID=CS971819;Ref=G;Alt=A;Start=76867138;End=76867138;HET=0;MAF=0;dbSNP=0;Disease=Usher syndrome 1b|;Info=CLASS=DM;MUT=ALT;ID=CS971819;Ref=G;Alt=A;Start=76867138;End=76867138;HET=0;MAF=0;dbSNP=0;Disease=Usher syndrome 1b|;Info=CLASS=DM;MUT=ALT;ID=CS971819;Re…	SGP2014-3529-1;SGP2014-3879-1;SGP2014-3880-1;SGP2014-3881-1;SGP2014-3882-1;SGP2014-3883-1	6
chr14	74992773	74992773	C	G	hom	LTBP2	NM_000428:exon15:c.2428+5G>C	NM_000428:exon15:c.2428+5G>C				0	0	0	0		SGP2014-3430-1	1
chr5	131728197	131728197	A	G	hom	SLC22A5	SLC22A5:NM_003060:exon8:c.A1340G:p.Y447C	NM_003060:exon8:c.A1340G	SLC22A5:uc010jdr.1:exon5:c.A200G:p.Y67C,SLC22A5:uc003kww.4:exon8:c.A1340G:p.Y447C,SLC22A5:uc003kwx.4:exon9:c.A1412G:p.Y471C	nonsynonymous SNV		0	0	0	Info=CLASS=DM;MUT=ALT;ID=CM022248;Ref=A;Alt=G;Start=131728197;End=131728197;HET=.;MAF=.;dbSNP=rs386134218;Disease=Carnitine deficiency, systemic primary|	Info=CLASS=DM;MUT=ALT;ID=CM022248;Ref=A;Alt=G;Start=131728197;End=131728197;HET=0;MAF=0;dbSNP=0;Disease=Carnitine deficiency, systemic primary|	SGP2014-3896-1	1
chr22	41523676	41523676	C	A	het	EP300	EP300:NM_001429:exon4:c.C1092A:p.C364X	NM_001429:exon4:c.C1092A	EP300:uc003azl.4:exon4:c.C1092A:p.C364X	stopgain SNV		0	0	1	0	0	SGP2013-0440-1	1
chr14	21769393	21769393	A	0	hom	RPGRIP1	RPGRIP1:NM_020366:exon3:c.487delA:p.R163fs	NM_020366:exon3:c.487delA	RPGRIP1:uc001wag.3:exon3:c.487delA:p.R163fs	frameshift deletion		0	0	0	0		SGP2013-1564-1	1
chr3	52183866	52183866	G	A	hom	POC1A;POC1A	POC1A:NM_001161580:exon3:c.C241T:p.R81X,POC1A:NM_001161581:exon3:c.C127T:p.R43X,POC1A:NM_015426:exon3:c.C241T:p.R81X;POC1A:NM_001161580:exon3:c.C241T:p.R81X,POC1A:NM_001161581:exon3:c.C127T:p.R43X,POC1A:NM_015426:exon3:c.C241T:p.R81X	NM_001161580:exon3:c.C241T,NM_001161581:exon3:c.C127T,NM_015426:exon3:c.C241T;NM_001161580:exon3:c.C241T,NM_001161581:exon3:c.C127T,NM_015426:exon3:c.C241T	POC1A:uc003dcu.3:exon3:c.C241T:p.R81X,POC1A:uc003dcv.3:exon3:c.C127T:p.R43X,POC1A:uc003dcw.3:exon3:c.C241T:p.R81X;POC1A:uc003dcu.3:exon3:c.C241T:p.R81X,POC1A:uc003dcv.3:exon3:c.C127T:p.R43X,POC1A:uc003dcw.3:exon3:c.C241T:p.R81X	stopgain SNV;stopgain SNV	;	0	0	2	Info=CLASS=DM;MUT=ALT;ID=CM127153;Ref=G;Alt=A;Start=52183866;End=52183866;HET=.;MAF=.;dbSNP=rs397514487;Disease=Primordial dwarfism|;Info=CLASS=DM;MUT=ALT;ID=CM127153;Ref=G;Alt=A;Start=52183866;End=52183866;HET=.;MAF=.;dbSNP=rs397514487;Disease=Primordial dwarfism|	Info=CLASS=DM;MUT=ALT;ID=CM127153;Ref=G;Alt=A;Start=52183866;End=52183866;HET=0;MAF=0;dbSNP=0;Disease=Primordial dwarfism|;Info=CLASS=DM;MUT=ALT;ID=CM127153;Ref=G;Alt=A;Start=52183866;End=52183866;HET=0;MAF=0;dbSNP=0;Disease=Primordial dwarfism|	SGP2014-4586-1;SGP2014-4713-1	2
chr1	68912507	68912507	C	T	hom;het	RPE65;RPE65;RPE65;RPE65	RPE65:NM_000329:exon3:c.G131A:p.R44Q;RPE65:NM_000329:exon3:c.G131A:p.R44Q;RPE65:NM_000329:exon3:c.G131A:p.R44Q;RPE65:NM_000329:exon3:c.G131A:p.R44Q	NM_000329:exon3:c.G131A;NM_000329:exon3:c.G131A;NM_000329:exon3:c.G131A;NM_000329:exon3:c.G131A	RPE65:uc001dei.1:exon3:c.G131A:p.R44Q;RPE65:uc001dei.1:exon3:c.G131A:p.R44Q;RPE65:uc001dei.1:exon3:c.G131A:p.R44Q;RPE65:uc001dei.1:exon3:c.G131A:p.R44Q	nonsynonymous SNV;nonsynonymous SNV;nonsynonymous SNV;nonsynonymous SNV	rs61751282;rs61751282;rs61751282;rs61751282	0	0	0	Info=CLASS=DM;MUT=ALT;ID=CM012457;Ref=C;Alt=T;Start=68912507;End=68912507;HET=.;MAF=0.0002/1;dbSNP=rs61751282;Disease=Leber congenital amaurosis||Info=CLASS=DM;MUT=ALT;ID=CM012457;Ref=C;Alt=T;Start=68912507;End=68912507;HET=.;MAF=0.0002/1;dbSNP=rs61751282;Disease=Leber congenital amaurosis|Info=CLASS=DM;MUT=ALT;ID=CM012457;Ref=C;Alt=T;Start=68912507;End=68912507;HET=.;MAF=0.0002/1;dbSNP=rs6175128…	Info=CLASS=DM;MUT=ALT;ID=CM012457;Ref=C;Alt=T;Start=68912507;End=68912507;HET=0;MAF=0;dbSNP=rs61751282;Disease=Leber congenital amaurosis|;Info=CLASS=DM;MUT=ALT;ID=CM012457;Ref=C;Alt=T;Start=68912507;End=68912507;HET=0;MAF=0;dbSNP=rs61751282;Disease=Leber congenital amaurosis|;Info=CLASS=DM;MUT=ALT;ID=CM012457;Ref=C;Alt=T;Start=68912507;End=68912507;HET=0;MAF=0;dbSNP=rs61751282;Disease=Leber cong…	SGP2014-2659-1;SGP2014-2721-1;SGP2014-2846-1;SGP2014-2884-1	4
chr7	117267807	117267807	A	G	het	CFTR	CFTR:NM_000492:exon22:c.3700A>G:p.I1234V	NM_000492:exon22:c.3700A>G	CFTR:uc003vjd.3:exon22:c.3700A>G:p.I1234V,CFTR:uc011knq.2:exon22:c.1918A>G:p.I640V	nonsynonymous SNV	rs75389940	0	0	0	Info=CLASS=DM;MUT=ALT;ID=CM920184;Ref=A;Alt=G;Start=117267807;End=117267807;HET=.;MAF=.;dbSNP=rs75389940;Disease=Cystic fibrosis||Info=CLASS=DM;MUT=ALT;ID=CM920184;Ref=A;Alt=G;Start=117267807;End=117267807;HET=.;MAF=.;dbSNP=rs75389940;Disease=Cystic fibrosis|Info=CLASS=DM;MUT=ALT;ID=CM920184;Ref=A;Alt=G;Start=117267807;End=117267807;HET=.;MAF=.;dbSNP=rs75389940;Disease=Cystic fibrosis|Info=CLASS=…	Info=CLASS=DM;MUT=ALT;ID=CM920184;Ref=A;Alt=G;Start=117267807;End=117267807;HET=0;MAF=0;dbSNP=rs75389940;Disease=Cystic fibrosis||Info=CLASS=DM;MUT=ALT;ID=CM920184;Ref=A;Alt=G;Start=117267807;End=117267807;HET=0;MAF=0;dbSNP=rs75389940;Disease=Cystic fibrosis	SGP2014-6388-1	1
chr12	22035741	22035741	G	A	het	ABCC9	ABCC9:NM_005691:exon14:c.C1978T:p.R660W,ABCC9:NM_020297:exon14:c.C1978T:p.R660W	NM_005691:exon14:c.C1978T,NM_020297:exon14:c.C1978T	ABCC9:uc001rfh.3:exon14:c.C1978T:p.R660W,ABCC9:uc001rfi.1:exon14:c.C1978T:p.R660W	nonsynonymous SNV		0	1	0	0	0	SGP2014-1723-1	1
chr5	35873680	35873680	T	G	hom	IL7R	IL7R:NM_002185:exon5:c.T636G:p.Y212X	NM_002185:exon5:c.T636G	UNKNOWN	stopgain SNV		0	1	0	0	0	SGP2013-1158-1	1
chr1	227174237	227174237	0	A	hom	ADCK3	ADCK3:NM_020247:exon15:c.1743_1744insA:p.Q581fs	NM_020247:exon15:c.1743_1744insA	ADCK3:uc009xer.1:exon7:c.291_292insA:p.Q97fs,ADCK3:uc001hqo.1:exon11:c.906_907insA:p.Q302fs,ADCK3:uc010pvr.1:exon11:c.765_766insA:p.Q255fs,ADCK3:uc010pvq.1:exon12:c.906_907insA:p.Q302fs,ADCK3:uc001hqn.1:exon15:c.1743_1744insA:p.Q581fs,ADCK3:uc009xeq.1:exon15:c.1587_1588insA:p.Q529fs,ADCK3:uc001hqm.1:exon20:c.1743_1744insA:p.Q581fs	frameshift insertion		0	2	0	0		SGP2014-2423-1	1
chr5	176637222	176637222	A	0	het	NSD1	NSD1:NM_022455:exon5:c.1822delA:p.K608fs,NSD1:NM_172349:exon6:c.1015delA:p.K339fs	NM_022455:exon5:c.1822delA,NM_172349:exon6:c.1015delA	NSD1:uc003mfs.1:exon2:c.1513delA:p.K505fs,NSD1:uc003mfr.4:exon5:c.1822delA:p.K608fs,NSD1:uc003mft.4:exon6:c.1015delA:p.K339fs,NSD1:uc011dfx.2:exon6:c.766delA:p.K256fs	frameshift deletion		0	0	0	0		SGP2014-3345-1	1
chr11	76871318	76871318	C	A	hom	MYO7A	MYO7A:NM_000260:exon11:c.1190C>A:p.A397D,MYO7A:NM_001127179:exon11:c.1190C>A:p.A397D,MYO7A:NM_001127180:exon11:c.1190C>A:p.A397D	NM_000260:exon11:c.1190C>A,NM_001127179:exon11:c.1190C>A,NM_001127180:exon11:c.1190C>A	MYO7A:uc001oyb.2:exon11:c.1190C>A:p.A397D,MYO7A:uc001oyc.2:exon11:c.1190C>A:p.A397D,MYO7A:uc010rsl.2:exon11:c.1190C>A:p.A397D,MYO7A:uc010rsm.1:exon12:c.1157C>A:p.A386D	nonsynonymous SNV		0	0	0	Info=CLASS=DM;MUT=ALT;ID=CM971013;Ref=C;Alt=A;Start=76871318;End=76871318;HET=.;MAF=.;dbSNP=.;Disease=Usher syndrome 1b|	Info=CLASS=DM;MUT=ALT;ID=CM971013;Ref=C;Alt=A;Start=76871318;End=76871318;HET=0;MAF=0;dbSNP=0;Disease=Usher syndrome 1b||Info=CLASS=DM?;MUT=ALT;ID=CM105102;Ref=G;Alt=A;Start=76871317;End=76871317;HET=0;MAF=0;dbSNP=0;Disease=Usher syndrome 1b||Info=CLASS=DM;MUT=ALT;ID=CM103009;Ref=G;Alt=A;Start=76871312;End=76871312;HET=0;MAF=0;dbSNP=0;Disease=Deafness, non-syndromic, autosomal recessive||Info=CLA…	SGP2014-5173-1	1
chr15	89760400	89760411	GAAGCGCAGGAA	0	hom	RLBP1	RLBP1:NM_000326:exon5:c.286_297del:p.96_99del	NM_000326:exon5:c.286_297del	RLBP1:uc002bnl.3:exon5:c.286_297del:p.96_99del	nonframeshift deletion		0	1	0	0		SGP2014-2761-1	1
chr14	77919702	77919702	C	T	hom	VIPAS39	VIPAS39:NM_001193314:exon3:c.G136A:p.V46M,VIPAS39:NM_001193315:exon3:c.G136A:p.V46M,VIPAS39:NM_001193316:exon3:c.G136A:p.V46M,VIPAS39:NM_001193317:exon3:c.G136A:p.V46M,VIPAS39:NM_022067:exon4:c.G136A:p.V46M	NM_001193314:exon3:c.G136A,NM_001193315:exon3:c.G136A,NM_001193316:exon3:c.G136A,NM_001193317:exon3:c.G136A,NM_022067:exon4:c.G136A	VIPAS39:uc001xtu.2:exon3:c.G136A:p.V46M,VIPAS39:uc001xtv.2:exon3:c.G136A:p.V46M,VIPAS39:uc010tvj.2:exon3:c.G136A:p.V46M,VIPAS39:uc021rwu.1:exon3:c.G136A:p.V46M,VIPAS39:uc001xtt.2:exon4:c.G136A:p.V46M	nonsynonymous SNV	rs148360332	0.0005	6	1	0	0	SGP2014-2289-1	1
chr6	66205125	66205125	A	0	hom	EYS	EYS:NM_198283:exon3:c.179delT:p.L60fs,EYS:NM_001142800:exon4:c.179delT:p.L60fs,EYS:NM_001142801:exon4:c.179delT:p.L60fs	NM_198283:exon3:c.179delT,NM_001142800:exon4:c.179delT,NM_001142801:exon4:c.179delT	EYS:uc003per.1:exon3:c.179delT:p.L60fs,EYS:uc003peq.3:exon4:c.179delT:p.L60fs,EYS:uc011dxu.1:exon4:c.179delT:p.L60fs,EYS:uc021zbn.1:exon4:c.179delT:p.L60fs	frameshift deletion		0	0	0	0		SGP2014-2686-1	1
chr17	29548947	29548947	G	C	het	NF1	NF1:NM_000267:exon15:c.G1721C:p.S574T,NF1:NM_001042492:exon15:c.G1721C:p.S574T,NF1:NM_001128147:exon15:c.G1721C:p.R574T	NM_000267:exon15:c.G1721C,NM_001042492:exon15:c.G1721C,NM_001128147:exon15:c.G1721C	NF1:uc010csn.2:exon13:c.G1301C:p.S434T,NF1:uc002hgf.2:exon15:c.G1721C:p.R574T,NF1:uc002hgg.3:exon15:c.G1721C:p.S574T,NF1:uc002hgh.3:exon15:c.G1721C:p.S574T	nonsynonymous SNV		0	0	0	Info=CLASS=DM;MUT=ALT;ID=CM062898;Ref=G;Alt=A;Start=29548947;End=29548947;HET=.;MAF=.;dbSNP=.;Disease=Neurofibromatosis 1||Info=CLASS=DM;MUT=ALT;ID=CS000873;Ref=G;Alt=A;Start=29548947;End=29548947;HET=.;MAF=.;dbSNP=.;Disease=Neurofibromatosis 1|Info=CLASS=DM;MUT=ALT;ID=CS000874;Ref=G;Alt=C;Start=29548947;End=29548947;HET=.;MAF=.;dbSNP=.;Disease=Neurofibromatosis 1	Info=CLASS=DM;MUT=ALT;ID=CM062898;Ref=G;Alt=A;Start=29548947;End=29548947;HET=0;MAF=0;dbSNP=0;Disease=Neurofibromatosis 1||Info=CLASS=DM;MUT=ALT;ID=CS000873;Ref=G;Alt=A;Start=29548947;End=29548947;HET=0;MAF=0;dbSNP=0;Disease=Neurofibromatosis 1|Info=CLASS=DM;MUT=ALT;ID=CS000874;Ref=G;Alt=C;Start=29548947;End=29548947;HET=0;MAF=0;dbSNP=0;Disease=Neurofibromatosis 1	SGP2014-3379-1	1
chr1	5924015	5924015	G	A	het	NPHP4	NPHP4:NM_015102:exon29:c.C4075T:p.R1359W	NM_015102:exon29:c.C4075T	NPHP4:uc001alq.2:exon29:c.C4075T:p.R1359W	nonsynonymous SNV		0	0	1	0	0	SGP2014-4437-1	1
chr16	57935275	57935275	T	A	hom	CNGB1;CNGB1;CNGB1	CNGB1:NM_001297:exon29:c.A2957T:p.N986I;CNGB1:NM_001297:exon29:c.A2957T:p.N986I;CNGB1:NM_001297:exon29:c.A2957T:p.N986I	NM_001297:exon29:c.A2957T;NM_001297:exon29:c.A2957T;NM_001297:exon29:c.A2957T	CNGB1:uc002emt.2:exon29:c.A2957T:p.N986I,CNGB1:uc010cdh.2:exon29:c.A2939T:p.N980I;CNGB1:uc002emt.2:exon29:c.A2957T:p.N986I,CNGB1:uc010cdh.2:exon29:c.A2939T:p.N980I;CNGB1:uc002emt.2:exon29:c.A2957T:p.N986I,CNGB1:uc010cdh.2:exon29:c.A2939T:p.N980I	nonsynonymous SNV;nonsynonymous SNV;nonsynonymous SNV	rs201162411;rs201162411;rs201162411	0.0005	4	5	Info=CLASS=DM;MUT=ALT;ID=CM111413;Ref=T;Alt=A;Start=57935275;End=57935275;HET=.;MAF=0.0002/1;dbSNP=rs201162411;Disease=Retinitis pigmentosa|;Info=CLASS=DM;MUT=ALT;ID=CM111413;Ref=T;Alt=A;Start=57935275;End=57935275;HET=.;MAF=0.0002/1;dbSNP=rs201162411;Disease=Retinitis pigmentosa|;Info=CLASS=DM;MUT=ALT;ID=CM111413;Ref=T;Alt=A;Start=57935275;End=57935275;HET=.;MAF=0.0002/1;dbSNP=rs201162411;Diseas…	Info=CLASS=DM;MUT=ALT;ID=CM111413;Ref=T;Alt=A;Start=57935275;End=57935275;HET=0;MAF=0.001/1;dbSNP=rs201162411;Disease=Retinitis pigmentosa|;Info=CLASS=DM;MUT=ALT;ID=CM111413;Ref=T;Alt=A;Start=57935275;End=57935275;HET=0;MAF=0.001/1;dbSNP=rs201162411;Disease=Retinitis pigmentosa|;Info=CLASS=DM;MUT=ALT;ID=CM111413;Ref=T;Alt=A;Start=57935275;End=57935275;HET=0;MAF=0.001/1;dbSNP=rs201162411;Disease=R…	SGP2014-3152-1;SGP2014-3292-1;SGP2014-3308-1	3
chr19	38986923	38986923	C	T	hom	RYR1;RYR1	RYR1:NM_000540:exon40:c.C6617T:p.T2206M,RYR1:NM_001042723:exon40:c.C6617T:p.T2206M;RYR1:NM_000540:exon40:c.6617C>T:p.T2206M,RYR1:NM_001042723:exon40:c.6617C>T:p.T2206M	NM_000540:exon40:c.C6617T,NM_001042723:exon40:c.C6617T;NM_000540:exon40:c.6617C>T,NM_001042723:exon40:c.6617C>T	RYR1:uc002oit.3:exon40:c.C6617T:p.T2206M,RYR1:uc002oiu.3:exon40:c.C6617T:p.T2206M;RYR1:uc002oit.3:exon40:c.6617C>T:p.T2206M,RYR1:uc002oiu.3:exon40:c.6617C>T:p.T2206M	nonsynonymous SNV;nonsynonymous SNV	rs118192177;rs118192177	0	0	0	Info=CLASS=DM;MUT=ALT;ID=CM992214;Ref=C;Alt=G;Start=38986923;End=38986923;HET=.;MAF=.;dbSNP=rs118192177;Disease=Malignant hyperthermia||Info=CLASS=DM;MUT=ALT;ID=CM981782;Ref=C;Alt=T;Start=38986923;End=38986923;HET=.;MAF=.;dbSNP=rs118192177;Disease=Malignant hyperthermia|Info=CLASS=DM;MUT=ALT;ID=CM981782;Ref=C;Alt=T;Start=38986923;End=38986923;HET=.;MAF=.;dbSNP=rs118192177;Disease=Malignant hypert…	Info=CLASS=DM;MUT=ALT;ID=CM992214;Ref=C;Alt=G;Start=38986923;End=38986923;HET=0;MAF=0;dbSNP=rs118192177;Disease=Malignant hyperthermia||Info=CLASS=DM;MUT=ALT;ID=CM981782;Ref=C;Alt=T;Start=38986923;End=38986923;HET=0;MAF=0;dbSNP=rs118192177;Disease=Malignant hyperthermia|Info=CLASS=DM;MUT=ALT;ID=CM981782;Ref=C;Alt=T;Start=38986923;End=38986923;HET=0;MAF=0;dbSNP=rs118192177;Disease=Malignant hypert…	SGP2014-3925-1;SGP2014-6004-1	2
chr2	179586708	179586708	T	C	het	TTN;TTN;TTN	TTN:NM_133378:exon75:c.A18950G:p.Y6317C,TTN:NM_001256850:exon76:c.A21731G:p.Y7244C,TTN:NM_001267550:exon78:c.A22682G:p.Y7561C;TTN:NM_133378:exon75:c.A18950G:p.Y6317C,TTN:NM_001256850:exon76:c.A21731G:p.Y7244C,TTN:NM_001267550:exon78:c.A22682G:p.Y7561C;TTN:NM_133378:exon75:c.A18950G:p.Y6317C,TTN:NM_001256850:exon76:c.A21731G:p.Y7244C,TTN:NM_001267550:exon78:c.A22682G:p.Y7561C	NM_133378:exon75:c.A18950G,NM_001256850:exon76:c.A21731G,NM_001267550:exon78:c.A22682G;NM_133378:exon75:c.A18950G,NM_001256850:exon76:c.A21731G,NM_001267550:exon78:c.A22682G;NM_133378:exon75:c.A18950G,NM_001256850:exon76:c.A21731G,NM_001267550:exon78:c.A22682G	TTN:uc002umz.1:exon33:c.A8933G:p.Y2978C;TTN:uc002umz.1:exon33:c.A8933G:p.Y2978C;TTN:uc002umz.1:exon33:c.A8933G:p.Y2978C	nonsynonymous SNV;nonsynonymous SNV;nonsynonymous SNV	;;	0	4	0	0	0	SGP2014-1800-1;SGP2014-1913-1;SGP2014-2037-1	3
chr4	72306367	72306367	A	T	het	SLC4A4	SLC4A4:NM_003759:exon5:c.A710T:p.D237V,SLC4A4:NM_001098484:exon8:c.A842T:p.D281V,SLC4A4:NM_001134742:exon8:c.A842T:p.D281V	NM_003759:exon5:c.A710T,NM_001098484:exon8:c.A842T,NM_001134742:exon8:c.A842T	SLC4A4:uc003hgb.3:exon5:c.A710T:p.D237V,SLC4A4:uc003hgc.4:exon5:c.A710T:p.D237V,SLC4A4:uc003hga.2:exon6:c.A476T:p.D159V,SLC4A4:uc003hfz.3:exon7:c.A842T:p.D281V,SLC4A4:uc003hfy.3:exon8:c.A842T:p.D281V,SLC4A4:uc010iib.3:exon8:c.A842T:p.D281V,SLC4A4:uc010iic.3:exon8:c.A842T:p.D281V	nonsynonymous SNV		0	0	0	0	0	SGP2014-2250-1	1
chr19	11346307	11346307	0	A	hom	DOCK6	DOCK6:NM_020812:exon21:c.2520dupT:p.R841fs	NM_020812:exon21:c.2520dupT	DOCK6:uc010xlq.3:exon6:c.432dupT:p.R145fs,DOCK6:uc002mqs.5:exon21:c.2520dupT:p.R841fs	frameshift insertion		0	0	0	Info=CLASS=DM;MUT=ALT;ID=CI132508;Ref=G;Alt=GA;Start=11346307;End=11346307;HET=.;MAF=.;dbSNP=rs397509398;Disease=Adams-Oliver syndrome|	Info=CLASS=DM;MUT=ALT;ID=CI132508;Ref=G;Alt=GA;Start=11346307;End=11346307;HET=0;MAF=0;dbSNP=0;Disease=Adams-Oliver syndrome|	SGP2014-4676-1	1
chr14	21813304	21813304	C	T	hom	RPGRIP1	RPGRIP1:NM_020366:exon22:c.C3565T:p.R1189X	NM_020366:exon22:c.C3565T	RPGRIP1:uc001wam.3:exon9:c.C1516T:p.R506X,RPGRIP1:uc001wai.3:exon10:c.C1543T:p.R515X,RPGRIP1:uc001wak.3:exon11:c.C1990T:p.R664X,RPGRIP1:uc001wal.3:exon11:c.C1642T:p.R548X,RPGRIP1:uc010aim.3:exon11:c.C1714T:p.R572X,RPGRIP1:uc001wah.3:exon13:c.C2491T:p.R831X,RPGRIP1:uc001wag.3:exon22:c.C3565T:p.R1189X	stopgain SNV		0	0	0	Info=CLASS=DM;MUT=ALT;ID=CM130722;Ref=C;Alt=T;Start=21813304;End=21813304;HET=.;MAF=.;dbSNP=.;Disease=Leber congenital amaurosis|	Info=CLASS=DM;MUT=ALT;ID=CM130722;Ref=C;Alt=T;Start=21813304;End=21813304;HET=0;MAF=0;dbSNP=0;Disease=Leber congenital amaurosis|	SGP2014-2745-1	1
chr19	11353955	11353958	AGTT	0	hom	DOCK6	DOCK6:NM_020812:exon12:c.1362_1365del:p.L454fs	NM_020812:exon12:c.1362_1365del	DOCK6:uc002mqs.5:exon12:c.1362_1365del:p.L454fs	frameshift deletion		0	0	1	Info=CLASS=DM;MUT=ALT;ID=CD116518;Ref=CAGTT;Alt=C;Start=11353954;End=11353958;HET=.;MAF=.;dbSNP=.;Disease=Adams-Oliver syndrome|	Info=CLASS=DM;MUT=ALT;ID=CD116518;Ref=CAGTT;Alt=C;Start=11353954;End=11353958;HET=0;MAF=0;dbSNP=0;Disease=Adams-Oliver syndrome|	SGP2014-4553-1	1
chr15	31369122	31369122	C	T	hom	TRPM1	TRPM1:NM_001252020:exon2:c.G120A:p.M40I,TRPM1:NM_001252030:exon2:c.G3A:p.M1I,TRPM1:NM_002420:exon2:c.G3A:p.M1I,TRPM1:NM_001252024:exon3:c.G69A:p.M23I	NM_001252020:exon2:c.G120A,NM_001252030:exon2:c.G3A,NM_002420:exon2:c.G3A,NM_001252024:exon3:c.G69A	TRPM1:uc001zfm.3:exon2:c.G3A:p.M1I,TRPM1:uc001zfn.4:exon2:c.G3A:p.M1I,TRPM1:uc021sia.1:exon2:c.G120A:p.M40I,TRPM1:uc021shz.1:exon3:c.G69A:p.M23I	nonsynonymous SNV		0	1	0	0	0	SGP2014-3320-1	1
chr8	17919931	17919931	A	G	hom	ASAH1;ASAH1	ASAH1:NM_001127505:exon8:c.487T>C:p.W163R,ASAH1:NM_004315:exon8:c.553T>C:p.W185R,ASAH1:NM_177924:exon8:c.505T>C:p.W169R	NM_001127505:exon8:c.487T>C,NM_004315:exon8:c.553T>C,NM_177924:exon8:c.505T>C	ASAH1:uc003wym.2:exon7:c.430T>C:p.W144R,ASAH1:uc003wyl.2:exon8:c.505T>C:p.W169R,ASAH1:uc003wyn.2:exon8:c.553T>C:p.W185R,ASAH1:uc003wyo.2:exon8:c.487T>C:p.W163R	nonsynonymous SNV		0	0	0	0		SGP2014-4543-1	1
chr16	74750478	74750478	C	A	hom	FA2H	FA2H:NM_024306:exon6:c.G806T:p.R269L	NM_024306:exon6:c.G806T	FA2H:uc002fdd.2:exon1:c.G125T:p.R42L,FA2H:uc002fde.2:exon6:c.G806T:p.R269L	nonsynonymous SNV		0	1	0	Info=CLASS=DM;MUT=ALT;ID=CM141041;Ref=C;Alt=A;Start=74750478;End=74750478;HET=.;MAF=.;dbSNP=.;Disease=Spastic paraplegia|	0	SGP2014-1625-1	1
chr13	40273614	40273614	A	G	hom	COG6;COG6;COG6	;;	;;	;;	;;	;;	0	0	2	Info=CLASS=DM;MUT=ALT;ID=CS135498;Ref=A;Alt=G;Start=40273614;End=40273614;HET=.;MAF=.;dbSNP=.;Disease=Hypohidrosis & intellectual disability|;Info=CLASS=DM;MUT=ALT;ID=CS135498;Ref=A;Alt=G;Start=40273614;End=40273614;HET=.;MAF=.;dbSNP=.;Disease=Hypohidrosis & intellectual disability|;Info=CLASS=DM;MUT=ALT;ID=CS135498;Ref=A;Alt=G;Start=40273614;End=40273614;HET=.;MAF=.;dbSNP=.;Disease=Hypohidrosis …	Info=CLASS=DM;MUT=ALT;ID=CS135498;Ref=A;Alt=G;Start=40273614;End=40273614;HET=0;MAF=0;dbSNP=0;Disease=Hypohidrosis & intellectual disability|;Info=CLASS=DM;MUT=ALT;ID=CS135498;Ref=A;Alt=G;Start=40273614;End=40273614;HET=0;MAF=0;dbSNP=0;Disease=Hypohidrosis & intellectual disability|;Info=CLASS=DM;MUT=ALT;ID=CS135498;Ref=A;Alt=G;Start=40273614;End=40273614;HET=0;MAF=0;dbSNP=0;Disease=Hypohidrosis …	SGP2014-4291-1;SGP2014-4292-1;SGP2014-4549-1	3
chrX	49081230	49081230	C	T	hom	CACNA1F	CACNA1F:NM_001256789:exon14:c.G1870A:p.V624I,CACNA1F:NM_001256790:exon14:c.G1708A:p.V570I,CACNA1F:NM_005183:exon14:c.G1903A:p.V635I	NM_001256789:exon14:c.G1870A,NM_001256790:exon14:c.G1708A,NM_005183:exon14:c.G1903A	CACNA1F:uc004dnb.3:exon14:c.G1903A:p.V635I,CACNA1F:uc010nip.3:exon14:c.G1870A:p.V624I	nonsynonymous SNV	rs141010716	0.003	5	1	Info=CLASS=DM;MUT=ALT;ID=CM023777;Ref=C;Alt=T;Start=49081230;End=49081230;HET=0.01;MAF=.;dbSNP=rs141010716;Disease=Night blindness, congenital stationary, incomplete|	Info=CLASS=DM;MUT=ALT;ID=CM023777;Ref=C;Alt=T;Start=49081230;End=49081230;HET=0.01;MAF=0.003/5;dbSNP=rs141010716;Disease=Night blindness, congenital stationary, incomplete|	SGP2013-1559-1	1
chr18	29175120	29175120	A	G	het	TTR	TTR:NM_000371:exon3:c.A238G:p.T80A	NM_000371:exon3:c.A238G	TTR:uc002kwx.4:exon3:c.A238G:p.T80A	nonsynonymous SNV	rs121918070	0	1	0	Info=CLASS=DM;MUT=ALT;ID=CM951253;Ref=A;Alt=G;Start=29175120;End=29175120;HET=.;MAF=.;dbSNP=rs121918070;Disease=Amyloidotic polyneuropathy||Info=CLASS=DM;MUT=ALT;ID=CM951253;Ref=A;Alt=G;Start=29175120;End=29175120;HET=.;MAF=.;dbSNP=rs121918070;Disease=Amyloidotic polyneuropathy|Info=CLASS=DM;MUT=ALT;ID=CM951253;Ref=A;Alt=G;Start=29175120;End=29175120;HET=.;MAF=.;dbSNP=rs121918070;Disease=Amyloido…	Info=CLASS=DM;MUT=ALT;ID=CM951253;Ref=A;Alt=G;Start=29175120;End=29175120;HET=0;MAF=0;dbSNP=rs121918070;Disease=Amyloidotic polyneuropathy||Info=CLASS=DM;MUT=ALT;ID=CM951253;Ref=A;Alt=G;Start=29175120;End=29175120;HET=0;MAF=0;dbSNP=rs121918070;Disease=Amyloidotic polyneuropathy|Info=CLASS=DM;MUT=ALT;ID=CM951253;Ref=A;Alt=G;Start=29175120;End=29175120;HET=0;MAF=0;dbSNP=rs121918070;Disease=Amyloido…	SGP2014-1792-1	1
chrX	46696537	46696537	T	C	hom	RP2	RP2:NM_006915:exon1:c.T2C:p.M1T	NM_006915:exon1:c.T2C	RP2:uc004dgw.4:exon1:c.T2C:p.M1T	nonsynonymous SNV		0	0	0	0	0	SGP2014-3350-1	1
chr14	45628279	45628285	GTTTTTA	GTTTTA	het	FANCM						0	0	5	0		SGP2014-4959-1	1
chr3	14190232	14190232	C	G	hom	XPC	NM_004628:exon14:c.2251-1G>C,NM_001145769:exon14:c.2140-1G>C	NM_004628:exon14:c.2251-1G>C,NM_001145769:exon14:c.2140-1G>C				0	0	0	Info=CLASS=DM;MUT=ALT;ID=CS112615;Ref=C;Alt=G;Start=14190232;End=14190232;HET=.;MAF=.;dbSNP=.;Disease=Xeroderma pigmentosum (C)||Info=CLASS=DM;MUT=ALT;ID=CX066708;Ref=CCTGTGT;Alt=CGTGTGG;Start=14190231;End=14190237;HET=.;MAF=.;dbSNP=.;Disease=Xeroderma pigmentosum (C)|	Info=CLASS=DM;MUT=ALT;ID=CS112615;Ref=C;Alt=G;Start=14190232;End=14190232;HET=0;MAF=0;dbSNP=0;Disease=Xeroderma pigmentosum (C)||Info=CLASS=DM;MUT=ALT;ID=CX066708;Ref=CCTGTGT;Alt=CGTGTGG;Start=14190231;End=14190237;HET=0;MAF=0;dbSNP=0;Disease=Xeroderma pigmentosum (C)||Info=CLASS=DM;MUT=ALT;ID=CD005442;Ref=CG;Alt=C;Start=14190224;End=14190225;HET=0;MAF=0;dbSNP=0;Disease=Xeroderma pigmentosum (C)|	SGP2014-4332-1	1
chr15	40708559	40708559	T	C	hom	IVD	IVD:NM_001159508:exon10:c.T1055C:p.F352S,IVD:NM_002225:exon11:c.T1145C:p.F382S	NM_001159508:exon10:c.T1055C,NM_002225:exon11:c.T1145C	IVD:uc001zlr.2:exon3:c.T254C:p.F85S,IVD:uc001zlq.2:exon10:c.T1055C:p.F352S,IVD:uc001zls.3:exon11:c.T1145C:p.F382S	nonsynonymous SNV		0	0	0	Info=CLASS=DM;MUT=ALT;ID=CM043010;Ref=T;Alt=C;Start=40708559;End=40708559;HET=.;MAF=.;dbSNP=.;Disease=Isovaleric acidaemia|	Info=CLASS=DM;MUT=ALT;ID=CM043010;Ref=T;Alt=C;Start=40708559;End=40708559;HET=0;MAF=0;dbSNP=0;Disease=Isovaleric acidaemia|	SGP2014-3654-1	1
chr9	94486806	94486806	C	T	hom	ROR2	ROR2:NM_004560:exon9:c.G1970A:p.R657H	NM_004560:exon9:c.G1970A	ROR2:uc004ari.1:exon9:c.G1550A:p.R517H,ROR2:uc004arj.2:exon9:c.G1970A:p.R657H	nonsynonymous SNV		0	1	1	0	0	SGP2013-1486-1	1
chr12	124156664	124156665	TG	0	het	TCTN2	TCTN2:NM_001143850:exon3:c.252_253del:p.84_85del,TCTN2:NM_024809:exon3:c.252_253del:p.84_85del	NM_001143850:exon3:c.252_253del,NM_024809:exon3:c.252_253del	TCTN2:uc001ufp.3:exon3:c.252_253del:p.84_85del,TCTN2:uc009zya.3:exon3:c.252_253del:p.84_85del	frameshift deletion		0	0	0	0		SGP2014-2870-1	1
chr20	44750999	44750999	T	C	hom	CD40	(NM_001250:exon3:c.256+2T>C,NM_152854:exon3:c.256+2T>C)	NM_001250:exon3:c.256+2T>C,NM_152854:exon3:c.256+2T>C				0	3	0	Info=CLASS=DM;MUT=ALT;ID=CS125024;Ref=T;Alt=C;Start=44750999;End=44750999;HET=.;MAF=.;dbSNP=.;Disease=CD40 deficiency|	Info=CLASS=DM;MUT=ALT;ID=CS125024;Ref=T;Alt=C;Start=44750999;End=44750999;HET=0;MAF=0;dbSNP=0;Disease=CD40 deficiency|	SGP2013-1171-1	1
chr17	36499324	36499324	C	T	hom	GPR179	GPR179:NM_001004334:exon1:c.G349A:p.D117N	NM_001004334:exon1:c.G349A	GPR179:uc002hpz.3:exon1:c.G349A:p.D117N	nonsynonymous SNV		0	1	1	0	0	SGP2014-3434-1	1
chr12	49433060	49433060	G	A	het	KMT2D	KMT2D:NM_003482:exon33:c.C8311T:p.R2771X	NM_003482:exon33:c.C8311T	KMT2D:uc001rta.4:exon33:c.C8311T:p.R2771X	stopgain SNV		0	0	1	Info=CLASS=DM;MUT=ALT;ID=CM111917;Ref=G;Alt=A;Start=49433060;End=49433060;HET=.;MAF=.;dbSNP=.;Disease=Kabuki syndrome|	Info=CLASS=DM;MUT=ALT;ID=CM111917;Ref=G;Alt=A;Start=49433060;End=49433060;HET=0;MAF=0;dbSNP=0;Disease=Kabuki syndrome|	SGP2014-4110-1	1
chr7	150648743	150648743	C	G	het	KCNH2	KCNH2:NM_001204798:exon3:c.G718C:p.D240H,KCNH2:NM_172057:exon3:c.G718C:p.D240H,KCNH2:NM_000238:exon7:c.G1738C:p.D580H,KCNH2:NM_172056:exon7:c.G1738C:p.D580H	NM_001204798:exon3:c.G718C,NM_172057:exon3:c.G718C,NM_000238:exon7:c.G1738C,NM_172056:exon7:c.G1738C	KCNH2:uc003wib.3:exon3:c.G718C:p.D240H,KCNH2:uc003wid.3:exon3:c.G718C:p.D240H,KCNH2:uc011kux.2:exon5:c.G1450C:p.D484H,KCNH2:uc003wic.3:exon7:c.G1738C:p.D580H,KCNH2:uc003wie.3:exon7:c.G1738C:p.D580H	nonsynonymous SNV		0	2	0	0	0	SGP2014-1661-1	1
chr2	182423301	182423301	A	G	hom	CERKL	CERKL:NM_001160277:exon5:c.T758C:p.I253T,CERKL:NM_201548:exon5:c.T812C:p.I271T,CERKL:NM_001030311:exon6:c.T890C:p.I297T	NM_001160277:exon5:c.T758C,NM_201548:exon5:c.T812C,NM_001030311:exon6:c.T890C	CERKL:uc002uob.3:exon3:c.T56C:p.I19T,CERKL:uc021vtk.1:exon3:c.T56C:p.I19T,CERKL:uc002unz.3:exon4:c.T56C:p.I19T,CERKL:uc021vti.1:exon4:c.T56C:p.I19T,CERKL:uc002uny.3:exon5:c.T812C:p.I271T,CERKL:uc002uoe.3:exon5:c.T812C:p.I271T,CERKL:uc010zfm.2:exon5:c.T758C:p.I253T,CERKL:uc021vth.1:exon5:c.T197C:p.I66T,CERKL:uc002unx.3:exon6:c.T890C:p.I297T	nonsynonymous SNV		0	0	0	0	0	SGP2014-3302-1	1
chr22	45681821	45681821	G	A	het	UPK3A	(NM_001167574:exon2:c.53-1G>A,NM_006953:exon2:c.53-1G>A)	NM_001167574:exon2:c.53-1G>A,NM_006953:exon2:c.53-1G>A				0	0	0	0	0	SGP2014-4438-1	1
chr11	112101362	112101362	C	T	hom	PTS;PTS	PTS:NM_000317:exon4:c.200C>T:p.T67M	NM_000317:exon4:c.200C>T	PTS:uc001pnj.4:exon4:c.200C>T:p.T67M	nonsynonymous SNV	rs370340361	0	0	0	Info=CLASS=DM;MUT=ALT;ID=CM971282;Ref=C;Alt=T;Start=112101362;End=112101362;HET=.;MAF=.;dbSNP=rs370340361;Disease=Hyperphenylalaninaemia||Info=CLASS=DM;MUT=ALT;ID=CM971282;Ref=C;Alt=T;Start=112101362;End=112101362;HET=.;MAF=.;dbSNP=rs370340361;Disease=Hyperphenylalaninaemia|Info=CLASS=DM;MUT=ALT;ID=CM068566;Ref=C;Alt=A;Start=112101362;End=112101362;HET=.;MAF=.;dbSNP=.;Disease=6-pyruvoyl-tetrahydr…	Info=CLASS=DM;MUT=ALT;ID=CM971282;Ref=C;Alt=T;Start=112101362;End=112101362;HET=0;MAF=0;dbSNP=0;Disease=Hyperphenylalaninaemia||Info=CLASS=DM;MUT=ALT;ID=CM068566;Ref=C;Alt=A;Start=112101362;End=112101362;HET=0;MAF=0;dbSNP=0;Disease=6-pyruvoyl-tetrahydropterin synthase deficiency	SGP2014-3684-1	1
chr2	38302350	38302350	C	T	het	CYP1B1	CYP1B1:NM_000104:exon2:c.G182A:p.G61E	NM_000104:exon2:c.G182A	CYP1B1:uc002rqo.2:exon2:c.G182A:p.G61E	nonsynonymous SNV	rs28936700	0	2	1	Info=CLASS=DM;MUT=ALT;ID=CM980497;Ref=C;Alt=T;Start=38302350;End=38302350;HET=.;MAF=.;dbSNP=rs28936700;Disease=Glaucoma, primary congenital||Info=CLASS=DM;MUT=ALT;ID=CM980497;Ref=C;Alt=T;Start=38302350;End=38302350;HET=.;MAF=.;dbSNP=rs28936700;Disease=Glaucoma, primary congenital|Info=CLASS=DM;MUT=ALT;ID=CM980497;Ref=C;Alt=T;Start=38302350;End=38302350;HET=.;MAF=.;dbSNP=rs28936700;Disease=Glaucom…	Info=CLASS=DM;MUT=ALT;ID=CM980497;Ref=C;Alt=T;Start=38302350;End=38302350;HET=0;MAF=0;dbSNP=rs28936700;Disease=Glaucoma, primary congenital||Info=CLASS=DM;MUT=ALT;ID=CM980497;Ref=C;Alt=T;Start=38302350;End=38302350;HET=0;MAF=0;dbSNP=rs28936700;Disease=Glaucoma, primary congenital|Info=CLASS=DM;MUT=ALT;ID=CM980497;Ref=C;Alt=T;Start=38302350;End=38302350;HET=0;MAF=0;dbSNP=rs28936700;Disease=Glaucom…	SGP2014-3013-1	1
chr10	95399957	95399957	T	C	hom	PDE6C;PDE6C	PDE6C:NM_006204:exon12:c.1613T>C:p.F538S;PDE6C:NM_006204:exon12:c.T1613C:p.F538S	NM_006204:exon12:c.1613T>C;NM_006204:exon12:c.T1613C	PDE6C:uc001kiu.4:exon12:c.1613T>C:p.F538S;PDE6C:uc001kiu.4:exon12:c.T1613C:p.F538S	nonsynonymous SNV;nonsynonymous SNV	;	0	0	1	0	;0	SGP2014-2794-1;SGP2014-2795-1	2
chr20	43254303	43254303	C	T	hom	ADA	ADA:NM_000022:exon5:c.G385A:p.V129M	NM_000022:exon5:c.G385A	ADA:uc002xmj.3:exon5:c.G385A:p.V129M	nonsynonymous SNV	rs121908731	0	2	0	Info=CLASS=DM;MUT=ALT;ID=CM970055;Ref=C;Alt=T;Start=43254303;End=43254303;HET=.;MAF=.;dbSNP=rs121908731;Disease=Adenosine deaminase deficiency|	Info=CLASS=DM;MUT=ALT;ID=CM970055;Ref=C;Alt=T;Start=43254303;End=43254303;HET=0;MAF=0;dbSNP=rs121908731;Disease=Adenosine deaminase deficiency|	SGP2013-1309-1	1
chr1	167487637	167487637	G	A	hom	CD247;CD247	(NM_198053:exon2:c.58+8C>T,NM_000734:exon2:c.58+8C>T);(NM_198053:exon2:c.58+8C>T,NM_000734:exon2:c.58+8C>T)	NM_198053:exon2:c.58+8C>T,NM_000734:exon2:c.58+8C>T;NM_198053:exon2:c.58+8C>T,NM_000734:exon2:c.58+8C>T	;	;	rs201494226;rs201494226	0	111	3	0	0	SGP2013-1257-1;SGP2013-1263-1	2
chr6	42946228	42946228	C	A	hom	PEX6	PEX6:NM_000287:exon1:c.G661T:p.E221X	NM_000287:exon1:c.G661T	PEX6:uc003otf.3:exon1:c.G661T:p.E221X	stopgain SNV		0	1	1	0	0	SGP2014-2074-1	1
chr6	135776888	135776888	A	T	hom	AHI1	AHI1:NM_001134830:exon8:c.T1328A:p.V443D,AHI1:NM_001134832:exon9:c.T1328A:p.V443D,AHI1:NM_017651:exon9:c.T1328A:p.V443D,AHI1:NM_001134831:exon10:c.T1328A:p.V443D	NM_001134830:exon8:c.T1328A,NM_001134832:exon9:c.T1328A,NM_017651:exon9:c.T1328A,NM_001134831:exon10:c.T1328A	AHI1:uc003qgj.3:exon8:c.T1328A:p.V443D,AHI1:uc003qgh.3:exon9:c.T1328A:p.V443D,AHI1:uc003qgl.3:exon9:c.T1328A:p.V443D,AHI1:uc003qgi.3:exon10:c.T1328A:p.V443D	nonsynonymous SNV	rs121434350	0	1	1	Info=CLASS=DM;MUT=ALT;ID=CM042286;Ref=A;Alt=T;Start=135776888;End=135776888;HET=.;MAF=.;dbSNP=rs121434350;Disease=Joubert syndrome|	Info=CLASS=DM;MUT=ALT;ID=CM042286;Ref=A;Alt=T;Start=135776888;End=135776888;HET=0;MAF=0;dbSNP=rs121434350;Disease=Joubert syndrome|	SGP2014-4806-1	1
chr10	91200909	91200909	G	A	het	SLC16A12	SLC16A12:NM_213606:exon5:c.C404T:p.A135V	NM_213606:exon5:c.C404T	SLC16A12:uc001kgm.3:exon5:c.C404T:p.A135V	nonsynonymous SNV		0	0	0	0	0	SGP2014-3210-1	1
chr1	68904660	68904660	A	C	hom	RPE65	RPE65:NM_000329:exon9:c.T963G:p.N321K	NM_000329:exon9:c.T963G	RPE65:uc001dei.1:exon9:c.T963G:p.N321K	nonsynonymous SNV	rs149916178	0.0009	0	2	Info=CLASS=DM;MUT=ALT;ID=CM003833;Ref=A;Alt=C;Start=68904660;End=68904660;HET=0.01;MAF=0.0050/25;dbSNP=rs149916178;Disease=Leber congenital amaurosis||Info=CLASS=DM;MUT=ALT;ID=CM003833;Ref=A;Alt=C;Start=68904660;End=68904660;HET=0.01;MAF=0.0050/25;dbSNP=rs149916178;Disease=Leber congenital amaurosis|Info=CLASS=DM;MUT=ALT;ID=CM003833;Ref=A;Alt=C;Start=68904660;End=68904660;HET=0.01;MAF=0.0050/25;d…	Info=CLASS=DM;MUT=ALT;ID=CM003833;Ref=A;Alt=C;Start=68904660;End=68904660;HET=0;MAF=0.001/2;dbSNP=rs149916178;Disease=Leber congenital amaurosis||Info=CLASS=DM;MUT=ALT;ID=CM003833;Ref=A;Alt=C;Start=68904660;End=68904660;HET=0;MAF=0.001/2;dbSNP=rs149916178;Disease=Leber congenital amaurosis|Info=CLASS=DM;MUT=ALT;ID=CI983808;Ref=A;Alt=AT;Start=68904660;End=68904660;HET=0;MAF=0;dbSNP=rs61752906;Dise…	SGP2014-2683-1	1
chr10	95385411	95385411	G	A	hom	PDE6C	(NM_006204:exon5:c.939+5G>A)	NM_006204:exon5:c.939+5G>A				0	0	1	0	0	SGP2014-2809-1	1
chr8	43014188	43014188	G	A	hom	HGSNAT	(NM_152419:exon4:c.493+1G>A)	NM_152419:exon4:c.493+1G>A			rs193066451	0.0005	0	0	Info=CLASS=DM;MUT=ALT;ID=CS064420;Ref=G;Alt=A;Start=43014188;End=43014188;HET=.;MAF=0.0002/1;dbSNP=rs193066451;Disease=Mucopolysaccharidosis IIIC|	Info=CLASS=DM;MUT=ALT;ID=CS064420;Ref=G;Alt=A;Start=43014188;End=43014188;HET=0;MAF=0.001/1;dbSNP=rs193066451;Disease=Mucopolysaccharidosis IIIC|	SGP2014-2548-1	1
chr2	179639032	179639032	C	T	het	TTN	TTN:NM_003319:exon29:c.G6821A:p.R2274H,TTN:NM_133432:exon29:c.G6821A:p.R2274H,TTN:NM_133437:exon29:c.G6821A:p.R2274H,TTN:NM_001256850:exon30:c.G6959A:p.R2320H,TTN:NM_001267550:exon30:c.G6959A:p.R2320H,TTN:NM_133378:exon30:c.G6959A:p.R2320H,TTN:NM_133379:exon30:c.G6959A:p.R2320H	NM_003319:exon29:c.G6821A,NM_133432:exon29:c.G6821A,NM_133437:exon29:c.G6821A,NM_001256850:exon30:c.G6959A,NM_001267550:exon30:c.G6959A,NM_133378:exon30:c.G6959A,NM_133379:exon30:c.G6959A	UNKNOWN	nonsynonymous SNV		0	1	0	0	0	SGP2014-1902-1	1
chr6	10626656	10626656	A	G	hom	GCNT2	GCNT2:NM_001491:exon3:c.A1019G:p.Y340C,GCNT2:NM_145655:exon3:c.A1025G:p.Y342C,GCNT2:NM_145649:exon5:c.A1025G:p.Y342C	NM_001491:exon3:c.A1019G,NM_145655:exon3:c.A1025G,NM_145649:exon5:c.A1025G	GCNT2:uc003mzc.4:exon3:c.A1022G:p.Y341C,GCNT2:uc003mzd.3:exon3:c.A1019G:p.Y340C,GCNT2:uc003mze.3:exon3:c.A1025G:p.Y342C,GCNT2:uc010jol.3:exon5:c.A167G:p.Y56C,GCNT2:uc010joo.3:exon5:c.A1025G:p.Y342C	nonsynonymous SNV		0	0	0	0	0	SGP2014-3002-1	1
chr1	43212524	43212524	C	T	hom	LEPRE1;LEPRE1;LEPRE1;LEPRE1;LEPRE1;LEPRE1	(NM_022356:exon16:c.2056-1G>A,NM_001146289:exon16:c.2075-1G>A);(NM_022356:exon16:c.2056-1G>A,NM_001146289:exon16:c.2075-1G>A);(NM_022356:exon16:c.2056-1G>A,NM_001146289:exon16:c.2075-1G>A);(NM_022356:exon16:c.2056-1G>A,NM_001146289:exon16:c.2075-1G>A);(NM_022356:exon16:c.2056-1G>A,NM_001146289:exon16:c.2075-1G>A);(NM_022356:exon16:c.2056-1G>A,NM_001146289:exon16:c.2075-1G>A)	NM_022356:exon16:c.2056-1G>A,NM_001146289:exon16:c.2075-1G>A;NM_022356:exon16:c.2056-1G>A,NM_001146289:exon16:c.2075-1G>A;NM_022356:exon16:c.2056-1G>A,NM_001146289:exon16:c.2075-1G>A;NM_022356:exon16:c.2056-1G>A,NM_001146289:exon16:c.2075-1G>A;NM_022356:exon16:c.2056-1G>A,NM_001146289:exon16:c.2075-1G>A;NM_022356:exon16:c.2056-1G>A,NM_001146289:exon16:c.2075-1G>A	;;;;;	;;;;;	;;;;;	0	0	0	Info=CLASS=DM;MUT=ALT;ID=CS1210081;Ref=C;Alt=T;Start=43212524;End=43212524;HET=.;MAF=.;dbSNP=.;Disease=Osteogenesis imperfecta, autosomal recessive|;Info=CLASS=DM;MUT=ALT;ID=CS1210081;Ref=C;Alt=T;Start=43212524;End=43212524;HET=.;MAF=.;dbSNP=.;Disease=Osteogenesis imperfecta, autosomal recessive|;Info=CLASS=DM;MUT=ALT;ID=CS1210081;Ref=C;Alt=T;Start=43212524;End=43212524;HET=.;MAF=.;dbSNP=.;Diseas…	Info=CLASS=DM;MUT=ALT;ID=CS1210081;Ref=C;Alt=T;Start=43212524;End=43212524;HET=0;MAF=0;dbSNP=0;Disease=Osteogenesis imperfecta, autosomal recessive|;Info=CLASS=DM;MUT=ALT;ID=CS1210081;Ref=C;Alt=T;Start=43212524;End=43212524;HET=0;MAF=0;dbSNP=0;Disease=Osteogenesis imperfecta, autosomal recessive|;Info=CLASS=DM;MUT=ALT;ID=CS1210081;Ref=C;Alt=T;Start=43212524;End=43212524;HET=0;MAF=0;dbSNP=0;Diseas…	SGP2014-4698-1;SGP2014-4699-1;SGP2014-4700-1;SGP2014-4701-1;SGP2014-4702-1;SGP2014-4733-1	6
chr17	73274371	73274371	C	T	hom	SLC25A19	SLC25A19:NM_001126122:exon5:c.G505A:p.E169K,SLC25A19:NM_001126121:exon6:c.G505A:p.E169K,SLC25A19:NM_021734:exon6:c.G505A:p.E169K	NM_001126122:exon5:c.G505A,NM_001126121:exon6:c.G505A,NM_021734:exon6:c.G505A	SLC25A19:uc010dge.3:exon3:c.G334A:p.E112K,SLC25A19:uc002jns.4:exon4:c.G505A:p.E169K,SLC25A19:uc002jnw.4:exon5:c.G505A:p.E169K,SLC25A19:uc002jnu.4:exon6:c.G505A:p.E169K,SLC25A19:uc002jnv.4:exon6:c.G505A:p.E169K,SLC25A19:uc002jnt.4:exon7:c.G505A:p.E169K	nonsynonymous SNV		0	0	0	0	0	SGP2014-2538-1	1
chr15	44865850	44865850	G	A	hom	SPG11;SPG11	SPG11:NM_025137:exon32:c.C6100T:p.R2034X;SPG11:NM_025137:exon32:c.C6100T:p.R2034X	NM_025137:exon32:c.C6100T;NM_025137:exon32:c.C6100T	SPG11:uc001zty.1:exon12:c.C2287T:p.R763X,SPG11:uc001ztx.3:exon32:c.C6100T:p.R2034X,SPG11:uc010uei.2:exon32:c.C6100T:p.R2034X;SPG11:uc001zty.1:exon12:c.C2287T:p.R763X,SPG11:uc001ztx.3:exon32:c.C6100T:p.R2034X,SPG11:uc010uei.2:exon32:c.C6100T:p.R2034X	stopgain SNV;stopgain SNV	rs118203963;rs118203963	0	0	0	Info=CLASS=DM;MUT=ALT;ID=CM070958;Ref=G;Alt=A;Start=44865850;End=44865850;HET=.;MAF=.;dbSNP=rs118203963;Disease=Spastic paraplegia, autosomal recessive|;Info=CLASS=DM;MUT=ALT;ID=CM070958;Ref=G;Alt=A;Start=44865850;End=44865850;HET=.;MAF=.;dbSNP=rs118203963;Disease=Spastic paraplegia, autosomal recessive|	Info=CLASS=DM;MUT=ALT;ID=CM070958;Ref=G;Alt=A;Start=44865850;End=44865850;HET=0;MAF=0;dbSNP=rs118203963;Disease=Spastic paraplegia, autosomal recessive|;Info=CLASS=DM;MUT=ALT;ID=CM070958;Ref=G;Alt=A;Start=44865850;End=44865850;HET=0;MAF=0;dbSNP=rs118203963;Disease=Spastic paraplegia, autosomal recessive|	SGP2014-4302-1;SGP2014-4310-1	2
chr4	151392818	151392819	TC	0	hom	LRBA	LRBA:NM_001199282:exon43:c.6624_6625del:p.E2208fs,LRBA:NM_006726:exon44:c.6657_6658del:p.E2219fs	NM_001199282:exon43:c.6624_6625del,NM_006726:exon44:c.6657_6658del	LRBA:uc003ils.4:exon4:c.327_328del:p.E109fs,LRBA:uc003ilt.4:exon19:c.2601_2602del:p.E867fs,LRBA:uc003ilu.4:exon43:c.6624_6625del:p.E2208fs,LRBA:uc010ipj.3:exon44:c.6657_6658del:p.E2219fs	frameshift deletion		0	1	0	Info=CLASS=DM;MUT=ALT;ID=CD125663;Ref=ATC;Alt=A;Start=151392817;End=151392819;HET=.;MAF=.;dbSNP=.;Disease=Immunodeficiency, common variable|	Info=CLASS=DM;MUT=ALT;ID=CD125663;Ref=ATC;Alt=A;Start=151392817;End=151392819;HET=0;MAF=0;dbSNP=0;Disease=Immunodeficiency, common variable|	SGP2014-4789-1	1
chr14	21795944	21795944	A	0	hom	RPGRIP1	RPGRIP1:NM_020366:exon17:c.2873delA:p.E958fs	NM_020366:exon17:c.2873delA	RPGRIP1:uc001wam.3:exon4:c.824delA:p.E275fs,RPGRIP1:uc001wai.3:exon5:c.851delA:p.E284fs,RPGRIP1:uc001wak.3:exon6:c.1298delA:p.E433fs,RPGRIP1:uc001wal.3:exon6:c.950delA:p.E317fs,RPGRIP1:uc010aim.3:exon6:c.1022delA:p.E341fs,RPGRIP1:uc001wah.3:exon8:c.1799delA:p.E600fs,RPGRIP1:uc001wag.3:exon17:c.2873delA:p.E958fs	frameshift deletion		0	0	0	0		SGP2014-2799-1	1
chr8	61654061	61654061	0	T	het	CHD7	CHD7:NM_017780:exon2:c.71dupT:p.L24fs	NM_017780:exon2:c.71dupT	CHD7:uc022aux.1:exon1:c.71dupT:p.L24fs,CHD7:uc003xue.3:exon2:c.71dupT:p.L24fs	frameshift insertion		0	0	0	0		SGP2014-3975-1	1
chr18	44219602	44219604	AAG	ACC	hom	LOXHD1	LOXHD1:NM_144612:exon4:c.486_488GGT	NM_144612:exon4	LOXHD1:uc010xcw.1:exon4:c.486_488GGT	nonframeshift substitution		0	0	0	0		SGP2014-3524-1	1
chr17	1629098	1629098	G	A	hom	WDR81	WDR81:NM_001163809:exon1:c.G845A:p.G282E	NM_001163809:exon1:c.G845A	WDR81:uc002ftj.2:exon1:c.G845A:p.G282E	nonsynonymous SNV		0	0	0	0	0	SGP2014-4494-1	1
chr11	118968580	118968580	C	T	hom	DPAGT1	DPAGT1:NM_001382:exon6:c.G902A:p.R301H	NM_001382:exon6:c.G902A	DPAGT1:uc001pvk.3:exon4:c.G386A:p.R129H,DPAGT1:uc001pvj.3:exon5:c.G581A:p.R194H,DPAGT1:uc010rza.2:exon5:c.G581A:p.R194H,DPAGT1:uc001pvi.3:exon6:c.G902A:p.R301H	nonsynonymous SNV		0	0	0	Info=CLASS=DM;MUT=ALT;ID=CM119121;Ref=C;Alt=T;Start=118968580;End=118968580;HET=.;MAF=.;dbSNP=.;Disease=Congenital disorder of glycosylation 1j|	Info=CLASS=DM;MUT=ALT;ID=CM119121;Ref=C;Alt=T;Start=118968580;End=118968580;HET=0;MAF=0;dbSNP=0;Disease=Congenital disorder of glycosylation 1j|	SGP2014-3612-1	1
chr11	76890902	76890902	G	A	hom	MYO7A	MYO7A:NM_000260:exon21:c.G2489A:p.R830H,MYO7A:NM_001127179:exon21:c.G2489A:p.R830H,MYO7A:NM_001127180:exon21:c.G2489A:p.R830H	NM_000260:exon21:c.G2489A,NM_001127179:exon21:c.G2489A,NM_001127180:exon21:c.G2489A	MYO7A:uc009yut.1:exon1:c.G122A:p.R41H,MYO7A:uc001oyd.3:exon5:c.G509A:p.R170H,MYO7A:uc001oyb.2:exon21:c.G2489A:p.R830H,MYO7A:uc001oyc.2:exon21:c.G2489A:p.R830H,MYO7A:uc010rsl.2:exon21:c.G2489A:p.R830H,MYO7A:uc010rsm.1:exon22:c.G2456A:p.R819H	nonsynonymous SNV		0	5	3	0	0	SGP2014-3518-1	1
chr2	62067454	62067454	G	A	hom	FAM161A	FAM161A:NM_001201543:exon3:c.C685T:p.R229X,FAM161A:NM_032180:exon3:c.C685T:p.R229X	NM_001201543:exon3:c.C685T,NM_032180:exon3:c.C685T	FAM161A:uc002sbm.4:exon3:c.C685T:p.R229X,FAM161A:uc002sbn.4:exon3:c.C115T:p.R39X,FAM161A:uc010ypo.2:exon3:c.C685T:p.R229X,FAM161A:uc010fcn.1:exon4:c.C358T:p.R120X	stopgain SNV		0	0	0	Info=CLASS=DM;MUT=ALT;ID=CM105647;Ref=G;Alt=A;Start=62067454;End=62067454;HET=.;MAF=.;dbSNP=rs267606794;Disease=Retinitis pigmentosa, autosomal recessive|	Info=CLASS=DM;MUT=ALT;ID=CM105647;Ref=G;Alt=A;Start=62067454;End=62067454;HET=0;MAF=0;dbSNP=rs267606794;Disease=Retinitis pigmentosa, autosomal recessive|	SGP2014-2704-1	1
chr2	97427470	97427470	C	T	hom	CNNM4	CNNM4:NM_020184:exon1:c.C734T:p.S245L	NM_020184:exon1:c.C734T	CNNM4:uc002swx.3:exon1:c.C734T:p.S245L	nonsynonymous SNV		0	0	0	0	0	SGP2014-2762-1	1
chr17	7906892	7906892	T	C	hom	GUCY2D	GUCY2D:NM_000180:exon2:c.T527C:p.L176P	NM_000180:exon2:c.T527C	GUCY2D:uc002gjt.2:exon2:c.T527C:p.L176P	nonsynonymous SNV		0	0	0	0	0	SGP2014-3352-1	1
chr11	95532439	95532439	G	C	het	CEP57	CEP57:NM_001243777:exon2:c.G89C:p.R30P,CEP57:NM_014679:exon2:c.G89C:p.R30P,CEP57:NM_001243776:exon3:c.G62C:p.R21P	NM_001243777:exon2:c.G89C,NM_014679:exon2:c.G89C,NM_001243776:exon3:c.G62C	CEP57:uc001pfo.2:exon2:c.G89C:p.R30P,CEP57:uc001pfp.2:exon2:c.G89C:p.R30P,CEP57:uc001pfq.2:exon2:c.G89C:p.R30P,CEP57:uc010ruh.2:exon3:c.G62C:p.R21P	nonsynonymous SNV		0	1	0	0	0	SGP2013-1531-1	1
chr12	109947467	109947469	CTC	0	hom	UBE3B	UBE3B:NM_130466:exon16:c.1689_1691del:p.563_564del,UBE3B:NM_183415:exon16:c.1689_1691del:p.563_564del	NM_130466:exon16:c.1689_1691del,NM_183415:exon16:c.1689_1691del	UNKNOWN	nonframeshift deletion		0	0	0	0		SGP2014-3972-1	1
chr14	88883104	88883104	T	A	hom	SPATA7;SPATA7;SPATA7;SPATA7	SPATA7:NM_001040428:exon4:c.T192A:p.C64X,SPATA7:NM_018418:exon5:c.T288A:p.C96X;SPATA7:NM_001040428:exon4:c.T192A:p.C64X,SPATA7:NM_018418:exon5:c.T288A:p.C96X;SPATA7:NM_001040428:exon4:c.T192A:p.C64X,SPATA7:NM_018418:exon5:c.T288A:p.C96X;SPATA7:NM_001040428:exon4:c.T192A:p.C64X,SPATA7:NM_018418:exon5:c.T288A:p.C96X	NM_001040428:exon4:c.T192A,NM_018418:exon5:c.T288A;NM_001040428:exon4:c.T192A,NM_018418:exon5:c.T288A;NM_001040428:exon4:c.T192A,NM_018418:exon5:c.T288A;NM_001040428:exon4:c.T192A,NM_018418:exon5:c.T288A	SPATA7:uc001xwr.3:exon4:c.T192A:p.C64X,SPATA7:uc001xws.3:exon4:c.T96A:p.C32X,SPATA7:uc001xwq.3:exon5:c.T288A:p.C96X;SPATA7:uc001xwr.3:exon4:c.T192A:p.C64X,SPATA7:uc001xws.3:exon4:c.T96A:p.C32X,SPATA7:uc001xwq.3:exon5:c.T288A:p.C96X;SPATA7:uc001xwr.3:exon4:c.T192A:p.C64X,SPATA7:uc001xws.3:exon4:c.T96A:p.C32X,SPATA7:uc001xwq.3:exon5:c.T288A:p.C96X;SPATA7:uc001xwr.3:exon4:c.T192A:p.C64X,SPATA7:uc001…	stopgain SNV;stopgain SNV;stopgain SNV;stopgain SNV	;;;	0	0	1	0	0	SGP2014-2709-1;SGP2014-3219-1;SGP2014-3318-1;SGP2014-3319-1	4
chr17	39973417	39973417	T	0	hom	FKBP10;FKBP10	FKBP10:NM_021939:exon2:c.353delT:p.I118fs;FKBP10:NM_021939:exon2:c.353delT:p.I118fs	NM_021939:exon2:c.353delT;NM_021939:exon2:c.353delT	FKBP10:uc002hxv.2:exon2:c.353delT:p.I118fs;FKBP10:uc002hxv.2:exon2:c.353delT:p.I118fs	frameshift deletion;frameshift deletion	;	0	0	0	0	0	SGP2014-4576-1;SGP2014-4578-1	2
chr12	52914007	52914007	G	A	het	KRT5	KRT5:NM_000424:exon1:c.C74T:p.P25L	NM_000424:exon1:c.C74T	KRT5:uc001san.3:exon1:c.C74T:p.P25L,KRT5:uc009zmh.3:exon1:c.C74T:p.P25L	nonsynonymous SNV	rs57499817	0	0	0	Info=CLASS=DM;MUT=ALT;ID=CM960910;Ref=G;Alt=A;Start=52914007;End=52914007;HET=.;MAF=.;dbSNP=rs57499817;Disease=Epidermolysis bullosa simplex||Info=CLASS=DM;MUT=ALT;ID=CM960910;Ref=G;Alt=A;Start=52914007;End=52914007;HET=.;MAF=.;dbSNP=rs57499817;Disease=Epidermolysis bullosa simplex|Info=CLASS=DM;MUT=ALT;ID=CM960910;Ref=G;Alt=A;Start=52914007;End=52914007;HET=.;MAF=.;dbSNP=rs57499817;Disease=Epide…	Info=CLASS=DM;MUT=ALT;ID=CM960910;Ref=G;Alt=A;Start=52914007;End=52914007;HET=0;MAF=0;dbSNP=rs57499817;Disease=Epidermolysis bullosa simplex||Info=CLASS=DM;MUT=ALT;ID=CM960910;Ref=G;Alt=A;Start=52914007;End=52914007;HET=0;MAF=0;dbSNP=rs57499817;Disease=Epidermolysis bullosa simplex	SGP2014-4628-1	1
chr19	47260071	47260071	C	A	hom	FKRP	FKRP:NM_001039885:exon4:c.C1364A:p.A455D,FKRP:NM_024301:exon4:c.C1364A:p.A455D	NM_001039885:exon4:c.C1364A,NM_024301:exon4:c.C1364A	FKRP:uc021uwj.1:exon1:c.C1364A:p.A455D,FKRP:uc002pfn.2:exon4:c.C1364A:p.A455D,FKRP:uc002pfp.2:exon4:c.C1364A:p.A455D	nonsynonymous SNV	rs28937903	0	0	0	Info=CLASS=DM;MUT=ALT;ID=CM043841;Ref=C;Alt=A;Start=47260071;End=47260071;HET=.;MAF=.;dbSNP=rs28937903;Disease=Muscular dystrophy, congenital||Info=CLASS=DM;MUT=ALT;ID=CM043841;Ref=C;Alt=A;Start=47260071;End=47260071;HET=.;MAF=.;dbSNP=rs28937903;Disease=Muscular dystrophy, congenital	Info=CLASS=DM;MUT=ALT;ID=CM043841;Ref=C;Alt=A;Start=47260071;End=47260071;HET=0;MAF=0;dbSNP=rs28937903;Disease=Muscular dystrophy, congenital||Info=CLASS=DM;MUT=ALT;ID=CM043841;Ref=C;Alt=A;Start=47260071;End=47260071;HET=0;MAF=0;dbSNP=rs28937903;Disease=Muscular dystrophy, congenital	SGP2014-4856-1	1
chr9	134388719	134388722	GTGA	0	hom	POMT1	NM_007171.3:c.1338+3delAGTG	NM_007171.3:c.1338+3delAGTG				0	0	0	Info=CLASS=DM;MUT=ALT;ID=CS062094;Ref=G;Alt=A;Start=134388719;End=134388719;HET=.;MAF=.;dbSNP=.;Disease=Motor disability, microcephaly, mental retardation|	Info=CLASS=DM;MUT=ALT;ID=CS062094;Ref=G;Alt=A;Start=134388719;End=134388719;HET=0;MAF=0;dbSNP=0;Disease=Motor disability, microcephaly, mental retardation||Info=CLASS=DM;MUT=ALT;ID=CM1210574;Ref=C;Alt=T;Start=134388718;End=134388718;HET=0;MAF=0;dbSNP=0;Disease=Muscular dystrophy, limb girdle with mental retardation|	SGP2014-4102-1	1
chr2	170361030	170361030	0	T	hom	BBS5	BBS5:NM_152384:exon12:c.964_965insT:p.L322fs	NM_152384:exon12:c.964_965insT	BBS5:uc010fpw.3:exon11:c.901_902insT:p.L301fs,BBS5:uc002uet.3:exon12:c.964_965insT:p.L322fs	frameshift insertion		0	0	0	Info=CLASS=DM;MUT=ALT;ID=CI143113;Ref=C;Alt=CT;Start=170361030;End=170361030;HET=.;MAF=.;dbSNP=.;Disease=Bardet-Biedl syndrome|		SGP2014-2839-1	1
chr17	48266910	48266910	A	C	het	COL1A1	(NM_000088:exon40:c.2668-11T>G)	NM_000088:exon40:c.2668-11T>G				0	0	0	0	0	SGP2014-4708-1	1
chr2	112755055	112755055	T	G	hom	MERTK	(NM_006343:exon10:c.1604+2T>G)	NM_006343:exon10:c.1604+2T>G				0	0	0	0	0	SGP2014-3150-1	1
chr4	15565046	15565046	G	0	hom	CC2D2A;CC2D2A;CC2D2A;CC2D2A;CC2D2A;CC2D2A	CC2D2A:NM_001080522:exon25:c.3083delG:p.R1028fs;CC2D2A:NM_001080522:exon25:c.3083delG:p.R1028fs;CC2D2A:NM_001080522:exon25:c.3083delG:p.R1028fs;CC2D2A:NM_001080522:exon25:c.3083delG:p.R1028fs;CC2D2A:NM_001080522:exon25:c.3083delG:p.R1028fs;CC2D2A:NM_001080522:exon25:c.3083delG:p.R1028fs	NM_001080522:exon25:c.3083delG;NM_001080522:exon25:c.3083delG;NM_001080522:exon25:c.3083delG;NM_001080522:exon25:c.3083delG;NM_001080522:exon25:c.3083delG;NM_001080522:exon25:c.3083delG	CC2D2A:uc003gnx.3:exon22:c.2936delG:p.R979fs,CC2D2A:uc010idv.2:exon25:c.3083delG:p.R1028fs;CC2D2A:uc003gnx.3:exon22:c.2936delG:p.R979fs,CC2D2A:uc010idv.2:exon25:c.3083delG:p.R1028fs;CC2D2A:uc003gnx.3:exon22:c.2936delG:p.R979fs,CC2D2A:uc010idv.2:exon25:c.3083delG:p.R1028fs;CC2D2A:uc003gnx.3:exon22:c.2936delG:p.R979fs,CC2D2A:uc010idv.2:exon25:c.3083delG:p.R1028fs;CC2D2A:uc003gnx.3:exon22:c.2936delG…	frameshift deletion;frameshift deletion;frameshift deletion;frameshift deletion;frameshift deletion;frameshift deletion	;;;;;	0	0	0	Info=CLASS=DM;MUT=ALT;ID=CD094698;Ref=CG;Alt=C;Start=15565045;End=15565046;HET=.;MAF=.;dbSNP=rs386833749;Disease=Meckel syndrome|;Info=CLASS=DM;MUT=ALT;ID=CD094698;Ref=CG;Alt=C;Start=15565045;End=15565046;HET=.;MAF=.;dbSNP=rs386833749;Disease=Meckel syndrome|;Info=CLASS=DM;MUT=ALT;ID=CD094698;Ref=CG;Alt=C;Start=15565045;End=15565046;HET=.;MAF=.;dbSNP=rs386833749;Disease=Meckel syndrome|;Info=CLAS…	Info=CLASS=DM;MUT=ALT;ID=CD094698;Ref=CG;Alt=C;Start=15565045;End=15565046;HET=0;MAF=0;dbSNP=0;Disease=Meckel syndrome|;Info=CLASS=DM;MUT=ALT;ID=CD094698;Ref=CG;Alt=C;Start=15565045;End=15565046;HET=0;MAF=0;dbSNP=0;Disease=Meckel syndrome|;Info=CLASS=DM;MUT=ALT;ID=CD094698;Ref=CG;Alt=C;Start=15565045;End=15565046;HET=0;MAF=0;dbSNP=0;Disease=Meckel syndrome|;Info=CLASS=DM;MUT=ALT;ID=CD094698;Ref=C…	SGP2014-4561-1;SGP2014-4570-1;SGP2014-4573-1;SGP2014-4683-1;SGP2014-4684-1;SGP2014-4689-1	6
chr4	114277029	114277029	G	A	het	ANK2	ANK2:NM_001148:exon38:c.G7255A:p.E2419K	NM_001148:exon38:c.G7255A	ANK2:uc003ibe.4:exon38:c.G7255A:p.E2419K,ANK2:uc011cgb.1:exon39:c.G7300A:p.E2434K	nonsynonymous SNV		0	6	0	0	0	SGP2014-1950-1	1
chr4	39254813	39254813	G	T	hom	WDR19	WDR19:NM_025132:exon25:c.G2777T:p.S926I	NM_025132:exon25:c.G2777T	WDR19:uc003gtw.1:exon15:c.G1568T:p.S523I,WDR19:uc011byi.2:exon24:c.G2297T:p.S766I,WDR19:uc003gtv.3:exon25:c.G2777T:p.S926I	nonsynonymous SNV		0	0	0	0	0	SGP2014-3311-1	1
chr1	98206012	98206012	G	A	hom	DPYD	DPYD:NM_000110:exon4:c.257C>T:p.P86L,DPYD:NM_001160301:exon4:c.257C>T:p.P86L	NM_000110:exon4:c.257C>T,NM_001160301:exon4:c.257C>T	DPYD:uc001drv.3:exon4:c.257C>T:p.P86L,DPYD:uc001drw.3:exon4:c.257C>T:p.P86L	nonsynonymous SNV		0.000199681	2	0	Info=CLASS=DM;MUT=ALT;ID=CM004644;Ref=G;Alt=A;Start=98206012;End=98206012;HET=.;MAF=0.0002/1;dbSNP=rs568132506;Disease=Dihydropyrimidine dehydrogenase deficiency|	Info=CLASS=DM;MUT=ALT;ID=CM004644;Ref=G;Alt=A;Start=98206012;End=98206012;HET=0;MAF=0;dbSNP=0;Disease=Dihydropyrimidine dehydrogenase deficiency|	SGP2014-5458-1	1
chr11	45937014	45937014	C	T	hom	PEX16	(NM_057174:exon6:c.460+5G>A,NM_004813:exon6:c.460+5G>A)	NM_057174:exon6:c.460+5G>A,NM_004813:exon6:c.460+5G>A				0	0	0	Info=CLASS=DM;MUT=ALT;ID=CS108455;Ref=C;Alt=T;Start=45937014;End=45937014;HET=.;MAF=.;dbSNP=.;Disease=Peroxisome biogenesis disorder|	Info=CLASS=DM;MUT=ALT;ID=CS108455;Ref=C;Alt=T;Start=45937014;End=45937014;HET=0;MAF=0;dbSNP=0;Disease=Peroxisome biogenesis disorder|	SGP2014-4520-1	1
chrX	100630191	100630191	G	A	hom	BTK	BTK:NM_000061:exon2:c.C82T:p.R28C	NM_000061:exon2:c.C82T	BTK:uc004ehg.2:exon2:c.C82T:p.R28C,BTK:uc004ehi.3:exon2:c.C82T:p.R28C,BTK:uc010nno.2:exon2:c.C184T:p.R62C,BTK:uc010nnn.2:exon3:c.C82T:p.R28C	nonsynonymous SNV		0	1	0	Info=CLASS=DM;MUT=ALT;ID=CM040689;Ref=G;Alt=T;Start=100630191;End=100630191;HET=.;MAF=.;dbSNP=.;Disease=Agammaglobulinaemia||Info=CLASS=DM;MUT=ALT;ID=CM980262;Ref=G;Alt=A;Start=100630191;End=100630191;HET=.;MAF=.;dbSNP=.;Disease=Agammaglobulinaemia	Info=CLASS=DM;MUT=ALT;ID=CM040689;Ref=G;Alt=T;Start=100630191;End=100630191;HET=0;MAF=0;dbSNP=0;Disease=Agammaglobulinaemia||Info=CLASS=DM;MUT=ALT;ID=CM980262;Ref=G;Alt=A;Start=100630191;End=100630191;HET=0;MAF=0;dbSNP=0;Disease=Agammaglobulinaemia	SGP2013-1014-1	1
chr3	129218913	129218913	T	C	hom	IFT122	(NM_052990:exon16:c.2042+2T>C,NM_052989:exon19:c.2375+2T>C,NM_052985:exon20:c.2528+2T>C,NM_018262:exon18:c.2198+2T>C)	NM_052990:exon16:c.2042+2T>C,NM_052989:exon19:c.2375+2T>C,NM_052985:exon20:c.2528+2T>C,NM_018262:exon18:c.2198+2T>C				0	0	0	0	0	SGP2014-4422-1	1
chr14	29237179	29237179	A	T	het	FOXG1	FOXG1:NM_005249:exon1:c.A694T:p.N232Y	NM_005249:exon1:c.A694T	UNKNOWN	nonsynonymous SNV		0	1	0	0	0	SGP2013-1437-1	1
chr8	55534723	55534723	C	0	hom	RP1	RP1:NM_006269:exon3:c.662delC:p.A221fs	NM_006269:exon3:c.662delC	RP1:uc011ldy.1:exon2:c.662delC:p.A221fs,RP1:uc003xsd.1:exon3:c.662delC:p.A221fs	frameshift deletion		0	0	1	Info=CLASS=DM;MUT=ALT;ID=CD098189;Ref=GC;Alt=G;Start=55534722;End=55534723;HET=.;MAF=.;dbSNP=.;Disease=Retinitis pigmentosa|	Info=CLASS=DM;MUT=ALT;ID=CD098189;Ref=GC;Alt=G;Start=55534722;End=55534723;HET=0;MAF=0;dbSNP=0;Disease=Retinitis pigmentosa|	SGP2014-3015-1	1
chr5	38506604	38506604	C	T	het	LIFR	NM_001127671:exon9:c.1121+1G>A,NM_002310:exon9:c.1121+1G>A	NM_001127671:exon9:c.1121+1G>A,NM_002310:exon9:c.1121+1G>A				0	0	0	0		SGP2014-5306-1	1
chr21	33038822	33038822	A	T	het	SOD1	SOD1:NM_000454:exon3:c.A230T:p.D77V	NM_000454:exon3:c.A230T	SOD1:uc002ypa.3:exon3:c.A230T:p.D77V	nonsynonymous SNV		0	0	0	Info=CLASS=DM;MUT=ALT;ID=CM023753;Ref=A;Alt=T;Start=33038822;End=33038822;HET=.;MAF=.;dbSNP=.;Disease=Amyotrophic lateral sclerosis||Info=CLASS=DM;MUT=ALT;ID=CM023753;Ref=A;Alt=T;Start=33038822;End=33038822;HET=.;MAF=.;dbSNP=.;Disease=Amyotrophic lateral sclerosis	Info=CLASS=DM;MUT=ALT;ID=CM023753;Ref=A;Alt=T;Start=33038822;End=33038822;HET=0;MAF=0;dbSNP=0;Disease=Amyotrophic lateral sclerosis||Info=CLASS=DM;MUT=ALT;ID=CM023753;Ref=A;Alt=T;Start=33038822;End=33038822;HET=0;MAF=0;dbSNP=0;Disease=Amyotrophic lateral sclerosis	SGP2014-4923-1	1
chr1	156849054	156849054	G	A	hom	NTRK1	NTRK1:NM_001012331:exon14:c.1928G>A:p.R643Q,NTRK1:NM_001007792:exon15:c.1838G>A:p.R613Q,NTRK1:NM_002529:exon15:c.1946G>A:p.R649Q	NM_001012331:exon14:c.1928G>A,NM_001007792:exon15:c.1838G>A,NM_002529:exon15:c.1946G>A	NTRK1:uc001fqi.1:exon14:c.1928G>A:p.R643Q,NTRK1:uc009wsi.1:exon14:c.1043G>A:p.R348Q,NTRK1:uc009wsk.1:exon14:c.1937G>A:p.R646Q,NTRK1:uc001fqf.1:exon15:c.1838G>A:p.R613Q,NTRK1:uc001fqh.1:exon15:c.1946G>A:p.R649Q	nonsynonymous SNV		0	0	0	0	0	SGP2014-5896-1	1
chr2	202493952	202493952	C	T	hom	TMEM237;TMEM237	NM_152388:exon9:c.845+1G>A,NM_001044385:exon9:c.869+1G>A;(NM_001044385:exon9:c.869+1G>A,NM_152388:exon9:c.845+1G>A)	NM_152388:exon9:c.845+1G>A,NM_001044385:exon9:c.869+1G>A;NM_001044385:exon9:c.869+1G>A,NM_152388:exon9:c.845+1G>A	;	;	;	0	0	1	Info=CLASS=DM;MUT=ALT;ID=CS128936;Ref=C;Alt=T;Start=202493952;End=202493952;HET=.;MAF=.;dbSNP=.;Disease=Joubert syndrome related disorder|;Info=CLASS=DM;MUT=ALT;ID=CS128936;Ref=C;Alt=T;Start=202493952;End=202493952;HET=.;MAF=.;dbSNP=.;Disease=Joubert syndrome related disorder|	Info=CLASS=DM;MUT=ALT;ID=CS128936;Ref=C;Alt=T;Start=202493952;End=202493952;HET=0;MAF=0;dbSNP=0;Disease=Joubert syndrome related disorder|;Info=CLASS=DM;MUT=ALT;ID=CS128936;Ref=C;Alt=T;Start=202493952;End=202493952;HET=0;MAF=0;dbSNP=0;Disease=Joubert syndrome related disorder|	SGP2014-4574-1;SGP2014-4808-1	2
chr11	76900471	76900472	TC	0	hom	MYO7A;MYO7A	MYO7A:NM_000260:exon28:c.3586_3587del:p.1196_1196del,MYO7A:NM_001127180:exon28:c.3586_3587del:p.1196_1196del;MYO7A:NM_000260:exon28:c.3586_3587del:p.1196_1196del,MYO7A:NM_001127180:exon28:c.3586_3587del:p.1196_1196del	NM_000260:exon28:c.3586_3587del,NM_001127180:exon28:c.3586_3587del;NM_000260:exon28:c.3586_3587del,NM_001127180:exon28:c.3586_3587del	MYO7A:uc009yut.1:exon8:c.1219_1220del:p.407_407del,MYO7A:uc001oyb.2:exon28:c.3586_3587del:p.1196_1196del,MYO7A:uc001oyc.2:exon28:c.3586_3587del:p.1196_1196del,MYO7A:uc010rsm.1:exon29:c.3553_3554del:p.1185_1185del;MYO7A:uc009yut.1:exon8:c.1219_1220del:p.407_407del,MYO7A:uc001oyb.2:exon28:c.3586_3587del:p.1196_1196del,MYO7A:uc001oyc.2:exon28:c.3586_3587del:p.1196_1196del,MYO7A:uc010rsm.1:exon29:c.3…	frameshift deletion;frameshift deletion	;	0	0	0	0	;	SGP2014-3291-1;SGP2014-3876-1	2
chr1	237550663	237550663	G	A	het	RYR2	RYR2:NM_001035:exon9:c.G659A:p.G220E	NM_001035:exon9:c.G659A	RYR2:uc001hyl.1:exon9:c.G659A:p.G220E	nonsynonymous SNV		0	1	0	0	0	SGP2014-1719-1	1
chr2	233633400	233633400	C	T	hom	KCNJ13	KCNJ13:NM_001172417:exon3:c.G344A:p.R115Q,KCNJ13:NM_002242:exon3:c.G584A:p.R195Q	NM_001172417:exon3:c.G344A,NM_002242:exon3:c.G584A	KCNJ13:uc002vto.3:exon2:c.G584A:p.R195Q,KCNJ13:uc002vtp.3:exon3:c.G584A:p.R195Q,KCNJ13:uc021vyk.1:exon3:c.G344A:p.R115Q	nonsynonymous SNV		0	0	0	0	0	SGP2014-3233-1	1
chr5	42699925	42699925	G	A	hom	GHR	(NM_000163:exon6:c.440-1G>A,NM_001242399:exon6:c.461-1G>A,NM_001242400:exon7:c.440-1G>A,NM_001242401:exon7:c.440-1G>A,NM_001242402:exon6:c.440-1G>A,NM_001242403:exon6:c.440-1G>A,NM_001242404:exon6:c.440-1G>A,NM_001242405:exon6:c.440-1G>A,NM_001242406:exon5:c.440-1G>A,NM_001242460:exon4:c.374-1G>A,NM_001242461:exon5:c.440-1G>A,NM_001242462:exon5:c.440-1G>A)	NM_000163:exon6:c.440-1G>A,NM_001242399:exon6:c.461-1G>A,NM_001242400:exon7:c.440-1G>A,NM_001242401:exon7:c.440-1G>A,NM_001242402:exon6:c.440-1G>A,NM_001242403:exon6:c.440-1G>A,NM_001242404:exon6:c.440-1G>A,NM_001242405:exon6:c.440-1G>A,NM_001242406:exon5:c.440-1G>A,NM_001242460:exon4:c.374-1G>A,NM_001242461:exon5:c.440-1G>A,NM_001242462:exon5:c.440-1G>A				0	0	0	Info=CLASS=DM;MUT=ALT;ID=CS930820;Ref=G;Alt=C;Start=42699925;End=42699925;HET=.;MAF=.;dbSNP=.;Disease=Laron dwarfism|	Info=CLASS=DM;MUT=ALT;ID=CS930820;Ref=G;Alt=C;Start=42699925;End=42699925;HET=0;MAF=0;dbSNP=0;Disease=Laron dwarfism|	SGP2014-3761-1	1
chr5	41749646	41749646	G	A	hom	OXCT1;OXCT1;OXCT1	OXCT1:NM_000436:exon15:c.C1402T:p.R468C;OXCT1:NM_000436:exon15:c.C1402T:p.R468C;OXCT1:NM_000436:exon15:c.C1402T:p.R468C	NM_000436:exon15:c.C1402T;NM_000436:exon15:c.C1402T;NM_000436:exon15:c.C1402T	OXCT1:uc011cpo.2:exon4:c.C211T:p.R71C,OXCT1:uc011cpp.2:exon4:c.C211T:p.R71C,OXCT1:uc003jmn.3:exon15:c.C1402T:p.R468C;OXCT1:uc011cpo.2:exon4:c.C211T:p.R71C,OXCT1:uc011cpp.2:exon4:c.C211T:p.R71C,OXCT1:uc003jmn.3:exon15:c.C1402T:p.R468C;OXCT1:uc011cpo.2:exon4:c.C211T:p.R71C,OXCT1:uc011cpp.2:exon4:c.C211T:p.R71C,OXCT1:uc003jmn.3:exon15:c.C1402T:p.R468C	nonsynonymous SNV;nonsynonymous SNV;nonsynonymous SNV	;;	0	1	0	Info=CLASS=DM;MUT=ALT;ID=CM111021;Ref=G;Alt=A;Start=41749646;End=41749646;HET=.;MAF=.;dbSNP=.;Disease=3-oxoacid CoA transferase deficiency|;Info=CLASS=DM;MUT=ALT;ID=CM111021;Ref=G;Alt=A;Start=41749646;End=41749646;HET=.;MAF=.;dbSNP=.;Disease=3-oxoacid CoA transferase deficiency|;Info=CLASS=DM;MUT=ALT;ID=CM111021;Ref=G;Alt=A;Start=41749646;End=41749646;HET=.;MAF=.;dbSNP=.;Disease=3-oxoacid CoA tra…	Info=CLASS=DM;MUT=ALT;ID=CM111021;Ref=G;Alt=A;Start=41749646;End=41749646;HET=0;MAF=0;dbSNP=0;Disease=3-oxoacid CoA transferase deficiency|;Info=CLASS=DM;MUT=ALT;ID=CM111021;Ref=G;Alt=A;Start=41749646;End=41749646;HET=0;MAF=0;dbSNP=0;Disease=3-oxoacid CoA transferase deficiency|;Info=CLASS=DM;MUT=ALT;ID=CM111021;Ref=G;Alt=A;Start=41749646;End=41749646;HET=0;MAF=0;dbSNP=0;Disease=3-oxoacid CoA tra…	SGP2014-3657-1;SGP2014-3658-1;SGP2014-3659-1	3
chr11	66466538	66466539	TT	0	hom	SPTBN2	SPTBN2:NM_006946:exon18:c.3791_3792del:p.Q1264fs	NM_006946:exon18:c.3791_3792del	SPTBN2:uc001ojd.3:exon18:c.3791_3792del:p.Q1264fs	frameshift deletion		0	0	0	0		SGP2014-4106-1	1
chr1	197390138	197390138	T	C	hom	CRB1;CRB1	CRB1:NM_001193640:exon4:c.T844C:p.C282R,CRB1:NM_001257966:exon6:c.T1180C:p.C394R,CRB1:NM_201253:exon6:c.T1180C:p.C394R,CRB1:NM_001257965:exon8:c.T973C:p.C325R;CRB1:NM_001193640:exon4:c.T844C:p.C282R,CRB1:NM_001257966:exon6:c.T1180C:p.C394R,CRB1:NM_201253:exon6:c.T1180C:p.C394R,CRB1:NM_001257965:exon8:c.T973C:p.C325R	NM_001193640:exon4:c.T844C,NM_001257966:exon6:c.T1180C,NM_201253:exon6:c.T1180C,NM_001257965:exon8:c.T973C;NM_001193640:exon4:c.T844C,NM_001257966:exon6:c.T1180C,NM_201253:exon6:c.T1180C,NM_001257965:exon8:c.T973C	CRB1:uc001gub.1:exon2:c.T127C:p.C43R,CRB1:uc009wza.3:exon4:c.T844C:p.C282R,CRB1:uc001gtz.3:exon6:c.T1180C:p.C394R,CRB1:uc010ppb.2:exon6:c.T1180C:p.C394R,CRB1:uc010poz.2:exon8:c.T973C:p.C325R;CRB1:uc001gub.1:exon2:c.T127C:p.C43R,CRB1:uc009wza.3:exon4:c.T844C:p.C282R,CRB1:uc001gtz.3:exon6:c.T1180C:p.C394R,CRB1:uc010ppb.2:exon6:c.T1180C:p.C394R,CRB1:uc010poz.2:exon8:c.T973C:p.C325R	nonsynonymous SNV;nonsynonymous SNV	;	0	0	0	Info=CLASS=DM;MUT=ALT;ID=CM1312773;Ref=T;Alt=C;Start=197390138;End=197390138;HET=.;MAF=.;dbSNP=.;Disease=Leber congenital amaurosis|;Info=CLASS=DM;MUT=ALT;ID=CM1312773;Ref=T;Alt=C;Start=197390138;End=197390138;HET=.;MAF=.;dbSNP=.;Disease=Leber congenital amaurosis|	0	SGP2014-3230-1;SGP2014-3283-1	2
chr6	43020264	43020264	A	0	hom	CUL7	CUL7:NM_001168370:exon2:c.419delT:p.V140fs,CUL7:NM_014780:exon2:c.263delT:p.V88fs	NM_001168370:exon2:c.419delT,NM_014780:exon2:c.263delT	CUL7:uc003otq.3:exon2:c.263delT:p.V88fs,CUL7:uc011dvb.2:exon2:c.419delT:p.V140fs	frameshift deletion		0	0	0	0		SGP2014-4777-1	1
chr2	202593315	202593315	G	A	hom	ALS2	ALS2:NM_020919:exon15:c.C2761T:p.R921X	NM_020919:exon15:c.C2761T	ALS2:uc002uyo.3:exon15:c.C2761T:p.R921X,ALS2:uc002uyp.4:exon15:c.C2761T:p.R921X	stopgain SNV		0	0	0	Info=CLASS=DM;MUT=ALT;ID=CM140395;Ref=G;Alt=A;Start=202593315;End=202593315;HET=.;MAF=.;dbSNP=.;Disease=Spastic paraplegia, infantile-onset|	0	SGP2014-4287-1	1
chr7	107330616	107330616	T	0	hom	SLC26A4;SLC26A4;SLC26A4	SLC26A4:NM_000441:exon10:c.1197delT:p.S399fs;SLC26A4:NM_000441:exon10:c.1197delT:p.S399fs;SLC26A4:NM_000441:exon10:c.1197delT:p.S399fs	NM_000441:exon10:c.1197delT;NM_000441:exon10:c.1197delT;NM_000441:exon10:c.1197delT	SLC26A4:uc003vep.3:exon10:c.1197delT:p.S399fs;SLC26A4:uc003vep.3:exon10:c.1197delT:p.S399fs;SLC26A4:uc003vep.3:exon10:c.1197delT:p.S399fs	frameshift deletion;frameshift deletion;frameshift deletion	;;	0	1	0	Info=CLASS=DM;MUT=ALT;ID=CD972380;Ref=CT;Alt=C;Start=107330615;End=107330616;HET=.;MAF=.;dbSNP=rs397516413;Disease=Pendred syndrome||Info=CLASS=DM;MUT=ALT;ID=CI097060;Ref=C;Alt=CT;Start=107330615;End=107330615;HET=.;MAF=.;dbSNP=.;Disease=Hearing loss|Info=CLASS=DM;MUT=ALT;ID=CD972380;Ref=CT;Alt=C;Start=107330615;End=107330616;HET=.;MAF=.;dbSNP=rs397516413;Disease=Pendred syndrome||Info=CLASS=DM;M…	Info=CLASS=DM;MUT=ALT;ID=CD972380;Ref=CT;Alt=C;Start=107330615;End=107330616;HET=0;MAF=0;dbSNP=0;Disease=Pendred syndrome||Info=CLASS=DM;MUT=ALT;ID=CI097060;Ref=C;Alt=CT;Start=107330615;End=107330615;HET=0;MAF=0;dbSNP=0;Disease=Hearing loss|Info=CLASS=DM;MUT=ALT;ID=CD972380;Ref=CT;Alt=C;Start=107330615;End=107330616;HET=0;MAF=0;dbSNP=0;Disease=Pendred syndrome||Info=CLASS=DM;MUT=ALT;ID=CI097060;R…	SGP2014-3480-1;SGP2014-3546-1;SGP2014-4463-1	3
chr2	39240663	39240663	T	C	het	SOS1	SOS1:NM_005633:exon13:c.A2105G:p.Y702C	NM_005633:exon13:c.A2105G	SOS1:uc002rrj.4:exon6:c.A947G:p.Y316C,SOS1:uc002rrk.4:exon13:c.A2105G:p.Y702C	nonsynonymous SNV		0	1	0	0	0	SGP2014-1713-1	1
chr5	118813129	118813129	C	G	hom	HSD17B4	HSD17B4:NM_001199292:exon6:c.C313G:p.H105D,HSD17B4:NM_000414:exon7:c.C367G:p.H123D,HSD17B4:NM_001199291:exon8:c.C442G:p.H148D	NM_001199292:exon6:c.C313G,NM_000414:exon7:c.C367G,NM_001199291:exon8:c.C442G	HSD17B4:uc011cwh.2:exon6:c.C313G:p.H105D,HSD17B4:uc003ksj.3:exon7:c.C367G:p.H123D,HSD17B4:uc011cwg.2:exon8:c.C295G:p.H99D,HSD17B4:uc011cwi.2:exon8:c.C442G:p.H148D	nonsynonymous SNV		0	0	0	0	0	SGP2014-4663-1	1
chr17	48275531	48275531	A	0	het	COL1A1;COL1A1	COL1A1:NM_000088:exon7:c.579delT:p.P193fs	NM_000088:exon7:c.579delT	COL1A1:uc002iqm.3:exon7:c.579delT:p.P193fs	frameshift deletion	rs72667023	0	0	0	Info=CLASS=DM;MUT=ALT;ID=CM062538;Ref=C;Alt=G;Start=48275530;End=48275530;HET=.;MAF=.;dbSNP=rs72667024;Disease=Osteogenesis imperfecta I||Info=CLASS=DM;MUT=ALT;ID=CD063489;Ref=CA;Alt=C;Start=48275530;End=48275531;HET=.;MAF=.;dbSNP=rs72667023;Disease=Osteogenesis imperfecta	Info=CLASS=DM;MUT=ALT;ID=CM062538;Ref=C;Alt=G;Start=48275530;End=48275530;HET=0;MAF=0;dbSNP=rs72667024;Disease=Osteogenesis imperfecta I||Info=CLASS=DM;MUT=ALT;ID=CD063489;Ref=CA;Alt=C;Start=48275530;End=48275531;HET=0;MAF=0;dbSNP=rs72667023;Disease=Osteogenesis imperfecta|Info=CLASS=DM;MUT=ALT;ID=CM062538;Ref=C;Alt=G;Start=48275530;End=48275530;HET=0;MAF=0;dbSNP=rs72667024;Disease=Osteogenesis i…	SGP2014-4579-1	1
chr8	94792845	94792845	C	G	hom	TMEM67	TMEM67:NM_153704:exon8:c.C739G:p.Q247E,TMEM67:NM_001142301:exon9:c.C496G:p.Q166E	NM_153704:exon8:c.C739G,NM_001142301:exon9:c.C496G	TMEM67:uc011lgk.2:exon8:c.C739G:p.Q247E,TMEM67:uc003yga.4:exon9:c.C496G:p.Q166E,TMEM67:uc010mat.1:exon9:c.C484G:p.Q162E	nonsynonymous SNV		0	0	0	0	0	SGP2014-4820-1	1
chr15	55516154	55516154	T	G	hom	RAB27A	RAB27A:NM_004580:exon5:c.A400C:p.K134Q,RAB27A:NM_183234:exon6:c.A400C:p.K134Q,RAB27A:NM_183235:exon6:c.A400C:p.K134Q,RAB27A:NM_183236:exon6:c.A400C:p.K134Q	NM_004580:exon5:c.A400C,NM_183234:exon6:c.A400C,NM_183235:exon6:c.A400C,NM_183236:exon6:c.A400C	RAB27A:uc002acp.3:exon5:c.A400C:p.K134Q,RAB27A:uc002aco.3:exon6:c.A400C:p.K134Q,RAB27A:uc002acq.3:exon6:c.A400C:p.K134Q,RAB27A:uc002acr.3:exon6:c.A400C:p.K134Q	nonsynonymous SNV		0	1	0	Info=CLASS=DM;MUT=ALT;ID=CM086898;Ref=T;Alt=C;Start=55516154;End=55516154;HET=.;MAF=.;dbSNP=.;Disease=Griscelli syndrome||Info=CLASS=DM;MUT=ALT;ID=CD001541;Ref=CTT;Alt=C;Start=55516152;End=55516154;HET=.;MAF=.;dbSNP=.;Disease=Griscelli syndrome|	Info=CLASS=DM;MUT=ALT;ID=CM086898;Ref=T;Alt=C;Start=55516154;End=55516154;HET=0;MAF=0;dbSNP=0;Disease=Griscelli syndrome|	SGP2013-1120-1	1
chr2	169851854	169851854	C	T	hom	ABCB11	NM_003742:exon8:c.611+5G>A	NM_003742:exon8:c.611+5G>A					0	0	Info=CLASS=DM;MUT=ALT;ID=CS133906;Ref=C;Alt=T;Start=169851854;End=169851854;HET=.;MAF=.;dbSNP=.;Disease=Transient neonatal cholestasis|	0	SGP2014-2301-1	1
chr22	20786259	20786259	A	G	hom	SCARF2	SCARF2:NM_153334:exon2:c.190T>C:p.C64R,SCARF2:NM_182895:exon2:c.190T>C:p.C64R	NM_153334:exon2:c.190T>C,NM_182895:exon2:c.190T>C	SCARF2:uc002zsj.2:exon2:c.190T>C:p.C64R,SCARF2:uc002zsk.2:exon2:c.190T>C:p.C64R	nonsynonymous SNV		0	0	1	Info=CLASS=DM;MUT=ALT;ID=CM143878;Ref=A;Alt=G;Start=20786259;End=20786259;HET=.;MAF=.;dbSNP=.;Disease=Van Den Ende-Gupta syndrome|	0	SGP2014-5703-1	1
chrX	85211180	85211180	C	A	hom	CHM	CHM:NM_000390:exon8:c.G1144T:p.E382X	NM_000390:exon8:c.G1144T	CHM:uc011mqz.2:exon5:c.G700T:p.E234X,CHM:uc004eet.3:exon8:c.G1144T:p.E382X	stopgain SNV		0	0	0	0	0	SGP2014-2694-1	1
chr2	227898123	227898123	T	A	hom	COL4A4	(NM_000092:exon39:c.3577+3A>T)	NM_000092:exon39:c.3577+3A>T				0	0	0	0	0	SGP2014-3020-1	1
chr11	36595408	36595408	G	0	hom	RAG1;RAG1;RAG1	RAG1:NM_000448:exon2:c.554delG:p.R185fs;RAG1:NM_000448:exon2:c.554delG:p.R185fs;RAG1:NM_000448:exon2:c.554delG:p.R185fs	NM_000448:exon2:c.554delG;NM_000448:exon2:c.554delG;NM_000448:exon2:c.554delG	RAG1:uc021qgb.1:exon1:c.554delG:p.R185fs,RAG1:uc001mwu.4:exon2:c.554delG:p.R185fs;RAG1:uc021qgb.1:exon1:c.554delG:p.R185fs,RAG1:uc001mwu.4:exon2:c.554delG:p.R185fs;RAG1:uc021qgb.1:exon1:c.554delG:p.R185fs,RAG1:uc001mwu.4:exon2:c.554delG:p.R185fs	frameshift deletion;frameshift deletion;frameshift deletion	;;	0	4	0	0	;;	SGP2013-1201-1;SGP2013-1205-1;SGP2013-1302-1	3
chr14	51087442	51087442	A	T	hom	ATL1	ATL1:NM_015915:exon9:c.A988T:p.K330X,ATL1:NM_181598:exon9:c.A988T:p.K330X,ATL1:NM_001127713:exon10:c.A988T:p.K330X	NM_015915:exon9:c.A988T,NM_181598:exon9:c.A988T,NM_001127713:exon10:c.A988T	ATL1:uc001wye.4:exon9:c.A988T:p.K330X,ATL1:uc001wyf.4:exon9:c.A988T:p.K330X,ATL1:uc021rsw.1:exon9:c.A988T:p.K330X,ATL1:uc021rsx.1:exon9:c.A988T:p.K330X,ATL1:uc001wyd.4:exon10:c.A988T:p.K330X	stopgain SNV		0	0	0	0	0	SGP2014-4313-1	1
chr7	117242922	117242922	G	A	het	CFTR;CFTR	NM_000492:exon16:c.2657+5G>A;NM_000492:exon16:c.2657+5G>A	NM_000492:exon16:c.2657+5G>A;NM_000492:exon16:c.2657+5G>A	;	;	rs80224560;rs80224560	0	0	0	Info=CLASS=DM;MUT=ALT;ID=CS900235;Ref=G;Alt=A;Start=117242922;End=117242922;HET=.;MAF=.;dbSNP=rs80224560;Disease=Cystic fibrosis||Info=CLASS=DM;MUT=ALT;ID=CS900235;Ref=G;Alt=A;Start=117242922;End=117242922;HET=.;MAF=.;dbSNP=rs80224560;Disease=Cystic fibrosis|Info=CLASS=DM;MUT=ALT;ID=CS900235;Ref=G;Alt=A;Start=117242922;End=117242922;HET=.;MAF=.;dbSNP=rs80224560;Disease=Cystic fibrosis|Info=CLASS=…	Info=CLASS=DM;MUT=ALT;ID=CS900235;Ref=G;Alt=A;Start=117242922;End=117242922;HET=0;MAF=0;dbSNP=rs80224560;Disease=Cystic fibrosis||Info=CLASS=DM;MUT=ALT;ID=CS900235;Ref=G;Alt=A;Start=117242922;End=117242922;HET=0;MAF=0;dbSNP=rs80224560;Disease=Cystic fibrosis|Info=CLASS=DM;MUT=ALT;ID=CS900235;Ref=G;Alt=A;Start=117242922;End=117242922;HET=0;MAF=0;dbSNP=rs80224560;Disease=Cystic fibrosis|Info=CLASS=…	SGP2014-6373-1;SGP2014-6380-1	2
chr7	103179674	103179675	AT	0	hom	RELN	RELN:NM_005045:exon45:c.7030_7031del:p.2344_2344del,RELN:NM_173054:exon45:c.7030_7031del:p.2344_2344del	NM_005045:exon45:c.7030_7031del,NM_173054:exon45:c.7030_7031del	RELN:uc010liz.3:exon45:c.7030_7031del:p.2344_2344del,RELN:uc022ajq.1:exon45:c.7030_7031del:p.2344_2344del,RELN:uc022ajr.1:exon45:c.7030_7031del:p.2344_2344del	frameshift deletion		0	0	0	0		SGP2014-2486-1	1
chr19	13136006	13136006	0	TC	het	NFIX	NFIX:NM_001271043:exon2:c.223_224insTC:p.I75fs,NFIX:NM_001271044:exon2:c.175_176insTC:p.I59fs,NFIX:NM_002501:exon2:c.199_200insTC:p.I67fs	NM_001271043:exon2:c.223_224insTC,NM_001271044:exon2:c.175_176insTC,NM_002501:exon2:c.199_200insTC	NFIX:uc002mwg.2:exon1:c.196_197insTC:p.I66fs,NFIX:uc002mwd.3:exon2:c.199_200insTC:p.I67fs,NFIX:uc002mwf.3:exon2:c.208_209insTC:p.I70fs,NFIX:uc010xmx.2:exon2:c.223_224insTC:p.I75fs	frameshift insertion		0	1	0	0		SGP2013-0393-1	1
chr19	19308354	19308354	A	T	hom	RFXANK;RFXANK	RFXANK:NM_134440:exon5:c.A293T:p.D98V,RFXANK:NM_003721:exon6:c.A362T:p.D121V;RFXANK:NM_134440:exon5:c.A293T:p.D98V,RFXANK:NM_003721:exon6:c.A362T:p.D121V	NM_134440:exon5:c.A293T,NM_003721:exon6:c.A362T;NM_134440:exon5:c.A293T,NM_003721:exon6:c.A362T	RFXANK:uc021uqt.1:exon4:c.A359T:p.D120V,RFXANK:uc002nlt.3:exon5:c.A293T:p.D98V,RFXANK:uc002nlu.3:exon5:c.A296T:p.D99V,RFXANK:uc002nlv.3:exon5:c.A362T:p.D121V,RFXANK:uc002nls.3:exon6:c.A362T:p.D121V;RFXANK:uc021uqt.1:exon4:c.A359T:p.D120V,RFXANK:uc002nlt.3:exon5:c.A293T:p.D98V,RFXANK:uc002nlu.3:exon5:c.A296T:p.D99V,RFXANK:uc002nlv.3:exon5:c.A362T:p.D121V,RFXANK:uc002nls.3:exon6:c.A362T:p.D121V	nonsynonymous SNV;nonsynonymous SNV	rs104894709;rs104894709	0	2	0	Info=CLASS=DM;MUT=ALT;ID=CM033005;Ref=A;Alt=T;Start=19308354;End=19308354;HET=.;MAF=.;dbSNP=rs104894709;Disease=MHC class II deficiency|;Info=CLASS=DM;MUT=ALT;ID=CM033005;Ref=A;Alt=T;Start=19308354;End=19308354;HET=.;MAF=.;dbSNP=rs104894709;Disease=MHC class II deficiency|	Info=CLASS=DM;MUT=ALT;ID=CM033005;Ref=A;Alt=T;Start=19308354;End=19308354;HET=0;MAF=0;dbSNP=rs104894709;Disease=MHC class II deficiency|;Info=CLASS=DM;MUT=ALT;ID=CM033005;Ref=A;Alt=T;Start=19308354;End=19308354;HET=0;MAF=0;dbSNP=rs104894709;Disease=MHC class II deficiency|	SGP2013-1213-1;SGP2013-1224-1	2
chr17	78083742	78083742	A	G	hom	GAA	(NM_001079804:exon9:c.1327-2A>G,NM_001079803:exon10:c.1327-2A>G,NM_000152:exon9:c.1327-2A>G)	NM_001079804:exon9:c.1327-2A>G,NM_001079803:exon10:c.1327-2A>G,NM_000152:exon9:c.1327-2A>G				0	0	0	Info=CLASS=DM;MUT=ALT;ID=CS083939;Ref=A;Alt=G;Start=78083742;End=78083742;HET=.;MAF=.;dbSNP=.;Disease=Glycogen storage disease 2|	Info=CLASS=DM;MUT=ALT;ID=CS083939;Ref=A;Alt=G;Start=78083742;End=78083742;HET=0;MAF=0;dbSNP=0;Disease=Glycogen storage disease 2|	SGP2014-3664-1	1
chr1	64089432	64089432	G	A	hom	PGM1	NM_001172818:exon1:c.300+1G>A	NM_001172818:exon1:c.300+1G>A			rs77043134	0.00359425	0	0	Info=CLASS=FTV;MUT=ALT;ID=CS134387;Ref=G;Alt=A;Start=64089432;End=64089432;HET=0.01;MAF=0.0036/18;dbSNP=rs77043134;Disease=Potential protein deficiency|	Info=CLASS=FTV;MUT=ALT;ID=CS134387;Ref=G;Alt=A;Start=64089432;End=64089432;HET=0;MAF=0;dbSNP=rs77043134;Disease=Potential protein deficiency|	SGP2013-1510-1	1
chrX	100615569	100615569	G	A	hom	BTK;BTK;BTK	BTK:NM_000061:exon8:c.C763T:p.R255X;BTK:NM_000061:exon8:c.C763T:p.R255X;BTK:NM_000061:exon8:c.C763T:p.R255X	NM_000061:exon8:c.C763T;NM_000061:exon8:c.C763T;NM_000061:exon8:c.C763T	BTK:uc004ehg.2:exon8:c.C763T:p.R255X,BTK:uc004ehi.3:exon8:c.C763T:p.R255X,BTK:uc010nno.2:exon8:c.C865T:p.R289X,BTK:uc010nnn.2:exon9:c.C763T:p.R255X;BTK:uc004ehg.2:exon8:c.C763T:p.R255X,BTK:uc004ehi.3:exon8:c.C763T:p.R255X,BTK:uc010nno.2:exon8:c.C865T:p.R289X,BTK:uc010nnn.2:exon9:c.C763T:p.R255X;BTK:uc004ehg.2:exon8:c.C763T:p.R255X,BTK:uc004ehi.3:exon8:c.C763T:p.R255X,BTK:uc010nno.2:exon8:c.C865T:…	stopgain SNV;stopgain SNV;stopgain SNV	rs128621193;rs128621193;rs128621193	0	4	0	Info=CLASS=DM;MUT=ALT;ID=CM940188;Ref=G;Alt=A;Start=100615569;End=100615569;HET=.;MAF=.;dbSNP=rs128621193;Disease=Agammaglobulinaemia|;Info=CLASS=DM;MUT=ALT;ID=CM940188;Ref=G;Alt=A;Start=100615569;End=100615569;HET=.;MAF=.;dbSNP=rs128621193;Disease=Agammaglobulinaemia|;Info=CLASS=DM;MUT=ALT;ID=CM940188;Ref=G;Alt=A;Start=100615569;End=100615569;HET=.;MAF=.;dbSNP=rs128621193;Disease=Agammaglobulina…	Info=CLASS=DM;MUT=ALT;ID=CM940188;Ref=G;Alt=A;Start=100615569;End=100615569;HET=0;MAF=0;dbSNP=rs128621193;Disease=Agammaglobulinaemia|;Info=CLASS=DM;MUT=ALT;ID=CM940188;Ref=G;Alt=A;Start=100615569;End=100615569;HET=0;MAF=0;dbSNP=rs128621193;Disease=Agammaglobulinaemia|;Info=CLASS=DM;MUT=ALT;ID=CM940188;Ref=G;Alt=A;Start=100615569;End=100615569;HET=0;MAF=0;dbSNP=rs128621193;Disease=Agammaglobulina…	SGP2013-1176-1;SGP2013-1177-1;SGP2013-1178-1	3
chrX	37670075	37670075	G	0	hom	CYBB	CYBB:NM_000397:exon13:c.1618delG:p.E540fs	NM_000397:exon13:c.1618delG	CYBB:uc011mkg.1:exon9:c.817delG:p.E273fs,CYBB:uc011mkf.1:exon12:c.1522delG:p.E508fs,CYBB:uc004ddr.2:exon13:c.1618delG:p.E540fs	frameshift deletion		0	2	0	Info=CLASS=DM;MUT=ALT;ID=CD097718;Ref=TG;Alt=T;Start=37670074;End=37670075;HET=.;MAF=.;dbSNP=.;Disease=Chronic granulomatous disease|	Info=CLASS=DM;MUT=ALT;ID=CD097718;Ref=TG;Alt=T;Start=37670074;End=37670075;HET=0;MAF=0;dbSNP=0;Disease=Chronic granulomatous disease||Info=CLASS=DM;MUT=ALT;ID=CM980492;Ref=T;Alt=C;Start=37670066;End=37670066;HET=0;MAF=0;dbSNP=rs151344454;Disease=Chronic granulomatous disease|	SGP2013-0960-1	1
chr12	103246654	103246654	G	A	hom	PAH	PAH:NM_000277:exon7:c.781C>T:p.R261X	NM_000277:exon7:c.781C>T	PAH:uc001tjq.1:exon7:c.781C>T:p.R261X	stopgain	rs5030850	0	1	0	Info=CLASS=DM;MUT=ALT;ID=CM910288;Ref=G;Alt=A;Start=103246654;End=103246654;HET=.;MAF=.;dbSNP=rs5030850;Disease=Phenylketonuria||Info=CLASS=DM;MUT=ALT;ID=CM910288;Ref=G;Alt=A;Start=103246654;End=103246654;HET=.;MAF=.;dbSNP=rs5030850;Disease=Phenylketonuria|Info=CLASS=DM;MUT=ALT;ID=CM910288;Ref=G;Alt=A;Start=103246654;End=103246654;HET=.;MAF=.;dbSNP=rs5030850;Disease=Phenylketonuria	Info=CLASS=DM;MUT=ALT;ID=CM910288;Ref=G;Alt=A;Start=103246654;End=103246654;HET=0;MAF=0;dbSNP=rs5030850;Disease=Phenylketonuria||Info=CLASS=DM;MUT=ALT;ID=CM910288;Ref=G;Alt=A;Start=103246654;End=103246654;HET=0;MAF=0;dbSNP=rs5030850;Disease=Phenylketonuria|Info=CLASS=DM;MUT=ALT;ID=CM950891;Ref=C;Alt=G;Start=103246653;End=103246653;HET=0;MAF=0;dbSNP=rs5030849;Disease=Phenylketonuria||Info=CLASS=DM…	SGP2014-3640-1	1
chr5	37154075	37154075	G	A	hom	C5orf42	C5orf42:NM_023073:exon41:c.C7978T:p.R2660X	NM_023073:exon41:c.C7978T	C5orf42:uc011coy.1:exon16:c.C3532T:p.R1178X,C5orf42:uc011coz.1:exon26:c.C5257T:p.R1753X,C5orf42:uc011cpa.1:exon41:c.C7978T:p.R2660X	stopgain SNV	rs147416429	0	0	1	Info=CLASS=DM;MUT=ALT;ID=CM128937;Ref=G;Alt=A;Start=37154075;End=37154075;HET=.;MAF=.;dbSNP=rs147416429;Disease=Joubert syndrome|	Info=CLASS=DM;MUT=ALT;ID=CM128937;Ref=G;Alt=A;Start=37154075;End=37154075;HET=0;MAF=0;dbSNP=rs147416429;Disease=Joubert syndrome|	SGP2014-4914-1	1
chr9	2718166	2718166	G	T	hom	KCNV2;KCNV2;KCNV2;KCNV2;KCNV2;KCNV2	KCNV2:NM_133497:exon1:c.G427T:p.E143X;KCNV2:NM_133497:exon1:c.G427T:p.E143X;KCNV2:NM_133497:exon1:c.G427T:p.E143X;KCNV2:NM_133497:exon1:c.G427T:p.E143X;KCNV2:NM_133497:exon1:c.G427T:p.E143X;KCNV2:NM_133497:exon1:c.427G>T:p.E143X	NM_133497:exon1:c.G427T;NM_133497:exon1:c.G427T;NM_133497:exon1:c.G427T;NM_133497:exon1:c.G427T;NM_133497:exon1:c.G427T;NM_133497:exon1:c.427G>T	KCNV2:uc003zho.2:exon1:c.G427T:p.E143X;KCNV2:uc003zho.2:exon1:c.G427T:p.E143X;KCNV2:uc003zho.2:exon1:c.G427T:p.E143X;KCNV2:uc003zho.2:exon1:c.G427T:p.E143X;KCNV2:uc003zho.2:exon1:c.G427T:p.E143X;KCNV2:uc003zho.2:exon1:c.427G>T:p.E143X	stopgain SNV;stopgain SNV;stopgain SNV;stopgain SNV;stopgain SNV;stopgain	rs104894113;rs104894113;rs104894113;rs104894113;rs104894113;rs104894113	0	0	1	Info=CLASS=DM;MUT=ALT;ID=CM062789;Ref=G;Alt=T;Start=2718166;End=2718166;HET=.;MAF=.;dbSNP=rs104894113;Disease=Cone dystrophy with supernormal rod ERG|;Info=CLASS=DM;MUT=ALT;ID=CM062789;Ref=G;Alt=T;Start=2718166;End=2718166;HET=.;MAF=.;dbSNP=rs104894113;Disease=Cone dystrophy with supernormal rod ERG|;Info=CLASS=DM;MUT=ALT;ID=CM062789;Ref=G;Alt=T;Start=2718166;End=2718166;HET=.;MAF=.;dbSNP=rs10489…	Info=CLASS=DM;MUT=ALT;ID=CM062789;Ref=G;Alt=T;Start=2718166;End=2718166;HET=0;MAF=0;dbSNP=rs104894113;Disease=Cone dystrophy with supernormal rod ERG|;Info=CLASS=DM;MUT=ALT;ID=CM062789;Ref=G;Alt=T;Start=2718166;End=2718166;HET=0;MAF=0;dbSNP=rs104894113;Disease=Cone dystrophy with supernormal rod ERG|;Info=CLASS=DM;MUT=ALT;ID=CM062789;Ref=G;Alt=T;Start=2718166;End=2718166;HET=0;MAF=0;dbSNP=rs10489…	SGP2014-2656-1;SGP2014-2662-1;SGP2014-2679-1;SGP2014-2920-1;SGP2014-3274-1;SGP2014-3959-1	6
chr6	65098611	65098611	C	A	hom	EYS	EYS:NM_001142800:exon29:c.G6050T:p.G2017V	NM_001142800:exon29:c.G6050T	EYS:uc011dxt.1:exon9:c.G2786T:p.G929V,EYS:uc011dxu.1:exon29:c.G6050T:p.G2017V	nonsynonymous SNV		0	9	9	Info=CLASS=DM;MUT=ALT;ID=CM107712;Ref=C;Alt=A;Start=65098611;End=65098611;HET=.;MAF=.;dbSNP=.;Disease=Retinitis pigmentosa|	Info=CLASS=DM;MUT=ALT;ID=CM107712;Ref=C;Alt=A;Start=65098611;End=65098611;HET=0;MAF=0;dbSNP=0;Disease=Retinitis pigmentosa|	SGP2014-2763-1	1
chr5	68728915	68728915	C	T	hom;het	MARVELD2;MARVELD2;MARVELD2;MARVELD2	MARVELD2:NM_001244734:exon4:c.C1462T:p.R488X,MARVELD2:NM_001038603:exon5:c.C1498T:p.R500X;MARVELD2:NM_001244734:exon4:c.C1462T:p.R488X,MARVELD2:NM_001038603:exon5:c.C1498T:p.R500X;MARVELD2:NM_001244734:exon4:c.1462C>T:p.R488X,MARVELD2:NM_001038603:exon5:c.1498C>T:p.R500X	NM_001244734:exon4:c.C1462T,NM_001038603:exon5:c.C1498T;NM_001244734:exon4:c.C1462T,NM_001038603:exon5:c.C1498T;NM_001244734:exon4:c.1462C>T,NM_001038603:exon5:c.1498C>T	MARVELD2:uc010ixf.3:exon4:c.C1462T:p.R488X,MARVELD2:uc003jwq.3:exon5:c.C1498T:p.R500X;MARVELD2:uc010ixf.3:exon4:c.C1462T:p.R488X,MARVELD2:uc003jwq.3:exon5:c.C1498T:p.R500X;MARVELD2:uc010ixf.3:exon4:c.1462C>T:p.R488X,MARVELD2:uc003jwq.3:exon5:c.1498C>T:p.R500X	stopgain SNV;stopgain SNV;stopgain	rs118203957;rs118203957;rs118203957	0	0	0	Info=CLASS=DM;MUT=ALT;ID=CM065299;Ref=C;Alt=T;Start=68728915;End=68728915;HET=.;MAF=.;dbSNP=rs118203957;Disease=Deafness|;Info=CLASS=DM;MUT=ALT;ID=CM065299;Ref=C;Alt=T;Start=68728915;End=68728915;HET=.;MAF=.;dbSNP=rs118203957;Disease=Deafness|;Info=CLASS=DM;MUT=ALT;ID=CM065299;Ref=C;Alt=T;Start=68728915;End=68728915;HET=.;MAF=.;dbSNP=rs118203957;Disease=Deafness|	Info=CLASS=DM;MUT=ALT;ID=CM065299;Ref=C;Alt=T;Start=68728915;End=68728915;HET=0;MAF=0;dbSNP=rs118203957;Disease=Deafness|;Info=CLASS=DM;MUT=ALT;ID=CM065299;Ref=C;Alt=T;Start=68728915;End=68728915;HET=0;MAF=0;dbSNP=rs118203957;Disease=Deafness|;Info=CLASS=DM;MUT=ALT;ID=CM065299;Ref=C;Alt=T;Start=68728915;End=68728915;HET=0;MAF=0;dbSNP=rs118203957;Disease=Deafness|	SGP2014-3572-1;SGP2014-3573-1;SGP2014-4467-1	3
chr2	71708012	71708012	G	A	hom	DYSF	(NM_003494:exon2:c.89-1G>A,NM_001130978:exon2:c.89-1G>A,NM_001130980:exon2:c.89-1G>A,NM_001130979:exon2:c.89-1G>A,NM_001130976:exon2:c.89-1G>A,NM_001130977:exon2:c.89-1G>A,NM_001130981:exon2:c.89-1G>A,NM_001130983:exon2:c.92-1G>A,NM_001130986:exon2:c.92-1G>A,NM_001130982:exon2:c.92-1G>A,NM_001130455:exon2:c.92-1G>A,NM_001130987:exon2:c.92-1G>A,NM_001130984:exon2:c.92-1G>A,NM_001130985:exon2:c.92-…	NM_003494:exon2:c.89-1G>A,NM_001130978:exon2:c.89-1G>A,NM_001130980:exon2:c.89-1G>A,NM_001130979:exon2:c.89-1G>A,NM_001130976:exon2:c.89-1G>A,NM_001130977:exon2:c.89-1G>A,NM_001130981:exon2:c.89-1G>A,NM_001130983:exon2:c.92-1G>A,NM_001130986:exon2:c.92-1G>A,NM_001130982:exon2:c.92-1G>A,NM_001130455:exon2:c.92-1G>A,NM_001130987:exon2:c.92-1G>A,NM_001130984:exon2:c.92-1G>A,NM_001130985:exon2:c.92-1…				0	1	0	0	0	SGP2014-2558-1	1
chr5	42695087	42695087	G	T	hom	GHR;GHR	GHR:NM_001242460:exon3:c.G269T:p.C90F,GHR:NM_001242406:exon4:c.G335T:p.C112F,GHR:NM_001242461:exon4:c.G335T:p.C112F,GHR:NM_001242462:exon4:c.G335T:p.C112F,GHR:NM_000163:exon5:c.G335T:p.C112F,GHR:NM_001242399:exon5:c.G356T:p.C119F,GHR:NM_001242402:exon5:c.G335T:p.C112F,GHR:NM_001242403:exon5:c.G335T:p.C112F,GHR:NM_001242404:exon5:c.G335T:p.C112F,GHR:NM_001242405:exon5:c.G335T:p.C112F,GHR:NM_001242…	NM_001242460:exon3:c.G269T,NM_001242406:exon4:c.G335T,NM_001242461:exon4:c.G335T,NM_001242462:exon4:c.G335T,NM_000163:exon5:c.G335T,NM_001242399:exon5:c.G356T,NM_001242402:exon5:c.G335T,NM_001242403:exon5:c.G335T,NM_001242404:exon5:c.G335T,NM_001242405:exon5:c.G335T,NM_001242400:exon6:c.G335T,NM_001242401:exon6:c.G335T;NM_001242460:exon3:c.G269T,NM_001242406:exon4:c.G335T,NM_001242461:exon4:c.G33…	GHR:uc021xyd.1:exon3:c.G269T:p.C90F,GHR:uc021xya.1:exon4:c.G335T:p.C112F,GHR:uc021xyb.1:exon4:c.G335T:p.C112F,GHR:uc021xyc.1:exon4:c.G335T:p.C112F,GHR:uc003jmt.3:exon5:c.G335T:p.C112F,GHR:uc021xxv.1:exon5:c.G356T:p.C119F,GHR:uc021xxw.1:exon5:c.G335T:p.C112F,GHR:uc021xxx.1:exon5:c.G335T:p.C112F,GHR:uc021xxy.1:exon5:c.G335T:p.C112F,GHR:uc021xxz.1:exon5:c.G335T:p.C112F,GHR:uc003jmu.3:exon6:c.G335T:p…	nonsynonymous SNV;nonsynonymous SNV	;	0	0	0	Info=CLASS=DM;MUT=ALT;ID=CM073089;Ref=G;Alt=C;Start=42695087;End=42695087;HET=.;MAF=.;dbSNP=rs121909372;Disease=Growth hormone insensitivity|;Info=CLASS=DM;MUT=ALT;ID=CM073089;Ref=G;Alt=C;Start=42695087;End=42695087;HET=.;MAF=.;dbSNP=rs121909372;Disease=Growth hormone insensitivity|	Info=CLASS=DM;MUT=ALT;ID=CM073089;Ref=G;Alt=C;Start=42695087;End=42695087;HET=0;MAF=0;dbSNP=rs121909372;Disease=Growth hormone insensitivity|;Info=CLASS=DM;MUT=ALT;ID=CM073089;Ref=G;Alt=C;Start=42695087;End=42695087;HET=0;MAF=0;dbSNP=rs121909372;Disease=Growth hormone insensitivity|	SGP2014-3746-1;SGP2014-3747-1	2
chr9	34647203	34647203	G	A	hom	GALT	GALT:NM_000155:exon2:c.G200A:p.R67H	NM_000155:exon2:c.G200A	GALT:uc011lop.1:exon2:c.G56A:p.R19H	nonsynonymous SNV		0	1	0	Info=CLASS=DM;MUT=ALT;ID=CM012753;Ref=G;Alt=A;Start=34647203;End=34647203;HET=.;MAF=.;dbSNP=.;Disease=Galactosaemia|	Info=CLASS=DM;MUT=ALT;ID=CM012753;Ref=G;Alt=A;Start=34647203;End=34647203;HET=0;MAF=0;dbSNP=0;Disease=Galactosaemia|	SGP2014-2596-1	1
chr8	10465649	10465649	G	A	het	RP1L1	RP1L1:NM_178857:exon4:c.C5959T:p.Q1987X	NM_178857:exon4:c.C5959T	RP1L1:uc003wtc.3:exon4:c.C5959T:p.Q1987X	stopgain SNV	rs200846354	0	2	0	Info=CLASS=FTV;MUT=ALT;ID=CM120689;Ref=G;Alt=A;Start=10465649;End=10465649;HET=.;MAF=0.0002/1;dbSNP=rs200846354;Disease=Potential protein deficiency|	Info=CLASS=FTV;MUT=ALT;ID=CM120689;Ref=G;Alt=A;Start=10465649;End=10465649;HET=0;MAF=0;dbSNP=rs200846354;Disease=Potential protein deficiency|	SGP2014-3353-1	1
chr15	72105907	72105907	G	T	hom	NR2E3	NR2E3:NM_014249:exon6:c.G926T:p.R309L,NR2E3:NM_016346:exon6:c.G926T:p.R309L	NM_014249:exon6:c.G926T,NM_016346:exon6:c.G926T	NR2E3:uc002ath.1:exon6:c.G926T:p.R309L,NR2E3:uc002ati.3:exon6:c.G926T:p.R309L	nonsynonymous SNV		0	0	1	0	0	SGP2014-2803-1	1
chr8	61742971	61742971	A	G	het	CHD7	CHD7:NM_017780:exon15:c.A3613G:p.I1205V	NM_017780:exon15:c.A3613G	CHD7:uc003xue.3:exon15:c.A3613G:p.I1205V	nonsynonymous SNV		0	3	1	0	0	SGP2014-3442-1	1
chr11	31816238	31816238	G	A	het	PAX6	PAX6:NM_001258465:exon7:c.C622T:p.R208W,PAX6:NM_000280:exon8:c.C622T:p.R208W,PAX6:NM_001127612:exon8:c.C622T:p.R208W,PAX6:NM_001258464:exon8:c.C622T:p.R208W,PAX6:NM_001258462:exon9:c.C664T:p.R222W,PAX6:NM_001258463:exon9:c.C664T:p.R222W,PAX6:NM_001604:exon9:c.C664T:p.R222W	NM_001258465:exon7:c.C622T,NM_000280:exon8:c.C622T,NM_001127612:exon8:c.C622T,NM_001258464:exon8:c.C622T,NM_001258462:exon9:c.C664T,NM_001258463:exon9:c.C664T,NM_001604:exon9:c.C664T	PAX6:uc021qfn.1:exon5:c.C622T:p.R208W,PAX6:uc001mtd.4:exon7:c.C622T:p.R208W,PAX6:uc009yjr.3:exon8:c.C622T:p.R208W,PAX6:uc021qfl.1:exon9:c.C664T:p.R222W,PAX6:uc021qfm.1:exon9:c.C664T:p.R222W	nonsynonymous SNV		0	0	0	Info=CLASS=DM;MUT=ALT;ID=CM930572;Ref=G;Alt=A;Start=31816238;End=31816238;HET=.;MAF=.;dbSNP=.;Disease=Aniridia|	Info=CLASS=DM;MUT=ALT;ID=CM930572;Ref=G;Alt=A;Start=31816238;End=31816238;HET=0;MAF=0;dbSNP=0;Disease=Aniridia|	SGP2014-2935-1	1
chr5	37154064	37154065	TC	0	hom;het	C5orf42;C5orf42;C5orf42;C5orf42;C5orf42;C5orf42;C5orf42	C5orf42:NM_023073:exon41:c.7988_7989del:p.2663_2663del;C5orf42:NM_023073:exon41:c.7988_7989del:p.2663_2663del;C5orf42:NM_023073:exon41:c.7988_7989del:p.2663_2663del;C5orf42:NM_023073:exon41:c.7988_7989del:p.2663_2663del;C5orf42:NM_023073:exon41:c.7988_7989del:p.2663_2663del;C5orf42:NM_023073:exon41:c.7988_7989del:p.2663_2663del;C5orf42:NM_023073:exon41:c.7988_7989del:p.2663_2663del	NM_023073:exon41:c.7988_7989del;NM_023073:exon41:c.7988_7989del;NM_023073:exon41:c.7988_7989del;NM_023073:exon41:c.7988_7989del;NM_023073:exon41:c.7988_7989del;NM_023073:exon41:c.7988_7989del;NM_023073:exon41:c.7988_7989del	C5orf42:uc011coy.1:exon16:c.3542_3543del:p.1181_1181del,C5orf42:uc011coz.1:exon26:c.5267_5268del:p.1756_1756del,C5orf42:uc011cpa.1:exon41:c.7988_7989del:p.2663_2663del;C5orf42:uc011coy.1:exon16:c.3542_3543del:p.1181_1181del,C5orf42:uc011coz.1:exon26:c.5267_5268del:p.1756_1756del,C5orf42:uc011cpa.1:exon41:c.7988_7989del:p.2663_2663del;C5orf42:uc011coy.1:exon16:c.3542_3543del:p.1181_1181del,C5orf42…	frameshift deletion;frameshift deletion;frameshift deletion;frameshift deletion;frameshift deletion;frameshift deletion;frameshift deletion	;;;;;;	0	1	1	Info=CLASS=DM;MUT=ALT;ID=CD128938;Ref=GTC;Alt=G;Start=37154063;End=37154065;HET=.;MAF=.;dbSNP=.;Disease=Joubert syndrome|;Info=CLASS=DM;MUT=ALT;ID=CD128938;Ref=GTC;Alt=G;Start=37154063;End=37154065;HET=.;MAF=.;dbSNP=.;Disease=Joubert syndrome|;Info=CLASS=DM;MUT=ALT;ID=CD128938;Ref=GTC;Alt=G;Start=37154063;End=37154065;HET=.;MAF=.;dbSNP=.;Disease=Joubert syndrome|;Info=CLASS=DM;MUT=ALT;ID=CD128938…	Info=CLASS=DM;MUT=ALT;ID=CD128938;Ref=GTC;Alt=G;Start=37154063;End=37154065;HET=0;MAF=0;dbSNP=0;Disease=Joubert syndrome|;Info=CLASS=DM;MUT=ALT;ID=CD128938;Ref=GTC;Alt=G;Start=37154063;End=37154065;HET=0;MAF=0;dbSNP=0;Disease=Joubert syndrome|;Info=CLASS=DM;MUT=ALT;ID=CD128938;Ref=GTC;Alt=G;Start=37154063;End=37154065;HET=0;MAF=0;dbSNP=0;Disease=Joubert syndrome|;Info=CLASS=DM;MUT=ALT;ID=CD128938…	SGP2014-2449-1;SGP2014-2875-1;SGP2014-3980-1;SGP2014-4690-1;SGP2014-4826-1;SGP2014-4851-1;SGP2014-4912-1	7
chr1	216592022	216592022	C	G	hom	USH2A	(NM_206933:exon4:c.486-1G>C,NM_007123:exon4:c.486-1G>C)	NM_206933:exon4:c.486-1G>C,NM_007123:exon4:c.486-1G>C				0	2	1	Info=CLASS=DM;MUT=ALT;ID=CS141734;Ref=C;Alt=T;Start=216592022;End=216592022;HET=.;MAF=.;dbSNP=.;Disease=Retinitis pigmentosa, autosomal recessive||Info=CLASS=DM;MUT=ALT;ID=CS071273;Ref=C;Alt=G;Start=216592022;End=216592022;HET=.;MAF=.;dbSNP=.;Disease=Usher syndrome 2a	Info=CLASS=DM;MUT=ALT;ID=CS071273;Ref=C;Alt=G;Start=216592022;End=216592022;HET=0;MAF=0;dbSNP=0;Disease=Usher syndrome 2a|	SGP2014-3490-1	1
chr3	69053529	69053529	C	G	hom	EOGT;EOGT	EOGT:NM_001278689:exon8:c.620G>C:p.W207S,EOGT:NM_173654:exon8:c.620G>C:p.W207S	NM_001278689:exon8:c.620G>C,NM_173654:exon8:c.620G>C	EOGT:uc003dnk.3:exon8:c.620G>C:p.W207S,EOGT:uc003dnl.3:exon8:c.620G>C:p.W207S,EOGT:uc011bfw.3:exon8:c.3G>C:p.M1I	nonsynonymous SNV		0	0	0	Info=CLASS=DM;MUT=ALT;ID=CM132504;Ref=C;Alt=G;Start=69053529;End=69053529;HET=.;MAF=.;dbSNP=.;Disease=Adams-Oliver syndrome|	Info=CLASS=DM;MUT=ALT;ID=CM132504;Ref=C;Alt=G;Start=69053529;End=69053529;HET=0;MAF=0;dbSNP=0;Disease=Adams-Oliver syndrome|	SGP2014-4554-1	1
chr11	68171021	68171021	C	T	hom	LRP5	LRP5:NM_002335:exon8:c.C1655T:p.T552M	NM_002335:exon8:c.C1655T	LRP5:uc001ont.3:exon8:c.C1655T:p.T552M	nonsynonymous SNV		0	0	0	Info=CLASS=DM;MUT=ALT;ID=CM100110;Ref=C;Alt=T;Start=68171021;End=68171021;HET=.;MAF=.;dbSNP=rs397514663;Disease=Osteoporosis-pseudoglioma syndrome|	Info=CLASS=DM;MUT=ALT;ID=CM100110;Ref=C;Alt=T;Start=68171021;End=68171021;HET=0;MAF=0;dbSNP=0;Disease=Osteoporosis-pseudoglioma syndrome|	SGP2014-3157-1	1
chr2	179494980	179494980	G	C	het	TTN	TTN:NM_003319:exon67:c.C17074G:p.L5692V,TTN:NM_133432:exon68:c.C17449G:p.L5817V,TTN:NM_133437:exon68:c.C17650G:p.L5884V,TTN:NM_133378:exon188:c.C36565G:p.L12189V,TTN:NM_001256850:exon189:c.C39346G:p.L13116V,TTN:NM_001267550:exon239:c.C44269G:p.L14757V	NM_003319:exon67:c.C17074G,NM_133432:exon68:c.C17449G,NM_133437:exon68:c.C17650G,NM_133378:exon188:c.C36565G,NM_001256850:exon189:c.C39346G,NM_001267550:exon239:c.C44269G	UNKNOWN	nonsynonymous SNV		0	1	1	0	0	SGP2014-1861-1	1
chr17	39973401	39973401	G	A	hom	FKBP10	FKBP10:NM_021939:exon2:c.337G>A:p.E113K	NM_021939:exon2:c.337G>A	FKBP10:uc002hxv.2:exon2:c.337G>A:p.E113K	nonsynonymous SNV		0	0	0	Info=CLASS=DM;MUT=ALT;ID=CM130011;Ref=G;Alt=A;Start=39973401;End=39973401;HET=.;MAF=.;dbSNP=rs397514674;Disease=Osteogenesis imperfecta / Bruck syndrome|	Info=CLASS=DM;MUT=ALT;ID=CM130011;Ref=G;Alt=A;Start=39973401;End=39973401;HET=0;MAF=0;dbSNP=0;Disease=Osteogenesis imperfecta / Bruck syndrome|	SGP2014-5758-1	1
chr2	39285935	39285935	T	A	het	SOS1	SOS1:NM_005633:exon3:c.A224T:p.Q75L	NM_005633:exon3:c.A224T	SOS1:uc002rrk.4:exon3:c.A224T:p.Q75L	nonsynonymous SNV		0	1	0	0	0	SGP2014-1737-1	1
[truncated: 104 more rows]
