# Supplementary material for: Comprehensive gene panels provide advantages over clinical exome sequencing for Mendelian diseases
Source: Genome Biol. 2015 Jun 26;16(1):134. doi: 10.1186/s13059-015-0693-2 (PMC4499193; doi:10.1186/s13059-015-0693-2)
Supplement: Additional file 3: Table S2. — Frequent variants encountered in our study that are designated as disease-mutation by HGMD. This table includes 342 HGMD variants that appeared at high frequency (MAF >1 %) in our in-house database. Of these, 133 variants appeared at MAF >5 %. We also observe that the MAF of 137 of them in the 1000 Genomes database is less than 1 %. We also compared the HGMD release of 2013 with that of 2014. We found that in the 2014 release of HGMD, there are 16 new variants with MAF >5 %. [file 13059_2015_693_MOESM3_ESM.xls]

## Sheet: Sheet1
chromosome	start pos	end pos	reference	observed	zygosity	refGene function	refGene gene	refGene splice info	refGene exonic function	refGene AA change	dbSNP	HGMD2014	HGMD2013	SGP737	SGP_DG5	1000G all
chr1	100671860	100671867	ATTTTTTA	ATTTTTA	het	splicing	DBT					Info=CLASS=DM;MUT=ALT;ID=CS971705;Ref=T;Alt=C;Start=100671864;End=100671864;HET=.;MAF=.;dbSNP=.;Disease=Maple syrup urine disease 2|	Info=CLASS=DM;MUT=ALT;ID=CS971705;Ref=T;Alt=C;Start=100671864;End=100671864;HET=0;MAF=0;dbSNP=0;Disease=Maple syrup urine disease 2|	120	26	0
chr1	100671860	100671867	ATTTTTTA	ATTTTTA	hom	splicing	DBT					Info=CLASS=DM;MUT=ALT;ID=CS971705;Ref=T;Alt=C;Start=100671864;End=100671864;HET=.;MAF=.;dbSNP=.;Disease=Maple syrup urine disease 2|	Info=CLASS=DM;MUT=ALT;ID=CS971705;Ref=T;Alt=C;Start=100671864;End=100671864;HET=0;MAF=0;dbSNP=0;Disease=Maple syrup urine disease 2|	120	26	0
chr1	100671860	100671867	ATTTTTTA	ATTTTTA	unknown	splicing	DBT					Info=CLASS=DM;MUT=ALT;ID=CS971705;Ref=T;Alt=C;Start=100671864;End=100671864;HET=.;MAF=.;dbSNP=.;Disease=Maple syrup urine disease 2|	Info=CLASS=DM;MUT=ALT;ID=CS971705;Ref=T;Alt=C;Start=100671864;End=100671864;HET=0;MAF=0;dbSNP=0;Disease=Maple syrup urine disease 2|	120	26	0
chr1	100671860	100671867	ATTTTTTA	ATTTTTAA	het	splicing	DBT					Info=CLASS=DM;MUT=ALT;ID=CS971705;Ref=T;Alt=C;Start=100671864;End=100671864;HET=.;MAF=.;dbSNP=.;Disease=Maple syrup urine disease 2|	Info=CLASS=DM;MUT=ALT;ID=CS971705;Ref=T;Alt=C;Start=100671864;End=100671864;HET=0;MAF=0;dbSNP=0;Disease=Maple syrup urine disease 2|	120	26	0
chr1	100671860	100671867	ATTTTTTA	ATTTTTAA	unknown	splicing	DBT					Info=CLASS=DM;MUT=ALT;ID=CS971705;Ref=T;Alt=C;Start=100671864;End=100671864;HET=.;MAF=.;dbSNP=.;Disease=Maple syrup urine disease 2|	Info=CLASS=DM;MUT=ALT;ID=CS971705;Ref=T;Alt=C;Start=100671864;End=100671864;HET=0;MAF=0;dbSNP=0;Disease=Maple syrup urine disease 2|	120	26	0
chr1	12049283	12049283	C	T	het	exonic	MFN2		nonsynonymous SNV	MFN2:NM_001127660:exon2:c.C58T:p.H20Y,MFN2:NM_014874:exon3:c.C58T:p.H20Y	rs201715603	Info=CLASS=DM;MUT=ALT;ID=CM148534;Ref=C;Alt=T;Start=12049283;End=12049283;HET=.;MAF=.;dbSNP=.;Disease=Charcot-Marie-Tooth disease 2a|	0	28	4	0
chr1	149895759	149895767	CGGGGGGGC	CGGGGGGC	het	exonic	SF3B4		frameshift substitution	SF3B4:NM_005850:exon5:c.1053_1061GCCCCCCG		Info=CLASS=DM;MUT=ALT;ID=CI123390;Ref=C;Alt=CG;Start=149895759;End=149895759;HET=.;MAF=.;dbSNP=.;Disease=Nager syndrome|	Info=CLASS=DM;MUT=ALT;ID=CI123390;Ref=C;Alt=CG;Start=149895759;End=149895759;HET=0;MAF=0;dbSNP=0;Disease=Nager syndrome|	152	0	0
chr1	149895759	149895767	CGGGGGGGC	CGGGGGGC	hom	exonic	SF3B4		frameshift substitution	SF3B4:NM_005850:exon5:c.1053_1061GCCCCCCG		Info=CLASS=DM;MUT=ALT;ID=CI123390;Ref=C;Alt=CG;Start=149895759;End=149895759;HET=.;MAF=.;dbSNP=.;Disease=Nager syndrome|	Info=CLASS=DM;MUT=ALT;ID=CI123390;Ref=C;Alt=CG;Start=149895759;End=149895759;HET=0;MAF=0;dbSNP=0;Disease=Nager syndrome|	152	0	0
chr1	149895759	149895767	CGGGGGGGC	CGGGGGGCG	het	exonic	SF3B4		nonframeshift substitution	SF3B4:NM_005850:exon5:c.1053_1061CGCCCCCCG		Info=CLASS=DM;MUT=ALT;ID=CI123390;Ref=C;Alt=CG;Start=149895759;End=149895759;HET=.;MAF=.;dbSNP=.;Disease=Nager syndrome|	Info=CLASS=DM;MUT=ALT;ID=CI123390;Ref=C;Alt=CG;Start=149895759;End=149895759;HET=0;MAF=0;dbSNP=0;Disease=Nager syndrome|	152	0	0
chr1	149895759	149895767	CGGGGGGGC	CGGGGGGCG	hom	exonic	SF3B4		nonframeshift substitution	SF3B4:NM_005850:exon5:c.1053_1061CGCCCCCCG		Info=CLASS=DM;MUT=ALT;ID=CI123390;Ref=C;Alt=CG;Start=149895759;End=149895759;HET=.;MAF=.;dbSNP=.;Disease=Nager syndrome|	Info=CLASS=DM;MUT=ALT;ID=CI123390;Ref=C;Alt=CG;Start=149895759;End=149895759;HET=0;MAF=0;dbSNP=0;Disease=Nager syndrome|	152	0	0
chr1	149895760	149895760	G	0	hom	exonic	SF3B4		frameshift deletion	SF3B4:NM_005850:exon5:c.1060delC:p.R354fs		Info=CLASS=DM;MUT=ALT;ID=CI123390;Ref=C;Alt=CG;Start=149895759;End=149895759;HET=.;MAF=.;dbSNP=.;Disease=Nager syndrome|	Info=CLASS=DM;MUT=ALT;ID=CI123390;Ref=C;Alt=CG;Start=149895759;End=149895759;HET=0;MAF=0;dbSNP=0;Disease=Nager syndrome|	150	0	0
chr1	149895760	149895761	GG	0	hom	exonic	SF3B4		frameshift deletion	SF3B4:NM_005850:exon5:c.1059_1060del:p.353_354del		Info=CLASS=DM;MUT=ALT;ID=CI123390;Ref=C;Alt=CG;Start=149895759;End=149895759;HET=.;MAF=.;dbSNP=.;Disease=Nager syndrome|	Info=CLASS=DM;MUT=ALT;ID=CI123390;Ref=C;Alt=CG;Start=149895759;End=149895759;HET=0;MAF=0;dbSNP=0;Disease=Nager syndrome|	152	0	0
chr1	149895761	149895761	G	0	hom	exonic	SF3B4		frameshift deletion	SF3B4:NM_005850:exon5:c.1059delC:p.P353fs		Info=CLASS=DM;MUT=ALT;ID=CI123390;Ref=C;Alt=CG;Start=149895759;End=149895759;HET=.;MAF=.;dbSNP=.;Disease=Nager syndrome|	Info=CLASS=DM;MUT=ALT;ID=CI123390;Ref=C;Alt=CG;Start=149895759;End=149895759;HET=0;MAF=0;dbSNP=0;Disease=Nager syndrome|	89	0	0
chr1	152282001	152282001	T	C	het	exonic	FLG		synonymous SNV	FLG:NM_002016:exon3:c.A5361G:p.G1787G		Info=CLASS=DM;MUT=ALT;ID=CD072423;Ref=TC;Alt=T;Start=152282001;End=152282002;HET=.;MAF=.;dbSNP=.;Disease=Ichthyosis vulgaris|	Info=CLASS=DM;MUT=ALT;ID=CD072423;Ref=TC;Alt=T;Start=152282001;End=152282002;HET=0;MAF=0;dbSNP=0;Disease=Ichthyosis vulgaris|	34	0	0
chr1	156105713	156105715	CTT	CTC	hom	exonic	LMNA		nonframeshift substitution	LMNA:NM_001257374:exon6:c.622_624CTC,LMNA:NM_005572:exon6:c.958_960CTC,LMNA:NM_170707:exon6:c.958_960CTC,LMNA:NM_170708:exon6:c.958_960CTC		Info=CLASS=DM;MUT=ALT;ID=CD000266;Ref=CT;Alt=C;Start=156105713;End=156105714;HET=.;MAF=.;dbSNP=rs56771886;Disease=Cardiomyopathy, dilated||Info=CLASS=DM;MUT=ALT;ID=CD122839;Ref=GC;Alt=G;Start=156105712;End=156105713;HET=.;MAF=.;dbSNP=rs397517915;Disease=Cardiomyopathy, dilated|	Info=CLASS=DM;MUT=ALT;ID=CD000266;Ref=CT;Alt=C;Start=156105713;End=156105714;HET=0;MAF=0;dbSNP=rs56771886;Disease=Cardiomyopathy, dilated||Info=CLASS=DM;MUT=ALT;ID=CD122839;Ref=GC;Alt=G;Start=156105712;End=156105713;HET=0;MAF=0;dbSNP=0;Disease=Cardiomyopathy, dilated||Info=CLASS=DM;MUT=ALT;ID=CM082921;Ref=G;Alt=A;Start=156105707;End=156105707;HET=0;MAF=0;dbSNP=rs267607574;Disease=Cardiomyopathy, …	27	0	0
chr1	173797459	173797459	C	G	het	splicing	DARS2	(NM_018122:exon3:c.228-12C>G)			rs9425753	Info=CLASS=DM;MUT=ALT;ID=CS114486;Ref=C;Alt=A;Start=173797459;End=173797459;HET=.;MAF=.;dbSNP=rs9425753;Disease=Leukoencephalopathy, brain & spine involvement, lactate elevation||Info=CLASS=DM;MUT=ALT;ID=CS1211863;Ref=C;Alt=G;Start=173797459;End=173797459;HET=.;MAF=.;dbSNP=.;Disease=Leukoencephalopathy with brainstem & spinal cord involvement	Info=CLASS=DM;MUT=ALT;ID=CS114486;Ref=C;Alt=A;Start=173797459;End=173797459;HET=0;MAF=0.077/168;dbSNP=rs9425753;Disease=Leukoencephalopathy, brain & spine involvement, lactate elevation||Info=CLASS=DM;MUT=ALT;ID=CS1211863;Ref=C;Alt=G;Start=173797459;End=173797459;HET=0;MAF=0;dbSNP=0;Disease=Leukoencephalopathy with brainstem & spinal cord involvement	37	2	0.08
chr1	183184690	183184690	C	T	hom	exonic	LAMC2		nonsynonymous SNV	LAMC2:NM_005562:exon3:c.371C>T:p.T124M,LAMC2:NM_018891:exon3:c.371C>T:p.T124M	rs11586699	Info=CLASS=DM;MUT=ALT;ID=CX061561;Ref=CTCACGG;Alt=CACCAC;Start=183184686;End=183184692;HET=.;MAF=.;dbSNP=.;Disease=Epidermolysis bullosa, junctional|	Info=CLASS=DM;MUT=ALT;ID=CX061561;Ref=CTCACGG;Alt=CACCAC;Start=183184686;End=183184692;HET=0;MAF=0;dbSNP=0;Disease=Epidermolysis bullosa, junctional|	92	17	0.0409345
chr1	183206573	183206573	G	A	het	exonic	LAMC2		synonymous SNV	LAMC2:NM_005562:exon18:c.2688G>A:p.Q896Q,LAMC2:NM_018891:exon18:c.2688G>A:p.Q896Q	rs1047981	Info=CLASS=DM;MUT=ALT;ID=CP015797;Ref=ACAG;Alt=ATAA;Start=183206570;End=183206573;HET=.;MAF=.;dbSNP=.;Disease=Epidermolysis bullosa, Herlitz|	Info=CLASS=DM;MUT=ALT;ID=CP015797;Ref=ACAG;Alt=ATAA;Start=183206570;End=183206573;HET=0;MAF=0;dbSNP=0;Disease=Epidermolysis bullosa, Herlitz|	73	9	0.352436
chr1	183206573	183206573	G	A	hom	exonic	LAMC2		synonymous SNV	LAMC2:NM_005562:exon18:c.2688G>A:p.Q896Q,LAMC2:NM_018891:exon18:c.2688G>A:p.Q896Q	rs1047981	Info=CLASS=DM;MUT=ALT;ID=CP015797;Ref=ACAG;Alt=ATAA;Start=183206570;End=183206573;HET=.;MAF=.;dbSNP=.;Disease=Epidermolysis bullosa, Herlitz|	Info=CLASS=DM;MUT=ALT;ID=CP015797;Ref=ACAG;Alt=ATAA;Start=183206570;End=183206573;HET=0;MAF=0;dbSNP=0;Disease=Epidermolysis bullosa, Herlitz|	73	9	0.352436
chr1	196682947	196682947	G	A	het	exonic	CFH		synonymous SNV	CFH:NM_000186:exon10:c.G1419A:p.A473A	rs2274700	Info=CLASS=DP;MUT=ALT;ID=CM062504;Ref=G;Alt=A;Start=196682947;End=196682947;HET=0.50;MAF=0.4790/2399;dbSNP=rs2274700;Disease=Membranoproliferative glomerulonephritis, association||Info=CLASS=DP;MUT=ALT;ID=CM062504;Ref=G;Alt=A;Start=196682947;End=196682947;HET=0.50;MAF=0.4790/2399;dbSNP=rs2274700;Disease=Membranoproliferative glomerulonephritis, association|Info=CLASS=DP;MUT=ALT;ID=CM062504;Ref=G;…	Info=CLASS=DP;MUT=ALT;ID=CM062504;Ref=G;Alt=A;Start=196682947;End=196682947;HET=0.49;MAF=0.437/954;dbSNP=rs2274700;Disease=Membranoproliferative glomerulonephritis, association||Info=CLASS=DP;MUT=ALT;ID=CM062504;Ref=G;Alt=A;Start=196682947;End=196682947;HET=0.49;MAF=0.437/954;dbSNP=rs2274700;Disease=Membranoproliferative glomerulonephritis, association|Info=CLASS=DM;MUT=ALT;ID=CD014927;Ref=GA;Alt…	618	117	0.44
chr1	196682947	196682947	G	A	hom	exonic	CFH		synonymous SNV	CFH:NM_000186:exon10:c.G1419A:p.A473A	rs2274700	Info=CLASS=DP;MUT=ALT;ID=CM062504;Ref=G;Alt=A;Start=196682947;End=196682947;HET=0.50;MAF=0.4790/2399;dbSNP=rs2274700;Disease=Membranoproliferative glomerulonephritis, association||Info=CLASS=DP;MUT=ALT;ID=CM062504;Ref=G;Alt=A;Start=196682947;End=196682947;HET=0.50;MAF=0.4790/2399;dbSNP=rs2274700;Disease=Membranoproliferative glomerulonephritis, association|Info=CLASS=DP;MUT=ALT;ID=CM062504;Ref=G;…	Info=CLASS=DP;MUT=ALT;ID=CM062504;Ref=G;Alt=A;Start=196682947;End=196682947;HET=0.49;MAF=0.437/954;dbSNP=rs2274700;Disease=Membranoproliferative glomerulonephritis, association||Info=CLASS=DP;MUT=ALT;ID=CM062504;Ref=G;Alt=A;Start=196682947;End=196682947;HET=0.49;MAF=0.437/954;dbSNP=rs2274700;Disease=Membranoproliferative glomerulonephritis, association|Info=CLASS=DM;MUT=ALT;ID=CD014927;Ref=GA;Alt…	618	117	0.44
chr1	21900171	21900171	A	0	het	exonic	ALPL		frameshift deletion	ALPL:NM_001177520:exon7:c.645delA:p.P215fs,ALPL:NM_001127501:exon8:c.711delA:p.P237fs,ALPL:NM_000478:exon9:c.876delA:p.P292fs		Info=CLASS=DM;MUT=ALT;ID=CD031814;Ref=CAGGGGA;Alt=C;Start=21900170;End=21900176;HET=.;MAF=.;dbSNP=.;Disease=Hypophosphatasia||Info=CLASS=DM;MUT=ALT;ID=CM050175;Ref=C;Alt=A;Start=21900169;End=21900169;HET=.;MAF=.;dbSNP=.;Disease=Hypophosphatasia||Info=CLASS=DM;MUT=ALT;ID=CX132527;Ref=CCAGGGGA;Alt=CT;Start=21900169;End=21900176;HET=.;MAF=.;dbSNP=.;Disease=Hypophosphatasia	Info=CLASS=DM;MUT=ALT;ID=CD031814;Ref=CAGGGGA;Alt=C;Start=21900170;End=21900176;HET=0;MAF=0;dbSNP=0;Disease=Hypophosphatasia||Info=CLASS=DM;MUT=ALT;ID=CM050175;Ref=C;Alt=A;Start=21900169;End=21900169;HET=0;MAF=0;dbSNP=0;Disease=Hypophosphatasia||Info=CLASS=DM;MUT=ALT;ID=CX132527;Ref=CCAGGGGA;Alt=CT;Start=21900169;End=21900176;HET=0;MAF=0;dbSNP=0;Disease=Hypophosphatasia|Info=CLASS=DM;MUT=ALT;ID=C…	104	14	0
chr1	22163402	22163402	G	A	het	exonic	HSPG2		synonymous SNV	HSPG2:NM_005529:exon75:c.C10248T:p.S3416S	rs41310390	Info=CLASS=DM;MUT=ALT;ID=CS011537;Ref=G;Alt=A;Start=22163402;End=22163402;HET=0.08;MAF=0.0437/219;dbSNP=rs41310390;Disease=Dyssegmental dysplasia, Silverman-Handmaker type|	Info=CLASS=DM;MUT=ALT;ID=CS011537;Ref=G;Alt=A;Start=22163402;End=22163402;HET=0;MAF=0.034/74;dbSNP=rs41310390;Disease=Dyssegmental dysplasia, Silverman-Handmaker type|	42	3	0.03
chr1	22163402	22163402	G	A	hom	exonic	HSPG2		synonymous SNV	HSPG2:NM_005529:exon75:c.C10248T:p.S3416S	rs41310390	Info=CLASS=DM;MUT=ALT;ID=CS011537;Ref=G;Alt=A;Start=22163402;End=22163402;HET=0.08;MAF=0.0437/219;dbSNP=rs41310390;Disease=Dyssegmental dysplasia, Silverman-Handmaker type|	Info=CLASS=DM;MUT=ALT;ID=CS011537;Ref=G;Alt=A;Start=22163402;End=22163402;HET=0;MAF=0.034/74;dbSNP=rs41310390;Disease=Dyssegmental dysplasia, Silverman-Handmaker type|	42	3	0.03
chr1	227170648	227170648	C	G	hom	exonic	ADCK3		nonsynonymous SNV	ADCK3:NM_020247:exon8:c.C993G:p.F331L		Info=CLASS=DM;MUT=ALT;ID=CS081881;Ref=C;Alt=T;Start=227170648;End=227170648;HET=0.01;MAF=0.0056/28;dbSNP=rs41303129;Disease=Ubiquinone deficiency with cerebellar ataxia|	Info=CLASS=DM;MUT=ALT;ID=CS081881;Ref=C;Alt=T;Start=227170648;End=227170648;HET=0.03;MAF=0.007/16;dbSNP=rs41303129;Disease=Ubiquinone deficiency with cerebellar ataxia|	28	1	0
chr1	227170648	227170648	C	T	het	exonic	ADCK3		synonymous SNV	ADCK3:NM_020247:exon8:c.993C>T:p.F331F	rs41303129	Info=CLASS=DM;MUT=ALT;ID=CS081881;Ref=C;Alt=T;Start=227170648;End=227170648;HET=0.01;MAF=0.0056/28;dbSNP=rs41303129;Disease=Ubiquinone deficiency with cerebellar ataxia|	Info=CLASS=DM;MUT=ALT;ID=CS081881;Ref=C;Alt=T;Start=227170648;End=227170648;HET=0.03;MAF=0.007/16;dbSNP=rs41303129;Disease=Ubiquinone deficiency with cerebellar ataxia|	28	1	0.00559105
chr1	43396414	43396414	G	A	het	exonic	SLC2A1		synonymous SNV	SLC2A1:NM_006516:exon4:c.C399T:p.C133C	rs11537641	Info=CLASS=DM;MUT=ALT;ID=CM044065;Ref=G;Alt=T;Start=43396414;End=43396414;HET=.;MAF=.;dbSNP=.;Disease=Glucose transporter 1 deficiency syndrome||Info=CLASS=DM;MUT=ALT;ID=CM044065;Ref=G;Alt=T;Start=43396414;End=43396414;HET=.;MAF=.;dbSNP=.;Disease=Glucose transporter 1 deficiency syndrome	Info=CLASS=DM;MUT=ALT;ID=CM044065;Ref=G;Alt=T;Start=43396414;End=43396414;HET=0;MAF=0;dbSNP=0;Disease=Glucose transporter 1 deficiency syndrome||Info=CLASS=DM;MUT=ALT;ID=CM044065;Ref=G;Alt=T;Start=43396414;End=43396414;HET=0;MAF=0;dbSNP=0;Disease=Glucose transporter 1 deficiency syndrome	154	9	0.16
chr1	43396414	43396414	G	A	hom	exonic	SLC2A1		synonymous SNV	SLC2A1:NM_006516:exon4:c.C399T:p.C133C	rs11537641	Info=CLASS=DM;MUT=ALT;ID=CM044065;Ref=G;Alt=T;Start=43396414;End=43396414;HET=.;MAF=.;dbSNP=.;Disease=Glucose transporter 1 deficiency syndrome||Info=CLASS=DM;MUT=ALT;ID=CM044065;Ref=G;Alt=T;Start=43396414;End=43396414;HET=.;MAF=.;dbSNP=.;Disease=Glucose transporter 1 deficiency syndrome	Info=CLASS=DM;MUT=ALT;ID=CM044065;Ref=G;Alt=T;Start=43396414;End=43396414;HET=0;MAF=0;dbSNP=0;Disease=Glucose transporter 1 deficiency syndrome||Info=CLASS=DM;MUT=ALT;ID=CM044065;Ref=G;Alt=T;Start=43396414;End=43396414;HET=0;MAF=0;dbSNP=0;Disease=Glucose transporter 1 deficiency syndrome	154	9	0.16
chr1	94487272	94487278	TAAAAAC	TAAAACA	het	splicing	ABCA4					Info=CLASS=DM;MUT=ALT;ID=CS003627;Ref=T;Alt=G;Start=94487272;End=94487272;HET=.;MAF=.;dbSNP=rs61750154;Disease=Stargardt disease|	Info=CLASS=DM;MUT=ALT;ID=CS003627;Ref=T;Alt=G;Start=94487272;End=94487272;HET=0;MAF=0;dbSNP=rs61750154;Disease=Stargardt disease|	36	0	0
chr10	101606861	101606861	G	T	het	exonic	ABCC2		synonymous SNV	ABCC2:NM_000392:exon30:c.G4290T:p.V1430V	rs1137968	Info=CLASS=DM;MUT=ALT;ID=CD053515;Ref=GAC;Alt=G;Start=101606861;End=101606863;HET=.;MAF=.;dbSNP=.;Disease=Dubin-Johnson syndrome|	Info=CLASS=DM;MUT=ALT;ID=CD053515;Ref=GAC;Alt=G;Start=101606861;End=101606863;HET=0;MAF=0;dbSNP=0;Disease=Dubin-Johnson syndrome|	112	14	0.04
chr10	101606861	101606861	G	T	hom	exonic	ABCC2		synonymous SNV	ABCC2:NM_000392:exon30:c.G4290T:p.V1430V	rs1137968	Info=CLASS=DM;MUT=ALT;ID=CD053515;Ref=GAC;Alt=G;Start=101606861;End=101606863;HET=.;MAF=.;dbSNP=.;Disease=Dubin-Johnson syndrome|	Info=CLASS=DM;MUT=ALT;ID=CD053515;Ref=GAC;Alt=G;Start=101606861;End=101606863;HET=0;MAF=0;dbSNP=0;Disease=Dubin-Johnson syndrome|	112	14	0.04
chr10	13166076	13166076	A	G	het	exonic	OPTN		nonsynonymous SNV	OPTN:NM_021980:exon8:c.A964G:p.K322E,OPTN:NM_001008212:exon9:c.A964G:p.K322E,OPTN:NM_001008211:exon10:c.A964G:p.K322E,OPTN:NM_001008213:exon10:c.A964G:p.K322E	rs523747	Info=CLASS=DM;MUT=REF;ID=CM095002;Ref=A;Alt=G;Start=13166076;End=13166076;HET=0.01;MAF=0.0066/33;dbSNP=rs523747;Disease=Glaucoma 1, open angle|	Info=CLASS=DM;MUT=REF;ID=CM095002;Ref=A;Alt=G;Start=13166076;End=13166076;HET=0.02;MAF=0.009/19;dbSNP=rs523747;Disease=Glaucoma 1, open angle|	474	10	0.99
chr10	13166076	13166076	A	G	hom	exonic	OPTN		nonsynonymous SNV	OPTN:NM_021980:exon8:c.A964G:p.K322E,OPTN:NM_001008212:exon9:c.A964G:p.K322E,OPTN:NM_001008211:exon10:c.A964G:p.K322E,OPTN:NM_001008213:exon10:c.A964G:p.K322E	rs523747	Info=CLASS=DM;MUT=REF;ID=CM095002;Ref=A;Alt=G;Start=13166076;End=13166076;HET=0.01;MAF=0.0066/33;dbSNP=rs523747;Disease=Glaucoma 1, open angle|	Info=CLASS=DM;MUT=REF;ID=CM095002;Ref=A;Alt=G;Start=13166076;End=13166076;HET=0.02;MAF=0.009/19;dbSNP=rs523747;Disease=Glaucoma 1, open angle|	474	10	0.99
chr10	70641860	70641860	0	C	unknown	exonic	STOX1		frameshift insertion	STOX1:NM_001130159:exon2:c.457_458insC:p.Y153fs,STOX1:NM_001130160:exon2:c.457_458insC:p.Y153fs,STOX1:NM_001130161:exon2:c.457_458insC:p.Y153fs,STOX1:NM_001130162:exon2:c.127_128insC:p.Y43fs,STOX1:NM_152709:exon2:c.457_458insC:p.Y153fs		Info=CLASS=DM;MUT=ALT;ID=CM057373;Ref=T;Alt=C;Start=70641860;End=70641860;HET=.;MAF=0.3876/1941;dbSNP=rs1341667;Disease=Preeclampsia||Info=CLASS=DM;MUT=ALT;ID=CM057373;Ref=T;Alt=C;Start=70641860;End=70641860;HET=.;MAF=0.3876/1941;dbSNP=rs1341667;Disease=Preeclampsia	Info=CLASS=DM;MUT=ALT;ID=CM057373;Ref=T;Alt=C;Start=70641860;End=70641860;HET=0.48;MAF=0.369/805;dbSNP=rs1341667;Disease=Preeclampsia||Info=CLASS=DM;MUT=ALT;ID=CM057373;Ref=T;Alt=C;Start=70641860;End=70641860;HET=0.48;MAF=0.369/805;dbSNP=rs1341667;Disease=Preeclampsia	241	161	0
chr10	70641860	70641860	T	C	het	exonic	STOX1		nonsynonymous SNV	STOX1:NM_001130159:exon2:c.T457C:p.Y153H,STOX1:NM_001130160:exon2:c.T457C:p.Y153H,STOX1:NM_001130161:exon2:c.T457C:p.Y153H,STOX1:NM_001130162:exon2:c.T127C:p.Y43H,STOX1:NM_152709:exon2:c.T457C:p.Y153H	rs1341667	Info=CLASS=DM;MUT=ALT;ID=CM057373;Ref=T;Alt=C;Start=70641860;End=70641860;HET=.;MAF=0.3876/1941;dbSNP=rs1341667;Disease=Preeclampsia||Info=CLASS=DM;MUT=ALT;ID=CM057373;Ref=T;Alt=C;Start=70641860;End=70641860;HET=.;MAF=0.3876/1941;dbSNP=rs1341667;Disease=Preeclampsia	Info=CLASS=DM;MUT=ALT;ID=CM057373;Ref=T;Alt=C;Start=70641860;End=70641860;HET=0.48;MAF=0.369/805;dbSNP=rs1341667;Disease=Preeclampsia||Info=CLASS=DM;MUT=ALT;ID=CM057373;Ref=T;Alt=C;Start=70641860;End=70641860;HET=0.48;MAF=0.369/805;dbSNP=rs1341667;Disease=Preeclampsia	241	161	0.63
chr10	70641860	70641860	T	C	hom	exonic	STOX1		nonsynonymous SNV	STOX1:NM_001130159:exon2:c.T457C:p.Y153H,STOX1:NM_001130160:exon2:c.T457C:p.Y153H,STOX1:NM_001130161:exon2:c.T457C:p.Y153H,STOX1:NM_001130162:exon2:c.T127C:p.Y43H,STOX1:NM_152709:exon2:c.T457C:p.Y153H	rs1341667	Info=CLASS=DM;MUT=ALT;ID=CM057373;Ref=T;Alt=C;Start=70641860;End=70641860;HET=.;MAF=0.3876/1941;dbSNP=rs1341667;Disease=Preeclampsia||Info=CLASS=DM;MUT=ALT;ID=CM057373;Ref=T;Alt=C;Start=70641860;End=70641860;HET=.;MAF=0.3876/1941;dbSNP=rs1341667;Disease=Preeclampsia	Info=CLASS=DM;MUT=ALT;ID=CM057373;Ref=T;Alt=C;Start=70641860;End=70641860;HET=0.48;MAF=0.369/805;dbSNP=rs1341667;Disease=Preeclampsia||Info=CLASS=DM;MUT=ALT;ID=CM057373;Ref=T;Alt=C;Start=70641860;End=70641860;HET=0.48;MAF=0.369/805;dbSNP=rs1341667;Disease=Preeclampsia	241	161	0.63
chr10	70641860	70641860	T	C	unknown	exonic	STOX1		nonsynonymous SNV	STOX1:NM_001130159:exon2:c.T457C:p.Y153H,STOX1:NM_001130160:exon2:c.T457C:p.Y153H,STOX1:NM_001130161:exon2:c.T457C:p.Y153H,STOX1:NM_001130162:exon2:c.T127C:p.Y43H,STOX1:NM_152709:exon2:c.T457C:p.Y153H	rs1341667	Info=CLASS=DM;MUT=ALT;ID=CM057373;Ref=T;Alt=C;Start=70641860;End=70641860;HET=.;MAF=0.3876/1941;dbSNP=rs1341667;Disease=Preeclampsia||Info=CLASS=DM;MUT=ALT;ID=CM057373;Ref=T;Alt=C;Start=70641860;End=70641860;HET=.;MAF=0.3876/1941;dbSNP=rs1341667;Disease=Preeclampsia	Info=CLASS=DM;MUT=ALT;ID=CM057373;Ref=T;Alt=C;Start=70641860;End=70641860;HET=0.48;MAF=0.369/805;dbSNP=rs1341667;Disease=Preeclampsia||Info=CLASS=DM;MUT=ALT;ID=CM057373;Ref=T;Alt=C;Start=70641860;End=70641860;HET=0.48;MAF=0.369/805;dbSNP=rs1341667;Disease=Preeclampsia	241	161	0.63
chr10	88446830	88446830	G	A	het	exonic	LDB3		nonsynonymous SNV	LDB3:NM_001080114:exon5:c.G349A:p.D117N,LDB3:NM_001080116:exon5:c.G349A:p.D117N,LDB3:NM_001171611:exon5:c.G694A:p.D232N,LDB3:NM_001171610:exon6:c.G694A:p.D232N	rs121908338	Info=CLASS=DM;MUT=ALT;ID=CM033941;Ref=G;Alt=A;Start=88446830;End=88446830;HET=0.02;MAF=0.0078/39;dbSNP=rs121908338;Disease=Cardiomyopathy, dilated||Info=CLASS=DM;MUT=ALT;ID=CM033941;Ref=G;Alt=A;Start=88446830;End=88446830;HET=0.02;MAF=0.0078/39;dbSNP=rs121908338;Disease=Cardiomyopathy, dilated|Info=CLASS=DM;MUT=ALT;ID=CM033941;Ref=G;Alt=A;Start=88446830;End=88446830;HET=0.02;MAF=0.0078/39;dbSNP=r…	Info=CLASS=DM;MUT=ALT;ID=CM033941;Ref=G;Alt=A;Start=88446830;End=88446830;HET=0.01;MAF=0.006/13;dbSNP=rs121908338;Disease=Cardiomyopathy, dilated||Info=CLASS=DM;MUT=ALT;ID=CM033941;Ref=G;Alt=A;Start=88446830;End=88446830;HET=0.01;MAF=0.006/13;dbSNP=rs121908338;Disease=Cardiomyopathy, dilated|Info=CLASS=DM;MUT=ALT;ID=CM033941;Ref=G;Alt=A;Start=88446830;End=88446830;HET=0.01;MAF=0.006/13;dbSNP=rs12…	65	2	0.01
chr10	88446830	88446830	G	A	hom	exonic;splicing	LDB3;LDB3		nonsynonymous SNV	LDB3:NM_001080114:exon5:c.349G>A:p.D117N,LDB3:NM_001080116:exon5:c.349G>A:p.D117N,LDB3:NM_001171611:exon5:c.694G>A:p.D232N,LDB3:NM_001171610:exon6:c.694G>A:p.D232N	rs121908338	Info=CLASS=DM;MUT=ALT;ID=CM033941;Ref=G;Alt=A;Start=88446830;End=88446830;HET=0.02;MAF=0.0078/39;dbSNP=rs121908338;Disease=Cardiomyopathy, dilated||Info=CLASS=DM;MUT=ALT;ID=CM033941;Ref=G;Alt=A;Start=88446830;End=88446830;HET=0.02;MAF=0.0078/39;dbSNP=rs121908338;Disease=Cardiomyopathy, dilated|Info=CLASS=DM;MUT=ALT;ID=CM033941;Ref=G;Alt=A;Start=88446830;End=88446830;HET=0.02;MAF=0.0078/39;dbSNP=r…	Info=CLASS=DM;MUT=ALT;ID=CM033941;Ref=G;Alt=A;Start=88446830;End=88446830;HET=0.01;MAF=0.006/13;dbSNP=rs121908338;Disease=Cardiomyopathy, dilated||Info=CLASS=DM;MUT=ALT;ID=CM033941;Ref=G;Alt=A;Start=88446830;End=88446830;HET=0.01;MAF=0.006/13;dbSNP=rs121908338;Disease=Cardiomyopathy, dilated|Info=CLASS=DM;MUT=ALT;ID=CM033941;Ref=G;Alt=A;Start=88446830;End=88446830;HET=0.01;MAF=0.006/13;dbSNP=rs12…	65	2	0.00778754
chr10	88476524	88476524	A	G	het	exonic	LDB3		nonsynonymous SNV	LDB3:NM_001080114:exon9:c.A1342G:p.I448V,LDB3:NM_007078:exon9:c.A1672G:p.I558V,LDB3:NM_001171610:exon10:c.A1687G:p.I563V		Info=CLASS=DM;MUT=ALT;ID=CM1010347;Ref=A;Alt=G;Start=88476524;End=88476524;HET=.;MAF=0.0006/3;dbSNP=rs372331627;Disease=Cardiomyopathy, dilated|	Info=CLASS=DM;MUT=ALT;ID=CM1010347;Ref=A;Alt=G;Start=88476524;End=88476524;HET=0;MAF=0;dbSNP=0;Disease=Cardiomyopathy, dilated|	30	2	0
chr10	88476524	88476524	A	G	hom	exonic	LDB3		nonsynonymous SNV	LDB3:NM_001080114:exon9:c.A1342G:p.I448V,LDB3:NM_007078:exon9:c.A1672G:p.I558V,LDB3:NM_001171610:exon10:c.A1687G:p.I563V		Info=CLASS=DM;MUT=ALT;ID=CM1010347;Ref=A;Alt=G;Start=88476524;End=88476524;HET=.;MAF=0.0006/3;dbSNP=rs372331627;Disease=Cardiomyopathy, dilated|	Info=CLASS=DM;MUT=ALT;ID=CM1010347;Ref=A;Alt=G;Start=88476524;End=88476524;HET=0;MAF=0;dbSNP=0;Disease=Cardiomyopathy, dilated|	30	2	0
chr10	90771767	90771767	G	A	het	exonic	FAS		nonsynonymous SNV	FAS:NM_152871:exon6:c.G517A:p.E173K,FAS:NM_000043:exon7:c.G580A:p.E194K,FAS:NM_152872:exon7:c.G580A:p.E194K	rs56006128	Info=CLASS=DM;MUT=ALT;ID=CM065175;Ref=G;Alt=A;Start=90771767;End=90771767;HET=.;MAF=0.0006/3;dbSNP=rs56006128;Disease=Autoimmune lymphoproliferative syndrome||Info=CLASS=DM;MUT=ALT;ID=CM065175;Ref=G;Alt=A;Start=90771767;End=90771767;HET=.;MAF=0.0006/3;dbSNP=rs56006128;Disease=Autoimmune lymphoproliferative syndrome	Info=CLASS=DM;MUT=ALT;ID=CM065175;Ref=G;Alt=A;Start=90771767;End=90771767;HET=0;MAF=0.001/3;dbSNP=rs56006128;Disease=Autoimmune lymphoproliferative syndrome|	37	1	0.0014
chr10	90771767	90771767	G	A	hom	exonic	FAS		nonsynonymous SNV	FAS:NM_152871:exon6:c.G517A:p.E173K,FAS:NM_000043:exon7:c.G580A:p.E194K,FAS:NM_152872:exon7:c.G580A:p.E194K	rs56006128	Info=CLASS=DM;MUT=ALT;ID=CM065175;Ref=G;Alt=A;Start=90771767;End=90771767;HET=.;MAF=0.0006/3;dbSNP=rs56006128;Disease=Autoimmune lymphoproliferative syndrome||Info=CLASS=DM;MUT=ALT;ID=CM065175;Ref=G;Alt=A;Start=90771767;End=90771767;HET=.;MAF=0.0006/3;dbSNP=rs56006128;Disease=Autoimmune lymphoproliferative syndrome	Info=CLASS=DM;MUT=ALT;ID=CM065175;Ref=G;Alt=A;Start=90771767;End=90771767;HET=0;MAF=0.001/3;dbSNP=rs56006128;Disease=Autoimmune lymphoproliferative syndrome|	37	1	0.0014
chr11	108122700	108122700	T	C	het	exonic	ATM		nonsynonymous SNV	ATM:NM_000051:exon11:c.T1744C:p.F582L	rs2235006	Info=CLASS=DM;MUT=ALT;ID=CM023329;Ref=T;Alt=C;Start=108122700;End=108122700;HET=0.01;MAF=0.0026/13;dbSNP=rs2235006;Disease=Breast cancer, susceptibility to||Info=CLASS=DM;MUT=ALT;ID=CM023329;Ref=T;Alt=C;Start=108122700;End=108122700;HET=0.01;MAF=0.0026/13;dbSNP=rs2235006;Disease=Breast cancer, susceptibility to|Info=CLASS=DM;MUT=ALT;ID=CM023329;Ref=T;Alt=C;Start=108122700;End=108122700;HET=0.01;M…	Info=CLASS=DM;MUT=ALT;ID=CM023329;Ref=T;Alt=C;Start=108122700;End=108122700;HET=0.03;MAF=0.002/4;dbSNP=rs2235006;Disease=Breast cancer, susceptibility to||Info=CLASS=DM;MUT=ALT;ID=CM023329;Ref=T;Alt=C;Start=108122700;End=108122700;HET=0.03;MAF=0.002/4;dbSNP=rs2235006;Disease=Breast cancer, susceptibility to	52	2	0.0018
chr11	108122700	108122700	T	C	hom	exonic	ATM		nonsynonymous SNV	ATM:NM_000051:exon11:c.T1744C:p.F582L	rs2235006	Info=CLASS=DM;MUT=ALT;ID=CM023329;Ref=T;Alt=C;Start=108122700;End=108122700;HET=0.01;MAF=0.0026/13;dbSNP=rs2235006;Disease=Breast cancer, susceptibility to||Info=CLASS=DM;MUT=ALT;ID=CM023329;Ref=T;Alt=C;Start=108122700;End=108122700;HET=0.01;MAF=0.0026/13;dbSNP=rs2235006;Disease=Breast cancer, susceptibility to|Info=CLASS=DM;MUT=ALT;ID=CM023329;Ref=T;Alt=C;Start=108122700;End=108122700;HET=0.01;M…	Info=CLASS=DM;MUT=ALT;ID=CM023329;Ref=T;Alt=C;Start=108122700;End=108122700;HET=0.03;MAF=0.002/4;dbSNP=rs2235006;Disease=Breast cancer, susceptibility to||Info=CLASS=DM;MUT=ALT;ID=CM023329;Ref=T;Alt=C;Start=108122700;End=108122700;HET=0.03;MAF=0.002/4;dbSNP=rs2235006;Disease=Breast cancer, susceptibility to	52	2	0.0018
chr11	108175462	108175462	G	A	het	exonic	ATM		nonsynonymous SNV	ATM:NM_000051:exon37:c.G5557A:p.D1853N	rs1801516	Info=CLASS=DP;MUT=ALT;ID=CM077896;Ref=G;Alt=A;Start=108175462;End=108175462;HET=0.12;MAF=0.0669/335;dbSNP=rs1801516;Disease=Breast cancer, bilateral, association with||Info=CLASS=DP;MUT=ALT;ID=CM077896;Ref=G;Alt=A;Start=108175462;End=108175462;HET=0.12;MAF=0.0669/335;dbSNP=rs1801516;Disease=Breast cancer, bilateral, association with|Info=CLASS=DP;MUT=ALT;ID=CM077896;Ref=G;Alt=A;Start=108175462;En…	Info=CLASS=DP;MUT=ALT;ID=CM077896;Ref=G;Alt=A;Start=108175462;End=108175462;HET=0.15;MAF=0.079/172;dbSNP=rs1801516;Disease=Breast cancer, bilateral, association with||Info=CLASS=DP;MUT=ALT;ID=CM077896;Ref=G;Alt=A;Start=108175462;End=108175462;HET=0.15;MAF=0.079/172;dbSNP=rs1801516;Disease=Breast cancer, bilateral, association with|Info=CLASS=DP;MUT=ALT;ID=CM077896;Ref=G;Alt=A;Start=108175462;End=…	99	4	0.08
chr11	108175462	108175462	G	A	hom	exonic	ATM		nonsynonymous SNV	ATM:NM_000051:exon37:c.G5557A:p.D1853N	rs1801516	Info=CLASS=DP;MUT=ALT;ID=CM077896;Ref=G;Alt=A;Start=108175462;End=108175462;HET=0.12;MAF=0.0669/335;dbSNP=rs1801516;Disease=Breast cancer, bilateral, association with||Info=CLASS=DP;MUT=ALT;ID=CM077896;Ref=G;Alt=A;Start=108175462;End=108175462;HET=0.12;MAF=0.0669/335;dbSNP=rs1801516;Disease=Breast cancer, bilateral, association with|Info=CLASS=DP;MUT=ALT;ID=CM077896;Ref=G;Alt=A;Start=108175462;En…	Info=CLASS=DP;MUT=ALT;ID=CM077896;Ref=G;Alt=A;Start=108175462;End=108175462;HET=0.15;MAF=0.079/172;dbSNP=rs1801516;Disease=Breast cancer, bilateral, association with||Info=CLASS=DP;MUT=ALT;ID=CM077896;Ref=G;Alt=A;Start=108175462;End=108175462;HET=0.15;MAF=0.079/172;dbSNP=rs1801516;Disease=Breast cancer, bilateral, association with|Info=CLASS=DP;MUT=ALT;ID=CM077896;Ref=G;Alt=A;Start=108175462;End=…	99	4	0.08
chr11	111959625	111959625	C	T	het	exonic	SDHD		synonymous SNV	SDHD:NM_001276504:exon2:c.C87T:p.S29S,SDHD:NM_001276506:exon3:c.C204T:p.S68S,SDHD:NM_003002:exon3:c.C204T:p.S68S	rs11266769	Info=CLASS=DM;MUT=ALT;ID=CD044804;Ref=CGAGAGGGTTGTCA;Alt=C;Start=111959625;End=111959638;HET=.;MAF=.;dbSNP=.;Disease=Phaeochromocytoma|	Info=CLASS=DM;MUT=ALT;ID=CD044804;Ref=CGAGAGGGTTGTCA;Alt=C;Start=111959625;End=111959638;HET=0;MAF=0;dbSNP=0;Disease=Phaeochromocytoma|	75	2	0.1
chr11	111959625	111959625	C	T	hom	exonic	SDHD		synonymous SNV	SDHD:NM_001276504:exon2:c.C87T:p.S29S,SDHD:NM_001276506:exon3:c.C204T:p.S68S,SDHD:NM_003002:exon3:c.C204T:p.S68S	rs11266769	Info=CLASS=DM;MUT=ALT;ID=CD044804;Ref=CGAGAGGGTTGTCA;Alt=C;Start=111959625;End=111959638;HET=.;MAF=.;dbSNP=.;Disease=Phaeochromocytoma|	Info=CLASS=DM;MUT=ALT;ID=CD044804;Ref=CGAGAGGGTTGTCA;Alt=C;Start=111959625;End=111959638;HET=0;MAF=0;dbSNP=0;Disease=Phaeochromocytoma|	75	2	0.1
chr11	118959331	118959331	G	A	het	intronic	HMBS				rs17075	Info=CLASS=DM;MUT=ALT;ID=CD084152;Ref=CAAGTCTCTACCCG;Alt=C;Start=118959328;End=118959341;HET=.;MAF=.;dbSNP=.;Disease=Porphyria, acute intermittent||Info=CLASS=DM;MUT=ALT;ID=CX084348;Ref=CAAGTCTCTACCCG;Alt=CCA;Start=118959328;End=118959341;HET=.;MAF=.;dbSNP=.;Disease=Porphyria, acute intermittent|Info=CLASS=DM;MUT=ALT;ID=CD084152;Ref=CAAGTCTCTACCCG;Alt=C;Start=118959328;End=118959341;HET=.;MAF=.;d…	Info=CLASS=DM;MUT=ALT;ID=CD084152;Ref=CAAGTCTCTACCCG;Alt=C;Start=118959328;End=118959341;HET=0;MAF=0;dbSNP=0;Disease=Porphyria, acute intermittent||Info=CLASS=DM;MUT=ALT;ID=CX084348;Ref=CAAGTCTCTACCCG;Alt=CCA;Start=118959328;End=118959341;HET=0;MAF=0;dbSNP=0;Disease=Porphyria, acute intermittent|Info=CLASS=DM;MUT=ALT;ID=CD084152;Ref=CAAGTCTCTACCCG;Alt=C;Start=118959328;End=118959341;HET=0;MAF=0;d…	71	165	0.572883
chr11	118959331	118959331	G	A	hom	intronic	HMBS				rs17075	Info=CLASS=DM;MUT=ALT;ID=CD084152;Ref=CAAGTCTCTACCCG;Alt=C;Start=118959328;End=118959341;HET=.;MAF=.;dbSNP=.;Disease=Porphyria, acute intermittent||Info=CLASS=DM;MUT=ALT;ID=CX084348;Ref=CAAGTCTCTACCCG;Alt=CCA;Start=118959328;End=118959341;HET=.;MAF=.;dbSNP=.;Disease=Porphyria, acute intermittent|Info=CLASS=DM;MUT=ALT;ID=CD084152;Ref=CAAGTCTCTACCCG;Alt=C;Start=118959328;End=118959341;HET=.;MAF=.;d…	Info=CLASS=DM;MUT=ALT;ID=CD084152;Ref=CAAGTCTCTACCCG;Alt=C;Start=118959328;End=118959341;HET=0;MAF=0;dbSNP=0;Disease=Porphyria, acute intermittent||Info=CLASS=DM;MUT=ALT;ID=CX084348;Ref=CAAGTCTCTACCCG;Alt=CCA;Start=118959328;End=118959341;HET=0;MAF=0;dbSNP=0;Disease=Porphyria, acute intermittent|Info=CLASS=DM;MUT=ALT;ID=CD084152;Ref=CAAGTCTCTACCCG;Alt=C;Start=118959328;End=118959341;HET=0;MAF=0;d…	71	165	0.572883
chr11	118962230	118962230	G	T	het	exonic;splicing	HMBS;HMBS		synonymous SNV	HMBS:NM_000190:exon9:c.606G>T:p.V202V,HMBS:NM_001024382:exon9:c.555G>T:p.V185V,HMBS:NM_001258208:exon9:c.606G>T:p.V202V,HMBS:NM_001258209:exon9:c.555G>T:p.V185V	rs1131488	Info=CLASS=DM;MUT=ALT;ID=CI061523;Ref=T;Alt=TG;Start=118962229;End=118962229;HET=.;MAF=.;dbSNP=.;Disease=Porphyria, acute intermittent|	Info=CLASS=DM;MUT=ALT;ID=CI061523;Ref=T;Alt=TG;Start=118962229;End=118962229;HET=0;MAF=0;dbSNP=0;Disease=Porphyria, acute intermittent||Info=CLASS=DM;MUT=ALT;ID=CM993452;Ref=G;Alt=T;Start=118962228;End=118962228;HET=0;MAF=0;dbSNP=0;Disease=Porphyria, acute intermittent||Info=CLASS=DM;MUT=ALT;ID=CM940939;Ref=C;Alt=T;Start=118962225;End=118962225;HET=0;MAF=0;dbSNP=rs118204109;Disease=Porphyria, acu…	101	19	0.184305
chr11	119216279	119216279	G	A	het	exonic	MFRP		synonymous SNV	MFRP:NM_031433:exon5:c.C492T:p.Y164Y	rs36015759	Info=CLASS=DM;MUT=ALT;ID=CI1010100;Ref=G;Alt=GA;Start=119216279;End=119216279;HET=.;MAF=.;dbSNP=.;Disease=Nanophthalmos-retinitis pigmentosa complex|	Info=CLASS=DM;MUT=ALT;ID=CI1010100;Ref=G;Alt=GA;Start=119216279;End=119216279;HET=0;MAF=0;dbSNP=0;Disease=Nanophthalmos-retinitis pigmentosa complex|	45	1	0.2
chr11	119216279	119216279	G	A	hom	exonic	MFRP		synonymous SNV	MFRP:NM_031433:exon5:c.C492T:p.Y164Y	rs36015759	Info=CLASS=DM;MUT=ALT;ID=CI1010100;Ref=G;Alt=GA;Start=119216279;End=119216279;HET=.;MAF=.;dbSNP=.;Disease=Nanophthalmos-retinitis pigmentosa complex|	Info=CLASS=DM;MUT=ALT;ID=CI1010100;Ref=G;Alt=GA;Start=119216279;End=119216279;HET=0;MAF=0;dbSNP=0;Disease=Nanophthalmos-retinitis pigmentosa complex|	45	1	0.2
chr11	13514053	13514053	G	T	het	exonic	PTH		synonymous SNV	PTH:NM_000315:exon3:c.C247A:p.R83R	rs6256	Info=CLASS=DM;MUT=ALT;ID=CM088150;Ref=G;Alt=A;Start=13514053;End=13514053;HET=.;MAF=.;dbSNP=rs6256;Disease=Hypoparathyroidism|	Info=CLASS=DM;MUT=ALT;ID=CM088150;Ref=G;Alt=A;Start=13514053;End=13514053;HET=0;MAF=0;dbSNP=rs6256;Disease=Hypoparathyroidism|	130	35	0.13
chr11	13514053	13514053	G	T	hom	exonic	PTH		synonymous SNV	PTH:NM_000315:exon3:c.247C>A:p.R83R	rs6256	Info=CLASS=DM;MUT=ALT;ID=CM088150;Ref=G;Alt=A;Start=13514053;End=13514053;HET=.;MAF=.;dbSNP=rs6256;Disease=Hypoparathyroidism|	Info=CLASS=DM;MUT=ALT;ID=CM088150;Ref=G;Alt=A;Start=13514053;End=13514053;HET=0;MAF=0;dbSNP=rs6256;Disease=Hypoparathyroidism|	130	35	0.151358
chr11	20668480	20668480	C	T	het	exonic	SLC6A5		synonymous SNV	SLC6A5:NM_004211:exon14:c.C2070T:p.T690T	rs144357826	Info=CLASS=DM;MUT=ALT;ID=CD127487;Ref=CG;Alt=C;Start=20668480;End=20668481;HET=.;MAF=.;dbSNP=.;Disease=Hyperekplexia|	Info=CLASS=DM;MUT=ALT;ID=CD127487;Ref=CG;Alt=C;Start=20668480;End=20668481;HET=0;MAF=0;dbSNP=0;Disease=Hyperekplexia|	43	1	0.0023
chr11	2869188	2869188	C	T	het	exonic	KCNQ1		synonymous SNV	KCNQ1:NM_000218:exon16:c.C1986T:p.Y662Y	rs11601907	Info=CLASS=DM;MUT=ALT;ID=CM097260;Ref=C;Alt=G;Start=2869188;End=2869188;HET=.;MAF=.;dbSNP=rs11601907;Disease=Long QT syndrome|	Info=CLASS=DM;MUT=ALT;ID=CM097260;Ref=C;Alt=G;Start=2869188;End=2869188;HET=0;MAF=0;dbSNP=rs11601907;Disease=Long QT syndrome|	128	10	0.12
chr11	2869188	2869188	C	T	hom	exonic	KCNQ1		synonymous SNV	KCNQ1:NM_000218:exon16:c.C1986T:p.Y662Y	rs11601907	Info=CLASS=DM;MUT=ALT;ID=CM097260;Ref=C;Alt=G;Start=2869188;End=2869188;HET=.;MAF=.;dbSNP=rs11601907;Disease=Long QT syndrome|	Info=CLASS=DM;MUT=ALT;ID=CM097260;Ref=C;Alt=G;Start=2869188;End=2869188;HET=0;MAF=0;dbSNP=rs11601907;Disease=Long QT syndrome|	128	10	0.12
chr11	36596027	36596033	AGGGGGC	AAGGGGC	hom	exonic	RAG1		nonframeshift substitution	RAG1:NM_000448:exon2:c.1173_1179AAGGGGC		Info=CLASS=DM;MUT=ALT;ID=CD108785;Ref=AG;Alt=A;Start=36596027;End=36596028;HET=.;MAF=.;dbSNP=.;Disease=Immunodeficiency, severe combined||Info=CLASS=DM;MUT=ALT;ID=CM102781;Ref=G;Alt=A;Start=36596029;End=36596029;HET=.;MAF=.;dbSNP=.;Disease=Omenn syndrome|	Info=CLASS=DM;MUT=ALT;ID=CD108785;Ref=AG;Alt=A;Start=36596027;End=36596028;HET=0;MAF=0;dbSNP=0;Disease=Immunodeficiency, severe combined||Info=CLASS=DM;MUT=ALT;ID=CM102781;Ref=G;Alt=A;Start=36596029;End=36596029;HET=0;MAF=0;dbSNP=0;Disease=Omenn syndrome|	244	0	0
chr11	36596027	36596033	AGGGGGC	AGGGGC	het	exonic	RAG1		frameshift substitution	RAG1:NM_000448:exon2:c.1173_1179AGGGGC		Info=CLASS=DM;MUT=ALT;ID=CD108785;Ref=AG;Alt=A;Start=36596027;End=36596028;HET=.;MAF=.;dbSNP=.;Disease=Immunodeficiency, severe combined||Info=CLASS=DM;MUT=ALT;ID=CM102781;Ref=G;Alt=A;Start=36596029;End=36596029;HET=.;MAF=.;dbSNP=.;Disease=Omenn syndrome|	Info=CLASS=DM;MUT=ALT;ID=CD108785;Ref=AG;Alt=A;Start=36596027;End=36596028;HET=0;MAF=0;dbSNP=0;Disease=Immunodeficiency, severe combined||Info=CLASS=DM;MUT=ALT;ID=CM102781;Ref=G;Alt=A;Start=36596029;End=36596029;HET=0;MAF=0;dbSNP=0;Disease=Omenn syndrome|	244	0	0
chr11	36596027	36596033	AGGGGGC	AGGGGC	hom	exonic	RAG1		frameshift substitution	RAG1:NM_000448:exon2:c.1173_1179AGGGGC		Info=CLASS=DM;MUT=ALT;ID=CD108785;Ref=AG;Alt=A;Start=36596027;End=36596028;HET=.;MAF=.;dbSNP=.;Disease=Immunodeficiency, severe combined||Info=CLASS=DM;MUT=ALT;ID=CM102781;Ref=G;Alt=A;Start=36596029;End=36596029;HET=.;MAF=.;dbSNP=.;Disease=Omenn syndrome|	Info=CLASS=DM;MUT=ALT;ID=CD108785;Ref=AG;Alt=A;Start=36596027;End=36596028;HET=0;MAF=0;dbSNP=0;Disease=Immunodeficiency, severe combined||Info=CLASS=DM;MUT=ALT;ID=CM102781;Ref=G;Alt=A;Start=36596029;End=36596029;HET=0;MAF=0;dbSNP=0;Disease=Omenn syndrome|	244	0	0
chr11	36596027	36596033	AGGGGGC	AGGGGC	unknown	exonic	RAG1		frameshift substitution	RAG1:NM_000448:exon2:c.1173_1179AGGGGC		Info=CLASS=DM;MUT=ALT;ID=CD108785;Ref=AG;Alt=A;Start=36596027;End=36596028;HET=.;MAF=.;dbSNP=.;Disease=Immunodeficiency, severe combined||Info=CLASS=DM;MUT=ALT;ID=CM102781;Ref=G;Alt=A;Start=36596029;End=36596029;HET=.;MAF=.;dbSNP=.;Disease=Omenn syndrome|	Info=CLASS=DM;MUT=ALT;ID=CD108785;Ref=AG;Alt=A;Start=36596027;End=36596028;HET=0;MAF=0;dbSNP=0;Disease=Immunodeficiency, severe combined||Info=CLASS=DM;MUT=ALT;ID=CM102781;Ref=G;Alt=A;Start=36596029;End=36596029;HET=0;MAF=0;dbSNP=0;Disease=Omenn syndrome|	244	0	0
chr11	36596031	36596037	GGCCGGC	GCGGC	hom	exonic	RAG1		frameshift substitution	RAG1:NM_000448:exon2:c.1177_1183GCGGC		Info=CLASS=DM;MUT=ALT;ID=CM065417;Ref=C;Alt=T;Start=36596034;End=36596034;HET=.;MAF=.;dbSNP=.;Disease=Omenn syndrome||Info=CLASS=DM;MUT=ALT;ID=CM122459;Ref=G;Alt=A;Start=36596035;End=36596035;HET=.;MAF=.;dbSNP=.;Disease=Immunodeficiency, severe combined, T & B cell -ve|	Info=CLASS=DM;MUT=ALT;ID=CM102781;Ref=G;Alt=A;Start=36596029;End=36596029;HET=0;MAF=0;dbSNP=0;Disease=Omenn syndrome||Info=CLASS=DM;MUT=ALT;ID=CD108785;Ref=AG;Alt=A;Start=36596027;End=36596028;HET=0;MAF=0;dbSNP=0;Disease=Immunodeficiency, severe combined||Info=CLASS=DM;MUT=ALT;ID=CM065417;Ref=C;Alt=T;Start=36596034;End=36596034;HET=0;MAF=0;dbSNP=0;Disease=Omenn syndrome||Info=CLASS=DM;MUT=ALT;ID=…	143	0	0
chr11	36596031	36596037	GGCCGGC	GGCGGC	hom	exonic	RAG1		frameshift substitution	RAG1:NM_000448:exon2:c.1177_1183GGCGGC		Info=CLASS=DM;MUT=ALT;ID=CM065417;Ref=C;Alt=T;Start=36596034;End=36596034;HET=.;MAF=.;dbSNP=.;Disease=Omenn syndrome||Info=CLASS=DM;MUT=ALT;ID=CM122459;Ref=G;Alt=A;Start=36596035;End=36596035;HET=.;MAF=.;dbSNP=.;Disease=Immunodeficiency, severe combined, T & B cell -ve|	Info=CLASS=DM;MUT=ALT;ID=CM102781;Ref=G;Alt=A;Start=36596029;End=36596029;HET=0;MAF=0;dbSNP=0;Disease=Omenn syndrome||Info=CLASS=DM;MUT=ALT;ID=CD108785;Ref=AG;Alt=A;Start=36596027;End=36596028;HET=0;MAF=0;dbSNP=0;Disease=Immunodeficiency, severe combined||Info=CLASS=DM;MUT=ALT;ID=CM065417;Ref=C;Alt=T;Start=36596034;End=36596034;HET=0;MAF=0;dbSNP=0;Disease=Omenn syndrome||Info=CLASS=DM;MUT=ALT;ID=…	143	0	0
chr11	71152461	71152461	A	0	unknown	exonic	DHCR7		frameshift deletion	DHCR7:NM_001163817:exon6:c.438delT:p.N146fs,DHCR7:NM_001360:exon6:c.438delT:p.N146fs		Info=CLASS=DM;MUT=ALT;ID=CM107539;Ref=A;Alt=C;Start=71152461;End=71152461;HET=.;MAF=.;dbSNP=rs949177;Disease=Smith-Lemli-Opitz syndrome|	Info=CLASS=DM;MUT=ALT;ID=CM107539;Ref=A;Alt=C;Start=71152461;End=71152461;HET=0;MAF=0;dbSNP=rs949177 ;Disease=Smith-Lemli-Opitz syndrome||Info=CLASS=DM;MUT=ALT;ID=CM000680;Ref=C;Alt=T;Start=71152459;End=71152459;HET=0;MAF=0;dbSNP=0;Disease=Smith-Lemli-Opitz syndrome||Info=CLASS=DM;MUT=ALT;ID=CM001122;Ref=A;Alt=C;Start=71152456;End=71152456;HET=0;MAF=0;dbSNP=0;Disease=Smith-Lemli-Opitz syndrome||I…	364	126	0
chr11	71152461	71152461	A	G	het	exonic	DHCR7		synonymous SNV	DHCR7:NM_001163817:exon6:c.T438C:p.N146N,DHCR7:NM_001360:exon6:c.T438C:p.N146N	rs949177	Info=CLASS=DM;MUT=ALT;ID=CM107539;Ref=A;Alt=C;Start=71152461;End=71152461;HET=.;MAF=.;dbSNP=rs949177;Disease=Smith-Lemli-Opitz syndrome|	Info=CLASS=DM;MUT=ALT;ID=CM107539;Ref=A;Alt=C;Start=71152461;End=71152461;HET=0;MAF=0;dbSNP=rs949177 ;Disease=Smith-Lemli-Opitz syndrome|	364	126	0.87
chr11	71152461	71152461	A	G	hom	exonic	DHCR7		synonymous SNV	DHCR7:NM_001163817:exon6:c.T438C:p.N146N,DHCR7:NM_001360:exon6:c.T438C:p.N146N	rs949177	Info=CLASS=DM;MUT=ALT;ID=CM107539;Ref=A;Alt=C;Start=71152461;End=71152461;HET=.;MAF=.;dbSNP=rs949177;Disease=Smith-Lemli-Opitz syndrome|	Info=CLASS=DM;MUT=ALT;ID=CM107539;Ref=A;Alt=C;Start=71152461;End=71152461;HET=0;MAF=0;dbSNP=rs949177 ;Disease=Smith-Lemli-Opitz syndrome|	364	126	0.87
chr11	71152461	71152461	A	T	het	exonic	DHCR7		nonsynonymous SNV	DHCR7:NM_001163817:exon6:c.T438A:p.N146K,DHCR7:NM_001360:exon6:c.T438A:p.N146K		Info=CLASS=DM;MUT=ALT;ID=CM107539;Ref=A;Alt=C;Start=71152461;End=71152461;HET=.;MAF=.;dbSNP=rs949177;Disease=Smith-Lemli-Opitz syndrome|	Info=CLASS=DM;MUT=ALT;ID=CM107539;Ref=A;Alt=C;Start=71152461;End=71152461;HET=0;MAF=0;dbSNP=rs949177 ;Disease=Smith-Lemli-Opitz syndrome|	364	126	0
chr11	76853783	76853783	T	C	het	exonic	MYO7A		nonsynonymous SNV	MYO7A:NM_000260:exon3:c.T47C:p.L16S,MYO7A:NM_001127179:exon3:c.T47C:p.L16S,MYO7A:NM_001127180:exon3:c.T47C:p.L16S	rs1052030	Info=CLASS=DM;MUT=ALT;ID=CM990894;Ref=T;Alt=A;Start=76853783;End=76853783;HET=.;MAF=.;dbSNP=.;Disease=Usher syndrome 1b|	Info=CLASS=DM;MUT=ALT;ID=CM990894;Ref=T;Alt=A;Start=76853783;End=76853783;HET=0;MAF=0;dbSNP=0;Disease=Usher syndrome 1b|	266	133	0.49
chr11	76853783	76853783	T	C	hom	exonic	MYO7A		nonsynonymous SNV	MYO7A:NM_000260:exon3:c.T47C:p.L16S,MYO7A:NM_001127179:exon3:c.T47C:p.L16S,MYO7A:NM_001127180:exon3:c.T47C:p.L16S	rs1052030	Info=CLASS=DM;MUT=ALT;ID=CM990894;Ref=T;Alt=A;Start=76853783;End=76853783;HET=.;MAF=.;dbSNP=.;Disease=Usher syndrome 1b|	Info=CLASS=DM;MUT=ALT;ID=CM990894;Ref=T;Alt=A;Start=76853783;End=76853783;HET=0;MAF=0;dbSNP=0;Disease=Usher syndrome 1b|	266	133	0.49
chr11	76853783	76853783	T	G	het	exonic	MYO7A		nonsynonymous SNV	MYO7A:NM_000260:exon3:c.T47G:p.L16W,MYO7A:NM_001127179:exon3:c.T47G:p.L16W,MYO7A:NM_001127180:exon3:c.T47G:p.L16W		Info=CLASS=DM;MUT=ALT;ID=CM990894;Ref=T;Alt=A;Start=76853783;End=76853783;HET=.;MAF=.;dbSNP=.;Disease=Usher syndrome 1b|	Info=CLASS=DM;MUT=ALT;ID=CM990894;Ref=T;Alt=A;Start=76853783;End=76853783;HET=0;MAF=0;dbSNP=0;Disease=Usher syndrome 1b|	266	133	0
chr11	89017961	89017961	G	A	het	exonic	TYR		nonsynonymous SNV	TYR:NM_000372:exon4:c.1205G>A:p.R402Q	rs1126809	Info=CLASS=DM;MUT=ALT;ID=CM041478;Ref=G;Alt=T;Start=89017961;End=89017961;HET=.;MAF=.;dbSNP=.;Disease=Albinism, oculocutaneous 1||Info=CLASS=DFP;MUT=ALT;ID=CM971555;Ref=G;Alt=A;Start=89017961;End=89017961;HET=0.15;MAF=0.0813/407;dbSNP=rs1126809;Disease=Albinism, oculocutaneous 1, association with|Info=CLASS=DFP;MUT=ALT;ID=CM971555;Ref=G;Alt=A;Start=89017961;End=89017961;HET=0.15;MAF=0.0813/407;db…	Info=CLASS=DFP;MUT=ALT;ID=CM971555;Ref=G;Alt=A;Start=89017961;End=89017961;HET=0.3;MAF=0.112/244;dbSNP=rs1126809;Disease=Albinism, oculocutaneous 1, association with||Info=CLASS=DFP;MUT=ALT;ID=CM971555;Ref=G;Alt=A;Start=89017961;End=89017961;HET=0.3;MAF=0.112/244;dbSNP=rs1126809;Disease=Albinism, oculocutaneous 1, association with|Info=CLASS=DFP;MUT=ALT;ID=CM971555;Ref=G;Alt=A;Start=89017961;End=…	87	9	0.08127
chr11	89017961	89017961	G	A	hom	exonic	TYR		nonsynonymous SNV	TYR:NM_000372:exon4:c.1205G>A:p.R402Q	rs1126809	Info=CLASS=DM;MUT=ALT;ID=CM041478;Ref=G;Alt=T;Start=89017961;End=89017961;HET=.;MAF=.;dbSNP=.;Disease=Albinism, oculocutaneous 1||Info=CLASS=DFP;MUT=ALT;ID=CM971555;Ref=G;Alt=A;Start=89017961;End=89017961;HET=0.15;MAF=0.0813/407;dbSNP=rs1126809;Disease=Albinism, oculocutaneous 1, association with|Info=CLASS=DFP;MUT=ALT;ID=CM971555;Ref=G;Alt=A;Start=89017961;End=89017961;HET=0.15;MAF=0.0813/407;db…	Info=CLASS=DFP;MUT=ALT;ID=CM971555;Ref=G;Alt=A;Start=89017961;End=89017961;HET=0.3;MAF=0.112/244;dbSNP=rs1126809;Disease=Albinism, oculocutaneous 1, association with||Info=CLASS=DFP;MUT=ALT;ID=CM971555;Ref=G;Alt=A;Start=89017961;End=89017961;HET=0.3;MAF=0.112/244;dbSNP=rs1126809;Disease=Albinism, oculocutaneous 1, association with|Info=CLASS=DFP;MUT=ALT;ID=CM971555;Ref=G;Alt=A;Start=89017961;End=…	87	9	0.08127
chr12	103246700	103246700	C	T	het	exonic	PAH		synonymous SNV	PAH:NM_000277:exon7:c.735G>A:p.V245V	rs1042503	Info=CLASS=DM;MUT=ALT;ID=CX056901;Ref=CCACAGGTCGGAGGC;Alt=CTACAGGTCGGAGG;Start=103246699;End=103246713;HET=.;MAF=.;dbSNP=.;Disease=Phenylketonuria|	Info=CLASS=DM;MUT=ALT;ID=CX056901;Ref=CCACAGGTCGGAGGC;Alt=CTACAGGTCGGAGG;Start=103246699;End=103246713;HET=0;MAF=0;dbSNP=0;Disease=Phenylketonuria||Info=CLASS=DM;MUT=ALT;ID=CM981441;Ref=G;Alt=A;Start=103246698;End=103246698;HET=0;MAF=0;dbSNP=rs199475610;Disease=Phenylketonuria||Info=CLASS=DM;MUT=ALT;ID=CM010964;Ref=G;Alt=T;Start=103246698;End=103246698;HET=0;MAF=0;dbSNP=rs199475610;Disease=Phenyl…	144	33	0.314896
chr12	103246700	103246700	C	T	hom	exonic	PAH		synonymous SNV	PAH:NM_000277:exon7:c.735G>A:p.V245V	rs1042503	Info=CLASS=DM;MUT=ALT;ID=CX056901;Ref=CCACAGGTCGGAGGC;Alt=CTACAGGTCGGAGG;Start=103246699;End=103246713;HET=.;MAF=.;dbSNP=.;Disease=Phenylketonuria|	Info=CLASS=DM;MUT=ALT;ID=CX056901;Ref=CCACAGGTCGGAGGC;Alt=CTACAGGTCGGAGG;Start=103246699;End=103246713;HET=0;MAF=0;dbSNP=0;Disease=Phenylketonuria||Info=CLASS=DM;MUT=ALT;ID=CM981441;Ref=G;Alt=A;Start=103246698;End=103246698;HET=0;MAF=0;dbSNP=rs199475610;Disease=Phenylketonuria||Info=CLASS=DM;MUT=ALT;ID=CM010964;Ref=G;Alt=T;Start=103246698;End=103246698;HET=0;MAF=0;dbSNP=rs199475610;Disease=Phenyl…	144	33	0.314896
chr12	110019239	110019246	GCCCCCCG	GCCCCCG	het	exonic	MVK		frameshift substitution	MVK:NM_000431:exon5:c.411_418GCCCCCG,MVK:NM_001114185:exon5:c.411_418GCCCCCG		Info=CLASS=DM;MUT=ALT;ID=CI063698;Ref=G;Alt=GC;Start=110019239;End=110019239;HET=.;MAF=.;dbSNP=rs104895373;Disease=Mevalonic kinase deficiency||Info=CLASS=DM;MUT=ALT;ID=CD068237;Ref=CG;Alt=C;Start=110019245;End=110019246;HET=.;MAF=.;dbSNP=rs104895361;Disease=Hyperimmunoglobulin D and periodic fever syndrome||Info=CLASS=DM;MUT=ALT;ID=CI025281;Ref=C;Alt=CG;Start=110019245;End=110019245;HET=.;MAF=.;…	Info=CLASS=DM;MUT=ALT;ID=CI063698;Ref=G;Alt=GC;Start=110019239;End=110019239;HET=0;MAF=0;dbSNP=rs104895373;Disease=Mevalonic kinase deficiency||Info=CLASS=DM;MUT=ALT;ID=CM010931;Ref=C;Alt=T;Start=110019232;End=110019232;HET=0;MAF=0;dbSNP=rs104895297;Disease=Hyperimmunoglobulin D and periodic fever syndrome||Info=CLASS=DM;MUT=ALT;ID=CD068237;Ref=CG;Alt=C;Start=110019245;End=110019246;HET=0;MAF=0;d…	64	0	0
chr12	110019239	110019246	GCCCCCCG	GCCCCCG	hom	exonic	MVK		frameshift substitution	MVK:NM_000431:exon5:c.411_418GCCCCCG,MVK:NM_001114185:exon5:c.411_418GCCCCCG		Info=CLASS=DM;MUT=ALT;ID=CI063698;Ref=G;Alt=GC;Start=110019239;End=110019239;HET=.;MAF=.;dbSNP=rs104895373;Disease=Mevalonic kinase deficiency||Info=CLASS=DM;MUT=ALT;ID=CD068237;Ref=CG;Alt=C;Start=110019245;End=110019246;HET=.;MAF=.;dbSNP=rs104895361;Disease=Hyperimmunoglobulin D and periodic fever syndrome||Info=CLASS=DM;MUT=ALT;ID=CI025281;Ref=C;Alt=CG;Start=110019245;End=110019245;HET=.;MAF=.;…	Info=CLASS=DM;MUT=ALT;ID=CI063698;Ref=G;Alt=GC;Start=110019239;End=110019239;HET=0;MAF=0;dbSNP=rs104895373;Disease=Mevalonic kinase deficiency||Info=CLASS=DM;MUT=ALT;ID=CM010931;Ref=C;Alt=T;Start=110019232;End=110019232;HET=0;MAF=0;dbSNP=rs104895297;Disease=Hyperimmunoglobulin D and periodic fever syndrome||Info=CLASS=DM;MUT=ALT;ID=CD068237;Ref=CG;Alt=C;Start=110019245;End=110019246;HET=0;MAF=0;d…	64	0	0
chr12	110019338	110019338	C	T	het	exonic	MVK		synonymous SNV	MVK:NM_000431:exon5:c.510C>T:p.D170D,MVK:NM_001114185:exon5:c.510C>T:p.D170D	rs2287218	Info=CLASS=DM;MUT=ALT;ID=CX063750;Ref=CTGAAGGACGG;Alt=CAC;Start=110019330;End=110019340;HET=.;MAF=.;dbSNP=rs104895375;Disease=Mevalonic kinase deficiency|	Info=CLASS=DM;MUT=ALT;ID=CX063750;Ref=CTGAAGGACGG;Alt=CAC;Start=110019330;End=110019340;HET=0;MAF=0;dbSNP=0;Disease=Mevalonic kinase deficiency|	208	22	0.163339
chr12	121435427	121435427	G	A	het	exonic	HNF1A		nonsynonymous SNV	HNF1A:NM_000545:exon7:c.G1460A:p.S487N	rs2464196	Info=CLASS=DP;MUT=ALT;ID=CM067474;Ref=G;Alt=A;Start=121435427;End=121435427;HET=0.43;MAF=0.3177/1591;dbSNP=rs2464196;Disease=Cadiovascular disease, increased risk, association with||Info=CLASS=DP;MUT=ALT;ID=CM067474;Ref=G;Alt=A;Start=121435427;End=121435427;HET=0.43;MAF=0.3177/1591;dbSNP=rs2464196;Disease=Cadiovascular disease, increased risk, association with|Info=CLASS=DP;MUT=ALT;ID=CM067474;Re…	Info=CLASS=DP;MUT=ALT;ID=CM067474;Ref=G;Alt=A;Start=121435427;End=121435427;HET=0.38;MAF=0.327/715;dbSNP=rs2464196;Disease=Cadiovascular disease, increased risk, association with||Info=CLASS=DP;MUT=ALT;ID=CM067474;Ref=G;Alt=A;Start=121435427;End=121435427;HET=0.38;MAF=0.327/715;dbSNP=rs2464196;Disease=Cadiovascular disease, increased risk, association with|Info=CLASS=DP;MUT=ALT;ID=CM067474;Ref=G;…	218	2	0.33
chr12	121435427	121435427	G	A	hom	exonic	HNF1A		nonsynonymous SNV	HNF1A:NM_000545:exon7:c.G1460A:p.S487N	rs2464196	Info=CLASS=DP;MUT=ALT;ID=CM067474;Ref=G;Alt=A;Start=121435427;End=121435427;HET=0.43;MAF=0.3177/1591;dbSNP=rs2464196;Disease=Cadiovascular disease, increased risk, association with||Info=CLASS=DP;MUT=ALT;ID=CM067474;Ref=G;Alt=A;Start=121435427;End=121435427;HET=0.43;MAF=0.3177/1591;dbSNP=rs2464196;Disease=Cadiovascular disease, increased risk, association with|Info=CLASS=DP;MUT=ALT;ID=CM067474;Re…	Info=CLASS=DP;MUT=ALT;ID=CM067474;Ref=G;Alt=A;Start=121435427;End=121435427;HET=0.38;MAF=0.327/715;dbSNP=rs2464196;Disease=Cadiovascular disease, increased risk, association with||Info=CLASS=DP;MUT=ALT;ID=CM067474;Ref=G;Alt=A;Start=121435427;End=121435427;HET=0.38;MAF=0.327/715;dbSNP=rs2464196;Disease=Cadiovascular disease, increased risk, association with|Info=CLASS=DP;MUT=ALT;ID=CM067474;Ref=G;…	218	2	0.33
chr12	32908237	32908237	C	A	het	exonic	YARS2		nonsynonymous SNV	YARS2:NM_001040436:exon1:c.572G>T:p.G191V	rs11539445	Info=CLASS=FP;MUT=ALT;ID=CM1312757;Ref=C;Alt=A;Start=32908237;End=32908237;HET=0.22;MAF=0.1266/634;dbSNP=rs11539445;Disease=MLASA syndrome||Info=CLASS=DM;MUT=ALT;ID=CM1312739;Ref=C;Alt=T;Start=32908237;End=32908237;HET=.;MAF=.;dbSNP=.;Disease=MLASA syndrome		67	29	0.126597
chr12	32908237	32908237	C	A	hom	exonic	YARS2		nonsynonymous SNV	YARS2:NM_001040436:exon1:c.G572T:p.G191V	rs11539445	Info=CLASS=FP;MUT=ALT;ID=CM1312757;Ref=C;Alt=A;Start=32908237;End=32908237;HET=0.22;MAF=0.1266/634;dbSNP=rs11539445;Disease=MLASA syndrome||Info=CLASS=DM;MUT=ALT;ID=CM1312739;Ref=C;Alt=T;Start=32908237;End=32908237;HET=.;MAF=.;dbSNP=.;Disease=MLASA syndrome	0	67	29	0.13
chr12	33049590	33049590	C	T	het	exonic	PKP2		nonsynonymous SNV	PKP2:NM_001005242:exon1:c.G76A:p.D26N,PKP2:NM_004572:exon1:c.G76A:p.D26N	rs143004808	Info=CLASS=DM;MUT=ALT;ID=CM061172;Ref=C;Alt=T;Start=33049590;End=33049590;HET=0.01;MAF=0.0030/15;dbSNP=rs143004808;Disease=Arrhythmogenic right ventricular dysplasia||Info=CLASS=DM;MUT=ALT;ID=CM061172;Ref=C;Alt=T;Start=33049590;End=33049590;HET=0.01;MAF=0.0030/15;dbSNP=rs143004808;Disease=Arrhythmogenic right ventricular dysplasia|Info=CLASS=DM;MUT=ALT;ID=CM061172;Ref=C;Alt=T;Start=33049590;End=3…	Info=CLASS=DM;MUT=ALT;ID=CM061172;Ref=C;Alt=T;Start=33049590;End=33049590;HET=0;MAF=0.003/6;dbSNP=rs143004808;Disease=Arrhythmogenic right ventricular dysplasia||Info=CLASS=DM;MUT=ALT;ID=CM061172;Ref=C;Alt=T;Start=33049590;End=33049590;HET=0;MAF=0.003/6;dbSNP=rs143004808;Disease=Arrhythmogenic right ventricular dysplasia|Info=CLASS=DM;MUT=ALT;ID=CM061172;Ref=C;Alt=T;Start=33049590;End=33049590;HE…	50	3	0.0027
chr12	33049590	33049590	C	T	hom	exonic	PKP2		nonsynonymous SNV	PKP2:NM_001005242:exon1:c.G76A:p.D26N,PKP2:NM_004572:exon1:c.G76A:p.D26N	rs143004808	Info=CLASS=DM;MUT=ALT;ID=CM061172;Ref=C;Alt=T;Start=33049590;End=33049590;HET=0.01;MAF=0.0030/15;dbSNP=rs143004808;Disease=Arrhythmogenic right ventricular dysplasia||Info=CLASS=DM;MUT=ALT;ID=CM061172;Ref=C;Alt=T;Start=33049590;End=33049590;HET=0.01;MAF=0.0030/15;dbSNP=rs143004808;Disease=Arrhythmogenic right ventricular dysplasia|Info=CLASS=DM;MUT=ALT;ID=CM061172;Ref=C;Alt=T;Start=33049590;End=3…	Info=CLASS=DM;MUT=ALT;ID=CM061172;Ref=C;Alt=T;Start=33049590;End=33049590;HET=0;MAF=0.003/6;dbSNP=rs143004808;Disease=Arrhythmogenic right ventricular dysplasia||Info=CLASS=DM;MUT=ALT;ID=CM061172;Ref=C;Alt=T;Start=33049590;End=33049590;HET=0;MAF=0.003/6;dbSNP=rs143004808;Disease=Arrhythmogenic right ventricular dysplasia|Info=CLASS=DM;MUT=ALT;ID=CM061172;Ref=C;Alt=T;Start=33049590;End=33049590;HE…	50	3	0.0027
chr12	48391410	48391416	AGGGGGG	AGGGGGC	unknown	exonic	COL2A1		nonframeshift substitution	COL2A1:NM_033150:exon6:c.297_303GCCCCCT,COL2A1:NM_001844:exon7:c.504_510GCCCCCT		Info=CLASS=DM;MUT=ALT;ID=CI103276;Ref=A;Alt=AG;Start=48391410;End=48391410;HET=.;MAF=.;dbSNP=.;Disease=Stickler syndrome|	Info=CLASS=DM;MUT=ALT;ID=CI103276;Ref=A;Alt=AG;Start=48391410;End=48391410;HET=0;MAF=0;dbSNP=0;Disease=Stickler syndrome||Info=CLASS=DM;MUT=ALT;ID=CD052448;Ref=GA;Alt=G;Start=48391406;End=48391407;HET=0;MAF=0;dbSNP=0;Disease=Stickler syndrome|	227	0	0
chr12	49434957	49434957	T	A	het	exonic	KMT2D		nonsynonymous SNV	KMT2D:NM_003482:exon31:c.A6596T:p.Y2199F		Info=CLASS=DM;MUT=ALT;ID=CD105469;Ref=TA;Alt=T;Start=49434957;End=49434958;HET=.;MAF=.;dbSNP=rs398123753;Disease=Kabuki syndrome|	Info=CLASS=DM;MUT=ALT;ID=CD105469;Ref=TA;Alt=T;Start=49434957;End=49434958;HET=0;MAF=0;dbSNP=0;Disease=Kabuki syndrome|	41	0	0
chr12	49434958	49434958	A	G	het	exonic	KMT2D		nonsynonymous SNV	KMT2D:NM_003482:exon31:c.T6595C:p.Y2199H		Info=CLASS=DM;MUT=ALT;ID=CD114942;Ref=AG;Alt=A;Start=49434958;End=49434959;HET=.;MAF=.;dbSNP=.;Disease=Kabuki syndrome|	Info=CLASS=DM;MUT=ALT;ID=CD114942;Ref=AG;Alt=A;Start=49434958;End=49434959;HET=0;MAF=0;dbSNP=0;Disease=Kabuki syndrome|	35	0	0
chr12	49435218	49435219	GC	CG	hom	exonic	KMT2D		nonframeshift substitution	KMT2D:NM_003482:exon31:c.6334_6335CG		Info=CLASS=DM;MUT=ALT;ID=CD114929;Ref=GC;Alt=G;Start=49435218;End=49435219;HET=.;MAF=.;dbSNP=.;Disease=Kabuki syndrome|	Info=CLASS=DM;MUT=ALT;ID=CD114929;Ref=GC;Alt=G;Start=49435218;End=49435219;HET=0;MAF=0;dbSNP=0;Disease=Kabuki syndrome|	66	0	0
chr12	49435219	49435219	C	0	het	exonic	KMT2D		frameshift deletion	KMT2D:NM_003482:exon31:c.6334delG:p.A2112fs		Info=CLASS=DM;MUT=ALT;ID=CD114929;Ref=GC;Alt=G;Start=49435218;End=49435219;HET=.;MAF=.;dbSNP=.;Disease=Kabuki syndrome|	Info=CLASS=DM;MUT=ALT;ID=CD114929;Ref=GC;Alt=G;Start=49435218;End=49435219;HET=0;MAF=0;dbSNP=0;Disease=Kabuki syndrome|	59	0	0
chr12	49435219	49435219	C	0	hom	exonic	KMT2D		frameshift deletion	KMT2D:NM_003482:exon31:c.6334delG:p.A2112fs		Info=CLASS=DM;MUT=ALT;ID=CD114929;Ref=GC;Alt=G;Start=49435218;End=49435219;HET=.;MAF=.;dbSNP=.;Disease=Kabuki syndrome|	Info=CLASS=DM;MUT=ALT;ID=CD114929;Ref=GC;Alt=G;Start=49435218;End=49435219;HET=0;MAF=0;dbSNP=0;Disease=Kabuki syndrome|	59	0	0
chr12	49435219	49435220	CC	0	hom	exonic	KMT2D		frameshift deletion	KMT2D:NM_003482:exon31:c.6333_6334del:p.2111_2112del		Info=CLASS=DM;MUT=ALT;ID=CD114929;Ref=GC;Alt=G;Start=49435218;End=49435219;HET=.;MAF=.;dbSNP=.;Disease=Kabuki syndrome|	Info=CLASS=DM;MUT=ALT;ID=CD114929;Ref=GC;Alt=G;Start=49435218;End=49435219;HET=0;MAF=0;dbSNP=0;Disease=Kabuki syndrome|	59	0	0
chr12	52307054	52307054	G	0	het	exonic	ACVRL1		frameshift deletion	ACVRL1:NM_001077401:exon2:c.233delG:p.R78fs,ACVRL1:NM_000020:exon3:c.233delG:p.R78fs		Info=CLASS=DM;MUT=ALT;ID=CI031079;Ref=A;Alt=AG;Start=52307053;End=52307053;HET=.;MAF=.;dbSNP=.;Disease=Haemorrhagic telangiectasia 2||Info=CLASS=DM;MUT=ALT;ID=CD061348;Ref=TCTGCAGGGGGCG;Alt=T;Start=52307048;End=52307060;HET=.;MAF=.;dbSNP=.;Disease=Haemorrhagic telangiectasia 2|	Info=CLASS=DM;MUT=ALT;ID=CI031079;Ref=A;Alt=AG;Start=52307053;End=52307053;HET=0;MAF=0;dbSNP=0;Disease=Haemorrhagic telangiectasia 2||Info=CLASS=DM;MUT=ALT;ID=CM970043;Ref=C;Alt=G;Start=52307052;End=52307052;HET=0;MAF=0;dbSNP=0;Disease=Haemorrhagic telangiectasia 2||Info=CLASS=DM;MUT=ALT;ID=CM970043;Ref=C;Alt=G;Start=52307052;End=52307052;HET=0;MAF=0;dbSNP=0;Disease=Haemorrhagic telangiectasia 2|…	70	0	0
chr12	52307054	52307054	G	0	hom	exonic	ACVRL1		frameshift deletion	ACVRL1:NM_001077401:exon2:c.233delG:p.R78fs,ACVRL1:NM_000020:exon3:c.233delG:p.R78fs		Info=CLASS=DM;MUT=ALT;ID=CI031079;Ref=A;Alt=AG;Start=52307053;End=52307053;HET=.;MAF=.;dbSNP=.;Disease=Haemorrhagic telangiectasia 2||Info=CLASS=DM;MUT=ALT;ID=CD061348;Ref=TCTGCAGGGGGCG;Alt=T;Start=52307048;End=52307060;HET=.;MAF=.;dbSNP=.;Disease=Haemorrhagic telangiectasia 2|	Info=CLASS=DM;MUT=ALT;ID=CI031079;Ref=A;Alt=AG;Start=52307053;End=52307053;HET=0;MAF=0;dbSNP=0;Disease=Haemorrhagic telangiectasia 2||Info=CLASS=DM;MUT=ALT;ID=CM970043;Ref=C;Alt=G;Start=52307052;End=52307052;HET=0;MAF=0;dbSNP=0;Disease=Haemorrhagic telangiectasia 2||Info=CLASS=DM;MUT=ALT;ID=CM970043;Ref=C;Alt=G;Start=52307052;End=52307052;HET=0;MAF=0;dbSNP=0;Disease=Haemorrhagic telangiectasia 2|…	70	0	0
chr12	6128169	6128171	TCG	TG	hom	exonic	VWF		frameshift substitution	VWF:NM_000552:exon28:c.4413_4415CA		Info=CLASS=FP;MUT=ALT;ID=HM070121;Ref=C;Alt=G;Start=6128170;End=6128170;HET=0.36;MAF=0.2332/1168;dbSNP=rs1800383;Disease=Altered ristocetin-induced platelet aggregation||Info=CLASS=FP;MUT=ALT;ID=HM070121;Ref=C;Alt=G;Start=6128170;End=6128170;HET=0.36;MAF=0.2332/1168;dbSNP=rs1800383;Disease=Altered ristocetin-induced platelet aggregation|Info=CLASS=FP;MUT=ALT;ID=HM070121;Ref=C;Alt=G;Start=6128170;…	Info=CLASS=DM;MUT=ALT;ID=CM070304;Ref=G;Alt=A;Start=6128161;End=6128161;HET=0;MAF=0;dbSNP=rs61750094;Disease=Von Willebrand disease 1||Info=CLASS=FP;MUT=ALT;ID=HM070121;Ref=C;Alt=G;Start=6128170;End=6128170;HET=0.3;MAF=0.150/327;dbSNP=rs1800383;Disease=Altered ristocetin-induced platelet aggregation||Info=CLASS=FP;MUT=ALT;ID=HM070121;Ref=C;Alt=G;Start=6128170;End=6128170;HET=0.3;MAF=0.150/327;dbS…	32	0	0
chr12	6128169	6128171	TCG	TGG	hom	exonic	VWF		nonframeshift substitution	VWF:NM_000552:exon28:c.4413_4415CCA		Info=CLASS=FP;MUT=ALT;ID=HM070121;Ref=C;Alt=G;Start=6128170;End=6128170;HET=0.36;MAF=0.2332/1168;dbSNP=rs1800383;Disease=Altered ristocetin-induced platelet aggregation||Info=CLASS=FP;MUT=ALT;ID=HM070121;Ref=C;Alt=G;Start=6128170;End=6128170;HET=0.36;MAF=0.2332/1168;dbSNP=rs1800383;Disease=Altered ristocetin-induced platelet aggregation|Info=CLASS=FP;MUT=ALT;ID=HM070121;Ref=C;Alt=G;Start=6128170;…	Info=CLASS=DM;MUT=ALT;ID=CM070304;Ref=G;Alt=A;Start=6128161;End=6128161;HET=0;MAF=0;dbSNP=rs61750094;Disease=Von Willebrand disease 1||Info=CLASS=FP;MUT=ALT;ID=HM070121;Ref=C;Alt=G;Start=6128170;End=6128170;HET=0.3;MAF=0.150/327;dbSNP=rs1800383;Disease=Altered ristocetin-induced platelet aggregation||Info=CLASS=FP;MUT=ALT;ID=HM070121;Ref=C;Alt=G;Start=6128170;End=6128170;HET=0.3;MAF=0.150/327;dbS…	32	0	0
chr12	6153534	6153534	T	C	het	exonic	VWF		nonsynonymous SNV	VWF:NM_000552:exon18:c.A2365G:p.T789A	rs1063856	Info=CLASS=DP;MUT=ALT;ID=CM093840;Ref=T;Alt=C;Start=6153534;End=6153534;HET=0.45;MAF=0.3363/1684;dbSNP=rs1063856;Disease=Von Willebrand disease, quantitative type, association with||Info=CLASS=DP;MUT=ALT;ID=CM093840;Ref=T;Alt=C;Start=6153534;End=6153534;HET=0.45;MAF=0.3363/1684;dbSNP=rs1063856;Disease=Von Willebrand disease, quantitative type, association with|Info=CLASS=DP;MUT=ALT;ID=CM093840;Re…	Info=CLASS=DM;MUT=ALT;ID=CM107283;Ref=T;Alt=G;Start=6153534;End=6153534;HET=0;MAF=0;dbSNP=rs1063856;Disease=Von Willebrand disease 2n||Info=CLASS=DP;MUT=ALT;ID=CM093840;Ref=T;Alt=C;Start=6153534;End=6153534;HET=0.48;MAF=0.343/749;dbSNP=rs1063856;Disease=Von Willebrand disease, quantitative type, association with|Info=CLASS=DP;MUT=ALT;ID=CM093840;Ref=T;Alt=C;Start=6153534;End=6153534;HET=0.48;MAF=…	102	19	0.34
chr12	6153534	6153534	T	C	hom	exonic	VWF		nonsynonymous SNV	VWF:NM_000552:exon18:c.A2365G:p.T789A	rs1063856	Info=CLASS=DP;MUT=ALT;ID=CM093840;Ref=T;Alt=C;Start=6153534;End=6153534;HET=0.45;MAF=0.3363/1684;dbSNP=rs1063856;Disease=Von Willebrand disease, quantitative type, association with||Info=CLASS=DP;MUT=ALT;ID=CM093840;Ref=T;Alt=C;Start=6153534;End=6153534;HET=0.45;MAF=0.3363/1684;dbSNP=rs1063856;Disease=Von Willebrand disease, quantitative type, association with|Info=CLASS=DP;MUT=ALT;ID=CM093840;Re…	Info=CLASS=DM;MUT=ALT;ID=CM107283;Ref=T;Alt=G;Start=6153534;End=6153534;HET=0;MAF=0;dbSNP=rs1063856;Disease=Von Willebrand disease 2n||Info=CLASS=DP;MUT=ALT;ID=CM093840;Ref=T;Alt=C;Start=6153534;End=6153534;HET=0.48;MAF=0.343/749;dbSNP=rs1063856;Disease=Von Willebrand disease, quantitative type, association with|Info=CLASS=DP;MUT=ALT;ID=CM093840;Ref=T;Alt=C;Start=6153534;End=6153534;HET=0.48;MAF=…	102	19	0.34
chr12	96384249	96384249	T	C	het	exonic	HAL		synonymous SNV	HAL:NM_001258333:exon9:c.153A>G:p.P51P,HAL:NM_001258334:exon10:c.777A>G:p.P259P,HAL:NM_002108:exon10:c.777A>G:p.P259P	rs36014288	Info=CLASS=DM;MUT=ALT;ID=CP052802;Ref=GTG;Alt=GCA;Start=96384248;End=96384250;HET=.;MAF=.;dbSNP=.;Disease=Histidinaemia|	Info=CLASS=DM;MUT=ALT;ID=CP052802;Ref=GTG;Alt=GCA;Start=96384248;End=96384250;HET=0;MAF=0;dbSNP=0;Disease=Histidinaemia|	51	5	0.192692
chr13	113773159	113773159	G	A	het	exonic	F7		nonsynonymous SNV	F7:NM_001267554:exon6:c.G986A:p.R329Q,F7:NM_019616:exon8:c.G1172A:p.R391Q,F7:NM_000131:exon9:c.G1238A:p.R413Q	rs6046	Info=CLASS=DM;MUT=ALT;ID=CM074160;Ref=G;Alt=C;Start=113773159;End=113773159;HET=.;MAF=.;dbSNP=.;Disease=Factor VII deficiency||Info=CLASS=DFP;MUT=ALT;ID=CM940396;Ref=G;Alt=A;Start=113773159;End=113773159;HET=0.24;MAF=0.1384/693;dbSNP=rs6046;Disease=Factor VII deficiency, association with|Info=CLASS=DFP;MUT=ALT;ID=CM940396;Ref=G;Alt=A;Start=113773159;End=113773159;HET=0.24;MAF=0.1384/693;dbSNP=rs6…	Info=CLASS=DP;MUT=ALT;ID=CM940396;Ref=G;Alt=A;Start=113773159;End=113773159;HET=0.23;MAF=0.094/206;dbSNP=rs6046;Disease=Factor VII deficiency, association with||Info=CLASS=DP;MUT=ALT;ID=CM940396;Ref=G;Alt=A;Start=113773159;End=113773159;HET=0.23;MAF=0.094/206;dbSNP=rs6046;Disease=Factor VII deficiency, association with|Info=CLASS=DP;MUT=ALT;ID=CM940396;Ref=G;Alt=A;Start=113773159;End=113773159;HE…	98	23	0.09
chr13	113773159	113773159	G	A	hom	exonic	F7		nonsynonymous SNV	F7:NM_001267554:exon6:c.G986A:p.R329Q,F7:NM_019616:exon8:c.G1172A:p.R391Q,F7:NM_000131:exon9:c.G1238A:p.R413Q	rs6046	Info=CLASS=DM;MUT=ALT;ID=CM074160;Ref=G;Alt=C;Start=113773159;End=113773159;HET=.;MAF=.;dbSNP=.;Disease=Factor VII deficiency||Info=CLASS=DFP;MUT=ALT;ID=CM940396;Ref=G;Alt=A;Start=113773159;End=113773159;HET=0.24;MAF=0.1384/693;dbSNP=rs6046;Disease=Factor VII deficiency, association with|Info=CLASS=DFP;MUT=ALT;ID=CM940396;Ref=G;Alt=A;Start=113773159;End=113773159;HET=0.24;MAF=0.1384/693;dbSNP=rs6…	Info=CLASS=DP;MUT=ALT;ID=CM940396;Ref=G;Alt=A;Start=113773159;End=113773159;HET=0.23;MAF=0.094/206;dbSNP=rs6046;Disease=Factor VII deficiency, association with||Info=CLASS=DP;MUT=ALT;ID=CM940396;Ref=G;Alt=A;Start=113773159;End=113773159;HET=0.23;MAF=0.094/206;dbSNP=rs6046;Disease=Factor VII deficiency, association with|Info=CLASS=DP;MUT=ALT;ID=CM940396;Ref=G;Alt=A;Start=113773159;End=113773159;HE…	98	23	0.09
chr13	52515354	52515354	A	G	hom	exonic;splicing	ATP7B;ATP7B		nonsynonymous SNV	ATP7B:NM_001005918:exon12:c.2798T>C:p.V933A,ATP7B:NM_000053:exon16:c.3419T>C:p.V1140A,ATP7B:NM_001243182:exon17:c.3086T>C:p.V1029A	rs1801249	Info=CLASS=DP;MUT=ALT;ID=CM044579;Ref=A;Alt=G;Start=52515354;End=52515354;HET=0.50;MAF=0.4595/2301;dbSNP=rs1801249;Disease=Wilson disease||Info=CLASS=DP;MUT=ALT;ID=CM044579;Ref=A;Alt=G;Start=52515354;End=52515354;HET=0.50;MAF=0.4595/2301;dbSNP=rs1801249;Disease=Wilson disease|Info=CLASS=DP;MUT=ALT;ID=CM044579;Ref=A;Alt=G;Start=52515354;End=52515354;HET=0.50;MAF=0.4595/2301;dbSNP=rs1801249;Disease…	Info=CLASS=DM?;MUT=ALT;ID=CM044579;Ref=A;Alt=G;Start=52515354;End=52515354;HET=0.5;MAF=0.472/1030;dbSNP=rs1801249;Disease=Wilson disease||Info=CLASS=DM?;MUT=ALT;ID=CM044579;Ref=A;Alt=G;Start=52515354;End=52515354;HET=0.5;MAF=0.472/1030;dbSNP=rs1801249;Disease=Wilson disease|Info=CLASS=DM?;MUT=ALT;ID=CM044579;Ref=A;Alt=G;Start=52515354;End=52515354;HET=0.5;MAF=0.472/1030;dbSNP=rs1801249;Disease=Wi…	366	167	0.540535
chr14	24728294	24728294	G	T	het	exonic	TGM1		synonymous SNV	TGM1:NM_000359:exon7:c.1146C>A:p.G382G	rs1126432	Info=CLASS=DM;MUT=ALT;ID=CM973209;Ref=C;Alt=T;Start=24728293;End=24728293;HET=.;MAF=.;dbSNP=rs121918722;Disease=Ichthyosis, lamellar||Info=CLASS=DM;MUT=ALT;ID=CX1311767;Ref=CGC;Alt=CAGCA;Start=24728293;End=24728295;HET=.;MAF=.;dbSNP=.;Disease=Ichthyosis, congenital, autosomal recessive	Info=CLASS=DM;MUT=ALT;ID=CM973209;Ref=C;Alt=T;Start=24728293;End=24728293;HET=0;MAF=0;dbSNP=rs121918722;Disease=Ichthyosis, lamellar|	58	15	0.155351
chr14	24728294	24728294	G	T	hom	exonic	TGM1		synonymous SNV	TGM1:NM_000359:exon7:c.1146C>A:p.G382G	rs1126432	Info=CLASS=DM;MUT=ALT;ID=CM973209;Ref=C;Alt=T;Start=24728293;End=24728293;HET=.;MAF=.;dbSNP=rs121918722;Disease=Ichthyosis, lamellar||Info=CLASS=DM;MUT=ALT;ID=CX1311767;Ref=CGC;Alt=CAGCA;Start=24728293;End=24728295;HET=.;MAF=.;dbSNP=.;Disease=Ichthyosis, congenital, autosomal recessive	Info=CLASS=DM;MUT=ALT;ID=CM973209;Ref=C;Alt=T;Start=24728293;End=24728293;HET=0;MAF=0;dbSNP=rs121918722;Disease=Ichthyosis, lamellar|	58	15	0.155351
chr14	88459448	88459448	C	0	hom	exonic	GALC		frameshift deletion	GALC:NM_000153:exon1:c.61delG:p.A21fs,GALC:NM_001201401:exon1:c.61delG:p.A21fs		Info=CLASS=DM;MUT=ALT;ID=CD108577;Ref=GC;Alt=G;Start=88459447;End=88459448;HET=.;MAF=.;dbSNP=.;Disease=Krabbe disease|	Info=CLASS=DM;MUT=ALT;ID=CD108577;Ref=GC;Alt=G;Start=88459447;End=88459448;HET=0;MAF=0;dbSNP=0;Disease=Krabbe disease||Info=CLASS=DM;MUT=ALT;ID=CM960675;Ref=G;Alt=T;Start=88459441;End=88459441;HET=0;MAF=0;dbSNP=0;Disease=Krabbe disease|	69	20	0
chr15	38643574	38643574	T	C	het	exonic	SPRED1		synonymous SNV	SPRED1:NM_152594:exon7:c.1044T>C:p.V348V	rs3751526	Info=CLASS=DM;MUT=ALT;ID=CD111224;Ref=TAG;Alt=T;Start=38643574;End=38643576;HET=.;MAF=.;dbSNP=.;Disease=Neurofibromatosis 1-like syndrome||Info=CLASS=DM;MUT=ALT;ID=CD093932;Ref=TAGGGGAAAATGTC;Alt=T;Start=38643574;End=38643587;HET=.;MAF=.;dbSNP=.;Disease=Neurofibromatosis 1-like syndrome	Info=CLASS=DM;MUT=ALT;ID=CD111224;Ref=TAG;Alt=T;Start=38643574;End=38643576;HET=0;MAF=0;dbSNP=0;Disease=Neurofibromatosis 1-like syndrome||Info=CLASS=DM;MUT=ALT;ID=CD093932;Ref=TAGGGGAAAATGTC;Alt=T;Start=38643574;End=38643587;HET=0;MAF=0;dbSNP=0;Disease=Neurofibromatosis 1-like syndrome	256	106	0.799521
chr15	38643574	38643574	T	C	hom	exonic	SPRED1		synonymous SNV	SPRED1:NM_152594:exon7:c.1044T>C:p.V348V	rs3751526	Info=CLASS=DM;MUT=ALT;ID=CD111224;Ref=TAG;Alt=T;Start=38643574;End=38643576;HET=.;MAF=.;dbSNP=.;Disease=Neurofibromatosis 1-like syndrome||Info=CLASS=DM;MUT=ALT;ID=CD093932;Ref=TAGGGGAAAATGTC;Alt=T;Start=38643574;End=38643587;HET=.;MAF=.;dbSNP=.;Disease=Neurofibromatosis 1-like syndrome	Info=CLASS=DM;MUT=ALT;ID=CD111224;Ref=TAG;Alt=T;Start=38643574;End=38643576;HET=0;MAF=0;dbSNP=0;Disease=Neurofibromatosis 1-like syndrome||Info=CLASS=DM;MUT=ALT;ID=CD093932;Ref=TAGGGGAAAATGTC;Alt=T;Start=38643574;End=38643587;HET=0;MAF=0;dbSNP=0;Disease=Neurofibromatosis 1-like syndrome	256	106	0.799521
chr15	44856873	44856873	G	A	het	exonic	SPG11		synonymous SNV	SPG11:NM_001160227:exon37:c.C6684T:p.Y2228Y,SPG11:NM_025137:exon39:c.C7023T:p.Y2341Y	rs80338869	Info=CLASS=DM;MUT=ALT;ID=CM091370;Ref=G;Alt=T;Start=44856873;End=44856873;HET=.;MAF=.;dbSNP=.;Disease=Spastic paraplegia, autosomal recessive|	Info=CLASS=DM;MUT=ALT;ID=CM091370;Ref=G;Alt=T;Start=44856873;End=44856873;HET=0;MAF=0;dbSNP=0;Disease=Spastic paraplegia, autosomal recessive|	53	4	0.01
chr15	44856873	44856873	G	A	hom	exonic	SPG11		synonymous SNV	SPG11:NM_001160227:exon37:c.C6684T:p.Y2228Y,SPG11:NM_025137:exon39:c.C7023T:p.Y2341Y	rs80338869	Info=CLASS=DM;MUT=ALT;ID=CM091370;Ref=G;Alt=T;Start=44856873;End=44856873;HET=.;MAF=.;dbSNP=.;Disease=Spastic paraplegia, autosomal recessive|	Info=CLASS=DM;MUT=ALT;ID=CM091370;Ref=G;Alt=T;Start=44856873;End=44856873;HET=0;MAF=0;dbSNP=0;Disease=Spastic paraplegia, autosomal recessive|	53	4	0.01
chr15	48789471	48789471	T	0	hom	exonic	FBN1		frameshift deletion	FBN1:NM_000138:exon19:c.2285delA:p.N762fs		Info=CLASS=DM;MUT=ALT;ID=CI075628;Ref=T;Alt=TC;Start=48789471;End=48789471;HET=.;MAF=.;dbSNP=.;Disease=Marfan syndrome, incomplete|	Info=CLASS=DM;MUT=ALT;ID=CI075628;Ref=T;Alt=TC;Start=48789471;End=48789471;HET=0;MAF=0;dbSNP=0;Disease=Marfan syndrome, incomplete||Info=CLASS=DM;MUT=ALT;ID=CS127289;Ref=C;Alt=T;Start=48789463;End=48789463;HET=0;MAF=0;dbSNP=0;Disease=Marfan syndrome||Info=CLASS=DM;MUT=ALT;ID=CS075130;Ref=C;Alt=T;Start=48789462;End=48789462;HET=0;MAF=0;dbSNP=0;Disease=Marfan syndrome||Info=CLASS=DM;MUT=ALT;ID=CS11…	44	0	0
chr15	90192440	90192446	GCCCCCG	GCCCCG	hom	exonic	KIF7		frameshift substitution	KIF7:NM_198525:exon4:c.682_688CGGGGC		Info=CLASS=DM;MUT=ALT;ID=CD113625;Ref=GC;Alt=G;Start=90192440;End=90192441;HET=.;MAF=.;dbSNP=.;Disease=Acrocallosal syndrome|	Info=CLASS=DM;MUT=ALT;ID=CD113625;Ref=GC;Alt=G;Start=90192440;End=90192441;HET=0;MAF=0;dbSNP=0;Disease=Acrocallosal syndrome|	37	0	0
chr15	90192440	90192446	GCCCCCG	GCCCCGC	hom	exonic	KIF7		nonframeshift substitution	KIF7:NM_198525:exon4:c.682_688GCGGGGC		Info=CLASS=DM;MUT=ALT;ID=CD113625;Ref=GC;Alt=G;Start=90192440;End=90192441;HET=.;MAF=.;dbSNP=.;Disease=Acrocallosal syndrome|	Info=CLASS=DM;MUT=ALT;ID=CD113625;Ref=GC;Alt=G;Start=90192440;End=90192441;HET=0;MAF=0;dbSNP=0;Disease=Acrocallosal syndrome|	37	0	0
chr15	90192441	90192441	C	0	hom	exonic	KIF7		frameshift deletion	KIF7:NM_198525:exon4:c.687delG:p.G229fs		Info=CLASS=DM;MUT=ALT;ID=CD113625;Ref=GC;Alt=G;Start=90192440;End=90192441;HET=.;MAF=.;dbSNP=.;Disease=Acrocallosal syndrome|	Info=CLASS=DM;MUT=ALT;ID=CD113625;Ref=GC;Alt=G;Start=90192440;End=90192441;HET=0;MAF=0;dbSNP=0;Disease=Acrocallosal syndrome|	37	0	0
chr15	91561061	91561061	G	T	het	exonic	VPS33B		synonymous SNV	VPS33B:NM_018668:exon2:c.C151A:p.R51R	rs11542638	Info=CLASS=DM;MUT=ALT;ID=CM065518;Ref=G;Alt=A;Start=91561061;End=91561061;HET=.;MAF=.;dbSNP=.;Disease=Arthrogryposis, renal dysfunction and cholestasis|	Info=CLASS=DM;MUT=ALT;ID=CM065518;Ref=G;Alt=A;Start=91561061;End=91561061;HET=0;MAF=0;dbSNP=0;Disease=Arthrogryposis, renal dysfunction and cholestasis|	112	15	0.08
chr15	91561061	91561061	G	T	hom	exonic	VPS33B		synonymous SNV	VPS33B:NM_018668:exon2:c.151C>A:p.R51R	rs11542638	Info=CLASS=DM;MUT=ALT;ID=CM065518;Ref=G;Alt=A;Start=91561061;End=91561061;HET=.;MAF=.;dbSNP=.;Disease=Arthrogryposis, renal dysfunction and cholestasis|	Info=CLASS=DM;MUT=ALT;ID=CM065518;Ref=G;Alt=A;Start=91561061;End=91561061;HET=0;MAF=0;dbSNP=0;Disease=Arthrogryposis, renal dysfunction and cholestasis|	112	15	0.091254
chr16	1502857	1502857	C	T	het	exonic	CLCN7		nonsynonymous SNV	CLCN7:NM_001114331:exon14:c.1180G>A:p.V394M,CLCN7:NM_001287:exon15:c.1252G>A:p.V418M	rs12926089	Info=CLASS=DP;MUT=ALT;ID=CM057585;Ref=C;Alt=T;Start=1502857;End=1502857;HET=0.15;MAF=0.0789/395;dbSNP=rs12926089;Disease=Lower femoral neck bone mineral density in women, association||Info=CLASS=DM;MUT=ALT;ID=CI099592;Ref=C;Alt=CG;Start=1502857;End=1502857;HET=.;MAF=.;dbSNP=.;Disease=Osteopetrosis, autosomal dominant, Type 2	Info=CLASS=DP;MUT=ALT;ID=CM057585;Ref=C;Alt=T;Start=1502857;End=1502857;HET=0.21;MAF=0.092/200;dbSNP=rs12926089;Disease=Lower femoral neck bone mineral density in women, association||Info=CLASS=DM;MUT=ALT;ID=CI099592;Ref=C;Alt=CG;Start=1502857;End=1502857;HET=0;MAF=0;dbSNP=0;Disease=Osteopetrosis, autosomal dominant, Type 2	73	2	0.0788738
chr16	1502857	1502857	C	T	hom	exonic	CLCN7		nonsynonymous SNV	CLCN7:NM_001114331:exon14:c.G1180A:p.V394M,CLCN7:NM_001287:exon15:c.G1252A:p.V418M	rs12926089	Info=CLASS=DP;MUT=ALT;ID=CM057585;Ref=C;Alt=T;Start=1502857;End=1502857;HET=0.15;MAF=0.0789/395;dbSNP=rs12926089;Disease=Lower femoral neck bone mineral density in women, association||Info=CLASS=DM;MUT=ALT;ID=CI099592;Ref=C;Alt=CG;Start=1502857;End=1502857;HET=.;MAF=.;dbSNP=.;Disease=Osteopetrosis, autosomal dominant, Type 2	Info=CLASS=DP;MUT=ALT;ID=CM057585;Ref=C;Alt=T;Start=1502857;End=1502857;HET=0.21;MAF=0.092/200;dbSNP=rs12926089;Disease=Lower femoral neck bone mineral density in women, association||Info=CLASS=DM;MUT=ALT;ID=CI099592;Ref=C;Alt=CG;Start=1502857;End=1502857;HET=0;MAF=0;dbSNP=0;Disease=Osteopetrosis, autosomal dominant, Type 2	73	2	0.09
chr16	16291983	16291983	A	G	het	exonic	ABCC6		synonymous SNV	ABCC6:NM_001171:exon10:c.T1233C:p.N411N	rs9930886	Info=CLASS=DM;MUT=ALT;ID=CM014481;Ref=A;Alt=C;Start=16291983;End=16291983;HET=.;MAF=.;dbSNP=rs9930886;Disease=Pseudoxanthoma elasticum, autosomal dominant|	Info=CLASS=DM;MUT=ALT;ID=CM014481;Ref=A;Alt=C;Start=16291983;End=16291983;HET=0;MAF=0;dbSNP=rs9930886;Disease=Pseudoxanthoma elasticum, autosomal dominant|	97	44	0.29
chr16	16291983	16291983	A	G	hom	exonic	ABCC6		synonymous SNV	ABCC6:NM_001171:exon10:c.T1233C:p.N411N	rs9930886	Info=CLASS=DM;MUT=ALT;ID=CM014481;Ref=A;Alt=C;Start=16291983;End=16291983;HET=.;MAF=.;dbSNP=rs9930886;Disease=Pseudoxanthoma elasticum, autosomal dominant|	Info=CLASS=DM;MUT=ALT;ID=CM014481;Ref=A;Alt=C;Start=16291983;End=16291983;HET=0;MAF=0;dbSNP=rs9930886;Disease=Pseudoxanthoma elasticum, autosomal dominant|	97	44	0.29
chr16	2161095	2161097	GCC	GCA	unknown	exonic	PKD1		nonframeshift substitution	PKD1:NM_000296:exon15:c.4071_4073TGC,PKD1:NM_001009944:exon15:c.4071_4073TGC		Info=CLASS=DM;MUT=ALT;ID=CD076860;Ref=CA;Alt=C;Start=2161097;End=2161098;HET=.;MAF=.;dbSNP=.;Disease=Polycystic kidney disease 1|	Info=CLASS=DM;MUT=ALT;ID=CD010644;Ref=GC;Alt=G;Start=2161087;End=2161088;HET=0;MAF=0;dbSNP=0;Disease=Polycystic kidney disease 1||Info=CLASS=DM;MUT=ALT;ID=CD076860;Ref=CA;Alt=C;Start=2161097;End=2161098;HET=0;MAF=0;dbSNP=0;Disease=Polycystic kidney disease 1|	37	0	0
chr16	2161097	2161097	C	0	unknown	exonic	PKD1		frameshift deletion	PKD1:NM_000296:exon15:c.4071delG:p.L1357fs,PKD1:NM_001009944:exon15:c.4071delG:p.L1357fs		Info=CLASS=DM;MUT=ALT;ID=CD076860;Ref=CA;Alt=C;Start=2161097;End=2161098;HET=.;MAF=.;dbSNP=.;Disease=Polycystic kidney disease 1|	Info=CLASS=DM;MUT=ALT;ID=CD076860;Ref=CA;Alt=C;Start=2161097;End=2161098;HET=0;MAF=0;dbSNP=0;Disease=Polycystic kidney disease 1|	34	1	0
chr16	2161097	2161097	C	A	het	exonic	PKD1		synonymous SNV	PKD1:NM_000296:exon15:c.G4071T:p.L1357L,PKD1:NM_001009944:exon15:c.G4071T:p.L1357L	rs145737766	Info=CLASS=DM;MUT=ALT;ID=CD076860;Ref=CA;Alt=C;Start=2161097;End=2161098;HET=.;MAF=.;dbSNP=.;Disease=Polycystic kidney disease 1|	Info=CLASS=DM;MUT=ALT;ID=CD076860;Ref=CA;Alt=C;Start=2161097;End=2161098;HET=0;MAF=0;dbSNP=0;Disease=Polycystic kidney disease 1|	34	1	0.01
chr16	2164324	2164324	C	T	het	exonic	PKD1		synonymous SNV	PKD1:NM_000296:exon11:c.G2700A:p.P900P,PKD1:NM_001009944:exon11:c.G2700A:p.P900P	rs35667726	Info=CLASS=DM;MUT=ALT;ID=CI1210755;Ref=C;Alt=CG;Start=2164324;End=2164324;HET=.;MAF=.;dbSNP=.;Disease=Polycystic kidney disease 1|	Info=CLASS=DM;MUT=ALT;ID=CI1210755;Ref=C;Alt=CG;Start=2164324;End=2164324;HET=0;MAF=0;dbSNP=0;Disease=Polycystic kidney disease 1|	67	1	0.03
chr16	2166615	2166615	A	C	het	exonic	PKD1		nonsynonymous SNV	PKD1:NM_000296:exon8:c.1637T>G:p.V546G,PKD1:NM_001009944:exon8:c.1637T>G:p.V546G		Info=CLASS=DM;MUT=ALT;ID=CD075501;Ref=CCCA;Alt=C;Start=2166612;End=2166615;HET=.;MAF=.;dbSNP=.;Disease=Polycystic kidney disease 1|	Info=CLASS=DM;MUT=ALT;ID=CD075501;Ref=CCCA;Alt=C;Start=2166612;End=2166615;HET=0;MAF=0;dbSNP=0;Disease=Polycystic kidney disease 1|	27	0	0
chr16	2350115	2350115	G	T	het	exonic	ABCA3		nonsynonymous SNV	ABCA3:NM_001089:exon13:c.C1502A:p.A501E	rs141621969	Info=CLASS=DM;MUT=ALT;ID=CM086757;Ref=G;Alt=T;Start=2350115;End=2350115;HET=0.01;MAF=0.0034/17;dbSNP=rs141621969;Disease=Pulmonary hypertension|	Info=CLASS=DM;MUT=ALT;ID=CM086757;Ref=G;Alt=T;Start=2350115;End=2350115;HET=0.01;MAF=0.002/5;dbSNP=rs141621969;Disease=Pulmonary hypertension|	58	3	0.0023
chr16	2350115	2350115	G	T	hom	exonic	ABCA3		nonsynonymous SNV	ABCA3:NM_001089:exon13:c.C1502A:p.A501E	rs141621969	Info=CLASS=DM;MUT=ALT;ID=CM086757;Ref=G;Alt=T;Start=2350115;End=2350115;HET=0.01;MAF=0.0034/17;dbSNP=rs141621969;Disease=Pulmonary hypertension|	Info=CLASS=DM;MUT=ALT;ID=CM086757;Ref=G;Alt=T;Start=2350115;End=2350115;HET=0.01;MAF=0.002/5;dbSNP=rs141621969;Disease=Pulmonary hypertension|	58	3	0.0023
chr16	31501735	31501735	0	A	unknown	exonic	SLC5A2		frameshift insertion	SLC5A2:NM_003041:exon14:c.1898_1899insA:p.A633fs		Info=CLASS=DM;MUT=ALT;ID=CI127516;Ref=G;Alt=GGAGGCA;Start=31501730;End=31501730;HET=.;MAF=.;dbSNP=.;Disease=Renal glucosuria|	Info=CLASS=DM;MUT=ALT;ID=CI127516;Ref=G;Alt=GGAGGCA;Start=31501730;End=31501730;HET=0;MAF=0;dbSNP=0;Disease=Renal glucosuria|	32	0	0
chr16	3293257	3293257	C	A	het	exonic	MEFV		nonsynonymous SNV	MEFV:NM_000243:exon10:c.G2230T:p.A744S	rs61732874	Info=CLASS=DM;MUT=ALT;ID=CM981246;Ref=C;Alt=A;Start=3293257;End=3293257;HET=.;MAF=0.0018/9;dbSNP=rs61732874;Disease=Mediterranean fever, familial||Info=CLASS=DM;MUT=ALT;ID=CM981246;Ref=C;Alt=A;Start=3293257;End=3293257;HET=.;MAF=0.0018/9;dbSNP=rs61732874;Disease=Mediterranean fever, familial|Info=CLASS=DM;MUT=ALT;ID=CM981246;Ref=C;Alt=A;Start=3293257;End=3293257;HET=.;MAF=0.0018/9;dbSNP=rs6173287…	Info=CLASS=DM;MUT=ALT;ID=CM981246;Ref=C;Alt=A;Start=3293257;End=3293257;HET=0.01;MAF=0.001/3;dbSNP=rs61732874;Disease=Mediterranean fever, familial||Info=CLASS=DM;MUT=ALT;ID=CM981246;Ref=C;Alt=A;Start=3293257;End=3293257;HET=0.01;MAF=0.001/3;dbSNP=rs61732874;Disease=Mediterranean fever, familial	38	1	0.0014
chr16	3293257	3293257	C	A	hom	exonic	MEFV		nonsynonymous SNV	MEFV:NM_000243:exon10:c.G2230T:p.A744S	rs61732874	Info=CLASS=DM;MUT=ALT;ID=CM981246;Ref=C;Alt=A;Start=3293257;End=3293257;HET=.;MAF=0.0018/9;dbSNP=rs61732874;Disease=Mediterranean fever, familial||Info=CLASS=DM;MUT=ALT;ID=CM981246;Ref=C;Alt=A;Start=3293257;End=3293257;HET=.;MAF=0.0018/9;dbSNP=rs61732874;Disease=Mediterranean fever, familial|Info=CLASS=DM;MUT=ALT;ID=CM981246;Ref=C;Alt=A;Start=3293257;End=3293257;HET=.;MAF=0.0018/9;dbSNP=rs6173287…	Info=CLASS=DM;MUT=ALT;ID=CM981246;Ref=C;Alt=A;Start=3293257;End=3293257;HET=0.01;MAF=0.001/3;dbSNP=rs61732874;Disease=Mediterranean fever, familial||Info=CLASS=DM;MUT=ALT;ID=CM981246;Ref=C;Alt=A;Start=3293257;End=3293257;HET=0.01;MAF=0.001/3;dbSNP=rs61732874;Disease=Mediterranean fever, familial	38	1	0.0014
chr16	3299586	3299586	G	A	het	exonic	MEFV		nonsynonymous SNV	MEFV:NM_001198536:exon2:c.C472T:p.P158S,MEFV:NM_000243:exon3:c.C1105T:p.P369S	rs11466023	Info=CLASS=DM;MUT=ALT;ID=CM990837;Ref=G;Alt=A;Start=3299586;End=3299586;HET=.;MAF=0.0202/101;dbSNP=rs11466023;Disease=Mediterranean fever, familial||Info=CLASS=DM;MUT=ALT;ID=CM990837;Ref=G;Alt=A;Start=3299586;End=3299586;HET=.;MAF=0.0202/101;dbSNP=rs11466023;Disease=Mediterranean fever, familial|Info=CLASS=DM;MUT=ALT;ID=CM990837;Ref=G;Alt=A;Start=3299586;End=3299586;HET=.;MAF=0.0202/101;dbSNP=rs1…	Info=CLASS=DM;MUT=ALT;ID=CM990837;Ref=G;Alt=A;Start=3299586;End=3299586;HET=0.02;MAF=0.021/46;dbSNP=rs11466023;Disease=Mediterranean fever, familial||Info=CLASS=DM;MUT=ALT;ID=CM990837;Ref=G;Alt=A;Start=3299586;End=3299586;HET=0.02;MAF=0.021/46;dbSNP=rs11466023;Disease=Mediterranean fever, familial|Info=CLASS=DM;MUT=ALT;ID=CM990837;Ref=G;Alt=A;Start=3299586;End=3299586;HET=0.02;MAF=0.021/46;dbSNP=…	28	2	0.02
chr16	3299586	3299586	G	A	hom	exonic	MEFV		nonsynonymous SNV	MEFV:NM_001198536:exon2:c.C472T:p.P158S,MEFV:NM_000243:exon3:c.C1105T:p.P369S	rs11466023	Info=CLASS=DM;MUT=ALT;ID=CM990837;Ref=G;Alt=A;Start=3299586;End=3299586;HET=.;MAF=0.0202/101;dbSNP=rs11466023;Disease=Mediterranean fever, familial||Info=CLASS=DM;MUT=ALT;ID=CM990837;Ref=G;Alt=A;Start=3299586;End=3299586;HET=.;MAF=0.0202/101;dbSNP=rs11466023;Disease=Mediterranean fever, familial|Info=CLASS=DM;MUT=ALT;ID=CM990837;Ref=G;Alt=A;Start=3299586;End=3299586;HET=.;MAF=0.0202/101;dbSNP=rs1…	Info=CLASS=DM;MUT=ALT;ID=CM990837;Ref=G;Alt=A;Start=3299586;End=3299586;HET=0.02;MAF=0.021/46;dbSNP=rs11466023;Disease=Mediterranean fever, familial||Info=CLASS=DM;MUT=ALT;ID=CM990837;Ref=G;Alt=A;Start=3299586;End=3299586;HET=0.02;MAF=0.021/46;dbSNP=rs11466023;Disease=Mediterranean fever, familial|Info=CLASS=DM;MUT=ALT;ID=CM990837;Ref=G;Alt=A;Start=3299586;End=3299586;HET=0.02;MAF=0.021/46;dbSNP=…	28	2	0.02
chr16	3304625	3304626	TC	TG	het	exonic	MEFV		nonframeshift substitution	MEFV:NM_000243:exon2:c.442_443CA		Info=CLASS=DM;MUT=ALT;ID=CM015882;Ref=T;Alt=A;Start=3304625;End=3304625;HET=.;MAF=.;dbSNP=rs104895076;Disease=Mediterranean fever, familial||Info=CLASS=DM;MUT=ALT;ID=CM015882;Ref=T;Alt=A;Start=3304625;End=3304625;HET=.;MAF=.;dbSNP=rs104895076;Disease=Mediterranean fever, familial|Info=CLASS=DP;MUT=ALT;ID=CM981240;Ref=C;Alt=G;Start=3304626;End=3304626;HET=0.22;MAF=0.1264/633;dbSNP=rs3743930;Diseas…
MARENOSTRIN"	between D16S80 and D16S283	1	AO=35,23;DP=106;FAO=36,31;FDP=106;FR=.;FRO=39;FSAF=19,28;FSAR=17,3;FSRF=18;FSRR=21;FWDB=0.0520608,0.0585491;HRUN=1,1;LEN=1,1;MLLD=45.3521,51.5553;RBI=0.240251,0.102634;REFB=0.0814553,0.0696009;REVB=0.234542,0.0842958;RO=44;SAF=25,21;SAR=10,2;SRF=18;SRR=26;SSEN=0;SSEP=0;STB=0.5344;SXB=0.329661;TYPE=del,snp;VARB=0.0982073,0;OID=.,.;OPOS=3304626,3304626;OREF=C,C;OALT=-,G;OMAPALT=T,TG	GT:AO:DP:FAO:FDP:FRO:FSAF:FSAR:FSRF:FSRR:GQ:RO:SAF:SAR:SRF:SRR
chr16	56548501	56548501	C	T	het	exonic	BBS2		nonsynonymous SNV	BBS2:NM_031885:exon2:c.G209A:p.S70N	rs4784677	Info=CLASS=DM;MUT=REF;ID=CM012900;Ref=C;Alt=T;Start=56548501;End=56548501;HET=0.01;MAF=0.0036/18;dbSNP=rs4784677;Disease=Bardet-Biedl syndrome||Info=CLASS=DM;MUT=REF;ID=CM012900;Ref=C;Alt=T;Start=56548501;End=56548501;HET=0.01;MAF=0.0036/18;dbSNP=rs4784677;Disease=Bardet-Biedl syndrome	Info=CLASS=DM;MUT=REF;ID=CM012900;Ref=C;Alt=T;Start=56548501;End=56548501;HET=0.01;MAF=0.004/9;dbSNP=rs4784677;Disease=Bardet-Biedl syndrome||Info=CLASS=DM;MUT=REF;ID=CM012900;Ref=C;Alt=T;Start=56548501;End=56548501;HET=0.01;MAF=0.004/9;dbSNP=rs4784677;Disease=Bardet-Biedl syndrome	503	8	1
chr16	56548501	56548501	C	T	hom	exonic	BBS2		nonsynonymous SNV	BBS2:NM_031885:exon2:c.G209A:p.S70N	rs4784677	Info=CLASS=DM;MUT=REF;ID=CM012900;Ref=C;Alt=T;Start=56548501;End=56548501;HET=0.01;MAF=0.0036/18;dbSNP=rs4784677;Disease=Bardet-Biedl syndrome||Info=CLASS=DM;MUT=REF;ID=CM012900;Ref=C;Alt=T;Start=56548501;End=56548501;HET=0.01;MAF=0.0036/18;dbSNP=rs4784677;Disease=Bardet-Biedl syndrome	Info=CLASS=DM;MUT=REF;ID=CM012900;Ref=C;Alt=T;Start=56548501;End=56548501;HET=0.01;MAF=0.004/9;dbSNP=rs4784677;Disease=Bardet-Biedl syndrome||Info=CLASS=DM;MUT=REF;ID=CM012900;Ref=C;Alt=T;Start=56548501;End=56548501;HET=0.01;MAF=0.004/9;dbSNP=rs4784677;Disease=Bardet-Biedl syndrome	503	8	1
chr16	56936319	56936319	0	G	unknown	exonic	SLC12A3		frameshift insertion	SLC12A3:NM_000339:exon24:c.2782_2783insG:p.R928fs,SLC12A3:NM_001126107:exon24:c.2779_2780insG:p.R927fs,SLC12A3:NM_001126108:exon24:c.2755_2756insG:p.R919fs		Info=CLASS=DM;MUT=ALT;ID=CM981836;Ref=C;Alt=T;Start=56936319;End=56936319;HET=0.10;MAF=0.0523/262;dbSNP=rs12708965;Disease=Gitelman syndrome||Info=CLASS=DM;MUT=ALT;ID=CM981836;Ref=C;Alt=T;Start=56936319;End=56936319;HET=0.10;MAF=0.0523/262;dbSNP=rs12708965;Disease=Gitelman syndrome|Info=CLASS=DM;MUT=ALT;ID=CM981836;Ref=C;Alt=T;Start=56936319;End=56936319;HET=0.10;MAF=0.0523/262;dbSNP=rs12708965;D…	Info=CLASS=DM;MUT=ALT;ID=CM981836;Ref=C;Alt=T;Start=56936319;End=56936319;HET=0.07;MAF=0.037/81;dbSNP=rs12708965;Disease=Gitelman syndrome||Info=CLASS=DM;MUT=ALT;ID=CM981836;Ref=C;Alt=T;Start=56936319;End=56936319;HET=0.07;MAF=0.037/81;dbSNP=rs12708965;Disease=Gitelman syndrome	63	7	0
chr16	56936319	56936319	C	G	unknown	exonic	SLC12A3		nonsynonymous SNV	SLC12A3:NM_000339:exon24:c.C2782G:p.R928G,SLC12A3:NM_001126107:exon24:c.C2779G:p.R927G,SLC12A3:NM_001126108:exon24:c.C2755G:p.R919G		Info=CLASS=DM;MUT=ALT;ID=CM981836;Ref=C;Alt=T;Start=56936319;End=56936319;HET=0.10;MAF=0.0523/262;dbSNP=rs12708965;Disease=Gitelman syndrome||Info=CLASS=DM;MUT=ALT;ID=CM981836;Ref=C;Alt=T;Start=56936319;End=56936319;HET=0.10;MAF=0.0523/262;dbSNP=rs12708965;Disease=Gitelman syndrome|Info=CLASS=DM;MUT=ALT;ID=CM981836;Ref=C;Alt=T;Start=56936319;End=56936319;HET=0.10;MAF=0.0523/262;dbSNP=rs12708965;D…	Info=CLASS=DM;MUT=ALT;ID=CM981836;Ref=C;Alt=T;Start=56936319;End=56936319;HET=0.07;MAF=0.037/81;dbSNP=rs12708965;Disease=Gitelman syndrome||Info=CLASS=DM;MUT=ALT;ID=CM981836;Ref=C;Alt=T;Start=56936319;End=56936319;HET=0.07;MAF=0.037/81;dbSNP=rs12708965;Disease=Gitelman syndrome	63	7	0
chr16	56936319	56936319	C	T	het	exonic	SLC12A3		nonsynonymous SNV	SLC12A3:NM_000339:exon24:c.2782C>T:p.R928C,SLC12A3:NM_001126107:exon24:c.2779C>T:p.R927C,SLC12A3:NM_001126108:exon24:c.2755C>T:p.R919C	rs12708965	Info=CLASS=DM;MUT=ALT;ID=CM981836;Ref=C;Alt=T;Start=56936319;End=56936319;HET=0.10;MAF=0.0523/262;dbSNP=rs12708965;Disease=Gitelman syndrome||Info=CLASS=DM;MUT=ALT;ID=CM981836;Ref=C;Alt=T;Start=56936319;End=56936319;HET=0.10;MAF=0.0523/262;dbSNP=rs12708965;Disease=Gitelman syndrome|Info=CLASS=DM;MUT=ALT;ID=CM981836;Ref=C;Alt=T;Start=56936319;End=56936319;HET=0.10;MAF=0.0523/262;dbSNP=rs12708965;D…	Info=CLASS=DM;MUT=ALT;ID=CM981836;Ref=C;Alt=T;Start=56936319;End=56936319;HET=0.07;MAF=0.037/81;dbSNP=rs12708965;Disease=Gitelman syndrome||Info=CLASS=DM;MUT=ALT;ID=CM981836;Ref=C;Alt=T;Start=56936319;End=56936319;HET=0.07;MAF=0.037/81;dbSNP=rs12708965;Disease=Gitelman syndrome	63	7	0.0523163
chr16	56936319	56936319	C	T	hom	exonic	SLC12A3		nonsynonymous SNV	SLC12A3:NM_000339:exon24:c.C2782T:p.R928C,SLC12A3:NM_001126107:exon24:c.C2779T:p.R927C,SLC12A3:NM_001126108:exon24:c.C2755T:p.R919C	rs12708965	Info=CLASS=DM;MUT=ALT;ID=CM981836;Ref=C;Alt=T;Start=56936319;End=56936319;HET=0.10;MAF=0.0523/262;dbSNP=rs12708965;Disease=Gitelman syndrome||Info=CLASS=DM;MUT=ALT;ID=CM981836;Ref=C;Alt=T;Start=56936319;End=56936319;HET=0.10;MAF=0.0523/262;dbSNP=rs12708965;Disease=Gitelman syndrome|Info=CLASS=DM;MUT=ALT;ID=CM981836;Ref=C;Alt=T;Start=56936319;End=56936319;HET=0.10;MAF=0.0523/262;dbSNP=rs12708965;D…	Info=CLASS=DM;MUT=ALT;ID=CM981836;Ref=C;Alt=T;Start=56936319;End=56936319;HET=0.07;MAF=0.037/81;dbSNP=rs12708965;Disease=Gitelman syndrome||Info=CLASS=DM;MUT=ALT;ID=CM981836;Ref=C;Alt=T;Start=56936319;End=56936319;HET=0.07;MAF=0.037/81;dbSNP=rs12708965;Disease=Gitelman syndrome	63	7	0.04
chr16	88709869	88709870	CG	TG	unknown	exonic	CYBA		nonframeshift substitution	CYBA:NM_000101:exon6:c.479_480CA		Info=CLASS=DM;MUT=ALT;ID=CD101788;Ref=TCGGCCGGGGGCCG;Alt=T;Start=88709864;End=88709877;HET=.;MAF=.;dbSNP=.;Disease=Chronic granulomatous disease|	Info=CLASS=DM;MUT=ALT;ID=CD101788;Ref=TCGGCCGGGGGCCG;Alt=T;Start=88709864;End=88709877;HET=0;MAF=0;dbSNP=0;Disease=Chronic granulomatous disease|	56	1	0
chr16	88709870	88709870	G	0	het	exonic	CYBA		frameshift deletion	CYBA:NM_000101:exon6:c.479delC:p.P160fs		Info=CLASS=DM;MUT=ALT;ID=CD101788;Ref=TCGGCCGGGGGCCG;Alt=T;Start=88709864;End=88709877;HET=.;MAF=.;dbSNP=.;Disease=Chronic granulomatous disease|	Info=CLASS=DM;MUT=ALT;ID=CD101788;Ref=TCGGCCGGGGGCCG;Alt=T;Start=88709864;End=88709877;HET=0;MAF=0;dbSNP=0;Disease=Chronic granulomatous disease|	56	0	0
chr16	88709870	88709870	G	0	unknown	exonic	CYBA		frameshift deletion	CYBA:NM_000101:exon6:c.479delC:p.P160fs		Info=CLASS=DM;MUT=ALT;ID=CD101788;Ref=TCGGCCGGGGGCCG;Alt=T;Start=88709864;End=88709877;HET=.;MAF=.;dbSNP=.;Disease=Chronic granulomatous disease|	Info=CLASS=DM;MUT=ALT;ID=CD101788;Ref=TCGGCCGGGGGCCG;Alt=T;Start=88709864;End=88709877;HET=0;MAF=0;dbSNP=0;Disease=Chronic granulomatous disease|	56	0	0
chr17	29508775	29508775	G	A	het	exonic	NF1		synonymous SNV	NF1:NM_000267:exon7:c.702G>A:p.L234L,NF1:NM_001042492:exon7:c.702G>A:p.L234L,NF1:NM_001128147:exon7:c.702G>A:p.L234L	rs1801052	Info=CLASS=DM;MUT=ALT;ID=CD000951;Ref=GTA;Alt=G;Start=29508775;End=29508777;HET=.;MAF=.;dbSNP=.;Disease=Neurofibromatosis 1||Info=CLASS=DM;MUT=ALT;ID=CD148107;Ref=CTG;Alt=C;Start=29508773;End=29508775;HET=.;MAF=.;dbSNP=.;Disease=Neurofibromatosis 1|	Info=CLASS=DM;MUT=ALT;ID=CD000951;Ref=GTA;Alt=G;Start=29508775;End=29508777;HET=0;MAF=0;dbSNP=0;Disease=Neurofibromatosis 1|	462	163	0.511781
chr17	29508775	29508775	G	A	hom	exonic	NF1		synonymous SNV	NF1:NM_000267:exon7:c.G702A:p.L234L,NF1:NM_001042492:exon7:c.G702A:p.L234L,NF1:NM_001128147:exon7:c.G702A:p.L234L	rs1801052	Info=CLASS=DM;MUT=ALT;ID=CD000951;Ref=GTA;Alt=G;Start=29508775;End=29508777;HET=.;MAF=.;dbSNP=.;Disease=Neurofibromatosis 1|	Info=CLASS=DM;MUT=ALT;ID=CD000951;Ref=GTA;Alt=G;Start=29508775;End=29508777;HET=0;MAF=0;dbSNP=0;Disease=Neurofibromatosis 1|	462	163	0.55
chr17	29553485	29553485	G	A	het	exonic	NF1		synonymous SNV	NF1:NM_000267:exon18:c.2034G>A:p.P678P,NF1:NM_001042492:exon18:c.2034G>A:p.P678P	rs2285892	Info=CLASS=DM;MUT=ALT;ID=CX147197;Ref=CCC;Alt=CA;Start=29553482;End=29553484;HET=.;MAF=.;dbSNP=.;Disease=Neurofibromatosis 1|	Info=CLASS=DM;MUT=ALT;ID=CD000963;Ref=AC;Alt=A;Start=29553477;End=29553478;HET=0;MAF=0;dbSNP=0;Disease=Neurofibromatosis 1||Info=CLASS=DM;MUT=ALT;ID=CI951961;Ref=A;Alt=AC;Start=29553477;End=29553477;HET=0;MAF=0;dbSNP=0;Disease=Neurofibromatosis 1|Info=CLASS=DM;MUT=ALT;ID=CD000963;Ref=AC;Alt=A;Start=29553477;End=29553478;HET=0;MAF=0;dbSNP=0;Disease=Neurofibromatosis 1||Info=CLASS=DM;MUT=ALT;ID=CI9…	203	25	0.496805
chr17	3397702	3397702	C	T	het	exonic	ASPA		synonymous SNV	ASPA:NM_000049:exon5:c.693C>T:p.Y231Y,ASPA:NM_001128085:exon6:c.693C>T:p.Y231Y	rs12948217	Info=CLASS=DM;MUT=ALT;ID=CM940123;Ref=C;Alt=A;Start=3397702;End=3397702;HET=.;MAF=.;dbSNP=rs12948217;Disease=Canavan disease||Info=CLASS=DM;MUT=ALT;ID=CM994594;Ref=A;Alt=G;Start=3397701;End=3397701;HET=.;MAF=.;dbSNP=rs104894550;Disease=Canavan disease||Info=CLASS=DM;MUT=ALT;ID=CM994594;Ref=A;Alt=G;Start=3397701;End=3397701;HET=.;MAF=.;dbSNP=rs104894550;Disease=Canavan disease|Info=CLASS=DM;MUT=AL…	Info=CLASS=DM;MUT=ALT;ID=CM940123;Ref=C;Alt=A;Start=3397702;End=3397702;HET=0;MAF=0;dbSNP=rs12948217;Disease=Canavan disease||Info=CLASS=DM;MUT=ALT;ID=CM994594;Ref=A;Alt=G;Start=3397701;End=3397701;HET=0;MAF=0;dbSNP=rs104894550;Disease=Canavan disease||Info=CLASS=DM;MUT=ALT;ID=CM994594;Ref=A;Alt=G;Start=3397701;End=3397701;HET=0;MAF=0;dbSNP=rs104894550;Disease=Canavan disease|Info=CLASS=DM;MUT=AL…	146	27	0.203674
chr17	3397702	3397702	C	T	hom	exonic	ASPA		synonymous SNV	ASPA:NM_000049:exon5:c.C693T:p.Y231Y,ASPA:NM_001128085:exon6:c.C693T:p.Y231Y	rs12948217	Info=CLASS=DM;MUT=ALT;ID=CM940123;Ref=C;Alt=A;Start=3397702;End=3397702;HET=.;MAF=.;dbSNP=rs12948217;Disease=Canavan disease|	Info=CLASS=DM;MUT=ALT;ID=CM940123;Ref=C;Alt=A;Start=3397702;End=3397702;HET=0;MAF=0;dbSNP=rs12948217;Disease=Canavan disease|	146	27	0.21
chr17	39742718	39742718	A	G	het	exonic	KRT14		synonymous SNV	KRT14:NM_000526:exon1:c.369T>C:p.N123N	rs3826549	Info=CLASS=DM;MUT=ALT;ID=CM044651;Ref=A;Alt=T;Start=39742718;End=39742718;HET=.;MAF=.;dbSNP=rs3826549;Disease=Epidermolysis bullosa, Dowling-Meara|	Info=CLASS=DM;MUT=ALT;ID=CM044651;Ref=A;Alt=T;Start=39742718;End=39742718;HET=0;MAF=0;dbSNP=rs3826549;Disease=Epidermolysis bullosa, Dowling-Meara||Info=CLASS=DM;MUT=ALT;ID=CM910248;Ref=G;Alt=A;Start=39742714;End=39742714;HET=0;MAF=0;dbSNP=rs60399023;Disease=Epidermolysis bullosa, Dowling-Meara||Info=CLASS=DM;MUT=ALT;ID=CM044652;Ref=G;Alt=C;Start=39742714;End=39742714;HET=0;MAF=0;dbSNP=0;Disease=…	231	82	0.680511
chr17	39742718	39742718	A	G	hom	exonic	KRT14		synonymous SNV	KRT14:NM_000526:exon1:c.T369C:p.N123N	rs3826549	Info=CLASS=DM;MUT=ALT;ID=CM044651;Ref=A;Alt=T;Start=39742718;End=39742718;HET=.;MAF=.;dbSNP=rs3826549;Disease=Epidermolysis bullosa, Dowling-Meara|	Info=CLASS=DM;MUT=ALT;ID=CM044651;Ref=A;Alt=T;Start=39742718;End=39742718;HET=0;MAF=0;dbSNP=rs3826549;Disease=Epidermolysis bullosa, Dowling-Meara|	231	82	0.67
chr17	40689455	40689455	T	C	het	exonic	NAGLU		synonymous SNV	NAGLU:NM_000263:exon2:c.T423C:p.S141S	rs659497	Info=CLASS=DM;MUT=ALT;ID=CD991808;Ref=TTTC;Alt=T;Start=40689455;End=40689458;HET=.;MAF=.;dbSNP=.;Disease=Sanfilippo syndrome B|	Info=CLASS=DM;MUT=ALT;ID=CD991808;Ref=TTTC;Alt=T;Start=40689455;End=40689458;HET=0;MAF=0;dbSNP=0;Disease=Sanfilippo syndrome B|	529	433	1
chr17	40689455	40689455	T	C	hom	exonic	NAGLU		synonymous SNV	NAGLU:NM_000263:exon2:c.T423C:p.S141S	rs659497	Info=CLASS=DM;MUT=ALT;ID=CD991808;Ref=TTTC;Alt=T;Start=40689455;End=40689458;HET=.;MAF=.;dbSNP=.;Disease=Sanfilippo syndrome B|	Info=CLASS=DM;MUT=ALT;ID=CD991808;Ref=TTTC;Alt=T;Start=40689455;End=40689458;HET=0;MAF=0;dbSNP=0;Disease=Sanfilippo syndrome B|	529	433	1
chr17	42427630	42427630	T	C	het	exonic	GRN		synonymous SNV	GRN:NM_002087:exon5:c.T384C:p.D128D	rs25646	Info=CLASS=DM;MUT=ALT;ID=CD063534;Ref=TAGTC;Alt=T;Start=42427630;End=42427634;HET=.;MAF=.;dbSNP=rs63749801;Disease=Frontotemporal dementia||Info=CLASS=DM;MUT=ALT;ID=CD063534;Ref=TAGTC;Alt=T;Start=42427630;End=42427634;HET=.;MAF=.;dbSNP=rs63749801;Disease=Frontotemporal dementia	Info=CLASS=DM;MUT=ALT;ID=CD063534;Ref=TAGTC;Alt=T;Start=42427630;End=42427634;HET=0;MAF=0;dbSNP=rs63749801;Disease=Frontotemporal dementia||Info=CLASS=DM;MUT=ALT;ID=CD063534;Ref=TAGTC;Alt=T;Start=42427630;End=42427634;HET=0;MAF=0;dbSNP=rs63749801;Disease=Frontotemporal dementia	38	2	0.08
chr17	42427630	42427630	T	C	hom	exonic	GRN		synonymous SNV	GRN:NM_002087:exon5:c.T384C:p.D128D	rs25646	Info=CLASS=DM;MUT=ALT;ID=CD063534;Ref=TAGTC;Alt=T;Start=42427630;End=42427634;HET=.;MAF=.;dbSNP=rs63749801;Disease=Frontotemporal dementia||Info=CLASS=DM;MUT=ALT;ID=CD063534;Ref=TAGTC;Alt=T;Start=42427630;End=42427634;HET=.;MAF=.;dbSNP=rs63749801;Disease=Frontotemporal dementia	Info=CLASS=DM;MUT=ALT;ID=CD063534;Ref=TAGTC;Alt=T;Start=42427630;End=42427634;HET=0;MAF=0;dbSNP=rs63749801;Disease=Frontotemporal dementia||Info=CLASS=DM;MUT=ALT;ID=CD063534;Ref=TAGTC;Alt=T;Start=42427630;End=42427634;HET=0;MAF=0;dbSNP=rs63749801;Disease=Frontotemporal dementia	38	2	0.08
chr17	42428450	42428450	0	C	het	exonic	GRN		frameshift insertion	GRN:NM_002087:exon8:c.754_755insC:p.V252fs		Info=CLASS=DM;MUT=ALT;ID=CD064559;Ref=CTG;Alt=C;Start=42428448;End=42428450;HET=.;MAF=.;dbSNP=rs63751035;Disease=Frontotemporal dementia|	Info=CLASS=DM;MUT=ALT;ID=CD064559;Ref=CTG;Alt=C;Start=42428448;End=42428450;HET=0;MAF=0;dbSNP=rs63751035;Disease=Frontotemporal dementia|	52	0	0
chr17	42428450	42428450	0	C	hom	exonic	GRN		frameshift insertion	GRN:NM_002087:exon8:c.754_755insC:p.V252fs		Info=CLASS=DM;MUT=ALT;ID=CD064559;Ref=CTG;Alt=C;Start=42428448;End=42428450;HET=.;MAF=.;dbSNP=rs63751035;Disease=Frontotemporal dementia|	Info=CLASS=DM;MUT=ALT;ID=CD064559;Ref=CTG;Alt=C;Start=42428448;End=42428450;HET=0;MAF=0;dbSNP=rs63751035;Disease=Frontotemporal dementia|	52	0	0
chr17	42428450	42428450	0	C	unknown	exonic	GRN		frameshift insertion	GRN:NM_002087:exon8:c.754_755insC:p.V252fs		Info=CLASS=DM;MUT=ALT;ID=CD064559;Ref=CTG;Alt=C;Start=42428448;End=42428450;HET=.;MAF=.;dbSNP=rs63751035;Disease=Frontotemporal dementia|	Info=CLASS=DM;MUT=ALT;ID=CD064559;Ref=CTG;Alt=C;Start=42428448;End=42428450;HET=0;MAF=0;dbSNP=rs63751035;Disease=Frontotemporal dementia|	52	0	0
chr17	42428450	42428450	0	CA	het	exonic	GRN		frameshift insertion	GRN:NM_002087:exon8:c.754_755insCA:p.V252fs		Info=CLASS=DM;MUT=ALT;ID=CD064559;Ref=CTG;Alt=C;Start=42428448;End=42428450;HET=.;MAF=.;dbSNP=rs63751035;Disease=Frontotemporal dementia|	Info=CLASS=DM;MUT=ALT;ID=CD064559;Ref=CTG;Alt=C;Start=42428448;End=42428450;HET=0;MAF=0;dbSNP=rs63751035;Disease=Frontotemporal dementia|	52	0	0
chr17	42428450	42428450	0	CA	hom	exonic	GRN		frameshift insertion	GRN:NM_002087:exon8:c.754_755insCA:p.V252fs		Info=CLASS=DM;MUT=ALT;ID=CD064559;Ref=CTG;Alt=C;Start=42428448;End=42428450;HET=.;MAF=.;dbSNP=rs63751035;Disease=Frontotemporal dementia|	Info=CLASS=DM;MUT=ALT;ID=CD064559;Ref=CTG;Alt=C;Start=42428448;End=42428450;HET=0;MAF=0;dbSNP=rs63751035;Disease=Frontotemporal dementia|	52	0	0
chr17	42428450	42428450	0	CA	unknown	exonic	GRN		frameshift insertion	GRN:NM_002087:exon8:c.754_755insCA:p.V252fs		Info=CLASS=DM;MUT=ALT;ID=CD064559;Ref=CTG;Alt=C;Start=42428448;End=42428450;HET=.;MAF=.;dbSNP=rs63751035;Disease=Frontotemporal dementia|	Info=CLASS=DM;MUT=ALT;ID=CD064559;Ref=CTG;Alt=C;Start=42428448;End=42428450;HET=0;MAF=0;dbSNP=rs63751035;Disease=Frontotemporal dementia|	52	0	0
chr17	70118935	70118935	C	T	het	exonic	SOX9		synonymous SNV	SOX9:NM_000346:exon2:c.507C>T:p.H169H	rs2229989	Info=CLASS=DM;MUT=ALT;ID=CM139327;Ref=C;Alt=G;Start=70118935;End=70118935;HET=.;MAF=.;dbSNP=.;Disease=Campomelic dysplasia with small patella syndrome|	Info=CLASS=DM;MUT=ALT;ID=CM139327;Ref=C;Alt=G;Start=70118935;End=70118935;HET=0;MAF=0;dbSNP=0;Disease=Campomelic dysplasia with small patella syndrome||Info=CLASS=DM;MUT=ALT;ID=CM087585;Ref=A;Alt=C;Start=70118934;End=70118934;HET=0;MAF=0;dbSNP=0;Disease=Campomelic dysplasia|	115	11	0.136581
chr17	70118935	70118935	C	T	hom	exonic	SOX9		synonymous SNV	SOX9:NM_000346:exon2:c.C507T:p.H169H	rs2229989	Info=CLASS=DM;MUT=ALT;ID=CM139327;Ref=C;Alt=G;Start=70118935;End=70118935;HET=.;MAF=.;dbSNP=.;Disease=Campomelic dysplasia with small patella syndrome|	Info=CLASS=DM;MUT=ALT;ID=CM139327;Ref=C;Alt=G;Start=70118935;End=70118935;HET=0;MAF=0;dbSNP=0;Disease=Campomelic dysplasia with small patella syndrome|	115	11	0.12
chr17	78082504	78082504	G	A	het	exonic;splicing	GAA;GAA		synonymous SNV	GAA:NM_000152:exon8:c.1203G>A:p.Q401Q,GAA:NM_001079804:exon8:c.1203G>A:p.Q401Q,GAA:NM_001079803:exon9:c.1203G>A:p.Q401Q	rs1800304	Info=CLASS=DM;MUT=ALT;ID=CD110556;Ref=GACGTCCAGTGGA;Alt=G;Start=78082496;End=78082508;HET=.;MAF=.;dbSNP=.;Disease=Glycogen storage disease 2, late-onset|	Info=CLASS=DM;MUT=ALT;ID=CM081621;Ref=A;Alt=G;Start=78082503;End=78082503;HET=0;MAF=0;dbSNP=0;Disease=Glycogen storage disease 2||Info=CLASS=DM;MUT=ALT;ID=CD110556;Ref=GACGTCCAGTGGA;Alt=G;Start=78082496;End=78082508;HET=0;MAF=0;dbSNP=0;Disease=Glycogen storage disease 2, late-onset||Info=CLASS=DM;MUT=ALT;ID=CS1111503;Ref=G;Alt=A;Start=78082495;End=78082495;HET=0;MAF=0;dbSNP=0;Disease=Glycogen sto…	581	105	0.602835
chr17	78083791	78083791	C	T	het	exonic	GAA		synonymous SNV	GAA:NM_000152:exon9:c.1374C>T:p.Y458Y,GAA:NM_001079804:exon9:c.1374C>T:p.Y458Y,GAA:NM_001079803:exon10:c.1374C>T:p.Y458Y	rs1800305	Info=CLASS=DM;MUT=ALT;ID=CD040187;Ref=TACG;Alt=T;Start=78083789;End=78083792;HET=.;MAF=.;dbSNP=.;Disease=Glycogen storage disease 2|	Info=CLASS=DM;MUT=ALT;ID=CD040187;Ref=TACG;Alt=T;Start=78083789;End=78083792;HET=0;MAF=0;dbSNP=0;Disease=Glycogen storage disease 2||Info=CLASS=DM;MUT=ALT;ID=CM1211930;Ref=C;Alt=A;Start=78083787;End=78083787;HET=0;MAF=0;dbSNP=0;Disease=Glycogen storage disease 2||Info=CLASS=DM;MUT=ALT;ID=CM082737;Ref=C;Alt=T;Start=78083787;End=78083787;HET=0;MAF=0;dbSNP=0;Disease=Glycogen storage disease 2|Info=C…	110	16	0.0982428
chr17	78084767	78084769	AGG	AGA	unknown	exonic	GAA		nonframeshift substitution	GAA:NM_000152:exon11:c.1579_1581AGA,GAA:NM_001079804:exon11:c.1579_1581AGA,GAA:NM_001079803:exon12:c.1579_1581AGA		Info=CLASS=DM;MUT=ALT;ID=CD124043;Ref=AGG;Alt=A;Start=78084767;End=78084769;HET=.;MAF=.;dbSNP=.;Disease=Glycogen storage disease 2, infantile-onset|	Info=CLASS=DM;MUT=ALT;ID=CD124043;Ref=AGG;Alt=A;Start=78084767;End=78084769;HET=0;MAF=0;dbSNP=0;Disease=Glycogen storage disease 2, infantile-onset||Info=CLASS=DM;MUT=ALT;ID=CM101753;Ref=T;Alt=A;Start=78084762;End=78084762;HET=0;MAF=0;dbSNP=0;Disease=Glycogen storage disease 2|	256	0	0
chr17	78084769	78084769	G	0	unknown	exonic	GAA		frameshift deletion	GAA:NM_000152:exon11:c.1581delG:p.R527fs,GAA:NM_001079804:exon11:c.1581delG:p.R527fs,GAA:NM_001079803:exon12:c.1581delG:p.R527fs		Info=CLASS=DM;MUT=ALT;ID=CD124043;Ref=AGG;Alt=A;Start=78084767;End=78084769;HET=.;MAF=.;dbSNP=.;Disease=Glycogen storage disease 2, infantile-onset|	Info=CLASS=DM;MUT=ALT;ID=CD124043;Ref=AGG;Alt=A;Start=78084767;End=78084769;HET=0;MAF=0;dbSNP=0;Disease=Glycogen storage disease 2, infantile-onset||Info=CLASS=DM;MUT=ALT;ID=CM101753;Ref=T;Alt=A;Start=78084762;End=78084762;HET=0;MAF=0;dbSNP=0;Disease=Glycogen storage disease 2|	253	38	0
chr17	78184679	78184679	C	T	het	exonic	SGSH		nonsynonymous SNV	SGSH:NM_000199:exon8:c.G1081A:p.V361I	rs9894254	Info=CLASS=DM;MUT=ALT;ID=CD972442;Ref=CG;Alt=C;Start=78184679;End=78184680;HET=.;MAF=.;dbSNP=.;Disease=Sanfilippo syndrome A||Info=CLASS=DM;MUT=ALT;ID=CD972442;Ref=CG;Alt=C;Start=78184679;End=78184680;HET=.;MAF=.;dbSNP=.;Disease=Sanfilippo syndrome A	Info=CLASS=DM;MUT=ALT;ID=CD972442;Ref=CG;Alt=C;Start=78184679;End=78184680;HET=0;MAF=0;dbSNP=0;Disease=Sanfilippo syndrome A||Info=CLASS=DM;MUT=ALT;ID=CD972442;Ref=CG;Alt=C;Start=78184679;End=78184680;HET=0;MAF=0;dbSNP=0;Disease=Sanfilippo syndrome A	66	1	0.07
chr17	78184679	78184679	C	T	hom	exonic	SGSH		nonsynonymous SNV	SGSH:NM_000199:exon8:c.G1081A:p.V361I	rs9894254	Info=CLASS=DM;MUT=ALT;ID=CD972442;Ref=CG;Alt=C;Start=78184679;End=78184680;HET=.;MAF=.;dbSNP=.;Disease=Sanfilippo syndrome A||Info=CLASS=DM;MUT=ALT;ID=CD972442;Ref=CG;Alt=C;Start=78184679;End=78184680;HET=.;MAF=.;dbSNP=.;Disease=Sanfilippo syndrome A	Info=CLASS=DM;MUT=ALT;ID=CD972442;Ref=CG;Alt=C;Start=78184679;End=78184680;HET=0;MAF=0;dbSNP=0;Disease=Sanfilippo syndrome A||Info=CLASS=DM;MUT=ALT;ID=CD972442;Ref=CG;Alt=C;Start=78184679;End=78184680;HET=0;MAF=0;dbSNP=0;Disease=Sanfilippo syndrome A	66	1	0.07
chr18	29104714	29104714	A	G	het	exonic	DSG2		nonsynonymous SNV	DSG2:NM_001943:exon8:c.A877G:p.I293V	rs2230234	Info=CLASS=DM;MUT=ALT;ID=CM1312995;Ref=A;Alt=G;Start=29104714;End=29104714;HET=.;MAF=.;dbSNP=.;Disease=Cardiomyopathy, arrhythmogenic right ventricular|	0	75	6	0.04
chr18	29104714	29104714	A	G	hom	exonic	DSG2		nonsynonymous SNV	DSG2:NM_001943:exon8:c.A877G:p.I293V	rs2230234	Info=CLASS=DM;MUT=ALT;ID=CM1312995;Ref=A;Alt=G;Start=29104714;End=29104714;HET=.;MAF=.;dbSNP=.;Disease=Cardiomyopathy, arrhythmogenic right ventricular|	0	75	6	0.04
chr18	2925359	2925359	C	T	het	exonic;splicing	LPIN2;LPIN2		nonsynonymous SNV	LPIN2:NM_014646:exon14:c.1801G>A:p.E601K	rs61735393	Info=CLASS=DM;MUT=ALT;ID=CM082927;Ref=C;Alt=T;Start=2925359;End=2925359;HET=0.01;MAF=0.0052/26;dbSNP=rs61735393;Disease=Psoriasis|	Info=CLASS=DM;MUT=ALT;ID=CM082927;Ref=C;Alt=T;Start=2925359;End=2925359;HET=0.02;MAF=0.008/17;dbSNP=rs61735393;Disease=Psoriasis|	48	1	0.00519169
chr18	2925359	2925359	C	T	hom	exonic	LPIN2		nonsynonymous SNV	LPIN2:NM_014646:exon14:c.G1801A:p.E601K	rs61735393	Info=CLASS=DM;MUT=ALT;ID=CM082927;Ref=C;Alt=T;Start=2925359;End=2925359;HET=0.01;MAF=0.0052/26;dbSNP=rs61735393;Disease=Psoriasis|	Info=CLASS=DM;MUT=ALT;ID=CM082927;Ref=C;Alt=T;Start=2925359;End=2925359;HET=0.02;MAF=0.008/17;dbSNP=rs61735393;Disease=Psoriasis|	48	1	0.01
chr18	2925359	2925360	CG	TG	unknown	exonic	LPIN2		nonframeshift substitution	LPIN2:NM_014646:exon14:c.1800_1801CA		Info=CLASS=DM;MUT=ALT;ID=CM082927;Ref=C;Alt=T;Start=2925359;End=2925359;HET=0.01;MAF=0.0052/26;dbSNP=rs61735393;Disease=Psoriasis|	Info=CLASS=DM;MUT=ALT;ID=CM082927;Ref=C;Alt=T;Start=2925359;End=2925359;HET=0.02;MAF=0.008/17;dbSNP=rs61735393;Disease=Psoriasis|	49	1	0
chr19	11210912	11210912	C	T	het	exonic	LDLR		synonymous SNV	LDLR:NM_000527:exon2:c.C81T:p.C27C,LDLR:NM_001195798:exon2:c.C81T:p.C27C,LDLR:NM_001195799:exon2:c.C81T:p.C27C,LDLR:NM_001195800:exon2:c.C81T:p.C27C,LDLR:NM_001195802:exon2:c.C81T:p.C27C,LDLR:NM_001195803:exon2:c.C81T:p.C27C	rs2228671	Info=CLASS=DM;MUT=ALT;ID=CM045064;Ref=C;Alt=A;Start=11210912;End=11210912;HET=.;MAF=.;dbSNP=.;Disease=Hypercholesterolaemia|	Info=CLASS=DM;MUT=ALT;ID=CM045064;Ref=C;Alt=A;Start=11210912;End=11210912;HET=0;MAF=0;dbSNP=0;Disease=Hypercholesterolaemia|	123	14	0.06
chr19	11210912	11210912	C	T	hom	exonic	LDLR		synonymous SNV	LDLR:NM_000527:exon2:c.C81T:p.C27C,LDLR:NM_001195798:exon2:c.C81T:p.C27C,LDLR:NM_001195799:exon2:c.C81T:p.C27C,LDLR:NM_001195800:exon2:c.C81T:p.C27C,LDLR:NM_001195802:exon2:c.C81T:p.C27C,LDLR:NM_001195803:exon2:c.C81T:p.C27C	rs2228671	Info=CLASS=DM;MUT=ALT;ID=CM045064;Ref=C;Alt=A;Start=11210912;End=11210912;HET=.;MAF=.;dbSNP=.;Disease=Hypercholesterolaemia|	Info=CLASS=DM;MUT=ALT;ID=CM045064;Ref=C;Alt=A;Start=11210912;End=11210912;HET=0;MAF=0;dbSNP=0;Disease=Hypercholesterolaemia|	123	14	0.06
chr19	11224265	11224265	A	G	het	exonic	LDLR		synonymous SNV	LDLR:NM_001195800:exon8:c.A909G:p.R303R,LDLR:NM_001195799:exon9:c.A1290G:p.R430R,LDLR:NM_001195802:exon9:c.A1050G:p.R350R,LDLR:NM_001195803:exon9:c.A1032G:p.R344R,LDLR:NM_000527:exon10:c.A1413G:p.R471R,LDLR:NM_001195798:exon10:c.A1413G:p.R471R	rs5930	Info=CLASS=DM;MUT=ALT;ID=CD095460;Ref=AGACATCCAGGCCCCC;Alt=A;Start=11224265;End=11224280;HET=.;MAF=.;dbSNP=.;Disease=Hypercholesterolaemia|	Info=CLASS=DM;MUT=ALT;ID=CD095460;Ref=AGACATCCAGGCCCCC;Alt=A;Start=11224265;End=11224280;HET=0;MAF=0;dbSNP=0;Disease=Hypercholesterolaemia|	428	172	0.65
chr19	11224265	11224265	A	G	hom	exonic	LDLR		synonymous SNV	LDLR:NM_001195800:exon8:c.A909G:p.R303R,LDLR:NM_001195799:exon9:c.A1290G:p.R430R,LDLR:NM_001195802:exon9:c.A1050G:p.R350R,LDLR:NM_001195803:exon9:c.A1032G:p.R344R,LDLR:NM_000527:exon10:c.A1413G:p.R471R,LDLR:NM_001195798:exon10:c.A1413G:p.R471R	rs5930	Info=CLASS=DM;MUT=ALT;ID=CD095460;Ref=AGACATCCAGGCCCCC;Alt=A;Start=11224265;End=11224280;HET=.;MAF=.;dbSNP=.;Disease=Hypercholesterolaemia|	Info=CLASS=DM;MUT=ALT;ID=CD095460;Ref=AGACATCCAGGCCCCC;Alt=A;Start=11224265;End=11224280;HET=0;MAF=0;dbSNP=0;Disease=Hypercholesterolaemia|	428	172	0.65
chr19	11226800	11226800	C	T	het	exonic	LDLR		synonymous SNV	LDLR:NM_001195800:exon9:c.C1113T:p.P371P,LDLR:NM_001195799:exon10:c.C1494T:p.P498P,LDLR:NM_001195802:exon10:c.C1254T:p.P418P,LDLR:NM_001195803:exon10:c.C1236T:p.P412P,LDLR:NM_000527:exon11:c.C1617T:p.P539P,LDLR:NM_001195798:exon11:c.C1617T:p.P539P	rs5929	Info=CLASS=DM;MUT=ALT;ID=CD099865;Ref=CG;Alt=C;Start=11226800;End=11226801;HET=.;MAF=.;dbSNP=.;Disease=Hypercholesterolaemia|	Info=CLASS=DM;MUT=ALT;ID=CD099865;Ref=CG;Alt=C;Start=11226800;End=11226801;HET=0;MAF=0;dbSNP=0;Disease=Hypercholesterolaemia|	39	1	0.12
chr19	11226800	11226800	C	T	hom	exonic	LDLR		synonymous SNV	LDLR:NM_001195800:exon9:c.C1113T:p.P371P,LDLR:NM_001195799:exon10:c.C1494T:p.P498P,LDLR:NM_001195802:exon10:c.C1254T:p.P418P,LDLR:NM_001195803:exon10:c.C1236T:p.P412P,LDLR:NM_000527:exon11:c.C1617T:p.P539P,LDLR:NM_001195798:exon11:c.C1617T:p.P539P	rs5929	Info=CLASS=DM;MUT=ALT;ID=CD099865;Ref=CG;Alt=C;Start=11226800;End=11226801;HET=.;MAF=.;dbSNP=.;Disease=Hypercholesterolaemia|	Info=CLASS=DM;MUT=ALT;ID=CD099865;Ref=CG;Alt=C;Start=11226800;End=11226801;HET=0;MAF=0;dbSNP=0;Disease=Hypercholesterolaemia|	39	1	0.12
chr19	11227602	11227602	C	T	het	exonic	LDLR		synonymous SNV	LDLR:NM_001195800:exon10:c.C1269T:p.N423N,LDLR:NM_001195799:exon11:c.C1650T:p.N550N,LDLR:NM_001195802:exon11:c.C1410T:p.N470N,LDLR:NM_001195803:exon11:c.C1392T:p.N464N,LDLR:NM_000527:exon12:c.C1773T:p.N591N,LDLR:NM_001195798:exon12:c.C1773T:p.N591N	rs688	Info=CLASS=DFP;MUT=ALT;ID=CM984053;Ref=C;Alt=T;Start=11227602;End=11227602;HET=0.40;MAF=0.2758/1381;dbSNP=rs688;Disease=Increased plasma LDL cholesterol, association with||Info=CLASS=DFP;MUT=ALT;ID=CM984053;Ref=C;Alt=T;Start=11227602;End=11227602;HET=0.40;MAF=0.2758/1381;dbSNP=rs688;Disease=Increased plasma LDL cholesterol, association with|Info=CLASS=DFP;MUT=ALT;ID=CM984053;Ref=C;Alt=T;Start=112…	Info=CLASS=DFP;MUT=ALT;ID=CM984053;Ref=C;Alt=T;Start=11227602;End=11227602;HET=0.41;MAF=0.280/611;dbSNP=rs688;Disease=Increased plasma LDL cholesterol, association with||Info=CLASS=DFP;MUT=ALT;ID=CM984053;Ref=C;Alt=T;Start=11227602;End=11227602;HET=0.41;MAF=0.280/611;dbSNP=rs688;Disease=Increased plasma LDL cholesterol, association with|Info=CLASS=DFP;MUT=ALT;ID=CM984053;Ref=C;Alt=T;Start=1122760…	360	118	0.28
chr19	11227602	11227602	C	T	hom	exonic	LDLR		synonymous SNV	LDLR:NM_001195800:exon10:c.C1269T:p.N423N,LDLR:NM_001195799:exon11:c.C1650T:p.N550N,LDLR:NM_001195802:exon11:c.C1410T:p.N470N,LDLR:NM_001195803:exon11:c.C1392T:p.N464N,LDLR:NM_000527:exon12:c.C1773T:p.N591N,LDLR:NM_001195798:exon12:c.C1773T:p.N591N	rs688	Info=CLASS=DFP;MUT=ALT;ID=CM984053;Ref=C;Alt=T;Start=11227602;End=11227602;HET=0.40;MAF=0.2758/1381;dbSNP=rs688;Disease=Increased plasma LDL cholesterol, association with||Info=CLASS=DFP;MUT=ALT;ID=CM984053;Ref=C;Alt=T;Start=11227602;End=11227602;HET=0.40;MAF=0.2758/1381;dbSNP=rs688;Disease=Increased plasma LDL cholesterol, association with|Info=CLASS=DFP;MUT=ALT;ID=CM984053;Ref=C;Alt=T;Start=112…	Info=CLASS=DFP;MUT=ALT;ID=CM984053;Ref=C;Alt=T;Start=11227602;End=11227602;HET=0.41;MAF=0.280/611;dbSNP=rs688;Disease=Increased plasma LDL cholesterol, association with||Info=CLASS=DFP;MUT=ALT;ID=CM984053;Ref=C;Alt=T;Start=11227602;End=11227602;HET=0.41;MAF=0.280/611;dbSNP=rs688;Disease=Increased plasma LDL cholesterol, association with|Info=CLASS=DFP;MUT=ALT;ID=CM984053;Ref=C;Alt=T;Start=1122760…	360	118	0.28
chr19	13008607	13008607	G	T	hom	exonic	GCDH		synonymous SNV	GCDH:NM_000159:exon11:c.1173G>T:p.G391G,GCDH:NM_013976:exon11:c.1173G>T:p.G391G	rs1060218	Info=CLASS=DM;MUT=ALT;ID=CI1313439;Ref=G;Alt=GT;Start=13008606;End=13008606;HET=.;MAF=.;dbSNP=.;Disease=Glutaricacidaemia I|	Info=CLASS=DM;MUT=ALT;ID=CM980882;Ref=G;Alt=C;Start=13008603;End=13008603;HET=0;MAF=0;dbSNP=0;Disease=Glutaricacidaemia I||Info=CLASS=DM;MUT=ALT;ID=CM003887;Ref=G;Alt=T;Start=13008603;End=13008603;HET=0;MAF=0;dbSNP=0;Disease=Glutaricacidaemia I|Info=CLASS=DM;MUT=ALT;ID=CM980882;Ref=G;Alt=C;Start=13008603;End=13008603;HET=0;MAF=0;dbSNP=0;Disease=Glutaricacidaemia I||Info=CLASS=DM;MUT=ALT;ID=CM0038…	118	44	0.250399
chr19	36334419	36334419	G	A	het	exonic	NPHS1		synonymous SNV	NPHS1:NM_004646:exon17:c.C2289T:p.V763V	rs437168	Info=CLASS=DM;MUT=ALT;ID=CI024197;Ref=G;Alt=GA;Start=36334419;End=36334419;HET=.;MAF=.;dbSNP=.;Disease=Congenital nephrotic syndrome, Finnish type|	Info=CLASS=DM;MUT=ALT;ID=CI024197;Ref=G;Alt=GA;Start=36334419;End=36334419;HET=0;MAF=0;dbSNP=0;Disease=Congenital nephrotic syndrome, Finnish type|	116	5	0.17
chr19	36334419	36334419	G	A	hom	exonic	NPHS1		synonymous SNV	NPHS1:NM_004646:exon17:c.C2289T:p.V763V	rs437168	Info=CLASS=DM;MUT=ALT;ID=CI024197;Ref=G;Alt=GA;Start=36334419;End=36334419;HET=.;MAF=.;dbSNP=.;Disease=Congenital nephrotic syndrome, Finnish type|	Info=CLASS=DM;MUT=ALT;ID=CI024197;Ref=G;Alt=GA;Start=36334419;End=36334419;HET=0;MAF=0;dbSNP=0;Disease=Congenital nephrotic syndrome, Finnish type|	116	5	0.17
chr19	36340187	36340187	G	C	het	exonic	NPHS1		nonsynonymous SNV	NPHS1:NM_004646:exon7:c.C791G:p.P264R	rs34982899	Info=CLASS=DM;MUT=ALT;ID=CM020471;Ref=G;Alt=C;Start=36340187;End=36340187;HET=0.02;MAF=0.0108/54;dbSNP=rs34982899;Disease=Congenital nephrotic syndrome, Finnish type||Info=CLASS=DM;MUT=ALT;ID=CM020471;Ref=G;Alt=C;Start=36340187;End=36340187;HET=0.02;MAF=0.0108/54;dbSNP=rs34982899;Disease=Congenital nephrotic syndrome, Finnish type|Info=CLASS=DM;MUT=ALT;ID=CM020471;Ref=G;Alt=C;Start=36340187;End=3…	Info=CLASS=DM;MUT=ALT;ID=CM020471;Ref=G;Alt=C;Start=36340187;End=36340187;HET=0.03;MAF=0.011/25;dbSNP=rs34982899;Disease=Congenital nephrotic syndrome, Finnish type||Info=CLASS=DM;MUT=ALT;ID=CM020471;Ref=G;Alt=C;Start=36340187;End=36340187;HET=0.03;MAF=0.011/25;dbSNP=rs34982899;Disease=Congenital nephrotic syndrome, Finnish type|Info=CLASS=DM;MUT=ALT;ID=CM020471;Ref=G;Alt=C;Start=36340187;End=363…	33	4	0.01
chr19	36579989	36579990	CT	CG	unknown	exonic	WDR62		nonframeshift substitution	WDR62:NM_001083961:exon14:c.1818_1819CG,WDR62:NM_173636:exon14:c.1818_1819CG		Info=CLASS=DM;MUT=ALT;ID=CI141322;Ref=C;Alt=CT;Start=36579989;End=36579989;HET=.;MAF=.;dbSNP=.;Disease=Microcephaly epilepsy syndrome|		30	0	0
chr19	36579989	36579990	CT	CGT	unknown	exonic	WDR62		frameshift substitution	WDR62:NM_001083961:exon14:c.1818_1819CGT,WDR62:NM_173636:exon14:c.1818_1819CGT		Info=CLASS=DM;MUT=ALT;ID=CI141322;Ref=C;Alt=CT;Start=36579989;End=36579989;HET=.;MAF=.;dbSNP=.;Disease=Microcephaly epilepsy syndrome|		30	0	0
chr19	41920030	41920030	C	T	het	exonic	BCKDHA		nonsynonymous SNV	BCKDHA:NM_000709:exon4:c.C452T:p.T151M,BCKDHA:NM_001164783:exon4:c.C452T:p.T151M	rs34442879	Info=CLASS=DM;MUT=ALT;ID=CM021497;Ref=C;Alt=T;Start=41920030;End=41920030;HET=0.01;MAF=0.0042/21;dbSNP=rs34442879;Disease=Maple syrup urine disease||Info=CLASS=DM;MUT=ALT;ID=CM021497;Ref=C;Alt=T;Start=41920030;End=41920030;HET=0.01;MAF=0.0042/21;dbSNP=rs34442879;Disease=Maple syrup urine disease|Info=CLASS=DM;MUT=ALT;ID=CM021497;Ref=C;Alt=T;Start=41920030;End=41920030;HET=0.01;MAF=0.0042/21;dbSNP…	Info=CLASS=DM;MUT=ALT;ID=CM021497;Ref=C;Alt=T;Start=41920030;End=41920030;HET=0.02;MAF=0.005/12;dbSNP=rs34442879;Disease=Maple syrup urine disease||Info=CLASS=DM;MUT=ALT;ID=CM021497;Ref=C;Alt=T;Start=41920030;End=41920030;HET=0.02;MAF=0.005/12;dbSNP=rs34442879;Disease=Maple syrup urine disease|Info=CLASS=DM;MUT=ALT;ID=CM021497;Ref=C;Alt=T;Start=41920030;End=41920030;HET=0.02;MAF=0.005/12;dbSNP=rs…	61	6	0.01
chr19	41920030	41920030	C	T	hom	exonic	BCKDHA		nonsynonymous SNV	BCKDHA:NM_000709:exon4:c.C452T:p.T151M,BCKDHA:NM_001164783:exon4:c.C452T:p.T151M	rs34442879	Info=CLASS=DM;MUT=ALT;ID=CM021497;Ref=C;Alt=T;Start=41920030;End=41920030;HET=0.01;MAF=0.0042/21;dbSNP=rs34442879;Disease=Maple syrup urine disease||Info=CLASS=DM;MUT=ALT;ID=CM021497;Ref=C;Alt=T;Start=41920030;End=41920030;HET=0.01;MAF=0.0042/21;dbSNP=rs34442879;Disease=Maple syrup urine disease|Info=CLASS=DM;MUT=ALT;ID=CM021497;Ref=C;Alt=T;Start=41920030;End=41920030;HET=0.01;MAF=0.0042/21;dbSNP…	Info=CLASS=DM;MUT=ALT;ID=CM021497;Ref=C;Alt=T;Start=41920030;End=41920030;HET=0.02;MAF=0.005/12;dbSNP=rs34442879;Disease=Maple syrup urine disease||Info=CLASS=DM;MUT=ALT;ID=CM021497;Ref=C;Alt=T;Start=41920030;End=41920030;HET=0.02;MAF=0.005/12;dbSNP=rs34442879;Disease=Maple syrup urine disease|Info=CLASS=DM;MUT=ALT;ID=CM021497;Ref=C;Alt=T;Start=41920030;End=41920030;HET=0.02;MAF=0.005/12;dbSNP=rs…	61	6	0.01
chr19	55451050	55451050	C	T	het	exonic	NLRP7		synonymous SNV	NLRP7:NM_001127255:exon4:c.G1137A:p.K379K,NLRP7:NM_139176:exon4:c.G1137A:p.K379K,NLRP7:NM_206828:exon4:c.G1137A:p.K379K	rs10418277	Info=CLASS=DM;MUT=ALT;ID=CM094532;Ref=C;Alt=G;Start=55451050;End=55451050;HET=.;MAF=.;dbSNP=rs10418277;Disease=Hydatidiform mole||Info=CLASS=DM;MUT=ALT;ID=CM094532;Ref=C;Alt=G;Start=55451050;End=55451050;HET=.;MAF=.;dbSNP=rs10418277;Disease=Hydatidiform mole	Info=CLASS=DM;MUT=ALT;ID=CM094532;Ref=C;Alt=G;Start=55451050;End=55451050;HET=0;MAF=0;dbSNP=rs10418277;Disease=Hydatidiform mole|	82	23	0.19
chr19	55451050	55451050	C	T	hom	exonic	NLRP7		synonymous SNV	NLRP7:NM_001127255:exon4:c.G1137A:p.K379K,NLRP7:NM_139176:exon4:c.G1137A:p.K379K,NLRP7:NM_206828:exon4:c.G1137A:p.K379K	rs10418277	Info=CLASS=DM;MUT=ALT;ID=CM094532;Ref=C;Alt=G;Start=55451050;End=55451050;HET=.;MAF=.;dbSNP=rs10418277;Disease=Hydatidiform mole||Info=CLASS=DM;MUT=ALT;ID=CM094532;Ref=C;Alt=G;Start=55451050;End=55451050;HET=.;MAF=.;dbSNP=rs10418277;Disease=Hydatidiform mole	Info=CLASS=DM;MUT=ALT;ID=CM094532;Ref=C;Alt=G;Start=55451050;End=55451050;HET=0;MAF=0;dbSNP=rs10418277;Disease=Hydatidiform mole|	82	23	0.19
chr19	5832209	5832209	G	A	het	exonic	FUT6		nonsynonymous SNV	FUT6:NM_001040701:exon2:c.C370T:p.P124S,FUT6:NM_000150:exon3:c.C370T:p.P124S	rs778805	Info=CLASS=DM;MUT=ALT;ID=CM940794;Ref=G;Alt=A;Start=5832209;End=5832209;HET=0.50;MAF=0.4952/2480;dbSNP=rs778805;Disease=Fucosyltransferase deficiency|	Info=CLASS=DM;MUT=ALT;ID=CM940794;Ref=G;Alt=A;Start=5832209;End=5832209;HET=0.5;MAF=0.482/1053;dbSNP=rs778805;Disease=Fucosyltransferase deficiency|	143	51	0.48
chr19	5832209	5832209	G	A	hom	exonic	FUT6		nonsynonymous SNV	FUT6:NM_001040701:exon2:c.370C>T:p.P124S,FUT6:NM_000150:exon3:c.370C>T:p.P124S	rs778805	Info=CLASS=DM;MUT=ALT;ID=CM940794;Ref=G;Alt=A;Start=5832209;End=5832209;HET=0.50;MAF=0.4952/2480;dbSNP=rs778805;Disease=Fucosyltransferase deficiency|	Info=CLASS=DM;MUT=ALT;ID=CM940794;Ref=G;Alt=A;Start=5832209;End=5832209;HET=0.5;MAF=0.482/1053;dbSNP=rs778805;Disease=Fucosyltransferase deficiency|	143	51	0.495208
chr19	7708058	7708058	C	T	het	exonic	STXBP2		nonsynonymous SNV	STXBP2:NM_001127396:exon13:c.C1025T:p.T342M,STXBP2:NM_001272034:exon13:c.C1067T:p.T356M,STXBP2:NM_006949:exon13:c.C1034T:p.T345M	rs117761837	Info=CLASS=DM;MUT=ALT;ID=CM1213191;Ref=C;Alt=T;Start=7708058;End=7708058;HET=.;MAF=0.0046/23;dbSNP=rs117761837;Disease=Hemophagocytic lymphohistiocytosis type 5|	0	55	3	0.01
chr19	7708058	7708058	C	T	hom	exonic	STXBP2		nonsynonymous SNV	STXBP2:NM_001127396:exon13:c.C1025T:p.T342M,STXBP2:NM_001272034:exon13:c.C1067T:p.T356M,STXBP2:NM_006949:exon13:c.C1034T:p.T345M	rs117761837	Info=CLASS=DM;MUT=ALT;ID=CM1213191;Ref=C;Alt=T;Start=7708058;End=7708058;HET=.;MAF=0.0046/23;dbSNP=rs117761837;Disease=Hemophagocytic lymphohistiocytosis type 5|	0	55	3	0.01
chr2	109513654	109513654	G	A	het	exonic	EDAR		synonymous SNV	EDAR:NM_022336:exon12:c.1056C>T:p.C352C	rs12623957	Info=CLASS=DM;MUT=ALT;ID=CD111787;Ref=GCAAT;Alt=G;Start=109513654;End=109513658;HET=.;MAF=.;dbSNP=.;Disease=Ectodermal dysplasia, hypohidrotic|	Info=CLASS=DM;MUT=ALT;ID=CD111787;Ref=GCAAT;Alt=G;Start=109513654;End=109513658;HET=0;MAF=0;dbSNP=0;Disease=Ectodermal dysplasia, hypohidrotic||Info=CLASS=DM;MUT=ALT;ID=CM081577;Ref=C;Alt=A;Start=109513650;End=109513650;HET=0;MAF=0;dbSNP=rs121908456;Disease=Ectodermal dysplasia, hypohidrotic|	259	167	0.711861
chr2	109513654	109513654	G	A	hom	exonic	EDAR		synonymous SNV	EDAR:NM_022336:exon12:c.1056C>T:p.C352C	rs12623957	Info=CLASS=DM;MUT=ALT;ID=CD111787;Ref=GCAAT;Alt=G;Start=109513654;End=109513658;HET=.;MAF=.;dbSNP=.;Disease=Ectodermal dysplasia, hypohidrotic|	Info=CLASS=DM;MUT=ALT;ID=CD111787;Ref=GCAAT;Alt=G;Start=109513654;End=109513658;HET=0;MAF=0;dbSNP=0;Disease=Ectodermal dysplasia, hypohidrotic||Info=CLASS=DM;MUT=ALT;ID=CM081577;Ref=C;Alt=A;Start=109513650;End=109513650;HET=0;MAF=0;dbSNP=rs121908456;Disease=Ectodermal dysplasia, hypohidrotic|	259	167	0.711861
chr2	136590746	136590746	C	T	het	exonic	LCT		nonsynonymous SNV	LCT:NM_002299:exon2:c.G655A:p.V219I	rs3754689	Info=CLASS=DM;MUT=ALT;ID=CD060611;Ref=CAG;Alt=C;Start=136590746;End=136590748;HET=.;MAF=.;dbSNP=rs386833838;Disease=Lactase deficiency, congenital|	Info=CLASS=DM;MUT=ALT;ID=CD060611;Ref=CAG;Alt=C;Start=136590746;End=136590748;HET=0;MAF=0;dbSNP=0;Disease=Lactase deficiency, congenital|	172	33	0.34
chr2	136590746	136590746	C	T	hom	exonic	LCT		nonsynonymous SNV	LCT:NM_002299:exon2:c.655G>A:p.V219I	rs3754689	Info=CLASS=DM;MUT=ALT;ID=CD060611;Ref=CAG;Alt=C;Start=136590746;End=136590748;HET=.;MAF=.;dbSNP=rs386833838;Disease=Lactase deficiency, congenital|	Info=CLASS=DM;MUT=ALT;ID=CD060611;Ref=CAG;Alt=C;Start=136590746;End=136590748;HET=0;MAF=0;dbSNP=0;Disease=Lactase deficiency, congenital|	172	33	0.355032
chr2	21229904	21229905	CT	CC	het	exonic	APOB		nonframeshift substitution	APOB:NM_000384:exon26:c.9835_9836GG		Info=CLASS=DM;MUT=ALT;ID=CM104774;Ref=T;Alt=C;Start=21229905;End=21229905;HET=.;MAF=0.0072/36;dbSNP=rs12720854;Disease=Hypertriglyceridaemia|	Info=CLASS=DM?;MUT=ALT;ID=CM104775;Ref=T;Alt=C;Start=21229902;End=21229902;HET=0;MAF=0;dbSNP=0;Disease=Hypertriglyceridaemia||Info=CLASS=DM;MUT=ALT;ID=CM104774;Ref=T;Alt=C;Start=21229905;End=21229905;HET=0.02;MAF=0.007/15;dbSNP=rs12720854;Disease=Hypertriglyceridaemia|	92	0	0
chr2	21229904	21229905	CT	CC	hom	exonic	APOB		nonframeshift substitution	APOB:NM_000384:exon26:c.9835_9836GG		Info=CLASS=DM;MUT=ALT;ID=CM104774;Ref=T;Alt=C;Start=21229905;End=21229905;HET=.;MAF=0.0072/36;dbSNP=rs12720854;Disease=Hypertriglyceridaemia|	Info=CLASS=DM?;MUT=ALT;ID=CM104775;Ref=T;Alt=C;Start=21229902;End=21229902;HET=0;MAF=0;dbSNP=0;Disease=Hypertriglyceridaemia||Info=CLASS=DM;MUT=ALT;ID=CM104774;Ref=T;Alt=C;Start=21229905;End=21229905;HET=0.02;MAF=0.007/15;dbSNP=rs12720854;Disease=Hypertriglyceridaemia|	92	0	0
chr2	21229905	21229905	T	0	het	exonic	APOB		frameshift deletion	APOB:NM_000384:exon26:c.9835delA:p.S3279fs		Info=CLASS=DM;MUT=ALT;ID=CM104774;Ref=T;Alt=C;Start=21229905;End=21229905;HET=.;MAF=0.0072/36;dbSNP=rs12720854;Disease=Hypertriglyceridaemia|	Info=CLASS=DM;MUT=ALT;ID=CM104774;Ref=T;Alt=C;Start=21229905;End=21229905;HET=0.02;MAF=0.007/15;dbSNP=rs12720854;Disease=Hypertriglyceridaemia||Info=CLASS=DM?;MUT=ALT;ID=CM104775;Ref=T;Alt=C;Start=21229902;End=21229902;HET=0;MAF=0;dbSNP=0;Disease=Hypertriglyceridaemia|	91	11	0
chr2	21229905	21229905	T	0	hom	exonic	APOB		frameshift deletion	APOB:NM_000384:exon26:c.9835delA:p.S3279fs		Info=CLASS=DM;MUT=ALT;ID=CM104774;Ref=T;Alt=C;Start=21229905;End=21229905;HET=.;MAF=0.0072/36;dbSNP=rs12720854;Disease=Hypertriglyceridaemia|	Info=CLASS=DM;MUT=ALT;ID=CM104774;Ref=T;Alt=C;Start=21229905;End=21229905;HET=0.02;MAF=0.007/15;dbSNP=rs12720854;Disease=Hypertriglyceridaemia||Info=CLASS=DM?;MUT=ALT;ID=CM104775;Ref=T;Alt=C;Start=21229902;End=21229902;HET=0;MAF=0;dbSNP=0;Disease=Hypertriglyceridaemia|	91	11	0
chr2	21229905	21229905	T	C	het	exonic	APOB		nonsynonymous SNV	APOB:NM_000384:exon26:c.9835A>G:p.S3279G	rs12720854	Info=CLASS=DM;MUT=ALT;ID=CM104774;Ref=T;Alt=C;Start=21229905;End=21229905;HET=.;MAF=0.0072/36;dbSNP=rs12720854;Disease=Hypertriglyceridaemia|	Info=CLASS=DM;MUT=ALT;ID=CM104774;Ref=T;Alt=C;Start=21229905;End=21229905;HET=0.02;MAF=0.007/15;dbSNP=rs12720854;Disease=Hypertriglyceridaemia||Info=CLASS=DM?;MUT=ALT;ID=CM104775;Ref=T;Alt=C;Start=21229902;End=21229902;HET=0;MAF=0;dbSNP=0;Disease=Hypertriglyceridaemia|	91	11	0.0071885
chr2	21229905	21229905	T	C	hom	exonic	APOB		nonsynonymous SNV	APOB:NM_000384:exon26:c.A9835G:p.S3279G	rs12720854	Info=CLASS=DM;MUT=ALT;ID=CM104774;Ref=T;Alt=C;Start=21229905;End=21229905;HET=.;MAF=0.0072/36;dbSNP=rs12720854;Disease=Hypertriglyceridaemia|	Info=CLASS=DM;MUT=ALT;ID=CM104774;Ref=T;Alt=C;Start=21229905;End=21229905;HET=0.02;MAF=0.007/15;dbSNP=rs12720854;Disease=Hypertriglyceridaemia|	91	11	0.01
chr2	233390199	233390199	C	T	hom	exonic	PRSS56		nonsynonymous SNV	PRSS56:NM_001195129:exon13:c.C1795T:p.P599S		Info=CLASS=DM;MUT=ALT;ID=CM113691;Ref=C;Alt=G;Start=233390199;End=233390199;HET=0.04;MAF=0.0214/107;dbSNP=rs61744404;Disease=Microphthalmia|	Info=CLASS=DM;MUT=ALT;ID=CM113691;Ref=C;Alt=G;Start=233390199;End=233390199;HET=0.15;MAF=0.023/51;dbSNP=rs61744404;Disease=Microphthalmia|	32	1	0
chr2	238275569	238275569	T	C	het	exonic	COL6A3		nonsynonymous SNV	COL6A3:NM_057166:exon8:c.A3440G:p.K1147R,COL6A3:NM_057167:exon10:c.A4643G:p.K1548R,COL6A3:NM_004369:exon11:c.A5261G:p.K1754R	rs77632596	Info=CLASS=DM;MUT=ALT;ID=CM1312476;Ref=T;Alt=C;Start=238275569;End=238275569;HET=.;MAF=0.0020/10;dbSNP=rs77632596;Disease=Ullrich congenital muscular dystrophy, intermediate|	0	27	2	0.0027
chr2	238275569	238275569	T	C	hom	exonic	COL6A3		nonsynonymous SNV	COL6A3:NM_057166:exon8:c.A3440G:p.K1147R,COL6A3:NM_057167:exon10:c.A4643G:p.K1548R,COL6A3:NM_004369:exon11:c.A5261G:p.K1754R	rs77632596	Info=CLASS=DM;MUT=ALT;ID=CM1312476;Ref=T;Alt=C;Start=238275569;End=238275569;HET=.;MAF=0.0020/10;dbSNP=rs77632596;Disease=Ullrich congenital muscular dystrophy, intermediate|	0	27	2	0.0027
chr2	241808314	241808314	C	G	het	exonic	AGXT		nonsynonymous SNV	AGXT:NM_000030:exon1:c.C32G:p.P11R	rs34116584	Info=CLASS=DFP;MUT=ALT;ID=CM910014;Ref=C;Alt=T;Start=241808314;End=241808314;HET=0.15;MAF=0.0809/405;dbSNP=rs34116584;Disease=Hyperoxaluria, association with||Info=CLASS=DFP;MUT=ALT;ID=CM910014;Ref=C;Alt=T;Start=241808314;End=241808314;HET=0.15;MAF=0.0809/405;dbSNP=rs34116584;Disease=Hyperoxaluria, association with|Info=CLASS=DFP;MUT=ALT;ID=CM910014;Ref=C;Alt=T;Start=241808314;End=241808314;HET=0…	Info=CLASS=DM;MUT=ALT;ID=CM093783;Ref=C;Alt=G;Start=241808314;End=241808314;HET=0;MAF=0.108/236;dbSNP=rs34116584;Disease=Hyperoxaluria||Info=CLASS=DFP;MUT=ALT;ID=CM910014;Ref=C;Alt=T;Start=241808314;End=241808314;HET=0.24;MAF=0.108/236;dbSNP=rs34116584;Disease=Hyperoxaluria, association with|Info=CLASS=DFP;MUT=ALT;ID=CM910014;Ref=C;Alt=T;Start=241808314;End=241808314;HET=0.24;MAF=0.108/236;dbSNP=…	127	19	0
chr2	241808314	241808314	C	T	het	exonic	AGXT		nonsynonymous SNV	AGXT:NM_000030:exon1:c.C32T:p.P11L	rs34116584	Info=CLASS=DFP;MUT=ALT;ID=CM910014;Ref=C;Alt=T;Start=241808314;End=241808314;HET=0.15;MAF=0.0809/405;dbSNP=rs34116584;Disease=Hyperoxaluria, association with||Info=CLASS=DFP;MUT=ALT;ID=CM910014;Ref=C;Alt=T;Start=241808314;End=241808314;HET=0.15;MAF=0.0809/405;dbSNP=rs34116584;Disease=Hyperoxaluria, association with|Info=CLASS=DFP;MUT=ALT;ID=CM910014;Ref=C;Alt=T;Start=241808314;End=241808314;HET=0…	Info=CLASS=DM;MUT=ALT;ID=CM093783;Ref=C;Alt=G;Start=241808314;End=241808314;HET=0;MAF=0.108/236;dbSNP=rs34116584;Disease=Hyperoxaluria||Info=CLASS=DFP;MUT=ALT;ID=CM910014;Ref=C;Alt=T;Start=241808314;End=241808314;HET=0.24;MAF=0.108/236;dbSNP=rs34116584;Disease=Hyperoxaluria, association with|Info=CLASS=DFP;MUT=ALT;ID=CM910014;Ref=C;Alt=T;Start=241808314;End=241808314;HET=0.24;MAF=0.108/236;dbSNP=…	127	19	0.11
chr2	241808314	241808314	C	T	hom	exonic	AGXT		nonsynonymous SNV	AGXT:NM_000030:exon1:c.C32T:p.P11L	rs34116584	Info=CLASS=DFP;MUT=ALT;ID=CM910014;Ref=C;Alt=T;Start=241808314;End=241808314;HET=0.15;MAF=0.0809/405;dbSNP=rs34116584;Disease=Hyperoxaluria, association with||Info=CLASS=DFP;MUT=ALT;ID=CM910014;Ref=C;Alt=T;Start=241808314;End=241808314;HET=0.15;MAF=0.0809/405;dbSNP=rs34116584;Disease=Hyperoxaluria, association with|Info=CLASS=DFP;MUT=ALT;ID=CM910014;Ref=C;Alt=T;Start=241808314;End=241808314;HET=0…	Info=CLASS=DM;MUT=ALT;ID=CM093783;Ref=C;Alt=G;Start=241808314;End=241808314;HET=0;MAF=0.108/236;dbSNP=rs34116584;Disease=Hyperoxaluria||Info=CLASS=DFP;MUT=ALT;ID=CM910014;Ref=C;Alt=T;Start=241808314;End=241808314;HET=0.24;MAF=0.108/236;dbSNP=rs34116584;Disease=Hyperoxaluria, association with|Info=CLASS=DFP;MUT=ALT;ID=CM910014;Ref=C;Alt=T;Start=241808314;End=241808314;HET=0.24;MAF=0.108/236;dbSNP=…	127	19	0.11
chr2	26699126	26699126	C	G	het	exonic	OTOF		synonymous SNV	OTOF:NM_194322:exon5:c.G666C:p.L222L,OTOF:NM_004802:exon6:c.G495C:p.L165L,OTOF:NM_194323:exon6:c.G495C:p.L165L,OTOF:NM_194248:exon23:c.G2736C:p.L912L	rs4335905	Info=CLASS=DM;MUT=ALT;ID=CI084299;Ref=C;Alt=CAGCT;Start=26699126;End=26699126;HET=.;MAF=.;dbSNP=rs397515595;Disease=Deafness, non-syndromic|	Info=CLASS=DM;MUT=ALT;ID=CI084299;Ref=C;Alt=CAGCT;Start=26699126;End=26699126;HET=0;MAF=0;dbSNP=0;Disease=Deafness, non-syndromic|	185	73	0.71
chr2	26699126	26699126	C	G	hom	exonic	OTOF		synonymous SNV	OTOF:NM_194322:exon5:c.G666C:p.L222L,OTOF:NM_004802:exon6:c.G495C:p.L165L,OTOF:NM_194323:exon6:c.G495C:p.L165L,OTOF:NM_194248:exon23:c.G2736C:p.L912L	rs4335905	Info=CLASS=DM;MUT=ALT;ID=CI084299;Ref=C;Alt=CAGCT;Start=26699126;End=26699126;HET=.;MAF=.;dbSNP=rs397515595;Disease=Deafness, non-syndromic|	Info=CLASS=DM;MUT=ALT;ID=CI084299;Ref=C;Alt=CAGCT;Start=26699126;End=26699126;HET=0;MAF=0;dbSNP=0;Disease=Deafness, non-syndromic|	185	73	0.71
chr2	47702389	47702389	A	C	het	exonic	MSH2		nonsynonymous SNV	MSH2:NM_000251:exon12:c.1985A>C:p.Q662P,MSH2:NM_001258281:exon13:c.1787A>C:p.Q596P		Info=CLASS=DM;MUT=ALT;ID=CD021432;Ref=AG;Alt=A;Start=47702389;End=47702390;HET=.;MAF=.;dbSNP=rs63749929;Disease=Colorectal cancer, non-polyposis||Info=CLASS=DM;MUT=ALT;ID=CM117431;Ref=C;Alt=T;Start=47702388;End=47702388;HET=.;MAF=.;dbSNP=.;Disease=Colorectal cancer, non-polyposis||Info=CLASS=DM;MUT=ALT;ID=CD941727;Ref=CAG;Alt=C;Start=47702388;End=47702390;HET=.;MAF=.;dbSNP=rs63749976;Disease=Colo…	Info=CLASS=DM;MUT=ALT;ID=CD021432;Ref=AG;Alt=A;Start=47702389;End=47702390;HET=0;MAF=0;dbSNP=rs63749929;Disease=Colorectal cancer, non-polyposis||Info=CLASS=DM;MUT=ALT;ID=CM117431;Ref=C;Alt=T;Start=47702388;End=47702388;HET=0;MAF=0;dbSNP=0;Disease=Colorectal cancer, non-polyposis||Info=CLASS=DM;MUT=ALT;ID=CD941727;Ref=CAG;Alt=C;Start=47702388;End=47702390;HET=0;MAF=0;dbSNP=rs63749976;Disease=Colo…	30	0	0
chr2	71012734	71012734	C	G	het	exonic	FIGLA		nonsynonymous SNV	FIGLA:NM_001004311:exon3:c.G422C:p.S141T	rs7566476	Info=CLASS=DM;MUT=ALT;ID=CD083303;Ref=CTGT;Alt=C;Start=71012734;End=71012737;HET=.;MAF=.;dbSNP=rs71647804;Disease=Premature ovarian failure|	Info=CLASS=DM;MUT=ALT;ID=CD083303;Ref=CTGT;Alt=C;Start=71012734;End=71012737;HET=0;MAF=0;dbSNP=rs71647804;Disease=Premature ovarian failure|	228	181	0.75
chr2	71012734	71012734	C	G	hom	exonic	FIGLA		nonsynonymous SNV	FIGLA:NM_001004311:exon3:c.G422C:p.S141T	rs7566476	Info=CLASS=DM;MUT=ALT;ID=CD083303;Ref=CTGT;Alt=C;Start=71012734;End=71012737;HET=.;MAF=.;dbSNP=rs71647804;Disease=Premature ovarian failure|	Info=CLASS=DM;MUT=ALT;ID=CD083303;Ref=CTGT;Alt=C;Start=71012734;End=71012737;HET=0;MAF=0;dbSNP=rs71647804;Disease=Premature ovarian failure|	228	181	0.75
chr2	71163111	71163111	T	C	het	exonic	ATP6V1B1		synonymous SNV	ATP6V1B1:NM_001692:exon1:c.T27C:p.P9P	rs17853498	Info=CLASS=DM;MUT=ALT;ID=CD135388;Ref=TG;Alt=T;Start=71163111;End=71163112;HET=.;MAF=.;dbSNP=.;Disease=Renal tubular acidosis|	Info=CLASS=DM;MUT=ALT;ID=CD135388;Ref=TG;Alt=T;Start=71163111;End=71163112;HET=0;MAF=0;dbSNP=0;Disease=Renal tubular acidosis|	56	12	0.15
chr2	71163111	71163111	T	C	hom	exonic	ATP6V1B1		synonymous SNV	ATP6V1B1:NM_001692:exon1:c.T27C:p.P9P	rs17853498	Info=CLASS=DM;MUT=ALT;ID=CD135388;Ref=TG;Alt=T;Start=71163111;End=71163112;HET=.;MAF=.;dbSNP=.;Disease=Renal tubular acidosis|	Info=CLASS=DM;MUT=ALT;ID=CD135388;Ref=TG;Alt=T;Start=71163111;End=71163112;HET=0;MAF=0;dbSNP=0;Disease=Renal tubular acidosis|	56	12	0.15
chr2	71163111	71163111	T	G	het	exonic	ATP6V1B1		synonymous SNV	ATP6V1B1:NM_001692:exon1:c.T27G:p.P9P		Info=CLASS=DM;MUT=ALT;ID=CD135388;Ref=TG;Alt=T;Start=71163111;End=71163112;HET=.;MAF=.;dbSNP=.;Disease=Renal tubular acidosis|	Info=CLASS=DM;MUT=ALT;ID=CD135388;Ref=TG;Alt=T;Start=71163111;End=71163112;HET=0;MAF=0;dbSNP=0;Disease=Renal tubular acidosis|	56	12	0
chr20	10633237	10633237	G	A	het	exonic	JAG1		synonymous SNV	JAG1:NM_000214:exon6:c.C765T:p.Y255Y	rs1131695	Info=CLASS=DM;MUT=ALT;ID=CM993747;Ref=G;Alt=T;Start=10633237;End=10633237;HET=.;MAF=.;dbSNP=rs1131695;Disease=Alagille syndrome||Info=CLASS=DM;MUT=ALT;ID=CM051546;Ref=G;Alt=C;Start=10633237;End=10633237;HET=.;MAF=.;dbSNP=rs1131695;Disease=Alagille syndrome	Info=CLASS=DM;MUT=ALT;ID=CM051546;Ref=G;Alt=C;Start=10633237;End=10633237;HET=0;MAF=0;dbSNP=rs1131695;Disease=Alagille syndrome||Info=CLASS=DM;MUT=ALT;ID=CM993747;Ref=G;Alt=T;Start=10633237;End=10633237;HET=0;MAF=0;dbSNP=rs1131695;Disease=Alagille syndrome	680	149	0.41
chr20	10633237	10633237	G	A	hom	exonic	JAG1		synonymous SNV	JAG1:NM_000214:exon6:c.C765T:p.Y255Y	rs1131695	Info=CLASS=DM;MUT=ALT;ID=CM993747;Ref=G;Alt=T;Start=10633237;End=10633237;HET=.;MAF=.;dbSNP=rs1131695;Disease=Alagille syndrome||Info=CLASS=DM;MUT=ALT;ID=CM051546;Ref=G;Alt=C;Start=10633237;End=10633237;HET=.;MAF=.;dbSNP=rs1131695;Disease=Alagille syndrome	Info=CLASS=DM;MUT=ALT;ID=CM051546;Ref=G;Alt=C;Start=10633237;End=10633237;HET=0;MAF=0;dbSNP=rs1131695;Disease=Alagille syndrome||Info=CLASS=DM;MUT=ALT;ID=CM993747;Ref=G;Alt=T;Start=10633237;End=10633237;HET=0;MAF=0;dbSNP=rs1131695;Disease=Alagille syndrome	680	149	0.41
chr20	10639222	10639222	G	A	het	exonic	JAG1		synonymous SNV	JAG1:NM_000214:exon4:c.C588T:p.C196C	rs1801138	Info=CLASS=DM;MUT=ALT;ID=CM061817;Ref=G;Alt=T;Start=10639222;End=10639222;HET=.;MAF=.;dbSNP=.;Disease=Alagille syndrome|	Info=CLASS=DM;MUT=ALT;ID=CM061817;Ref=G;Alt=T;Start=10639222;End=10639222;HET=0;MAF=0.165/360;dbSNP=rs1801138;Disease=Alagille syndrome|	191	10	0.16
chr20	10639222	10639222	G	A	hom	exonic	JAG1		synonymous SNV	JAG1:NM_000214:exon4:c.C588T:p.C196C	rs1801138	Info=CLASS=DM;MUT=ALT;ID=CM061817;Ref=G;Alt=T;Start=10639222;End=10639222;HET=.;MAF=.;dbSNP=.;Disease=Alagille syndrome|	Info=CLASS=DM;MUT=ALT;ID=CM061817;Ref=G;Alt=T;Start=10639222;End=10639222;HET=0;MAF=0.165/360;dbSNP=rs1801138;Disease=Alagille syndrome|	191	10	0.16
chr20	3214819	3214819	T	G	het	exonic	SLC4A11		synonymous SNV	SLC4A11:NM_032034:exon4:c.A481C:p.R161R,SLC4A11:NM_001174089:exon5:c.A433C:p.R145R,SLC4A11:NM_001174090:exon5:c.A562C:p.R188R	rs3827075	Info=CLASS=DM;MUT=ALT;ID=CD072493;Ref=TGGCGAAGC;Alt=T;Start=3214819;End=3214827;HET=.;MAF=.;dbSNP=.;Disease=Corneal dystrophy and perceptive deafness|	Info=CLASS=DM;MUT=ALT;ID=CD072493;Ref=TGGCGAAGC;Alt=T;Start=3214819;End=3214827;HET=0;MAF=0;dbSNP=0;Disease=Corneal dystrophy and perceptive deafness|	156	78	0.49
chr20	3214819	3214819	T	G	hom	exonic	SLC4A11		synonymous SNV	SLC4A11:NM_032034:exon4:c.A481C:p.R161R,SLC4A11:NM_001174089:exon5:c.A433C:p.R145R,SLC4A11:NM_001174090:exon5:c.A562C:p.R188R	rs3827075	Info=CLASS=DM;MUT=ALT;ID=CD072493;Ref=TGGCGAAGC;Alt=T;Start=3214819;End=3214827;HET=.;MAF=.;dbSNP=.;Disease=Corneal dystrophy and perceptive deafness|	Info=CLASS=DM;MUT=ALT;ID=CD072493;Ref=TGGCGAAGC;Alt=T;Start=3214819;End=3214827;HET=0;MAF=0;dbSNP=0;Disease=Corneal dystrophy and perceptive deafness|	156	78	0.49
chr22	38121788	38121788	G	C	het	exonic	TRIOBP		synonymous SNV	TRIOBP:NM_001039141:exon7:c.G3225C:p.S1075S		Info=CLASS=DM;MUT=ALT;ID=CI060714;Ref=G;Alt=GC;Start=38121788;End=38121788;HET=.;MAF=.;dbSNP=.;Disease=Deafness, non-syndromic|	Info=CLASS=DM;MUT=ALT;ID=CI060714;Ref=G;Alt=GC;Start=38121788;End=38121788;HET=0;MAF=0;dbSNP=0;Disease=Deafness, non-syndromic|	30	1	0
chr22	38121788	38121789	GC	CG	het	exonic	TRIOBP		nonframeshift substitution	TRIOBP:NM_001039141:exon7:c.3225_3226CG		Info=CLASS=DM;MUT=ALT;ID=CI060714;Ref=G;Alt=GC;Start=38121788;End=38121788;HET=.;MAF=.;dbSNP=.;Disease=Deafness, non-syndromic|	Info=CLASS=DM;MUT=ALT;ID=CI060714;Ref=G;Alt=GC;Start=38121788;End=38121788;HET=0;MAF=0;dbSNP=0;Disease=Deafness, non-syndromic|	58	1	0
chr22	50515270	50515270	T	C	hom	exonic;splicing	MLC1;MLC1		synonymous SNV	MLC1:NM_015166:exon7:c.597A>G:p.S199S,MLC1:NM_139202:exon7:c.597A>G:p.S199S	rs6010164	Info=CLASS=DM;MUT=ALT;ID=CS063336;Ref=C;Alt=T;Start=50515269;End=50515269;HET=.;MAF=.;dbSNP=.;Disease=Megalencephalic leukoencephalopathy||Info=CLASS=DM;MUT=ALT;ID=CD012018;Ref=CTGAG;Alt=C;Start=50515269;End=50515273;HET=.;MAF=.;dbSNP=rs267607236;Disease=Megalencephalic leukoencephalopathy	Info=CLASS=DM;MUT=ALT;ID=CS063336;Ref=C;Alt=T;Start=50515269;End=50515269;HET=0;MAF=0;dbSNP=0;Disease=Megalencephalic leukoencephalopathy||Info=CLASS=DM;MUT=ALT;ID=CD012018;Ref=CTGAG;Alt=C;Start=50515269;End=50515273;HET=0;MAF=0;dbSNP=rs267607236;Disease=Megalencephalic leukoencephalopathy|Info=CLASS=DM;MUT=ALT;ID=CS063336;Ref=C;Alt=T;Start=50515269;End=50515269;HET=0;MAF=0;dbSNP=0;Disease=Megale…	101	5	0.130591
chr22	50515273	50515273	G	A	hom	exonic;splicing	MLC1;MLC1		synonymous SNV	MLC1:NM_015166:exon7:c.594C>T:p.Y198Y,MLC1:NM_139202:exon7:c.594C>T:p.Y198Y	rs6010165	Info=CLASS=DM;MUT=ALT;ID=CS063336;Ref=C;Alt=T;Start=50515269;End=50515269;HET=.;MAF=.;dbSNP=.;Disease=Megalencephalic leukoencephalopathy||Info=CLASS=DM;MUT=ALT;ID=CD012018;Ref=CTGAG;Alt=C;Start=50515269;End=50515273;HET=.;MAF=.;dbSNP=rs267607236;Disease=Megalencephalic leukoencephalopathy	Info=CLASS=DM;MUT=ALT;ID=CS063336;Ref=C;Alt=T;Start=50515269;End=50515269;HET=0;MAF=0;dbSNP=0;Disease=Megalencephalic leukoencephalopathy||Info=CLASS=DM;MUT=ALT;ID=CD012018;Ref=CTGAG;Alt=C;Start=50515269;End=50515273;HET=0;MAF=0;dbSNP=rs267607236;Disease=Megalencephalic leukoencephalopathy|Info=CLASS=DM;MUT=ALT;ID=CS063336;Ref=C;Alt=T;Start=50515269;End=50515269;HET=0;MAF=0;dbSNP=0;Disease=Megale…	101	5	0.130591
chr22	51065361	51065361	C	A	het	exonic	ARSA		nonsynonymous SNV	ARSA:NM_000487:exon3:c.G585T:p.W195C,ARSA:NM_001085428:exon3:c.G327T:p.W109C,ARSA:NM_001085425:exon4:c.G585T:p.W195C,ARSA:NM_001085426:exon4:c.G585T:p.W195C,ARSA:NM_001085427:exon4:c.G585T:p.W195C	rs6151415	Info=CLASS=DM;MUT=ALT;ID=CM990179;Ref=C;Alt=T;Start=51065361;End=51065361;HET=0.04;MAF=0.0190/95;dbSNP=rs6151415;Disease=Metachromatic leukodystrophy||Info=CLASS=FP;MUT=ALT;ID=CM963069;Ref=C;Alt=A;Start=51065361;End=51065361;HET=0.04;MAF=0.0190/95;dbSNP=rs6151415;Disease=Reduced enzyme activity	Info=CLASS=DM;MUT=ALT;ID=CM990179;Ref=C;Alt=T;Start=51065361;End=51065361;HET=0;MAF=0.023/51;dbSNP=rs6151415;Disease=Metachromatic leukodystrophy||Info=CLASS=FP;MUT=ALT;ID=CM963069;Ref=C;Alt=A;Start=51065361;End=51065361;HET=0.09;MAF=0.023/51;dbSNP=rs6151415;Disease=Reduced enzyme activity	28	2	0.02
chr22	51065361	51065361	C	G	het	exonic	ARSA		nonsynonymous SNV	ARSA:NM_000487:exon3:c.G585C:p.W195C,ARSA:NM_001085428:exon3:c.G327C:p.W109C,ARSA:NM_001085425:exon4:c.G585C:p.W195C,ARSA:NM_001085426:exon4:c.G585C:p.W195C,ARSA:NM_001085427:exon4:c.G585C:p.W195C		Info=CLASS=DM;MUT=ALT;ID=CM990179;Ref=C;Alt=T;Start=51065361;End=51065361;HET=0.04;MAF=0.0190/95;dbSNP=rs6151415;Disease=Metachromatic leukodystrophy||Info=CLASS=FP;MUT=ALT;ID=CM963069;Ref=C;Alt=A;Start=51065361;End=51065361;HET=0.04;MAF=0.0190/95;dbSNP=rs6151415;Disease=Reduced enzyme activity	Info=CLASS=DM;MUT=ALT;ID=CM990179;Ref=C;Alt=T;Start=51065361;End=51065361;HET=0;MAF=0.023/51;dbSNP=rs6151415;Disease=Metachromatic leukodystrophy||Info=CLASS=FP;MUT=ALT;ID=CM963069;Ref=C;Alt=A;Start=51065361;End=51065361;HET=0.09;MAF=0.023/51;dbSNP=rs6151415;Disease=Reduced enzyme activity	28	2	0
chr3	128622922	128622922	G	A	het	exonic	ACAD9		nonsynonymous SNV	ACAD9:NM_014049:exon10:c.G976A:p.A326T	rs115532916	Info=CLASS=DM;MUT=ALT;ID=CM120091;Ref=G;Alt=C;Start=128622922;End=128622922;HET=.;MAF=.;dbSNP=.;Disease=Complex I deficiency|	Info=CLASS=DM;MUT=ALT;ID=CM120091;Ref=G;Alt=C;Start=128622922;End=128622922;HET=0;MAF=0;dbSNP=0;Disease=Complex I deficiency|	41	1	0.01
chr3	128622922	128622922	G	A	hom	exonic	ACAD9		nonsynonymous SNV	ACAD9:NM_014049:exon10:c.G976A:p.A326T	rs115532916	Info=CLASS=DM;MUT=ALT;ID=CM120091;Ref=G;Alt=C;Start=128622922;End=128622922;HET=.;MAF=.;dbSNP=.;Disease=Complex I deficiency|	Info=CLASS=DM;MUT=ALT;ID=CM120091;Ref=G;Alt=C;Start=128622922;End=128622922;HET=0;MAF=0;dbSNP=0;Disease=Complex I deficiency|	41	1	0.01
chr3	148895654	148895654	A	G	het	exonic	CP		synonymous SNV	CP:NM_000096:exon17:c.T2991C:p.H997H	rs34394958	Info=CLASS=DM;MUT=ALT;ID=CM022344;Ref=A;Alt=C;Start=148895654;End=148895654;HET=0.04;MAF=0.0194/97;dbSNP=rs34394958;Disease=Aceruloplasminaemia|	Info=CLASS=DM;MUT=ALT;ID=CM022344;Ref=A;Alt=C;Start=148895654;End=148895654;HET=0;MAF=0.020/44;dbSNP=rs34394958;Disease=Aceruloplasminaemia|	32	19	0.02
chr3	148895654	148895654	A	G	hom	exonic	CP		synonymous SNV	CP:NM_000096:exon17:c.T2991C:p.H997H	rs34394958	Info=CLASS=DM;MUT=ALT;ID=CM022344;Ref=A;Alt=C;Start=148895654;End=148895654;HET=0.04;MAF=0.0194/97;dbSNP=rs34394958;Disease=Aceruloplasminaemia|	Info=CLASS=DM;MUT=ALT;ID=CM022344;Ref=A;Alt=C;Start=148895654;End=148895654;HET=0;MAF=0.020/44;dbSNP=rs34394958;Disease=Aceruloplasminaemia|	32	19	0.02
chr3	8775661	8775661	C	T	het	exonic	CAV3		synonymous SNV	CAV3:NM_001234:exon1:c.C99T:p.N33N,CAV3:NM_033337:exon1:c.C99T:p.N33N	rs1008642	Info=CLASS=DM;MUT=ALT;ID=CM043264;Ref=C;Alt=G;Start=8775661;End=8775661;HET=.;MAF=.;dbSNP=rs1008642;Disease=Muscular dystrophy, limb girdle|	Info=CLASS=DM;MUT=ALT;ID=CM043264;Ref=C;Alt=G;Start=8775661;End=8775661;HET=0;MAF=0;dbSNP=rs1008642;Disease=Muscular dystrophy, limb girdle|	501	77	0.37
chr3	8775661	8775661	C	T	hom	exonic	CAV3		synonymous SNV	CAV3:NM_001234:exon1:c.C99T:p.N33N,CAV3:NM_033337:exon1:c.C99T:p.N33N	rs1008642	Info=CLASS=DM;MUT=ALT;ID=CM043264;Ref=C;Alt=G;Start=8775661;End=8775661;HET=.;MAF=.;dbSNP=rs1008642;Disease=Muscular dystrophy, limb girdle|	Info=CLASS=DM;MUT=ALT;ID=CM043264;Ref=C;Alt=G;Start=8775661;End=8775661;HET=0;MAF=0;dbSNP=rs1008642;Disease=Muscular dystrophy, limb girdle|	501	77	0.37
chr3	98304403	98304403	G	A	het	exonic	CPOX		nonsynonymous SNV	CPOX:NM_000097:exon5:c.C1054T:p.R352C	rs11921054	Info=CLASS=DM;MUT=ALT;ID=CI0911089;Ref=G;Alt=GA;Start=98304403;End=98304403;HET=.;MAF=.;dbSNP=.;Disease=Coproporphyria|	Info=CLASS=DM;MUT=ALT;ID=CI0911089;Ref=G;Alt=GA;Start=98304403;End=98304403;HET=0;MAF=0;dbSNP=0;Disease=Coproporphyria|	47	1	0.04
chr4	110667485	110667485	T	C	het	exonic	CFI		nonsynonymous SNV	CFI:NM_000204:exon11:c.A1322G:p.K441R	rs41278047	Info=CLASS=DM;MUT=ALT;ID=CM1210593;Ref=T;Alt=C;Start=110667485;End=110667485;HET=.;MAF=0.0012/6;dbSNP=rs41278047;Disease=Haemolytic uraemic syndrome|	Info=CLASS=DM;MUT=ALT;ID=CM1210593;Ref=T;Alt=C;Start=110667485;End=110667485;HET=0;MAF=0.001/2;dbSNP=rs41278047;Disease=Haemolytic uraemic syndrome|	51	2	0.0009
chr4	110667485	110667485	T	C	hom	exonic	CFI		nonsynonymous SNV	CFI:NM_000204:exon11:c.A1322G:p.K441R	rs41278047	Info=CLASS=DM;MUT=ALT;ID=CM1210593;Ref=T;Alt=C;Start=110667485;End=110667485;HET=.;MAF=0.0012/6;dbSNP=rs41278047;Disease=Haemolytic uraemic syndrome|	Info=CLASS=DM;MUT=ALT;ID=CM1210593;Ref=T;Alt=C;Start=110667485;End=110667485;HET=0;MAF=0.001/2;dbSNP=rs41278047;Disease=Haemolytic uraemic syndrome|	51	2	0.0009
chr4	114286207	114286207	T	A	het	exonic	ANK2		nonsynonymous SNV	ANK2:NM_020977:exon40:c.T4646A:p.V1549D,ANK2:NM_001148:exon41:c.T10901A:p.V3634D,ANK2:NM_001127493:exon42:c.T4619A:p.V1540D	rs66785829	Info=CLASS=DM;MUT=ALT;ID=CM070017;Ref=T;Alt=A;Start=114286207;End=114286207;HET=.;MAF=0.0020/10;dbSNP=rs66785829;Disease=Cardiac arrhythmia|	Info=CLASS=DM;MUT=ALT;ID=CM070017;Ref=T;Alt=A;Start=114286207;End=114286207;HET=0.01;MAF=0.002/4;dbSNP=rs66785829;Disease=Cardiac arrhythmia|	30	1	0.0018
chr4	3494847	3494852	GGGGGC	AGGGGC	unknown	exonic	DOK7		nonframeshift substitution	DOK7:NM_001256896:exon4:c.204_209AGGGGC,DOK7:NM_173660:exon7:c.1134_1139AGGGGC		Info=CLASS=DM;MUT=ALT;ID=CD1212495;Ref=CG;Alt=C;Start=3494846;End=3494847;HET=.;MAF=.;dbSNP=.;Disease=Congenital myasthenic syndromes||Info=CLASS=DM;MUT=ALT;ID=CD1212497;Ref=GC;Alt=G;Start=3494851;End=3494852;HET=.;MAF=.;dbSNP=.;Disease=Congenital myasthenic syndromes||Info=CLASS=DM;MUT=ALT;ID=CI064684;Ref=G;Alt=GC;Start=3494851;End=3494851;HET=.;MAF=.;dbSNP=.;Disease=Congenital myasthenic syndro…	Info=CLASS=DM;MUT=ALT;ID=CD1212495;Ref=CG;Alt=C;Start=3494846;End=3494847;HET=0;MAF=0;dbSNP=0;Disease=Congenital myasthenic syndromes||Info=CLASS=DM;MUT=ALT;ID=CD1212497;Ref=GC;Alt=G;Start=3494851;End=3494852;HET=0;MAF=0;dbSNP=0;Disease=Congenital myasthenic syndromes||Info=CLASS=DM;MUT=ALT;ID=CI064684;Ref=G;Alt=GC;Start=3494851;End=3494851;HET=0;MAF=0;dbSNP=0;Disease=Congenital myasthenic syndro…	130	14	0
chr4	3494898	3494898	C	T	het	exonic	DOK7		synonymous SNV	DOK7:NM_001256896:exon4:c.C255T:p.Y85Y,DOK7:NM_173660:exon7:c.C1185T:p.Y395Y	rs6850908	Info=CLASS=DM;MUT=ALT;ID=CM1212498;Ref=C;Alt=G;Start=3494898;End=3494898;HET=.;MAF=.;dbSNP=.;Disease=Congenital myasthenic syndromes|	Info=CLASS=DM;MUT=ALT;ID=CM1212498;Ref=C;Alt=G;Start=3494898;End=3494898;HET=0;MAF=0;dbSNP=0;Disease=Congenital myasthenic syndromes|	94	15	0.26
chr4	3494898	3494898	C	T	hom	exonic	DOK7		synonymous SNV	DOK7:NM_001256896:exon4:c.C255T:p.Y85Y,DOK7:NM_173660:exon7:c.C1185T:p.Y395Y	rs6850908	Info=CLASS=DM;MUT=ALT;ID=CM1212498;Ref=C;Alt=G;Start=3494898;End=3494898;HET=.;MAF=.;dbSNP=.;Disease=Congenital myasthenic syndromes|	Info=CLASS=DM;MUT=ALT;ID=CM1212498;Ref=C;Alt=G;Start=3494898;End=3494898;HET=0;MAF=0;dbSNP=0;Disease=Congenital myasthenic syndromes|	94	15	0.26
chr4	55593464	55593464	A	C	het	exonic	KIT		nonsynonymous SNV	KIT:NM_000222:exon10:c.1621A>C:p.M541L,KIT:NM_001093772:exon10:c.1609A>C:p.M537L	rs3822214	Info=CLASS=DFP;MUT=ALT;ID=CM088364;Ref=A;Alt=C;Start=55593464;End=55593464;HET=0.12;MAF=0.0645/323;dbSNP=rs3822214;Disease=Mastocytosis predisposition||Info=CLASS=DFP;MUT=ALT;ID=CM088364;Ref=A;Alt=C;Start=55593464;End=55593464;HET=0.12;MAF=0.0645/323;dbSNP=rs3822214;Disease=Mastocytosis predisposition|Info=CLASS=DM;MUT=ALT;ID=CM078686;Ref=A;Alt=T;Start=55593464;End=55593464;HET=.;MAF=.;dbSNP=.;Di…	Info=CLASS=DM;MUT=ALT;ID=CM078686;Ref=A;Alt=T;Start=55593464;End=55593464;HET=0;MAF=0;dbSNP=0;Disease=Piebaldism||Info=CLASS=DFP;MUT=ALT;ID=CM088364;Ref=A;Alt=C;Start=55593464;End=55593464;HET=0.14;MAF=0.064/139;dbSNP=rs3822214;Disease=Mastocytosis predisposition	48	1	0.0644968
chr4	55593464	55593464	A	C	hom	exonic	KIT		nonsynonymous SNV	KIT:NM_000222:exon10:c.A1621C:p.M541L,KIT:NM_001093772:exon10:c.A1609C:p.M537L	rs3822214	Info=CLASS=DFP;MUT=ALT;ID=CM088364;Ref=A;Alt=C;Start=55593464;End=55593464;HET=0.12;MAF=0.0645/323;dbSNP=rs3822214;Disease=Mastocytosis predisposition||Info=CLASS=DFP;MUT=ALT;ID=CM088364;Ref=A;Alt=C;Start=55593464;End=55593464;HET=0.12;MAF=0.0645/323;dbSNP=rs3822214;Disease=Mastocytosis predisposition|Info=CLASS=DM;MUT=ALT;ID=CM078686;Ref=A;Alt=T;Start=55593464;End=55593464;HET=.;MAF=.;dbSNP=.;Di…	Info=CLASS=DM;MUT=ALT;ID=CM078686;Ref=A;Alt=T;Start=55593464;End=55593464;HET=0;MAF=0;dbSNP=0;Disease=Piebaldism||Info=CLASS=DFP;MUT=ALT;ID=CM088364;Ref=A;Alt=C;Start=55593464;End=55593464;HET=0.14;MAF=0.064/139;dbSNP=rs3822214;Disease=Mastocytosis predisposition	48	1	0.06
chr4	80990665	80990665	C	T	het	splicing	ANTXR2	(NM_058172:exon4:c.225-4G>A,NM_001145794:exon4:c.225-4G>A)			rs141355689	Info=CLASS=DM;MUT=ALT;ID=CS126406;Ref=C;Alt=T;Start=80990665;End=80990665;HET=.;MAF=0.0096/48;dbSNP=rs141355689;Disease=Hyaline fibromatosis syndrome|	Info=CLASS=DM;MUT=ALT;ID=CS126406;Ref=C;Alt=T;Start=80990665;End=80990665;HET=0;MAF=0.012/27;dbSNP=rs141355689;Disease=Hyaline fibromatosis syndrome|	72	8	0.01
chr4	80990665	80990665	C	T	hom	splicing	ANTXR2	(NM_058172:exon4:c.225-4G>A,NM_001145794:exon4:c.225-4G>A)			rs141355689	Info=CLASS=DM;MUT=ALT;ID=CS126406;Ref=C;Alt=T;Start=80990665;End=80990665;HET=.;MAF=0.0096/48;dbSNP=rs141355689;Disease=Hyaline fibromatosis syndrome|	Info=CLASS=DM;MUT=ALT;ID=CS126406;Ref=C;Alt=T;Start=80990665;End=80990665;HET=0;MAF=0.012/27;dbSNP=rs141355689;Disease=Hyaline fibromatosis syndrome|	72	8	0.01
chr4	995305	995305	T	C	het	exonic	IDUA		synonymous SNV	IDUA:NM_000203:exon5:c.543T>C:p.N181N	rs6815946	Info=CLASS=DM;MUT=ALT;ID=CD013852;Ref=GTGGAA;Alt=G;Start=995299;End=995304;HET=.;MAF=.;dbSNP=.;Disease=Hurler syndrome|	Info=CLASS=DM;MUT=ALT;ID=CM128165;Ref=G;Alt=A;Start=995302;End=995302;HET=0;MAF=0;dbSNP=0;Disease=Mucopolysaccharidosis I||Info=CLASS=DM;MUT=ALT;ID=CM128164;Ref=G;Alt=C;Start=995301;End=995301;HET=0;MAF=0;dbSNP=0;Disease=Mucopolysaccharidosis I||Info=CLASS=DM;MUT=ALT;ID=CD013852;Ref=GTGGAA;Alt=G;Start=995299;End=995304;HET=0;MAF=0;dbSNP=0;Disease=Hurler syndrome||Info=CLASS=DM;MUT=ALT;ID=CM113975…	146	11	0.219848
chr5	112162854	112162854	T	C	het	exonic	APC		synonymous SNV	APC:NM_001127511:exon10:c.T1404C:p.Y468Y,APC:NM_000038:exon12:c.T1458C:p.Y486Y,APC:NM_001127510:exon13:c.T1458C:p.Y486Y	rs2229992	Info=CLASS=DM;MUT=ALT;ID=CM990152;Ref=T;Alt=G;Start=112162854;End=112162854;HET=.;MAF=.;dbSNP=.;Disease=Adenomatous polyposis coli||Info=CLASS=DM;MUT=ALT;ID=CD994305;Ref=TG;Alt=T;Start=112162854;End=112162855;HET=.;MAF=.;dbSNP=.;Disease=Adenomatous polyposis coli	Info=CLASS=DM;MUT=ALT;ID=CM990152;Ref=T;Alt=G;Start=112162854;End=112162854;HET=0;MAF=0;dbSNP=0;Disease=Adenomatous polyposis coli||Info=CLASS=DM;MUT=ALT;ID=CD994305;Ref=TG;Alt=T;Start=112162854;End=112162855;HET=0;MAF=0;dbSNP=0;Disease=Adenomatous polyposis coli	289	154	0.53
chr5	118811533	118811533	G	A	het	exonic	HSD17B4		nonsynonymous SNV	HSD17B4:NM_001199292:exon5:c.G263A:p.R88H,HSD17B4:NM_000414:exon6:c.G317A:p.R106H,HSD17B4:NM_001199291:exon7:c.G392A:p.R131H	rs25640	Info=CLASS=DM;MUT=ALT;ID=CM014711;Ref=G;Alt=C;Start=118811533;End=118811533;HET=.;MAF=.;dbSNP=rs25640;Disease=D-bifunctional protein deficiency|	Info=CLASS=DM;MUT=ALT;ID=CM014711;Ref=G;Alt=C;Start=118811533;End=118811533;HET=0;MAF=0.399/872;dbSNP=rs25640;Disease=D-bifunctional protein deficiency|	225	47	0.4
chr5	118811533	118811533	G	A	hom	exonic	HSD17B4		nonsynonymous SNV	HSD17B4:NM_001199292:exon5:c.G263A:p.R88H,HSD17B4:NM_000414:exon6:c.G317A:p.R106H,HSD17B4:NM_001199291:exon7:c.G392A:p.R131H	rs25640	Info=CLASS=DM;MUT=ALT;ID=CM014711;Ref=G;Alt=C;Start=118811533;End=118811533;HET=.;MAF=.;dbSNP=rs25640;Disease=D-bifunctional protein deficiency|	Info=CLASS=DM;MUT=ALT;ID=CM014711;Ref=G;Alt=C;Start=118811533;End=118811533;HET=0;MAF=0.399/872;dbSNP=rs25640;Disease=D-bifunctional protein deficiency|	225	47	0.4
chr5	127744469	127744469	G	A	het	exonic	FBN2		nonsynonymous SNV	FBN2:NM_001999:exon8:c.C976T:p.P326S	rs28763954	Info=CLASS=DM;MUT=ALT;ID=CM090541;Ref=G;Alt=A;Start=127744469;End=127744469;HET=0.01;MAF=0.0032/16;dbSNP=rs28763954;Disease=Contractural arachnodactyly|	Info=CLASS=DM;MUT=ALT;ID=CM090541;Ref=G;Alt=A;Start=127744469;End=127744469;HET=0.02;MAF=0.003/7;dbSNP=rs28763954;Disease=Contractural arachnodactyly|	43	16	0.0032
chr5	127744469	127744469	G	A	hom	exonic	FBN2		nonsynonymous SNV	FBN2:NM_001999:exon8:c.C976T:p.P326S	rs28763954	Info=CLASS=DM;MUT=ALT;ID=CM090541;Ref=G;Alt=A;Start=127744469;End=127744469;HET=0.01;MAF=0.0032/16;dbSNP=rs28763954;Disease=Contractural arachnodactyly|	Info=CLASS=DM;MUT=ALT;ID=CM090541;Ref=G;Alt=A;Start=127744469;End=127744469;HET=0.02;MAF=0.003/7;dbSNP=rs28763954;Disease=Contractural arachnodactyly|	43	16	0.0032
chr5	137206560	137206560	A	C	het	exonic	MYOT		nonsynonymous SNV	MYOT:NM_006790:exon2:c.A220C:p.K74Q	rs41431944	Info=CLASS=DM;MUT=REF;ID=CM056011;Ref=A;Alt=C;Start=137206560;End=137206560;HET=0.02;MAF=.;dbSNP=rs6890689;Disease=Myotilinopathy||Info=CLASS=DM;MUT=REF;ID=CM056011;Ref=A;Alt=C;Start=137206560;End=137206560;HET=0.02;MAF=.;dbSNP=rs6890689;Disease=Myotilinopathy	Info=CLASS=DM;MUT=REF;ID=CM056011;Ref=A;Alt=C;Start=137206560;End=137206560;HET=0.03;MAF=0.012/26;dbSNP=rs41431944;Disease=Myotilinopathy||Info=CLASS=DM;MUT=REF;ID=CM056011;Ref=A;Alt=C;Start=137206560;End=137206560;HET=0.03;MAF=0.012/26;dbSNP=rs41431944;Disease=Myotilinopathy	472	2	0.99
chr5	137206560	137206560	A	C	hom	exonic	MYOT		nonsynonymous SNV	MYOT:NM_006790:exon2:c.A220C:p.K74Q	rs41431944	Info=CLASS=DM;MUT=REF;ID=CM056011;Ref=A;Alt=C;Start=137206560;End=137206560;HET=0.02;MAF=.;dbSNP=rs6890689;Disease=Myotilinopathy||Info=CLASS=DM;MUT=REF;ID=CM056011;Ref=A;Alt=C;Start=137206560;End=137206560;HET=0.02;MAF=.;dbSNP=rs6890689;Disease=Myotilinopathy	Info=CLASS=DM;MUT=REF;ID=CM056011;Ref=A;Alt=C;Start=137206560;End=137206560;HET=0.03;MAF=0.012/26;dbSNP=rs41431944;Disease=Myotilinopathy||Info=CLASS=DM;MUT=REF;ID=CM056011;Ref=A;Alt=C;Start=137206560;End=137206560;HET=0.03;MAF=0.012/26;dbSNP=rs41431944;Disease=Myotilinopathy	472	2	0.99
chr5	149754991	149754991	C	T	het	exonic	TCOF1		synonymous SNV	TCOF1:NM_000356:exon10:c.1347C>T:p.P449P,TCOF1:NM_001135245:exon10:c.1347C>T:p.P449P,TCOF1:NM_001008657:exon11:c.1578C>T:p.P526P,TCOF1:NM_001135243:exon11:c.1578C>T:p.P526P,TCOF1:NM_001135244:exon11:c.1578C>T:p.P526P,TCOF1:NM_001195141:exon11:c.1578C>T:p.P526P	rs2071238	Info=CLASS=DM;MUT=ALT;ID=CD118033;Ref=CG;Alt=C;Start=149754991;End=149754992;HET=.;MAF=.;dbSNP=.;Disease=Treacher-Collins syndrome|	Info=CLASS=DM;MUT=ALT;ID=CD118033;Ref=CG;Alt=C;Start=149754991;End=149754992;HET=0;MAF=0;dbSNP=0;Disease=Treacher-Collins syndrome|	40	4	0.158746
chr5	149754991	149754992	CG	TG	het	exonic	TCOF1		nonframeshift substitution	TCOF1:NM_000356:exon10:c.1347_1348TG,TCOF1:NM_001135245:exon10:c.1347_1348TG,TCOF1:NM_001008657:exon11:c.1578_1579TG,TCOF1:NM_001135243:exon11:c.1578_1579TG,TCOF1:NM_001135244:exon11:c.1578_1579TG,TCOF1:NM_001195141:exon11:c.1578_1579TG		Info=CLASS=DM;MUT=ALT;ID=CD118033;Ref=CG;Alt=C;Start=149754991;End=149754992;HET=.;MAF=.;dbSNP=.;Disease=Treacher-Collins syndrome|	Info=CLASS=DM;MUT=ALT;ID=CD118033;Ref=CG;Alt=C;Start=149754991;End=149754992;HET=0;MAF=0;dbSNP=0;Disease=Treacher-Collins syndrome|	42	4	0
chr5	149754991	149754992	CG	TG	unknown	exonic	TCOF1		nonframeshift substitution	TCOF1:NM_000356:exon10:c.1347_1348TG,TCOF1:NM_001135245:exon10:c.1347_1348TG,TCOF1:NM_001008657:exon11:c.1578_1579TG,TCOF1:NM_001135243:exon11:c.1578_1579TG,TCOF1:NM_001135244:exon11:c.1578_1579TG,TCOF1:NM_001195141:exon11:c.1578_1579TG		Info=CLASS=DM;MUT=ALT;ID=CD118033;Ref=CG;Alt=C;Start=149754991;End=149754992;HET=.;MAF=.;dbSNP=.;Disease=Treacher-Collins syndrome|	Info=CLASS=DM;MUT=ALT;ID=CD118033;Ref=CG;Alt=C;Start=149754991;End=149754992;HET=0;MAF=0;dbSNP=0;Disease=Treacher-Collins syndrome|	42	4	0
chr5	172660004	172660004	C	T	het	exonic	NKX2-5		synonymous SNV	NKX2-5:NM_004387:exon2:c.G543A:p.Q181Q	rs72554028	Info=CLASS=DM;MUT=ALT;ID=BM1425743;Ref=C;Alt=G;Start=172660004;End=172660004;HET=.;MAF=.;dbSNP=.;Disease=Ventricular arrhythmia & sudden cardiac death||Info=CLASS=DM;MUT=ALT;ID=CM096566;Ref=C;Alt=T;Start=172660004;End=172660004;HET=0.01;MAF=0.0048/24;dbSNP=rs72554028;Disease=Cardiac disease|Info=CLASS=DM;MUT=ALT;ID=CM096566;Ref=C;Alt=T;Start=172660004;End=172660004;HET=0.01;MAF=0.0048/24;dbSNP=rs…	Info=CLASS=DM;MUT=ALT;ID=CM096566;Ref=C;Alt=T;Start=172660004;End=172660004;HET=0.01;MAF=0.005/12;dbSNP=rs72554028;Disease=Cardiac disease||Info=CLASS=DM;MUT=ALT;ID=CM096566;Ref=C;Alt=T;Start=172660004;End=172660004;HET=0.01;MAF=0.005/12;dbSNP=rs72554028;Disease=Cardiac disease	36	2	0.01
chr5	178416063	178416063	G	A	het	exonic	GRM6		synonymous SNV	GRM6:NM_000843:exon6:c.C1227T:p.Y409Y	rs2645339	Info=CLASS=DM;MUT=ALT;ID=CM061056;Ref=G;Alt=T;Start=178416063;End=178416063;HET=.;MAF=.;dbSNP=.;Disease=Night blindness, congenital|	Info=CLASS=DM;MUT=ALT;ID=CM061056;Ref=G;Alt=T;Start=178416063;End=178416063;HET=0;MAF=0;dbSNP=0;Disease=Night blindness, congenital|	172	94	0.52
chr5	178416063	178416063	G	A	hom	exonic	GRM6		synonymous SNV	GRM6:NM_000843:exon6:c.C1227T:p.Y409Y	rs2645339	Info=CLASS=DM;MUT=ALT;ID=CM061056;Ref=G;Alt=T;Start=178416063;End=178416063;HET=.;MAF=.;dbSNP=.;Disease=Night blindness, congenital|	Info=CLASS=DM;MUT=ALT;ID=CM061056;Ref=G;Alt=T;Start=178416063;End=178416063;HET=0;MAF=0;dbSNP=0;Disease=Night blindness, congenital|	172	94	0.52
chr5	33951693	33951693	C	G	het	exonic	SLC45A2		nonsynonymous SNV	SLC45A2:NM_001012509:exon5:c.G1122C:p.L374F,SLC45A2:NM_016180:exon5:c.G1122C:p.L374F	rs16891982	Info=CLASS=DFP;MUT=REF;ID=CM051556;Ref=C;Alt=G;Start=33951693;End=33951693;HET=0.40;MAF=0.2750/1377;dbSNP=rs16891982;Disease=Pigmentation variation, association with||Info=CLASS=DFP;MUT=REF;ID=CM051556;Ref=C;Alt=G;Start=33951693;End=33951693;HET=0.40;MAF=0.2750/1377;dbSNP=rs16891982;Disease=Pigmentation variation, association with|Info=CLASS=DFP;MUT=REF;ID=CM051556;Ref=C;Alt=G;Start=33951693;End=…	Info=CLASS=DP;MUT=REF;ID=CM051556;Ref=C;Alt=G;Start=33951693;End=33951693;HET=0.48;MAF=0.441/963;dbSNP=rs16891982;Disease=Pigmentation variation, association with||Info=CLASS=DP;MUT=REF;ID=CM051556;Ref=C;Alt=G;Start=33951693;End=33951693;HET=0.48;MAF=0.441/963;dbSNP=rs16891982;Disease=Pigmentation variation, association with|Info=CLASS=DP;MUT=REF;ID=CM051556;Ref=C;Alt=G;Start=33951693;End=3395169…	42	8	0.44
chr5	33951693	33951693	C	G	hom	exonic	SLC45A2		nonsynonymous SNV	SLC45A2:NM_001012509:exon5:c.G1122C:p.L374F,SLC45A2:NM_016180:exon5:c.G1122C:p.L374F	rs16891982	Info=CLASS=DFP;MUT=REF;ID=CM051556;Ref=C;Alt=G;Start=33951693;End=33951693;HET=0.40;MAF=0.2750/1377;dbSNP=rs16891982;Disease=Pigmentation variation, association with||Info=CLASS=DFP;MUT=REF;ID=CM051556;Ref=C;Alt=G;Start=33951693;End=33951693;HET=0.40;MAF=0.2750/1377;dbSNP=rs16891982;Disease=Pigmentation variation, association with|Info=CLASS=DFP;MUT=REF;ID=CM051556;Ref=C;Alt=G;Start=33951693;End=…	Info=CLASS=DP;MUT=REF;ID=CM051556;Ref=C;Alt=G;Start=33951693;End=33951693;HET=0.48;MAF=0.441/963;dbSNP=rs16891982;Disease=Pigmentation variation, association with||Info=CLASS=DP;MUT=REF;ID=CM051556;Ref=C;Alt=G;Start=33951693;End=33951693;HET=0.48;MAF=0.441/963;dbSNP=rs16891982;Disease=Pigmentation variation, association with|Info=CLASS=DP;MUT=REF;ID=CM051556;Ref=C;Alt=G;Start=33951693;End=3395169…	42	8	0.44
chr5	33954511	33954511	T	C	het	exonic	SLC45A2		nonsynonymous SNV	SLC45A2:NM_001297417:exon3:c.661A>G:p.S221G	rs2287949	Info=CLASS=DM;MUT=ALT;ID=CD040311;Ref=TG;Alt=T;Start=33954511;End=33954512;HET=.;MAF=.;dbSNP=rs387906317;Disease=Oculocutaneous albinism 4|	Info=CLASS=DM;MUT=ALT;ID=CD040311;Ref=TG;Alt=T;Start=33954511;End=33954512;HET=0;MAF=0;dbSNP=0;Disease=Oculocutaneous albinism 4|	255	148	0.833067
chr5	33954511	33954511	T	C	hom	exonic	SLC45A2		nonsynonymous SNV	SLC45A2:NM_001297417:exon3:c.661A>G:p.S221G	rs2287949	Info=CLASS=DM;MUT=ALT;ID=CD040311;Ref=TG;Alt=T;Start=33954511;End=33954512;HET=.;MAF=.;dbSNP=rs387906317;Disease=Oculocutaneous albinism 4|	Info=CLASS=DM;MUT=ALT;ID=CD040311;Ref=TG;Alt=T;Start=33954511;End=33954512;HET=0;MAF=0;dbSNP=0;Disease=Oculocutaneous albinism 4|	255	148	0.833067
chr6	31085226	31085226	G	A	het	exonic	CDSN		nonsynonymous SNV	CDSN:NM_001264:exon2:c.166C>T:p.L56F	rs7742033	Info=CLASS=DM;MUT=ALT;ID=CI1110154;Ref=G;Alt=GAGGC;Start=31085224;End=31085224;HET=.;MAF=.;dbSNP=.;Disease=Peeling skin disease|	Info=CLASS=DM;MUT=ALT;ID=CI1110154;Ref=G;Alt=GAGGC;Start=31085224;End=31085224;HET=0;MAF=0;dbSNP=0;Disease=Peeling skin disease||Info=CLASS=DM;MUT=ALT;ID=CM105111;Ref=T;Alt=A;Start=31085217;End=31085217;HET=0;MAF=0;dbSNP=0;Disease=Peeling skin disease|	29	0	0.0229633
chr6	31085226	31085226	G	A	hom	exonic	CDSN		nonsynonymous SNV	CDSN:NM_001264:exon2:c.166C>T:p.L56F	rs7742033	Info=CLASS=DM;MUT=ALT;ID=CI1110154;Ref=G;Alt=GAGGC;Start=31085224;End=31085224;HET=.;MAF=.;dbSNP=.;Disease=Peeling skin disease|	Info=CLASS=DM;MUT=ALT;ID=CI1110154;Ref=G;Alt=GAGGC;Start=31085224;End=31085224;HET=0;MAF=0;dbSNP=0;Disease=Peeling skin disease||Info=CLASS=DM;MUT=ALT;ID=CM105111;Ref=T;Alt=A;Start=31085217;End=31085217;HET=0;MAF=0;dbSNP=0;Disease=Peeling skin disease|	29	0	0.0229633
chr6	31918468	31918468	A	C	het	exonic	CFB		nonsynonymous SNV	CFB:NM_001710:exon13:c.A1697C:p.E566A	rs45484591	Info=CLASS=DM;MUT=ALT;ID=CM138804;Ref=A;Alt=C;Start=31918468;End=31918468;HET=0.02;MAF=0.0102/51;dbSNP=rs45484591;Disease=Haemolytic uraemic syndrome, atypical|	Info=CLASS=DM;MUT=ALT;ID=CM138804;Ref=A;Alt=C;Start=31918468;End=31918468;HET=0;MAF=0;dbSNP=0;Disease=Haemolytic uraemic syndrome, atypical|	81	0	0.01
chr6	32006858	32006858	C	A	het	intergenic	C4B_2	(dist=3663),TNXB(dist=2074)			rs6467	Info=CLASS=DM;MUT=ALT;ID=CS880069;Ref=C;Alt=G;Start=32006858;End=32006858;HET=.;MAF=.;dbSNP=rs6467;Disease=Adrenal hyperplasia||Info=CLASS=DM;MUT=ALT;ID=CS880069;Ref=C;Alt=G;Start=32006858;End=32006858;HET=.;MAF=.;dbSNP=rs6467;Disease=Adrenal hyperplasia|Info=CLASS=DM;MUT=ALT;ID=CS880069;Ref=C;Alt=G;Start=32006858;End=32006858;HET=.;MAF=.;dbSNP=rs6467;Disease=Adrenal hyperplasia|Info=CLASS=DM;MUT…	Info=CLASS=DM;MUT=ALT;ID=CS880069;Ref=C;Alt=G;Start=32006858;End=32006858;HET=0;MAF=0.335/732;dbSNP=rs6467;Disease=Adrenal hyperplasia||Info=CLASS=DM;MUT=ALT;ID=CS880069;Ref=C;Alt=G;Start=32006858;End=32006858;HET=0;MAF=0.335/732;dbSNP=rs6467;Disease=Adrenal hyperplasia|Info=CLASS=DM;MUT=ALT;ID=CS880069;Ref=C;Alt=G;Start=32006858;End=32006858;HET=0;MAF=0.335/732;dbSNP=rs6467;Disease=Adrenal hyper…	223	0	0.66
chr6	32006858	32006858	C	A	hom	intronic	CYP21A2				rs6467	Info=CLASS=DM;MUT=ALT;ID=CS880069;Ref=C;Alt=G;Start=32006858;End=32006858;HET=.;MAF=.;dbSNP=rs6467;Disease=Adrenal hyperplasia||Info=CLASS=DM;MUT=ALT;ID=CS880069;Ref=C;Alt=G;Start=32006858;End=32006858;HET=.;MAF=.;dbSNP=rs6467;Disease=Adrenal hyperplasia|Info=CLASS=DM;MUT=ALT;ID=CS880069;Ref=C;Alt=G;Start=32006858;End=32006858;HET=.;MAF=.;dbSNP=rs6467;Disease=Adrenal hyperplasia|Info=CLASS=DM;MUT…	Info=CLASS=DM;MUT=ALT;ID=CS880069;Ref=C;Alt=G;Start=32006858;End=32006858;HET=0;MAF=0.335/732;dbSNP=rs6467;Disease=Adrenal hyperplasia||Info=CLASS=DM;MUT=ALT;ID=CS880069;Ref=C;Alt=G;Start=32006858;End=32006858;HET=0;MAF=0.335/732;dbSNP=rs6467;Disease=Adrenal hyperplasia|Info=CLASS=DM;MUT=ALT;ID=CS880069;Ref=C;Alt=G;Start=32006858;End=32006858;HET=0;MAF=0.335/732;dbSNP=rs6467;Disease=Adrenal hyper…	223	0	0.650759
chr6	44269188	44269193	GTTTTC	GTTTC	het	exonic;splicing	AARS2;AARS2		frameshift substitution	AARS2:NM_020745:exon20:c.2607_2612GAAAC		Info=CLASS=DM;MUT=ALT;ID=CI146232;Ref=G;Alt=GT;Start=44269188;End=44269188;HET=.;MAF=.;dbSNP=.;Disease=Leukoencephalopathy, and ovarian failure in females|		542	0	0
chr6	44269188	44269193	GTTTTC	GTTTC	unknown	exonic	AARS2		frameshift substitution	AARS2:NM_020745:exon20:c.2607_2612GAAAC		Info=CLASS=DM;MUT=ALT;ID=CI146232;Ref=G;Alt=GT;Start=44269188;End=44269188;HET=.;MAF=.;dbSNP=.;Disease=Leukoencephalopathy, and ovarian failure in females|		542	0	0
chr6	44269188	44269193	GTTTTC	GTTTTT	unknown	exonic	AARS2		nonframeshift substitution	AARS2:NM_020745:exon20:c.2607_2612AAAAAC		Info=CLASS=DM;MUT=ALT;ID=CI146232;Ref=G;Alt=GT;Start=44269188;End=44269188;HET=.;MAF=.;dbSNP=.;Disease=Leukoencephalopathy, and ovarian failure in females|		542	0	0
chr6	47544838	47544838	A	T	het	exonic	CD2AP		nonsynonymous SNV	CD2AP:NM_012120:exon8:c.A902T:p.K301M	rs141778404	Info=CLASS=DM;MUT=ALT;ID=CM090138;Ref=A;Alt=T;Start=47544838;End=47544838;HET=.;MAF=0.0002/1;dbSNP=rs141778404;Disease=Nephrotic syndrome|	Info=CLASS=DM;MUT=ALT;ID=CM090138;Ref=A;Alt=T;Start=47544838;End=47544838;HET=0;MAF=0;dbSNP=rs141778404;Disease=Nephrotic syndrome|	31	5	0
chr6	47544838	47544838	A	T	hom	exonic	CD2AP		nonsynonymous SNV	CD2AP:NM_012120:exon8:c.A902T:p.K301M	rs141778404	Info=CLASS=DM;MUT=ALT;ID=CM090138;Ref=A;Alt=T;Start=47544838;End=47544838;HET=.;MAF=0.0002/1;dbSNP=rs141778404;Disease=Nephrotic syndrome|	Info=CLASS=DM;MUT=ALT;ID=CM090138;Ref=A;Alt=T;Start=47544838;End=47544838;HET=0;MAF=0;dbSNP=rs141778404;Disease=Nephrotic syndrome|	31	5	0
chr6	49412433	49412433	C	T	het	exonic	MUT		nonsynonymous SNV	MUT:NM_000255:exon9:c.1595G>A:p.R532H	rs1141321	Info=CLASS=DM;MUT=ALT;ID=CD109982;Ref=ACGTTCAGC;Alt=A;Start=49412432;End=49412440;HET=.;MAF=.;dbSNP=.;Disease=Methylmalonic aciduria|	Info=CLASS=DM;MUT=ALT;ID=CD109982;Ref=ACGTTCAGC;Alt=A;Start=49412432;End=49412440;HET=0;MAF=0;dbSNP=0;Disease=Methylmalonic aciduria||Info=CLASS=DM;MUT=ALT;ID=CM002069;Ref=C;Alt=G;Start=49412425;End=49412425;HET=0;MAF=0;dbSNP=0;Disease=Methylmalonic aciduria|	131	28	0.265575
chr6	64498055	64498055	T	A	het	exonic	EYS		nonsynonymous SNV	EYS:NM_001142800:exon39:c.7666A>T:p.S2556C,EYS:NM_001292009:exon39:c.7666A>T:p.S2556C	rs66462731	Info=CLASS=DM;MUT=ALT;ID=CD121682;Ref=CTG;Alt=C;Start=64498054;End=64498056;HET=.;MAF=.;dbSNP=.;Disease=Retinitis pigmentosa, autosomal recessive|	Info=CLASS=DM;MUT=ALT;ID=CD121682;Ref=CTG;Alt=C;Start=64498054;End=64498056;HET=0;MAF=0;dbSNP=0;Disease=Retinitis pigmentosa, autosomal recessive|	33	4	0.0898562
chr7	117199533	117199533	G	A	hom	exonic	CFTR		nonsynonymous SNV	CFTR:NM_000492:exon11:c.1408G>A:p.V470M	rs213950	Info=CLASS=DFP;MUT=REF;ID=CM034388;Ref=G;Alt=A;Start=117199533;End=117199533;HET=0.49;MAF=0.4179/2093;dbSNP=rs213950;Disease=Respiratory/pancreatic disease, association with||Info=CLASS=DFP;MUT=REF;ID=CM034388;Ref=G;Alt=A;Start=117199533;End=117199533;HET=0.49;MAF=0.4179/2093;dbSNP=rs213950;Disease=Respiratory/pancreatic disease, association with|Info=CLASS=DFP;MUT=REF;ID=CM034388;Ref=G;Alt=A;Sta…	Info=CLASS=DP;MUT=REF;ID=CM034388;Ref=G;Alt=A;Start=117199533;End=117199533;HET=0.49;MAF=0.460/1004;dbSNP=rs213950;Disease=Respiratory/pancreatic disease, association with||Info=CLASS=DP;MUT=REF;ID=CM034388;Ref=G;Alt=A;Start=117199533;End=117199533;HET=0.49;MAF=0.460/1004;dbSNP=rs213950;Disease=Respiratory/pancreatic disease, association with|Info=CLASS=DP;MUT=REF;ID=CM034388;Ref=G;Alt=A;Start=11…	265	106	0.582069
chr7	117235055	117235055	T	G	het	exonic	CFTR		synonymous SNV	CFTR:NM_000492:exon15:c.2562T>G:p.T854T	rs1042077	Info=CLASS=FP;MUT=ALT;ID=CS042144;Ref=T;Alt=G;Start=117235055;End=117235055;HET=.;MAF=0.4792/2400;dbSNP=rs1042077;Disease=Altered splicing||Info=CLASS=DM;MUT=ALT;ID=CD003291;Ref=CT;Alt=C;Start=117235054;End=117235055;HET=.;MAF=.;dbSNP=rs397508396;Disease=Cystic fibrosis|	Info=CLASS=FP;MUT=ALT;ID=CS042144;Ref=T;Alt=G;Start=117235055;End=117235055;HET=0.49;MAF=0.441/962;dbSNP=rs1042077;Disease=Altered splicing||Info=CLASS=DM;MUT=ALT;ID=CD003291;Ref=CT;Alt=C;Start=117235054;End=117235055;HET=0;MAF=0;dbSNP=0;Disease=Cystic fibrosis||Info=CLASS=DM;MUT=ALT;ID=CM044595;Ref=A;Alt=T;Start=117235050;End=117235050;HET=0;MAF=0;dbSNP=0;Disease=Congenital absence of vas defere…	213	59	0.479233
chr7	117235055	117235055	T	G	hom	exonic	CFTR		synonymous SNV	CFTR:NM_000492:exon15:c.2562T>G:p.T854T	rs1042077	Info=CLASS=FP;MUT=ALT;ID=CS042144;Ref=T;Alt=G;Start=117235055;End=117235055;HET=.;MAF=0.4792/2400;dbSNP=rs1042077;Disease=Altered splicing||Info=CLASS=DM;MUT=ALT;ID=CD003291;Ref=CT;Alt=C;Start=117235054;End=117235055;HET=.;MAF=.;dbSNP=rs397508396;Disease=Cystic fibrosis|	Info=CLASS=FP;MUT=ALT;ID=CS042144;Ref=T;Alt=G;Start=117235055;End=117235055;HET=0.49;MAF=0.441/962;dbSNP=rs1042077;Disease=Altered splicing||Info=CLASS=DM;MUT=ALT;ID=CD003291;Ref=CT;Alt=C;Start=117235054;End=117235055;HET=0;MAF=0;dbSNP=0;Disease=Cystic fibrosis||Info=CLASS=DM;MUT=ALT;ID=CM044595;Ref=A;Alt=T;Start=117235050;End=117235050;HET=0;MAF=0;dbSNP=0;Disease=Congenital absence of vas defere…	213	59	0.479233
chr7	117242865	117242865	C	G	het	splicing	CFTR	(NM_000492:exon16:c.2620-15C>G)			rs139379077	Info=CLASS=DM;MUT=ALT;ID=CS004690;Ref=C;Alt=G;Start=117242865;End=117242865;HET=.;MAF=0.0014/7;dbSNP=rs139379077;Disease=Cystic fibrosis|	Info=CLASS=DM;MUT=ALT;ID=CS004690;Ref=C;Alt=G;Start=117242865;End=117242865;HET=0.02;MAF=0.003/6;dbSNP=rs139379077;Disease=Cystic fibrosis|	27	2	0.0027
chr7	150642562	150642568	GCCCCCG	GCCCCG	unknown	exonic	KCNH2		frameshift substitution	KCNH2:NM_172057:exon11:c.2345_2351CGGGGC,KCNH2:NM_000238:exon15:c.3365_3371CGGGGC		Info=CLASS=DM;MUT=ALT;ID=CI043726;Ref=C;Alt=CG;Start=150642567;End=150642567;HET=.;MAF=.;dbSNP=.;Disease=Long QT syndrome||Info=CLASS=DM;MUT=ALT;ID=CM139897;Ref=G;Alt=C;Start=150642568;End=150642568;HET=.;MAF=.;dbSNP=.;Disease=Long QT syndrome|	Info=CLASS=DM;MUT=ALT;ID=CI043726;Ref=C;Alt=CG;Start=150642567;End=150642567;HET=0;MAF=0;dbSNP=0;Disease=Long QT syndrome||Info=CLASS=DM;MUT=ALT;ID=CM139897;Ref=G;Alt=C;Start=150642568;End=150642568;HET=0;MAF=0;dbSNP=0;Disease=Long QT syndrome|	59	0	0
chr7	150642565	150642569	CCCGG	CCG	unknown	exonic	KCNH2		frameshift substitution	KCNH2:NM_172057:exon11:c.2344_2348CGG,KCNH2:NM_000238:exon15:c.3364_3368CGG		Info=CLASS=DM;MUT=ALT;ID=CI043726;Ref=C;Alt=CG;Start=150642567;End=150642567;HET=.;MAF=.;dbSNP=.;Disease=Long QT syndrome||Info=CLASS=DM;MUT=ALT;ID=CM139897;Ref=G;Alt=C;Start=150642568;End=150642568;HET=.;MAF=.;dbSNP=.;Disease=Long QT syndrome|	Info=CLASS=DM;MUT=ALT;ID=CI043726;Ref=C;Alt=CG;Start=150642567;End=150642567;HET=0;MAF=0;dbSNP=0;Disease=Long QT syndrome||Info=CLASS=DM;MUT=ALT;ID=CM139897;Ref=G;Alt=C;Start=150642568;End=150642568;HET=0;MAF=0;dbSNP=0;Disease=Long QT syndrome|	43	0	0
chr7	150642565	150642569	CCCGG	CG	unknown	exonic	KCNH2		nonframeshift substitution	KCNH2:NM_172057:exon11:c.2344_2348CG,KCNH2:NM_000238:exon15:c.3364_3368CG		Info=CLASS=DM;MUT=ALT;ID=CI043726;Ref=C;Alt=CG;Start=150642567;End=150642567;HET=.;MAF=.;dbSNP=.;Disease=Long QT syndrome||Info=CLASS=DM;MUT=ALT;ID=CM139897;Ref=G;Alt=C;Start=150642568;End=150642568;HET=.;MAF=.;dbSNP=.;Disease=Long QT syndrome|	Info=CLASS=DM;MUT=ALT;ID=CI043726;Ref=C;Alt=CG;Start=150642567;End=150642567;HET=0;MAF=0;dbSNP=0;Disease=Long QT syndrome||Info=CLASS=DM;MUT=ALT;ID=CM139897;Ref=G;Alt=C;Start=150642568;End=150642568;HET=0;MAF=0;dbSNP=0;Disease=Long QT syndrome|	43	0	0
chr7	150642566	150642568	CCG	0	unknown	exonic	KCNH2		nonframeshift deletion	KCNH2:NM_172057:exon11:c.2345_2347del:p.782_783del,KCNH2:NM_000238:exon15:c.3365_3367del:p.1122_1123del		Info=CLASS=DM;MUT=ALT;ID=CI043726;Ref=C;Alt=CG;Start=150642567;End=150642567;HET=.;MAF=.;dbSNP=.;Disease=Long QT syndrome||Info=CLASS=DM;MUT=ALT;ID=CM139897;Ref=G;Alt=C;Start=150642568;End=150642568;HET=.;MAF=.;dbSNP=.;Disease=Long QT syndrome|	Info=CLASS=DM;MUT=ALT;ID=CI043726;Ref=C;Alt=CG;Start=150642567;End=150642567;HET=0;MAF=0;dbSNP=0;Disease=Long QT syndrome||Info=CLASS=DM;MUT=ALT;ID=CM139897;Ref=G;Alt=C;Start=150642568;End=150642568;HET=0;MAF=0;dbSNP=0;Disease=Long QT syndrome|	54	0	0
chr7	150642567	150642568	CG	0	unknown	exonic	KCNH2		frameshift deletion	KCNH2:NM_172057:exon11:c.2345_2346del:p.782_782del,KCNH2:NM_000238:exon15:c.3365_3366del:p.1122_1122del		Info=CLASS=DM;MUT=ALT;ID=CI043726;Ref=C;Alt=CG;Start=150642567;End=150642567;HET=.;MAF=.;dbSNP=.;Disease=Long QT syndrome||Info=CLASS=DM;MUT=ALT;ID=CM139897;Ref=G;Alt=C;Start=150642568;End=150642568;HET=.;MAF=.;dbSNP=.;Disease=Long QT syndrome|	Info=CLASS=DM;MUT=ALT;ID=CI043726;Ref=C;Alt=CG;Start=150642567;End=150642567;HET=0;MAF=0;dbSNP=0;Disease=Long QT syndrome||Info=CLASS=DM;MUT=ALT;ID=CM139897;Ref=G;Alt=C;Start=150642568;End=150642568;HET=0;MAF=0;dbSNP=0;Disease=Long QT syndrome|	41	0	0
chr7	150642568	150642568	G	0	unknown	exonic	KCNH2		frameshift deletion	KCNH2:NM_172057:exon11:c.2345delC:p.P782fs,KCNH2:NM_000238:exon15:c.3365delC:p.P1122fs		Info=CLASS=DM;MUT=ALT;ID=CM139897;Ref=G;Alt=C;Start=150642568;End=150642568;HET=.;MAF=.;dbSNP=.;Disease=Long QT syndrome||Info=CLASS=DM;MUT=ALT;ID=CI043726;Ref=C;Alt=CG;Start=150642567;End=150642567;HET=.;MAF=.;dbSNP=.;Disease=Long QT syndrome|	Info=CLASS=DM;MUT=ALT;ID=CM139897;Ref=G;Alt=C;Start=150642568;End=150642568;HET=0;MAF=0;dbSNP=0;Disease=Long QT syndrome||Info=CLASS=DM;MUT=ALT;ID=CI043726;Ref=C;Alt=CG;Start=150642567;End=150642567;HET=0;MAF=0;dbSNP=0;Disease=Long QT syndrome|	41	0	0
chr7	299863	299863	C	T	het	exonic	FAM20C		nonsynonymous SNV	FAM20C:NM_020223:exon10:c.C1672T:p.R558W	rs62644536	Info=CLASS=DM;MUT=ALT;ID=CM1010308;Ref=C;Alt=T;Start=299863;End=299863;HET=0.06;MAF=0.0317/159;dbSNP=rs62644536;Disease=Osteosclerotic bone dysplasia, lethal|	Info=CLASS=DM;MUT=ALT;ID=CM1010308;Ref=C;Alt=T;Start=299863;End=299863;HET=0;MAF=0;dbSNP=0;Disease=Osteosclerotic bone dysplasia, lethal|	40	1	0.04
chr7	299863	299863	C	T	hom	exonic	FAM20C		nonsynonymous SNV	FAM20C:NM_020223:exon10:c.C1672T:p.R558W	rs62644536	Info=CLASS=DM;MUT=ALT;ID=CM1010308;Ref=C;Alt=T;Start=299863;End=299863;HET=0.06;MAF=0.0317/159;dbSNP=rs62644536;Disease=Osteosclerotic bone dysplasia, lethal|	Info=CLASS=DM;MUT=ALT;ID=CM1010308;Ref=C;Alt=T;Start=299863;End=299863;HET=0;MAF=0;dbSNP=0;Disease=Osteosclerotic bone dysplasia, lethal|	40	1	0.04
chr7	42088222	42088222	0	G	unknown	exonic	GLI3		frameshift insertion	GLI3:NM_000168:exon5:c.546_547insC:p.T183fs		Info=CLASS=DM;MUT=ALT;ID=CD050865;Ref=GTGGGGTTC;Alt=G;Start=42088221;End=42088229;HET=.;MAF=.;dbSNP=.;Disease=Greig cephalopolysyndactyly syndrome|	Info=CLASS=DM;MUT=ALT;ID=CD050865;Ref=GTGGGGTTC;Alt=G;Start=42088221;End=42088229;HET=0;MAF=0;dbSNP=0;Disease=Greig cephalopolysyndactyly syndrome|	309	77	0
chr7	6036980	6036980	G	C	hom	exonic	PMS2		synonymous SNV	PMS2:NM_000535:exon7:c.780C>G:p.S260S	rs1805319	Info=CLASS=DM;MUT=ALT;ID=CD136761;Ref=CG;Alt=C;Start=6036979;End=6036980;HET=.;MAF=.;dbSNP=.;Disease=Colorectal cancer, non-polyposis|	Info=CLASS=DM;MUT=ALT;ID=CD136761;Ref=CG;Alt=C;Start=6036979;End=6036980;HET=0;MAF=0;dbSNP=0;Disease=Colorectal cancer, non-polyposis|	170	121	0.83127
chr7	92132493	92132493	T	C	het	exonic	PEX1		nonsynonymous SNV	PEX1:NM_001282677:exon12:c.1917A>G:p.I639M,PEX1:NM_000466:exon13:c.2088A>G:p.I696M,PEX1:NM_001282678:exon13:c.1464A>G:p.I488M	rs35996821	Info=CLASS=DM;MUT=ALT;ID=CD053594;Ref=TATC;Alt=T;Start=92132493;End=92132496;HET=.;MAF=.;dbSNP=.;Disease=Zellweger syndrome||Info=CLASS=DM;MUT=ALT;ID=CD044983;Ref=TTTATC;Alt=T;Start=92132491;End=92132496;HET=.;MAF=.;dbSNP=rs267608178;Disease=Zellweger syndrome|	Info=CLASS=DM;MUT=ALT;ID=CD053594;Ref=TATC;Alt=T;Start=92132493;End=92132496;HET=0;MAF=0;dbSNP=0;Disease=Zellweger syndrome||Info=CLASS=DM;MUT=ALT;ID=CD044983;Ref=TTTATC;Alt=T;Start=92132491;End=92132496;HET=0;MAF=0;dbSNP=rs267608178;Disease=Zellweger syndrome|	126	6	0.0175719
chr7	92132493	92132493	T	C	hom	exonic	PEX1		nonsynonymous SNV	PEX1:NM_001282677:exon12:c.1917A>G:p.I639M,PEX1:NM_000466:exon13:c.2088A>G:p.I696M,PEX1:NM_001282678:exon13:c.1464A>G:p.I488M	rs35996821	Info=CLASS=DM;MUT=ALT;ID=CD053594;Ref=TATC;Alt=T;Start=92132493;End=92132496;HET=.;MAF=.;dbSNP=.;Disease=Zellweger syndrome||Info=CLASS=DM;MUT=ALT;ID=CD044983;Ref=TTTATC;Alt=T;Start=92132491;End=92132496;HET=.;MAF=.;dbSNP=rs267608178;Disease=Zellweger syndrome|	Info=CLASS=DM;MUT=ALT;ID=CD053594;Ref=TATC;Alt=T;Start=92132493;End=92132496;HET=0;MAF=0;dbSNP=0;Disease=Zellweger syndrome||Info=CLASS=DM;MUT=ALT;ID=CD044983;Ref=TTTATC;Alt=T;Start=92132491;End=92132496;HET=0;MAF=0;dbSNP=rs267608178;Disease=Zellweger syndrome|	126	6	0.0175719
chr7	95800820	95800820	T	C	het	exonic;splicing	SLC25A13;SLC25A13		synonymous SNV;synonymous SNV	SLC25A13:NM_001160210:exon12:c.1197A>G:p.L399L,SLC25A13:NM_014251:exon12:c.1194A>G:p.L398L;SLC25A13:NM_001160210:exon12:c.1197A>G:p.L399L,SLC25A13:NM_014251:exon12:c.1194A>G:p.L398L	rs2301629	Info=CLASS=DM;MUT=ALT;ID=CD103909;Ref=TA;Alt=T;Start=95800820;End=95800821;HET=.;MAF=.;dbSNP=.;Disease=Intrahepatic cholestasis, neonatal|	Info=CLASS=DM;MUT=ALT;ID=CD103909;Ref=TA;Alt=T;Start=95800820;End=95800821;HET=0;MAF=0;dbSNP=0;Disease=Intrahepatic cholestasis, neonatal|	204	78	0.409145
chr7	95800820	95800820	T	C	hom	exonic	SLC25A13		synonymous SNV	SLC25A13:NM_001160210:exon12:c.A1197G:p.L399L,SLC25A13:NM_014251:exon12:c.A1194G:p.L398L	rs2301629	Info=CLASS=DM;MUT=ALT;ID=CD103909;Ref=TA;Alt=T;Start=95800820;End=95800821;HET=.;MAF=.;dbSNP=.;Disease=Intrahepatic cholestasis, neonatal|	Info=CLASS=DM;MUT=ALT;ID=CD103909;Ref=TA;Alt=T;Start=95800820;End=95800821;HET=0;MAF=0;dbSNP=0;Disease=Intrahepatic cholestasis, neonatal|	204	78	0.39
chr8	118832019	118832020	AG	AA	unknown	exonic	EXT1		nonframeshift substitution	EXT1:NM_000127:exon6:c.1431_1432TT		Info=CLASS=DM;MUT=ALT;ID=CD087952;Ref=AG;Alt=A;Start=118832019;End=118832020;HET=.;MAF=.;dbSNP=.;Disease=Multiple osteochondromas||Info=CLASS=DM;MUT=ALT;ID=CD119123;Ref=AGG;Alt=A;Start=118832019;End=118832021;HET=.;MAF=.;dbSNP=.;Disease=Multiple osteochondromas|Info=CLASS=DM;MUT=ALT;ID=CI983089;Ref=A;Alt=AG;Start=118832019;End=118832019;HET=.;MAF=.;dbSNP=.;Disease=Chondrosarcoma|Info=CLASS=DM;MUT…	Info=CLASS=DM;MUT=ALT;ID=CD119123;Ref=AGG;Alt=A;Start=118832019;End=118832021;HET=0;MAF=0;dbSNP=0;Disease=Multiple osteochondromas||Info=CLASS=DM;MUT=ALT;ID=CD087952;Ref=AG;Alt=A;Start=118832019;End=118832020;HET=0;MAF=0;dbSNP=0;Disease=Multiple osteochondromas|Info=CLASS=DM;MUT=ALT;ID=CI983089;Ref=A;Alt=AG;Start=118832019;End=118832019;HET=0;MAF=0;dbSNP=0;Disease=Chondrosarcoma|Info=CLASS=DM;MUT…	226	0	0
chr8	118832020	118832020	G	0	het	exonic	EXT1		frameshift deletion	EXT1:NM_000127:exon6:c.1431delC:p.P477fs		Info=CLASS=DM;MUT=ALT;ID=CI099377;Ref=G;Alt=GA;Start=118832020;End=118832020;HET=.;MAF=.;dbSNP=.;Disease=Multiple osteochondromas||Info=CLASS=DM;MUT=ALT;ID=CD087952;Ref=AG;Alt=A;Start=118832019;End=118832020;HET=.;MAF=.;dbSNP=.;Disease=Multiple osteochondromas||Info=CLASS=DM;MUT=ALT;ID=CD119123;Ref=AGG;Alt=A;Start=118832019;End=118832021;HET=.;MAF=.;dbSNP=.;Disease=Multiple osteochondromas|Info=C…	Info=CLASS=DM;MUT=ALT;ID=CI099377;Ref=G;Alt=GA;Start=118832020;End=118832020;HET=0;MAF=0;dbSNP=0;Disease=Multiple osteochondromas||Info=CLASS=DM;MUT=ALT;ID=CD119123;Ref=AGG;Alt=A;Start=118832019;End=118832021;HET=0;MAF=0;dbSNP=0;Disease=Multiple osteochondromas||Info=CLASS=DM;MUT=ALT;ID=CD087952;Ref=AG;Alt=A;Start=118832019;End=118832020;HET=0;MAF=0;dbSNP=0;Disease=Multiple osteochondromas|Info=C…	226	9	0
chr8	118832020	118832020	G	0	unknown	exonic	EXT1		frameshift deletion	EXT1:NM_000127:exon6:c.1431delC:p.P477fs		Info=CLASS=DM;MUT=ALT;ID=CI099377;Ref=G;Alt=GA;Start=118832020;End=118832020;HET=.;MAF=.;dbSNP=.;Disease=Multiple osteochondromas||Info=CLASS=DM;MUT=ALT;ID=CD087952;Ref=AG;Alt=A;Start=118832019;End=118832020;HET=.;MAF=.;dbSNP=.;Disease=Multiple osteochondromas||Info=CLASS=DM;MUT=ALT;ID=CD119123;Ref=AGG;Alt=A;Start=118832019;End=118832021;HET=.;MAF=.;dbSNP=.;Disease=Multiple osteochondromas|Info=C…	Info=CLASS=DM;MUT=ALT;ID=CI099377;Ref=G;Alt=GA;Start=118832020;End=118832020;HET=0;MAF=0;dbSNP=0;Disease=Multiple osteochondromas||Info=CLASS=DM;MUT=ALT;ID=CD119123;Ref=AGG;Alt=A;Start=118832019;End=118832021;HET=0;MAF=0;dbSNP=0;Disease=Multiple osteochondromas||Info=CLASS=DM;MUT=ALT;ID=CD087952;Ref=AG;Alt=A;Start=118832019;End=118832020;HET=0;MAF=0;dbSNP=0;Disease=Multiple osteochondromas|Info=C…	226	9	0
chr8	118832020	118832020	G	A	het	exonic	EXT1		synonymous SNV	EXT1:NM_000127:exon6:c.C1431T:p.P477P	rs17439693	Info=CLASS=DM;MUT=ALT;ID=CI099377;Ref=G;Alt=GA;Start=118832020;End=118832020;HET=.;MAF=.;dbSNP=.;Disease=Multiple osteochondromas|	Info=CLASS=DM;MUT=ALT;ID=CI099377;Ref=G;Alt=GA;Start=118832020;End=118832020;HET=0;MAF=0;dbSNP=0;Disease=Multiple osteochondromas|	218	9	0.14
chr8	118832020	118832020	G	A	hom	exonic	EXT1		synonymous SNV	EXT1:NM_000127:exon6:c.1431C>T:p.P477P	rs17439693	Info=CLASS=DM;MUT=ALT;ID=CI099377;Ref=G;Alt=GA;Start=118832020;End=118832020;HET=.;MAF=.;dbSNP=.;Disease=Multiple osteochondromas||Info=CLASS=DM;MUT=ALT;ID=CD087952;Ref=AG;Alt=A;Start=118832019;End=118832020;HET=.;MAF=.;dbSNP=.;Disease=Multiple osteochondromas||Info=CLASS=DM;MUT=ALT;ID=CD119123;Ref=AGG;Alt=A;Start=118832019;End=118832021;HET=.;MAF=.;dbSNP=.;Disease=Multiple osteochondromas|Info=C…	Info=CLASS=DM;MUT=ALT;ID=CI099377;Ref=G;Alt=GA;Start=118832020;End=118832020;HET=0;MAF=0;dbSNP=0;Disease=Multiple osteochondromas||Info=CLASS=DM;MUT=ALT;ID=CD119123;Ref=AGG;Alt=A;Start=118832019;End=118832021;HET=0;MAF=0;dbSNP=0;Disease=Multiple osteochondromas||Info=CLASS=DM;MUT=ALT;ID=CD087952;Ref=AG;Alt=A;Start=118832019;End=118832020;HET=0;MAF=0;dbSNP=0;Disease=Multiple osteochondromas|Info=C…	226	9	0.120208
chr8	143994702	143994702	G	T	het	exonic;splicing	CYP11B2;CYP11B2		synonymous SNV	CYP11B2:NM_000498:exon6:c.1120C>A:p.R374R	rs4538	Info=CLASS=DM;MUT=ALT;ID=CM104297;Ref=G;Alt=A;Start=143994702;End=143994702;HET=.;MAF=.;dbSNP=.;Disease=Aldosterone synthase deficiency, type 1|	Info=CLASS=DM;MUT=ALT;ID=CM104297;Ref=G;Alt=A;Start=143994702;End=143994702;HET=0;MAF=0;dbSNP=0;Disease=Aldosterone synthase deficiency, type 1|	262	98	0.607628
chr8	143994702	143994702	G	T	hom	exonic	CYP11B2		synonymous SNV	CYP11B2:NM_000498:exon6:c.C1120A:p.R374R	rs4538	Info=CLASS=DM;MUT=ALT;ID=CM104297;Ref=G;Alt=A;Start=143994702;End=143994702;HET=.;MAF=.;dbSNP=.;Disease=Aldosterone synthase deficiency, type 1|	Info=CLASS=DM;MUT=ALT;ID=CM104297;Ref=G;Alt=A;Start=143994702;End=143994702;HET=0;MAF=0;dbSNP=0;Disease=Aldosterone synthase deficiency, type 1|	262	98	0.59
chr8	43054553	43054553	T	C	het	exonic	HGSNAT		synonymous SNV	HGSNAT:NM_152419:exon18:c.T1749C:p.Y583Y	rs1126058	Info=CLASS=DM;MUT=ALT;ID=CD065734;Ref=TG;Alt=T;Start=43054553;End=43054554;HET=.;MAF=.;dbSNP=.;Disease=Mucopolysaccharidosis IIIC|	Info=CLASS=DM;MUT=ALT;ID=CD065734;Ref=TG;Alt=T;Start=43054553;End=43054554;HET=0;MAF=0;dbSNP=0;Disease=Mucopolysaccharidosis IIIC|	527	1	0.99
chr8	43054553	43054553	T	C	hom	exonic	HGSNAT		synonymous SNV	HGSNAT:NM_152419:exon18:c.T1749C:p.Y583Y	rs1126058	Info=CLASS=DM;MUT=ALT;ID=CD065734;Ref=TG;Alt=T;Start=43054553;End=43054554;HET=.;MAF=.;dbSNP=.;Disease=Mucopolysaccharidosis IIIC|	Info=CLASS=DM;MUT=ALT;ID=CD065734;Ref=TG;Alt=T;Start=43054553;End=43054554;HET=0;MAF=0;dbSNP=0;Disease=Mucopolysaccharidosis IIIC|	527	1	0.99
chr8	55539057	55539057	G	A	het	exonic	RP1		nonsynonymous SNV	RP1:NM_006269:exon4:c.G2615A:p.R872H	rs444772	Info=CLASS=DM;MUT=ALT;ID=CM1312235;Ref=G;Alt=A;Start=55539057;End=55539057;HET=0.40;MAF=0.2722/1363;dbSNP=rs444772;Disease=Retinitis pigmentosa|	0	140	50	0.3
chr8	55539057	55539057	G	A	hom	exonic	RP1		nonsynonymous SNV	RP1:NM_006269:exon4:c.G2615A:p.R872H	rs444772	Info=CLASS=DM;MUT=ALT;ID=CM1312235;Ref=G;Alt=A;Start=55539057;End=55539057;HET=0.40;MAF=0.2722/1363;dbSNP=rs444772;Disease=Retinitis pigmentosa|	0	140	50	0.3
chr8	61778453	61778453	T	A	het	exonic	CHD7		nonsynonymous SNV	CHD7:NM_017780:exon38:c.T8955A:p.D2985E		Info=CLASS=DM;MUT=ALT;ID=CI075608;Ref=T;Alt=TG;Start=61778453;End=61778453;HET=.;MAF=.;dbSNP=.;Disease=CHARGE syndrome|	Info=CLASS=DM;MUT=ALT;ID=CI075608;Ref=T;Alt=TG;Start=61778453;End=61778453;HET=0;MAF=0;dbSNP=0;Disease=CHARGE syndrome|	47	0	0
chr8	61778453	61778454	TG	AT	het	exonic	CHD7		nonframeshift substitution	CHD7:NM_017780:exon38:c.8955_8956AT		Info=CLASS=DM;MUT=ALT;ID=CI075608;Ref=T;Alt=TG;Start=61778453;End=61778453;HET=.;MAF=.;dbSNP=.;Disease=CHARGE syndrome||Info=CLASS=DM;MUT=ALT;ID=CI084262;Ref=G;Alt=GA;Start=61778454;End=61778454;HET=.;MAF=.;dbSNP=.;Disease=CHARGE syndrome|	Info=CLASS=DM;MUT=ALT;ID=CI075608;Ref=T;Alt=TG;Start=61778453;End=61778453;HET=0;MAF=0;dbSNP=0;Disease=CHARGE syndrome||Info=CLASS=DM;MUT=ALT;ID=CI084262;Ref=G;Alt=GA;Start=61778454;End=61778454;HET=0;MAF=0;dbSNP=0;Disease=CHARGE syndrome|	86	0	0
chr8	61778454	61778454	G	T	het	exonic	CHD7		nonsynonymous SNV	CHD7:NM_017780:exon38:c.G8956T:p.G2986W		Info=CLASS=DM;MUT=ALT;ID=CI084262;Ref=G;Alt=GA;Start=61778454;End=61778454;HET=.;MAF=.;dbSNP=.;Disease=CHARGE syndrome|	Info=CLASS=DM;MUT=ALT;ID=CI084262;Ref=G;Alt=GA;Start=61778454;End=61778454;HET=0;MAF=0;dbSNP=0;Disease=CHARGE syndrome|	39	0	0
chr8	72111599	72111599	A	G	het	exonic	EYA1		synonymous SNV	EYA1:NM_172059:exon16:c.T1650C:p.H550H,EYA1:NM_172060:exon16:c.T1656C:p.H552H,EYA1:NM_172058:exon17:c.T1755C:p.H585H,EYA1:NM_000503:exon18:c.T1755C:p.H585H	rs10103397	Info=CLASS=DM;MUT=ALT;ID=CI111896;Ref=A;Alt=AT;Start=72111599;End=72111599;HET=.;MAF=.;dbSNP=.;Disease=Branchio-oto-renal syndrome|	Info=CLASS=DM;MUT=ALT;ID=CI111896;Ref=A;Alt=AT;Start=72111599;End=72111599;HET=0;MAF=0;dbSNP=0;Disease=Branchio-oto-renal syndrome|	176	35	0.46
chr8	72111599	72111599	A	G	hom	exonic	EYA1		synonymous SNV	EYA1:NM_172059:exon16:c.T1650C:p.H550H,EYA1:NM_172060:exon16:c.T1656C:p.H552H,EYA1:NM_172058:exon17:c.T1755C:p.H585H,EYA1:NM_000503:exon18:c.T1755C:p.H585H	rs10103397	Info=CLASS=DM;MUT=ALT;ID=CI111896;Ref=A;Alt=AT;Start=72111599;End=72111599;HET=.;MAF=.;dbSNP=.;Disease=Branchio-oto-renal syndrome|	Info=CLASS=DM;MUT=ALT;ID=CI111896;Ref=A;Alt=AT;Start=72111599;End=72111599;HET=0;MAF=0;dbSNP=0;Disease=Branchio-oto-renal syndrome|	176	35	0.46
chr9	129455587	129455587	0	AA	het	exonic	LMX1B		frameshift insertion	LMX1B:NM_001174146:exon4:c.726_727insAA:p.S242fs,LMX1B:NM_001174147:exon4:c.726_727insAA:p.S242fs,LMX1B:NM_002316:exon4:c.726_727insAA:p.S242fs		Info=CLASS=DM;MUT=ALT;ID=CD042605;Ref=GA;Alt=G;Start=129455587;End=129455588;HET=.;MAF=.;dbSNP=.;Disease=Nail patella syndrome||Info=CLASS=DM;MUT=ALT;ID=CD012855;Ref=TCTC;Alt=T;Start=129455580;End=129455583;HET=.;MAF=.;dbSNP=.;Disease=Nail patella syndrome||Info=CLASS=DM;MUT=ALT;ID=CI104371;Ref=T;Alt=TCTCGTCGAAGC;Start=129455580;End=129455580;HET=.;MAF=.;dbSNP=.;Disease=Nail patella syndrome	Info=CLASS=DM;MUT=ALT;ID=CD042605;Ref=GA;Alt=G;Start=129455587;End=129455588;HET=0;MAF=0;dbSNP=0;Disease=Nail patella syndrome||Info=CLASS=DM;MUT=ALT;ID=CM042387;Ref=C;Alt=A;Start=129455586;End=129455586;HET=0;MAF=0;dbSNP=0;Disease=Nail patella syndrome||Info=CLASS=DM;MUT=ALT;ID=CM992924;Ref=C;Alt=A;Start=129455583;End=129455583;HET=0;MAF=0;dbSNP=0;Disease=Nail patella syndrome||Info=CLASS=DM;MUT…	194	75	0
chr9	129455587	129455587	0	AA	unknown	exonic	LMX1B		frameshift insertion	LMX1B:NM_001174146:exon4:c.726_727insAA:p.S242fs,LMX1B:NM_001174147:exon4:c.726_727insAA:p.S242fs,LMX1B:NM_002316:exon4:c.726_727insAA:p.S242fs		Info=CLASS=DM;MUT=ALT;ID=CD042605;Ref=GA;Alt=G;Start=129455587;End=129455588;HET=.;MAF=.;dbSNP=.;Disease=Nail patella syndrome||Info=CLASS=DM;MUT=ALT;ID=CD012855;Ref=TCTC;Alt=T;Start=129455580;End=129455583;HET=.;MAF=.;dbSNP=.;Disease=Nail patella syndrome||Info=CLASS=DM;MUT=ALT;ID=CI104371;Ref=T;Alt=TCTCGTCGAAGC;Start=129455580;End=129455580;HET=.;MAF=.;dbSNP=.;Disease=Nail patella syndrome	Info=CLASS=DM;MUT=ALT;ID=CD042605;Ref=GA;Alt=G;Start=129455587;End=129455588;HET=0;MAF=0;dbSNP=0;Disease=Nail patella syndrome||Info=CLASS=DM;MUT=ALT;ID=CM042387;Ref=C;Alt=A;Start=129455586;End=129455586;HET=0;MAF=0;dbSNP=0;Disease=Nail patella syndrome||Info=CLASS=DM;MUT=ALT;ID=CM992924;Ref=C;Alt=A;Start=129455583;End=129455583;HET=0;MAF=0;dbSNP=0;Disease=Nail patella syndrome||Info=CLASS=DM;MUT…	194	75	0
chr9	129455587	129455587	G	C	het	exonic	LMX1B		synonymous SNV	LMX1B:NM_001174146:exon4:c.G726C:p.S242S,LMX1B:NM_001174147:exon4:c.G726C:p.S242S,LMX1B:NM_002316:exon4:c.G726C:p.S242S	rs13295990	Info=CLASS=DM;MUT=ALT;ID=CD042605;Ref=GA;Alt=G;Start=129455587;End=129455588;HET=.;MAF=.;dbSNP=.;Disease=Nail patella syndrome|	Info=CLASS=DM;MUT=ALT;ID=CD042605;Ref=GA;Alt=G;Start=129455587;End=129455588;HET=0;MAF=0;dbSNP=0;Disease=Nail patella syndrome|	194	75	0.45
chr9	129455587	129455587	G	C	hom	exonic	LMX1B		synonymous SNV	LMX1B:NM_001174146:exon4:c.G726C:p.S242S,LMX1B:NM_001174147:exon4:c.G726C:p.S242S,LMX1B:NM_002316:exon4:c.G726C:p.S242S	rs13295990	Info=CLASS=DM;MUT=ALT;ID=CD042605;Ref=GA;Alt=G;Start=129455587;End=129455588;HET=.;MAF=.;dbSNP=.;Disease=Nail patella syndrome|	Info=CLASS=DM;MUT=ALT;ID=CD042605;Ref=GA;Alt=G;Start=129455587;End=129455588;HET=0;MAF=0;dbSNP=0;Disease=Nail patella syndrome|	194	75	0.45
chr9	129455587	129455587	G	C	unknown	exonic	LMX1B		synonymous SNV	LMX1B:NM_001174146:exon4:c.G726C:p.S242S,LMX1B:NM_001174147:exon4:c.G726C:p.S242S,LMX1B:NM_002316:exon4:c.G726C:p.S242S	rs13295990	Info=CLASS=DM;MUT=ALT;ID=CD042605;Ref=GA;Alt=G;Start=129455587;End=129455588;HET=.;MAF=.;dbSNP=.;Disease=Nail patella syndrome|	Info=CLASS=DM;MUT=ALT;ID=CD042605;Ref=GA;Alt=G;Start=129455587;End=129455588;HET=0;MAF=0;dbSNP=0;Disease=Nail patella syndrome|	194	75	0.45
chr9	134394834	134394834	C	G	het	exonic	POMT1		nonsynonymous SNV	POMT1:NM_001136114:exon14:c.C1194G:p.S398R,POMT1:NM_001077366:exon15:c.C1383G:p.S461R,POMT1:NM_001077365:exon16:c.C1545G:p.S515R,POMT1:NM_001136113:exon16:c.C1545G:p.S515R,POMT1:NM_007171:exon16:c.C1611G:p.S537R	rs150367385	Info=CLASS=DM;MUT=ALT;ID=CM050311;Ref=C;Alt=G;Start=134394834;End=134394834;HET=.;MAF=0.0006/3;dbSNP=rs150367385;Disease=Walker-Warburg syndrome|	Info=CLASS=DM;MUT=ALT;ID=CM050311;Ref=C;Alt=G;Start=134394834;End=134394834;HET=0;MAF=0.001/1;dbSNP=rs150367385;Disease=Walker-Warburg syndrome|	38	2	0.0005
chr9	134394834	134394834	C	G	hom	exonic	POMT1		nonsynonymous SNV	POMT1:NM_001136114:exon14:c.C1194G:p.S398R,POMT1:NM_001077366:exon15:c.C1383G:p.S461R,POMT1:NM_001077365:exon16:c.C1545G:p.S515R,POMT1:NM_001136113:exon16:c.C1545G:p.S515R,POMT1:NM_007171:exon16:c.C1611G:p.S537R	rs150367385	Info=CLASS=DM;MUT=ALT;ID=CM050311;Ref=C;Alt=G;Start=134394834;End=134394834;HET=.;MAF=0.0006/3;dbSNP=rs150367385;Disease=Walker-Warburg syndrome|	Info=CLASS=DM;MUT=ALT;ID=CM050311;Ref=C;Alt=G;Start=134394834;End=134394834;HET=0;MAF=0.001/1;dbSNP=rs150367385;Disease=Walker-Warburg syndrome|	38	2	0.0005
chr9	34648418	34648418	C	T	het	exonic	GALT		synonymous SNV	GALT:NM_001258332:exon5:c.C325T:p.L109L,GALT:NM_000155:exon7:c.C652T:p.L218L	rs2070075	Info=CLASS=DM;MUT=ALT;ID=CM074213;Ref=C;Alt=G;Start=34648418;End=34648418;HET=.;MAF=.;dbSNP=rs2070075;Disease=Galactosaemia|	Info=CLASS=DM;MUT=ALT;ID=CM074213;Ref=C;Alt=G;Start=34648418;End=34648418;HET=0;MAF=0;dbSNP=rs2070075;Disease=Galactosaemia|	29	7	0.02
chr9	34648418	34648418	C	T	hom	exonic	GALT		synonymous SNV	GALT:NM_001258332:exon5:c.C325T:p.L109L,GALT:NM_000155:exon7:c.C652T:p.L218L	rs2070075	Info=CLASS=DM;MUT=ALT;ID=CM074213;Ref=C;Alt=G;Start=34648418;End=34648418;HET=.;MAF=.;dbSNP=rs2070075;Disease=Galactosaemia|	Info=CLASS=DM;MUT=ALT;ID=CM074213;Ref=C;Alt=G;Start=34648418;End=34648418;HET=0;MAF=0;dbSNP=rs2070075;Disease=Galactosaemia|	29	7	0.02
chr9	97365720	97365720	T	C	het	exonic	FBP1		synonymous SNV	FBP1:NM_000507:exon7:c.960A>G:p.G320G,FBP1:NM_001127628:exon8:c.960A>G:p.G320G	rs1769257	Info=CLASS=DM;MUT=ALT;ID=CI951932;Ref=T;Alt=TC;Start=97365720;End=97365720;HET=.;MAF=.;dbSNP=.;Disease=Fructose-1,6-bisphosphatase deficiency|	Info=CLASS=DM;MUT=ALT;ID=CI951932;Ref=T;Alt=TC;Start=97365720;End=97365720;HET=0;MAF=0;dbSNP=0;Disease=Fructose-1,6-bisphosphatase deficiency||Info=CLASS=DM;MUT=ALT;ID=CD991712;Ref=CG;Alt=C;Start=97365713;End=97365714;HET=0;MAF=0;dbSNP=0;Disease=Fructose-1,6-bisphosphatase deficiency|	327	117	0.907149
chr9	97365720	97365720	T	C	hom	exonic	FBP1		synonymous SNV	FBP1:NM_000507:exon7:c.A960G:p.G320G,FBP1:NM_001127628:exon8:c.A960G:p.G320G	rs1769257	Info=CLASS=DM;MUT=ALT;ID=CI951932;Ref=T;Alt=TC;Start=97365720;End=97365720;HET=.;MAF=.;dbSNP=.;Disease=Fructose-1,6-bisphosphatase deficiency|	Info=CLASS=DM;MUT=ALT;ID=CI951932;Ref=T;Alt=TC;Start=97365720;End=97365720;HET=0;MAF=0;dbSNP=0;Disease=Fructose-1,6-bisphosphatase deficiency|	327	117	0.92
chr9	98238379	98238379	A	G	het	exonic	PTCH1		synonymous SNV	PTCH1:NM_000264:exon12:c.T1665C:p.N555N,PTCH1:NM_001083602:exon12:c.T1467C:p.N489N,PTCH1:NM_001083603:exon12:c.T1662C:p.N554N,PTCH1:NM_001083604:exon12:c.T1212C:p.N404N,PTCH1:NM_001083605:exon12:c.T1212C:p.N404N,PTCH1:NM_001083606:exon12:c.T1212C:p.N404N,PTCH1:NM_001083607:exon12:c.T1212C:p.N404N	rs1805155	Info=CLASS=DM;MUT=ALT;ID=CX054523;Ref=AT;Alt=ACTGCTGC;Start=98238379;End=98238380;HET=.;MAF=.;dbSNP=.;Disease=Nevoid basal cell carcinoma syndrome|	Info=CLASS=DM;MUT=ALT;ID=CX054523;Ref=AT;Alt=ACTGCTGC;Start=98238379;End=98238380;HET=0;MAF=0;dbSNP=0;Disease=Nevoid basal cell carcinoma syndrome|	72	8	0.12
chr9	98238379	98238379	A	G	hom	exonic	PTCH1		synonymous SNV	PTCH1:NM_000264:exon12:c.T1665C:p.N555N,PTCH1:NM_001083602:exon12:c.T1467C:p.N489N,PTCH1:NM_001083603:exon12:c.T1662C:p.N554N,PTCH1:NM_001083604:exon12:c.T1212C:p.N404N,PTCH1:NM_001083605:exon12:c.T1212C:p.N404N,PTCH1:NM_001083606:exon12:c.T1212C:p.N404N,PTCH1:NM_001083607:exon12:c.T1212C:p.N404N	rs1805155	Info=CLASS=DM;MUT=ALT;ID=CX054523;Ref=AT;Alt=ACTGCTGC;Start=98238379;End=98238380;HET=.;MAF=.;dbSNP=.;Disease=Nevoid basal cell carcinoma syndrome|	Info=CLASS=DM;MUT=ALT;ID=CX054523;Ref=AT;Alt=ACTGCTGC;Start=98238379;End=98238380;HET=0;MAF=0;dbSNP=0;Disease=Nevoid basal cell carcinoma syndrome|	72	8	0.12
chrX	100608191	100608191	G	A	het	exonic	BTK		synonymous SNV	BTK:NM_000061:exon18:c.C1899T:p.C633C	rs1135363	Info=CLASS=DM;MUT=ALT;ID=CD056798;Ref=GC;Alt=G;Start=100608191;End=100608192;HET=.;MAF=.;dbSNP=.;Disease=Agammaglobulinaemia|	Info=CLASS=DM;MUT=ALT;ID=CD056798;Ref=GC;Alt=G;Start=100608191;End=100608192;HET=0;MAF=0;dbSNP=0;Disease=Agammaglobulinaemia|	206	56	0.42
chrX	100608191	100608191	G	A	hom	exonic	BTK		synonymous SNV	BTK:NM_000061:exon18:c.C1899T:p.C633C	rs1135363	Info=CLASS=DM;MUT=ALT;ID=CD056798;Ref=GC;Alt=G;Start=100608191;End=100608192;HET=.;MAF=.;dbSNP=.;Disease=Agammaglobulinaemia|	Info=CLASS=DM;MUT=ALT;ID=CD056798;Ref=GC;Alt=G;Start=100608191;End=100608192;HET=0;MAF=0;dbSNP=0;Disease=Agammaglobulinaemia|	206	56	0.42
chrX	103042882	103042882	T	C	het	exonic	PLP1		synonymous SNV	PLP1:NM_000533:exon4:c.T609C:p.D203D,PLP1:NM_199478:exon4:c.T504C:p.D168D,PLP1:NM_001128834:exon5:c.T609C:p.D203D	rs1126707	Info=CLASS=DM;MUT=ALT;ID=CM002830;Ref=T;Alt=A;Start=103042882;End=103042882;HET=.;MAF=.;dbSNP=.;Disease=Pelizaeus-Merzbacher disease|	Info=CLASS=DM;MUT=ALT;ID=CM002830;Ref=T;Alt=A;Start=103042882;End=103042882;HET=0;MAF=0;dbSNP=0;Disease=Pelizaeus-Merzbacher disease|	66	41	0.23
chrX	103042882	103042882	T	C	hom	exonic	PLP1		synonymous SNV	PLP1:NM_000533:exon4:c.T609C:p.D203D,PLP1:NM_199478:exon4:c.T504C:p.D168D,PLP1:NM_001128834:exon5:c.T609C:p.D203D	rs1126707	Info=CLASS=DM;MUT=ALT;ID=CM002830;Ref=T;Alt=A;Start=103042882;End=103042882;HET=.;MAF=.;dbSNP=.;Disease=Pelizaeus-Merzbacher disease|	Info=CLASS=DM;MUT=ALT;ID=CM002830;Ref=T;Alt=A;Start=103042882;End=103042882;HET=0;MAF=0;dbSNP=0;Disease=Pelizaeus-Merzbacher disease|	66	41	0.23
chrX	105278361	105278361	C	A	hom	exonic	SERPINA7		nonsynonymous SNV	SERPINA7:NM_000354:exon4:c.909G>T:p.L303F	rs1804495	Info=CLASS=DP;MUT=ALT;ID=CM920665;Ref=C;Alt=A;Start=105278361;End=105278361;HET=0.26;MAF=.;dbSNP=rs1804495;Disease=Thyroxine-binding globulin deficiency, association||Info=CLASS=DM;MUT=ALT;ID=CD013484;Ref=AC;Alt=A;Start=105278360;End=105278361;HET=.;MAF=.;dbSNP=.;Disease=Thyroxine-binding globulin deficiency|	Info=CLASS=DP;MUT=ALT;ID=CM920665;Ref=C;Alt=A;Start=105278361;End=105278361;HET=0.26;MAF=0.137/228;dbSNP=rs1804495;Disease=Thyroxine-binding globulin deficiency, association||Info=CLASS=DM;MUT=ALT;ID=CD013484;Ref=AC;Alt=A;Start=105278360;End=105278361;HET=0;MAF=0;dbSNP=0;Disease=Thyroxine-binding globulin deficiency|	62	55	0
chrX	154158201	154158201	T	G	het	exonic	F8		synonymous SNV	F8:NM_000132:exon14:c.A3864C:p.S1288S	rs1800292	Info=CLASS=DM;MUT=ALT;ID=CI992004;Ref=T;Alt=TG;Start=154158201;End=154158201;HET=.;MAF=.;dbSNP=.;Disease=Haemophilia A|	Info=CLASS=DM;MUT=ALT;ID=CI992004;Ref=T;Alt=TG;Start=154158201;End=154158201;HET=0;MAF=0;dbSNP=0;Disease=Haemophilia A|	94	22	0.1
chrX	154158201	154158201	T	G	hom	exonic	F8		synonymous SNV	F8:NM_000132:exon14:c.A3864C:p.S1288S	rs1800292	Info=CLASS=DM;MUT=ALT;ID=CI992004;Ref=T;Alt=TG;Start=154158201;End=154158201;HET=.;MAF=.;dbSNP=.;Disease=Haemophilia A|	Info=CLASS=DM;MUT=ALT;ID=CI992004;Ref=T;Alt=TG;Start=154158201;End=154158201;HET=0;MAF=0;dbSNP=0;Disease=Haemophilia A|	94	22	0.1
chrX	30326983	30326983	C	T	het	exonic	NR0B1		synonymous SNV	NR0B1:NM_000475:exon1:c.498G>A:p.R166R	rs2269345	Info=CLASS=DM;MUT=ALT;ID=CD125658;Ref=GC;Alt=G;Start=30326982;End=30326983;HET=.;MAF=.;dbSNP=.;Disease=Adrenal hypoplasia|	Info=CLASS=DM;MUT=ALT;ID=CD125658;Ref=GC;Alt=G;Start=30326982;End=30326983;HET=0;MAF=0;dbSNP=0;Disease=Adrenal hypoplasia||Info=CLASS=DM;MUT=ALT;ID=CD982424;Ref=CT;Alt=C;Start=30326979;End=30326980;HET=0;MAF=0;dbSNP=0;Disease=Adrenal hypoplasia||Info=CLASS=DM;MUT=ALT;ID=CI067243;Ref=C;Alt=CT;Start=30326979;End=30326979;HET=0;MAF=0;dbSNP=0;Disease=Adrenal hypoplasia|Info=CLASS=DM;MUT=ALT;ID=CD9824…	40	69	0
chrX	32503193	32503194	AT	AC	hom	exonic	DMD		nonframeshift substitution	DMD:NM_004007:exon20:c.2276_2277GT,DMD:NM_000109:exon21:c.2621_2622GT,DMD:NM_004006:exon21:c.2645_2646GT,DMD:NM_004009:exon21:c.2633_2634GT,DMD:NM_004010:exon21:c.2276_2277GT		Info=CLASS=DM;MUT=ALT;ID=CD115802;Ref=AGGTTGAAGATCTGATAGCC;Alt=A;Start=32503184;End=32503203;HET=.;MAF=.;dbSNP=.;Disease=Muscular dystrophy, Duchenne|	Info=CLASS=DM;MUT=ALT;ID=CM070907;Ref=G;Alt=A;Start=32503189;End=32503189;HET=0;MAF=0;dbSNP=0;Disease=Muscular dystrophy, Duchenne||Info=CLASS=DM;MUT=ALT;ID=CD115802;Ref=AGGTTGAAGATCTGATAGCC;Alt=A;Start=32503184;End=32503203;HET=0;MAF=0;dbSNP=0;Disease=Muscular dystrophy, Duchenne|	568	0	0
chrX	32503193	32503194	AT	AC	unknown	exonic	DMD		nonframeshift substitution	DMD:NM_004007:exon20:c.2276_2277GT,DMD:NM_000109:exon21:c.2621_2622GT,DMD:NM_004006:exon21:c.2645_2646GT,DMD:NM_004009:exon21:c.2633_2634GT,DMD:NM_004010:exon21:c.2276_2277GT		Info=CLASS=DM;MUT=ALT;ID=CD115802;Ref=AGGTTGAAGATCTGATAGCC;Alt=A;Start=32503184;End=32503203;HET=.;MAF=.;dbSNP=.;Disease=Muscular dystrophy, Duchenne|	Info=CLASS=DM;MUT=ALT;ID=CM070907;Ref=G;Alt=A;Start=32503189;End=32503189;HET=0;MAF=0;dbSNP=0;Disease=Muscular dystrophy, Duchenne||Info=CLASS=DM;MUT=ALT;ID=CD115802;Ref=AGGTTGAAGATCTGATAGCC;Alt=A;Start=32503184;End=32503203;HET=0;MAF=0;dbSNP=0;Disease=Muscular dystrophy, Duchenne|	568	0	0
chrX	38144856	38144856	G	A	het	exonic	RPGR		synonymous SNV	RPGR:NM_001034853:exon15:c.C3396T:p.N1132N	rs12687163	Info=CLASS=DM;MUT=ALT;ID=CD083334;Ref=GT;Alt=G;Start=38144856;End=38144857;HET=.;MAF=.;dbSNP=.;Disease=Retinitis pigmentosa, X-linked||Info=CLASS=DM;MUT=ALT;ID=CD070502;Ref=GTT;Alt=G;Start=38144856;End=38144858;HET=.;MAF=.;dbSNP=.;Disease=Retinitis pigmentosa, X-linked	Info=CLASS=DM;MUT=ALT;ID=CD083334;Ref=GT;Alt=G;Start=38144856;End=38144857;HET=0;MAF=0;dbSNP=0;Disease=Retinitis pigmentosa||Info=CLASS=DM;MUT=ALT;ID=CD070502;Ref=GTT;Alt=G;Start=38144856;End=38144858;HET=0;MAF=0;dbSNP=0;Disease=Retinitis pigmentosa	41	14	0.23
chrX	38144856	38144856	G	A	hom	exonic	RPGR		synonymous SNV	RPGR:NM_001034853:exon15:c.C3396T:p.N1132N	rs12687163	Info=CLASS=DM;MUT=ALT;ID=CD083334;Ref=GT;Alt=G;Start=38144856;End=38144857;HET=.;MAF=.;dbSNP=.;Disease=Retinitis pigmentosa, X-linked||Info=CLASS=DM;MUT=ALT;ID=CD070502;Ref=GTT;Alt=G;Start=38144856;End=38144858;HET=.;MAF=.;dbSNP=.;Disease=Retinitis pigmentosa, X-linked	Info=CLASS=DM;MUT=ALT;ID=CD083334;Ref=GT;Alt=G;Start=38144856;End=38144857;HET=0;MAF=0;dbSNP=0;Disease=Retinitis pigmentosa||Info=CLASS=DM;MUT=ALT;ID=CD070502;Ref=GTT;Alt=G;Start=38144856;End=38144858;HET=0;MAF=0;dbSNP=0;Disease=Retinitis pigmentosa	41	14	0.23
chrX	38147286	38147288	TTG	0	het	exonic	RPGR		nonframeshift deletion	RPGR:NM_000328:exon14:c.1579_1581del:p.527_527del,RPGR:NM_001034853:exon14:c.1579_1581del:p.527_527del		Info=CLASS=DM;MUT=ALT;ID=CD972434;Ref=ATTGT;Alt=A;Start=38147281;End=38147285;HET=.;MAF=.;dbSNP=.;Disease=Retinitis pigmentosa, X-linked|	Info=CLASS=DM;MUT=ALT;ID=CD972434;Ref=ATTGT;Alt=A;Start=38147281;End=38147285;HET=0;MAF=0;dbSNP=0;Disease=Retinitis pigmentosa|	33	2	0
chrX	38147286	38147288	TTG	0	hom	exonic	RPGR		nonframeshift deletion	RPGR:NM_000328:exon14:c.1579_1581del:p.527_527del,RPGR:NM_001034853:exon14:c.1579_1581del:p.527_527del		Info=CLASS=DM;MUT=ALT;ID=CD972434;Ref=ATTGT;Alt=A;Start=38147281;End=38147285;HET=.;MAF=.;dbSNP=.;Disease=Retinitis pigmentosa, X-linked|	Info=CLASS=DM;MUT=ALT;ID=CD972434;Ref=ATTGT;Alt=A;Start=38147281;End=38147285;HET=0;MAF=0;dbSNP=0;Disease=Retinitis pigmentosa|	33	2	0
chrX	48547102	48547102	C	0	het	exonic	WAS		frameshift deletion	WAS:NM_000377:exon10:c.985delC:p.P329fs		Info=CLASS=DM;MUT=ALT;ID=CD015399;Ref=GC;Alt=G;Start=48547101;End=48547102;HET=.;MAF=.;dbSNP=.;Disease=Wiskott-Aldrich syndrome|	Info=CLASS=DM;MUT=ALT;ID=CD015399;Ref=GC;Alt=G;Start=48547101;End=48547102;HET=0;MAF=0;dbSNP=0;Disease=Wiskott-Aldrich syndrome||Info=CLASS=DM?;MUT=ALT;ID=CD102381;Ref=CG;Alt=C;Start=48547099;End=48547100;HET=0;MAF=0;dbSNP=0;Disease=Thrombocytopaenia||Info=CLASS=DM;MUT=ALT;ID=CI992584;Ref=T;Alt=TC;Start=48547094;End=48547094;HET=0;MAF=0;dbSNP=0;Disease=Wiskott-Aldrich syndrome|	61	0	0
chrX	48547102	48547102	C	0	unknown	exonic	WAS		frameshift deletion	WAS:NM_000377:exon10:c.985delC:p.P329fs		Info=CLASS=DM;MUT=ALT;ID=CD015399;Ref=GC;Alt=G;Start=48547101;End=48547102;HET=.;MAF=.;dbSNP=.;Disease=Wiskott-Aldrich syndrome|	Info=CLASS=DM;MUT=ALT;ID=CD015399;Ref=GC;Alt=G;Start=48547101;End=48547102;HET=0;MAF=0;dbSNP=0;Disease=Wiskott-Aldrich syndrome||Info=CLASS=DM?;MUT=ALT;ID=CD102381;Ref=CG;Alt=C;Start=48547099;End=48547100;HET=0;MAF=0;dbSNP=0;Disease=Thrombocytopaenia||Info=CLASS=DM;MUT=ALT;ID=CI992584;Ref=T;Alt=TC;Start=48547094;End=48547094;HET=0;MAF=0;dbSNP=0;Disease=Wiskott-Aldrich syndrome|	61	0	0
chrX	48547102	48547103	CC	0	het	exonic	WAS		frameshift deletion	WAS:NM_000377:exon10:c.985_986del:p.P329fs		Info=CLASS=DM;MUT=ALT;ID=CD015399;Ref=GC;Alt=G;Start=48547101;End=48547102;HET=.;MAF=.;dbSNP=.;Disease=Wiskott-Aldrich syndrome|	Info=CLASS=DM;MUT=ALT;ID=CD015399;Ref=GC;Alt=G;Start=48547101;End=48547102;HET=0;MAF=0;dbSNP=0;Disease=Wiskott-Aldrich syndrome||Info=CLASS=DM?;MUT=ALT;ID=CD102381;Ref=CG;Alt=C;Start=48547099;End=48547100;HET=0;MAF=0;dbSNP=0;Disease=Thrombocytopaenia||Info=CLASS=DM;MUT=ALT;ID=CI992584;Ref=T;Alt=TC;Start=48547094;End=48547094;HET=0;MAF=0;dbSNP=0;Disease=Wiskott-Aldrich syndrome|	54	0	0
chrX	99662505	99662505	G	0	het	exonic	PCDH19		frameshift deletion	PCDH19:NM_001105243:exon1:c.1091delC:p.P364fs,PCDH19:NM_001184880:exon1:c.1091delC:p.P364fs,PCDH19:NM_020766:exon1:c.1091delC:p.P364fs		Info=CLASS=DM;MUT=ALT;ID=CD134966;Ref=CG;Alt=C;Start=99662504;End=99662505;HET=.;MAF=.;dbSNP=.;Disease=Epilepsy and mental retardation limited to females||Info=CLASS=DM;MUT=ALT;ID=CI082278;Ref=C;Alt=CG;Start=99662504;End=99662504;HET=.;MAF=.;dbSNP=.;Disease=Epilepsy and mental retardation limited to females|Info=CLASS=DM;MUT=ALT;ID=CD134966;Ref=CG;Alt=C;Start=99662504;End=99662505;HET=.;MAF=.;dbS…	Info=CLASS=DM;MUT=ALT;ID=CD134966;Ref=CG;Alt=C;Start=99662504;End=99662505;HET=0;MAF=0;dbSNP=0;Disease=Epilepsy and mental retardation limited to females||Info=CLASS=DM;MUT=ALT;ID=CI082278;Ref=C;Alt=CG;Start=99662504;End=99662504;HET=0;MAF=0;dbSNP=0;Disease=Epilepsy and mental retardation limited to females|Info=CLASS=DM;MUT=ALT;ID=CD134966;Ref=CG;Alt=C;Start=99662504;End=99662505;HET=0;MAF=0;dbS…	38	0	0
