# Supplementary material for: Comprehensive gene panels provide advantages over clinical exome sequencing for Mendelian diseases
Source: Genome Biol. 2015 Jun 26;16(1):134. doi: 10.1186/s13059-015-0693-2 (PMC4499193; doi:10.1186/s13059-015-0693-2)
Supplement: Additional file 4: Table S7. — List of genes included in the Mendeliome assay. [file 13059_2015_693_MOESM4_ESM.xls]

## Sheet: Sheet1
Gene	Chr	Start	End	Transcript	Number of Exons	MIM	Panel
IQCB1	chr3	121488609	121553926	NM_001023570	15	609237	RENAL
LIFR	chr5	38475064	38595507	NM_002310	20	151443	DYSMORPH-DYSPLASIA
L1CAM	chrX	153126968	153151628	NM_001278116	29	308840	NEURO
ALMS1	chr2	73612885	73837046	NM_015120	23	606844	VISION
ABCD1	chrX	152990322	153010216	NM_000033	10	300371	NEURO
TCOF1	chr5	149737201	149779871	NM_001135243	27	606847	DYSMORPH-DYSPLASIA
DYSF	chr2	71693831	71913893	NM_001130983	56	603009	NEURO
LARP7	chr4	113558119	113578748	NM_001267039	15	612026	DYSMORPH-DYSPLASIA
XPC	chr3	14186647	14220172	NM_001145769	16	613208	DERM
CRB1	chr1	197170591	197447585	NM_001257965	15	604210	VISION
GBA2	chr9	35736862	35749225	NM_020944	17	609471	NEURO
TRAPPC9	chr8	140742585	141468678	NM_031466	23	611966	NEURO
L2HGDH	chr14	50709151	50778947	NM_024884	10	609584	IEM
COL7A1	chr3	48601505	48632593	NM_000094	118	120120	DERM
CHST6	chr16	75505950	75529282	NM_021615	3	605294	VISION
CEP290	chr12	88442789	88535993	NM_025114	54	610142	RENAL,VISION
COLEC11	chr2	3642421	3692234	NM_199235	8	612502	DYSMORPH-DYSPLASIA,PID
IL7R	chr5	35856976	35879705	NM_002185	8	146661	PID
JAK3	chr19	17935592	17958841	NM_000215	24	600173	PID
ALDH3A2	chr17	19552063	19580904	NM_001031806	11	609523	DERM
EVC	chr4	5712923	5816031	NM_153717	21	604831	DYSMORPH-DYSPLASIA
CRYBA1	chr17	27573874	27581502	NM_005208	6	123610	VISION
CYP2U1	chr4	108852716	108874613	NM_183075	5	610670	NEURO
PANK2	chr20	3869741	3904502	NM_153638	7	606157	NEURO
TTR	chr18	29171729	29178986	NM_000371	4	176300	CARDIOVASCULAR
MYPN	chr10	69869189	69971773	NM_001256268	24	608517	CARDIOVASCULAR
TTN	chr2	179390716	179672150	NM_001267550	363	188840	CARDIOVASCULAR
NF1	chr17	29421944	29704695	NM_001042492	58	613113	DYSMORPH-DYSPLASIA,DERM
ARL13B	chr3	93698982	93774522	NM_182896	11	608922	NEURO
PRSS56	chr2	233385172	233390425	NM_001195129	13	613858	VISION
GUCY2D	chr17	7905987	7923658	NM_000180	20	600179	VISION
SNRNP200	chr2	96940073	96971307	NM_014014	45	601664	VISION
KIF7	chr15	90171200	90198682	NM_198525	19	611254	NEURO
UGT1A1	chr2	234668894	234681945	NM_000463	5	191740	GI
UGT1A10	chr2	234545100	234681951	NM_019075	5	606435	GI
UGT1A3	chr2	234637754	234681945	NM_019093	5	606428	GI
UGT1A4	chr2	234627437	234681945	NM_007120	5	606429	GI
UGT1A5	chr2	234621638	234681945	NM_019078	5	606430	GI
UGT1A6	chr2	234600253	234681946	NM_001072	5	606431	GI
UGT1A7	chr2	234601511	234681951	NM_001072	5	606432	GI
UGT1A8	chr2	234526291	234681956	NM_019076	5	606433	GI
UGT1A9	chr2	234580499	234681946	NM_021027	5	606434	GI
DSP	chr6	7541869	7586946	NM_004415	24	125647	DERM,CARDIOVASCULAR
BLM	chr15	91260578	91358686	NM_000057	22	604610	HEME
COL4A6	chrX	107398836	107682704	NM_001847	45	303631	RENAL
COL4A4	chr2	227867426	228029275	NM_000092	48	120131	DEAFNESS,RENAL
COL4A3	chr2	228029280	228179508	NM_000091	52	120070	CARDIOVASCULAR
SLC39A4	chr8	145637797	145642273	NM_130849	12	607059	DERM
MCCC2	chr5	70883114	70954530	NM_022132	17	609014	IEM
POC1A	chr3	52109248	52188706	NM_015426	11	614783	DYSMORPH-DYSPLASIA
ERLIN2	chr8	37594096	37615319	NM_007175	12	611605	NEURO
KCNH2	chr7	150642043	150675402	NM_000238	15	152427	CARDIOVASCULAR
PSAP	chr10	73576054	73611082	NM_001042465	15	176801	NEURO
PDE6C	chr10	95372344	95425429	NM_006204	22	600827	VISION
CNGA3	chr2	98962617	99015064	NM_001298	8	600053	VISION
C8orf37	chr8	96257140	96281462	NM_177965	6	614477	VISION
CD40LG	chrX	135730335	135742549	NM_000074	5	300386	PID
SMAD4	chr18	48556582	48611411	NM_005359	12	600993	CARDIOVASCULAR
VAPB	chr20	56964174	57026156	NM_004738	6	605704	NEURO
NPHP3	chr3	132399452	132441303	NM_153240	27	608002	RENAL
SLC4A4	chr4	72053002	72437804	NM_001098484	26	603345	RENAL
HGSNAT	chr8	42995591	43057970	NM_152419	18	610453	DYSMORPH-DYSPLASIA
FKTN	chr9	108320410	108403399	NM_001198963	12	607440	NEURO
PLP1	chrX	103031753	103047547	NM_000533	7	300401	NEURO
COL2A1	chr12	48366747	48398285	NM_001844	54	120140	DYSMORPH-DYSPLASIA
GDAP1	chr8	75262617	75279335	NM_018972	6	606598	NEURO
ASPM	chr1	197053256	197115824	NM_018136	28	605481	NEURO
PEX1	chr7	92116336	92157845	NM_000466	24	602136	IEM,NEURO
LAMA2	chr6	129204285	129837710	NM_000426	65	156225	NEURO
MECP2	chrX	153295685	153363188	NM_001110792	3	300005	NEURO
NOTCH1	chr9	139388895	139440238	NM_017617	34	190198	CARDIOVASCULAR
SCARF2	chr22	20778873	20792146	NM_182895	11	613619	DEAFNESS,DYSMORPH-DYSPLASIA
UBIAD1	chr1	11333254	11348491	NM_013319	2	611632	DEAFNESS
AK2	chr1	33473540	33502512	NR_037591	8	103020	PID
TBCE	chr1	235530727	235612280	NM_003193	17	604934	ENDOCRINE
ABCA4	chr1	94458393	94586705	NM_000350	50	601691	VISION
CDK5RAP2	chr9	123151146	123342448	NR_073556	39	608201	NEURO
TMEM67	chr8	94767071	94831460	NR_024522	29	609884	DYSMORPH-DYSPLASIA,NEURO,RENAL
CRTAP	chr3	33155449	33189265	NM_006371	7	605497	DYSMORPH-DYSPLASIA
COL11A2	chr6	4610635	4637414	NM_080680	65	120290	DYSMORPH-DYSPLASIA
WDR81	chr17	1628124	1641893	NM_001163809	10	614218	NEURO
ABAT	chr16	8768443	8878432	NM_020686	16	137150	NEURO
NDE1	chr16	15737124	15820210	NM_017668	9	609449	NEURO
LARS2	chr3	45430074	45590328	NM_015340	22	604544	DEAFNESS
WDR45B	chr17	80572438	80606429	NM_019613	10	609226	NEURO
SLC37A4	chr11	118895060	118901616	NM_001164279	11	602671	IEM
BBS10	chr12	76738265	76742222	NM_024685	2	610148	VISION
GJB2	chr13	20761603	20767114	NM_004004	2	121011	DEAFNESS
DCLRE1C	chr10	14948870	14996094	NM_001033858	16	605988	PID
DYM	chr18	46570171	46987079	NM_017653	17	607461	DYSMORPH-DYSPLASIA
CERKL	chr2	182401400	182521834	NM_001030311	14	608381	VISION
GPR125	chr4	22388996	22517677	NM_145290	19	612303	VISION
NHS	chrX	17653412	17754113	NM_001136024	9	300457	VISION
JAG1	chr20	10618331	10654694	NM_000214	26	601920	GI
HSD17B4	chr5	118788201	118878030	NM_001199291	25	601860	NEURO
CTSC	chr11	88026759	88070941	NM_001814	7	602365	DERM
ITGB4	chr17	73717515	73753899	NM_000213	40	147557	DERM
CD40	chr20	44746905	44758384	NM_001250	9	109535	PID
FBN1	chr15	48700502	48937985	NM_000138	66	134797	DYSMORPH-DYSPLASIA,CARDIOVASCULAR
COL1A1	chr17	48261456	48279000	NM_000088	51	120150	DYSMORPH-DYSPLASIA
HGF	chr7	81331443	81399452	NM_000601	18	142409	DEAFNESS
ARSB	chr5	78111333	78281766	NM_198709	8	611542	IEM
HEXA	chr15	72635777	72668520	NM_000520	14	606869	NEURO
LTBP2	chr14	74964885	75079034	NM_000428	36	602091	VISION
GCNT2	chr6	10585992	10629601	NM_145655	3	600429	VISION
BAAT	chr9	104122698	104147287	NM_001701	4	602938	GI
MYO6	chr6	76458908	76629254	NM_004999	35	600970	DEAFNESS
ANK2	chr4	113970784	114304896	NM_001148	46	106410	CARDIOVASCULAR
CREBBP	chr16	3775055	3930121	NM_004380	31	600140	DYSMORPH-DYSPLASIA
SPG11	chr15	44854893	44955876	NM_025137	40	610844	NEURO
AICDA	chr12	8754761	8765442	NM_020661	5	605257	PID
MLPH	chr2	238395877	238463961	NM_024101	16	606526	PID
TGM1	chr14	24718319	24732416	NM_000359	15	190195	DERM
COL11A1	chr1	103342022	103574052	NM_080629	67	120280	DYSMORPH-DYSPLASIA
SFTPB	chr2	85884439	85895864	NM_000542	12	178640	PULMONARY
PDGFRB	chr5	149493401	149535422	NM_002609	23	173410	NEURO
RLBP1	chr15	89753097	89764922	NM_000326	9	180090	VISION
HUWE1	chrX	53559056	53713697	NM_031407	84	300697	NEURO
HPS1	chr10	100188902	100206704	NM_182639	10	604982	DERM
PKP2	chr12	32943679	33049780	NM_004572	14	602861	CARDIOVASCULAR
SLC25A19	chr17	73269060	73285530	NM_001126122	7	606521	NEURO
MIP	chr12	56843285	56848435	NM_012064	4	154050	VISION
PYCR1	chr17	79890266	79894968	NM_153824	8	179035	DYSMORPH-DYSPLASIA
DDX39A	chr19	14519609	14529906	NR_038336	12	NA	RENAL
ARHGEF6	chrX	135747711	135863503	NM_004840	22	300267	NEURO
NIPBL	chr5	36876860	37065921	NM_133433	47	608667	DYSMORPH-DYSPLASIA
ADRA2B	chr2	96778622	96781888	NM_000682	1	104260	NEURO
ROR2	chr9	94484877	94712444	NM_004560	9	602337	DYSMORPH-DYSPLASIA
RELN	chr7	103112230	103629963	NM_005045	65	600514	NEURO
RP1L1	chr8	10463859	10512617	NM_178857	4	608581	VISION
C5orf42	chr5	37106329	37249530	NM_023073	52	614571	NEURO,RENAL
CENPJ	chr13	25456411	25497027	NR_047594	18	609279	NEURO
EXT1	chr8	118811601	119124058	NM_000127	11	608177	DYSMORPH-DYSPLASIA
ARL14EP	chr11	30344598	30359774	NM_152316	4	612295	NEURO
CHM	chrX	85116184	85302566	NM_000390	15	300390	VISION
SMARCAL1	chr2	217277472	217347774	NM_001127207	18	606622	RENAL
LDB3	chr10	88428205	88495824	NM_001171610	14	605906	CARDIOVASCULAR
EYS	chr6	64429875	66417118	NM_001142800	43	612424	VISION
PHGDH	chr1	120254418	120286849	NM_006623	12	606879	NEURO
NHEJ1	chr2	219940045	220025587	NM_024782	8	611290	PID
RAB27A	chr15	55495163	55582013	NM_183235	7	603868	PID
ARID1B	chr6	157099063	157531913	NM_020732	20	614556	NEURO
WNK1	chr12	862088	1020618	NM_018979	28	605232	NEURO
HSD3B7	chr16	30996518	31000473	NM_025193	7	607764	IEM
PKHD1	chr6	51585646	51952423	NM_170724	61	606702	RENAL
ACTB	chr7	5566778	5570232	NM_001101	6	102630	DYSMORPH-DYSPLASIA
DBT	chr1	100652477	100715409	NM_001918	11	248610	IEM
TYR	chr11	88911039	89028927	NM_000372	5	606933	DERM
LAMB3	chr1	209788217	209825674	NM_001127641	23	150310	DERM
LAMB2	chr3	49158546	49170599	NM_002292	32	150325	RENAL
ATP7B	chr13	52506805	52585630	NM_000053	21	606882	GI
ADAMTSL2	chr9	136399974	136440641	NM_014694	19	612277	DYSMORPH-DYSPLASIA
NEK1	chr4	170314420	170533778	NM_001199397	36	604588	DYSMORPH-DYSPLASIA
TULP1	chr6	35465650	35480647	NM_003322	15	602280	VISION
NEK8	chr17	27055831	27069784	NM_178170	15	609799	RENAL
PHKG2	chr16	30759619	30772497	NM_001172432	11	172471	IEM
RAG2	chr11	36613492	36619829	NM_000536	2	179616	PID
SEPN1	chr1	26126666	26144713	NM_020451	13	606210	NEURO
RAG1	chr11	36589562	36601310	NM_000448	2	179615	PID
IGFBP7	chr4	57897236	57976551	NM_001553	5	602867	VISION
MYH6	chr14	23851198	23877486	NM_002471	39	160710	CARDIOVASCULAR
DYNC2H1	chr11	102980159	103350591	NM_001080463	90	603297	DYSMORPH-DYSPLASIA
IRF6	chr1	209958967	209979520	NM_006147	9	607199	DYSMORPH-DYSPLASIA
RNASEH2C	chr11	65485143	65488409	NM_032193	4	610330	NEURO
RNASEH2B	chr13	51483813	51530901	NM_024570	11	610326	NEURO
CYP27A1	chr2	219646471	219680016	NM_000784	9	606530	NEURO
BTD	chr3	15643254	15687325	NM_000060	4	609019	IEM
MYBPC3	chr11	47352956	47374253	NM_000256	34	600958	CARDIOVASCULAR
PCDH15	chr10	55568451	56561051	NM_001142769	36	605514	DEAFNESS
NSD1	chr5	176560832	176727214	NM_022455	23	606681	DYSMORPH-DYSPLASIA
ATN1	chr12	7033625	7051484	NM_001007026	10	607462	NEURO
SCN5A	chr3	38589552	38691163	NM_198056	28	600163	CARDIOVASCULAR
BTK	chrX	100604434	100641212	NM_000061	19	300300	PID
MUT	chr6	49398072	49431041	NM_000255	13	609058	IEM
TMC1	chr9	75136716	75451267	NM_138691	24	606706	DEAFNESS
ATM	chr11	108093558	108239826	NM_000051	63	607585	PID
AHI1	chr6	135708921	135818903	NM_001134832	23	608894	NEURO
STXBP1	chr9	130374485	130454995	NM_001032221	19	602926	NEURO
CYP1B1	chr2	38294745	38303323	NM_000104	3	601771	VISION
CDKL5	chrX	18460343	18671749	NM_001037343	22	300203	NEURO
UBE3B	chr12	109915427	109974510	NM_183415	28	608047	DYSMORPH-DYSPLASIA
FANCA	chr16	89803958	89883065	NM_000135	43	607139	HEME
LRAT	chr4	155665162	155674270	NM_004744	3	604863	VISION
FANCM	chr14	45605135	45670093	NM_020937	23	609644	HEME
LYST	chr1	235824330	236030227	NM_000081	53	606897	PID
MED23	chr6	131907877	131949379	NM_001270522	30	605042	NEURO
ASL	chr7	65540775	65558329	NM_000048	17	608310	IEM
DPAGT1	chr11	118967212	118972785	NM_001382	9	191350	IEM
DLL3	chr19	39989556	39999121	NM_203486	9	602768	DYSMORPH-DYSPLASIA
MERTK	chr2	112656190	112786945	NM_006343	19	604705	VISION
ISPD	chr7	16127151	16460947	NM_001101426	10	614631	NEURO
EP300	chr22	41488613	41576081	NM_001429	31	602700	DYSMORPH-DYSPLASIA
TJP2	chr9	71820077	71870124	NM_001170416	23	607709	GI
CNNM4	chr2	97426638	97477628	NM_020184	7	607805	VISION
SGSH	chr17	78183078	78194199	NM_000199	8	605270	DYSMORPH-DYSPLASIA
EOGT	chr3	69024365	69063112	NM_001278689	18	614789	DERM
CEP57	chr11	95523624	95565857	NM_001243776	12	607951	NEURO
AGRN	chr1	955502	991499	NM_198576	36	103320	NEURO
EZH2	chr7	148504463	148581441	NM_001203247	20	601573	DYSMORPH-DYSPLASIA
NPHP4	chr1	5922869	6052533	NM_015102	30	607215	RENAL
FKRP	chr19	47249302	47261832	NM_001039885	4	606596	NEURO
ASAH1	chr8	17913924	17942507	NM_004315	14	613468	IEM
ADCK3	chr1	227127937	227175246	NM_020247	15	606980	NEURO
SCN2A	chr2	166095911	166248820	NM_001040142	27	182390	NEURO
EPCAM	chr2	47596286	47614167	NM_002354	9	185535	GI
ABCB4	chr7	87031360	87105019	NM_018849	28	171060	GI
CHRNG	chr2	233404436	233411038	NM_005199	12	100730	DYSMORPH-DYSPLASIA
RP1	chr8	55528626	55543394	NM_006269	4	603937	VISION
MFSD8	chr4	128838959	128887139	NM_152778	13	611124	NEURO
RP2	chrX	46696346	46741791	NM_006915	5	300757	VISION
GALNS	chr16	88880141	88923374	NM_000512	14	612222	DYSMORPH-DYSPLASIA
CYBB	chrX	37639269	37672714	NM_000397	13	300481	PID
MGAT2	chr14	50087488	50090199	NM_002408	1	602616	DYSMORPH-DYSPLASIA
TNFRSF11B	chr8	119935795	119964383	NM_002546	5	602643	DYSMORPH-DYSPLASIA
LMNA	chr1	156095950	156109880	NM_001257374	13	150330	DYSMORPH-DYSPLASIA
AMT	chr3	49454210	49460111	NM_001164712	10	238310	IEM
ERCC8	chr5	60169658	60240905	NM_000082	12	609412	DYSMORPH-DYSPLASIA
AIRE	chr21	45705720	45718102	NM_000383	14	607358	PID
LCA5	chr6	80194707	80247147	NM_001122769	8	611408	VISION
TYMP	chr22	50964180	50968514	NM_001257989	10	131222	NEURO
BCKDHB	chr6	80816343	81055987	NM_000056	11	248611	IEM
ABCC2	chr10	101542462	101611662	NM_000392	32	601107	GI
CANT1	chr17	76987797	77005899	NM_001159773	5	613165	DYSMORPH-DYSPLASIA
BCKDHA	chr19	41937222	41945843	NM_018035	6	608348	IEM
MMP2	chr16	55513080	55540586	NM_004530	13	120360	DYSMORPH-DYSPLASIA
FLVCR2	chr14	76044939	76114512	NM_017791	10	610865	NEURO
FKBP10	chr17	39968961	39979469	NM_021939	10	607063	DYSMORPH-DYSPLASIA
MFRP	chr11	119209643	119217383	NM_015645	15	606227	VISION
CBS	chr21	44473300	44496472	NM_001178009	18	613381	IEM
MYL3	chr3	46899356	46904973	NM_000258	7	160790	CARDIOVASCULAR
PAH	chr12	103232103	103311381	NM_000277	13	612349	IEM
C12orf57	chr12	7053202	7055165	NM_138425	3	615140	NEURO,VISION
GHR	chr5	42424553	42721980	NM_001242399	10	600946	ENDOCRINE
SPG20	chr13	36875774	36944317	NM_001142294	9	607111	NEURO
CNGB1	chr16	57916243	58005020	NM_001297	33	600724	VISION
CACNA1C	chr12	2162415	2807115	NM_199460	50	114205	CARDIOVASCULAR
CACNA1F	chrX	49061522	49089771	NM_001256790	48	300110	VISION
CACNA1G	chr17	48638428	48704832	NM_018896	38	604065	NEURO
PLA2G6	chr22	38507501	38577761	NM_003560	17	603604	NEURO
CLN6	chr15	68499329	68522080	NM_017882	7	606725	NEURO
MARVELD2	chr5	68710938	68737890	NM_001038603	7	610572	DEAFNESS
WDR62	chr19	36545782	36596012	NM_173636	32	613583	NEURO
CUL7	chr6	43005354	43021683	NM_001168370	26	609577	DYSMORPH-DYSPLASIA
CLN8	chr8	1711869	1734736	NM_018941	3	607837	IEM
BRCA2	chr13	32889616	32973809	NM_000059	27	600185	HEME
PEX26	chr22	18560759	18573797	NM_001127649	5	608666	NEURO
CDH23	chr10	73156690	73575704	NM_022124	68	605516	DEAFNESS
GNPAT	chr1	231376918	231413719	NM_014236	16	602744	DYSMORPH-DYSPLASIA
FGFR2	chr10	123241366	123353481	NM_001144913	17	176943	DYSMORPH-DYSPLASIA
FGFR3	chr4	1795038	1810599	NM_001163213	18	134934	DYSMORPH-DYSPLASIA
KIF1A	chr2	241653180	241759725	NM_001244008	49	601255	NEURO
MASP1	chr3	186933872	187009810	NM_001879	16	600521	DYSMORPH-DYSPLASIA
FREM1	chr9	14734663	14910993	NM_144966	38	608944	DYSMORPH-DYSPLASIA
PNPO	chr17	46018888	46026674	NM_018129	7	603287	NEURO
KCNV2	chr9	2717525	2730037	NM_133497	2	607604	VISION
DOCK8	chr9	214864	465259	NM_203447	48	611432	PID
DMD	chrX	31137344	33038317	NM_004007	78	300377	CARDIOVASCULAR
GBA	chr1	155204238	155214653	NM_001005742	12	606463	IEM
CRX	chr19	48325098	48346586	NM_000554	4	602225	VISION
HSPG2	chr1	22148736	22263750	NM_005529	97	142461	DYSMORPH-DYSPLASIA
DOCK6	chr19	11309968	11373168	NM_020812	48	614194	DERM
LARGE	chr22	33669061	34316416	NM_133642	15	603590	NEURO
FRAS1	chr4	78978723	79465423	NM_025074	74	607830	RENAL
ACADM	chr1	76190042	76229355	NM_001127328	12	607008	IEM
PROM1	chr4	15969848	16077741	NM_006017	27	604365	VISION
XDH	chr2	31557187	31637611	NM_000379	36	607633	RENAL
MKS1	chr17	56282796	56296966	NM_001165927	18	609883	RENAL
YARS	chr1	33240839	33283633	NM_003680	13	603623	NEURO
TRPM1	chr15	31293263	31393929	NM_001252024	28	603576	VISION
KIAA0196	chr8	126036502	126104061	NM_014846	29	610657	NEURO
FAN1	chr15	31196075	31203991	NM_001146096	4	613534	RENAL
PAX6	chr11	31806339	31833731	NM_001258463	14	607108	VISION
LAMC2	chr1	183155173	183210406	NM_018891	22	150292	DERM
IMPG2	chr3	100941389	101039419	NM_016247	19	607056	VISION
LRBA	chr4	151185810	151936649	NM_006726	58	606453	GI
CDHR1	chr10	85954390	85979376	NM_001171971	17	609502	VISION
GORAB	chr1	170501262	170522974	NR_027397	5	607983	DERM
SLC3A1	chr2	44502596	44547962	NM_000341	10	104614	IEM
OTOF	chr2	26680070	26781566	NM_194248	47	603681	DEAFNESS
GPR179	chr17	36481492	36499693	NM_001004334	11	614515	VISION
MMACHC	chr1	45965855	45976739	NM_015506	4	609831	IEM
BAG3	chr10	121410881	121437329	NM_004281	4	603883	CARDIOVASCULAR
CCDC88C	chr14	91737666	91884188	NM_001080414	30	611204	NEURO
KRT5	chr12	52908358	52914243	NM_000424	9	148040	DERM
CRYGC	chr2	208992860	208994554	NM_020989	3	123680	VISION
CRYGD	chr2	208986330	208989313	NM_006891	3	123690	VISION
MEOX1	chr17	41717757	41738931	NM_004527	3	600147	DYSMORPH-DYSPLASIA
SLC17A5	chr6	74303101	74363737	NM_012434	11	604322	PID
EHMT1	chr9	140513443	140730578	NM_024757	27	607001	CARDIOVASCULAR
SLC10A2	chr13	103696347	103719196	NM_000452	6	601295	GI
PTS	chr11	112097087	112104695	NM_000317	6	612719	IEM
OPTN	chr10	13142081	13180276	NM_001008213	16	602432	NEURO
STAT3	chr17	40465342	40540405	NM_213662	24	102582	PID
KRT83	chr12	52708084	52715182	NM_002282	9	602765	DERM
OBSL1	chr2	220415449	220436268	NM_015311	21	610991	DYSMORPH-DYSPLASIA
DSG2	chr18	29078026	29128814	NM_001943	15	125671	CARDIOVASCULAR
NMNAT1	chr1	10003485	10045556	NM_022787	5	608700	VISION
GALT	chr9	34646585	34650595	NM_000155	11	606999	VISION
LRTOMT	chr11	71791376	71821828	NM_001145309	9	612414	DEAFNESS
OCLN	chr5	68788589	68853931	NM_001205254	9	602876	NEURO
ATRX	chrX	76760355	77041719	NM_000489	35	300032	NEURO
ARL6	chr3	97483364	97520086	NR_103511	10	608845	VISION
WAS	chrX	48542185	48549817	NM_000377	12	300392	PID
GHRHR	chr7	31003635	31019146	NM_000823	13	139191	ENDOCRINE
LRP5	chr11	68080107	68216743	NM_002335	23	603506	VISION
WNT1	chr12	49372235	49376396	NM_005430	4	164820	DYSMORPH-DYSPLASIA
ATL1	chr14	50999799	51099784	NM_001127713	14	606439	NEURO
CD247	chr1	167399876	167487847	NM_198053	8	186780	PID
COL1A2	chr7	94023872	94060544	NM_000089	52	120160	DYSMORPH-DYSPLASIA
COL1A1	chr17	48261456	48279000	NM_000088	51	120150	DYSMORPH-DYSPLASIA
WDR19	chr4	39184023	39287430	NM_025132	37	608151	VISION
GNS	chr12	65107221	65153226	NM_002076	14	607664	IEM
ANTXR2	chr4	80898661	80994477	NM_001145794	16	608041	DYSMORPH-DYSPLASIA
LOXHD1	chr18	44057216	44236996	NM_144612	40	613072	DEAFNESS
GNE	chr9	36214438	36277053	NM_001128227	12	603824	NEURO
PEX13	chr2	61244811	61279125	NM_002618	4	601789	DYSMORPH-DYSPLASIA
PEX12	chr17	33901813	33905656	NM_000286	3	601758	NEURO
SPTBN2	chr11	66452719	66488870	NM_006946	37	604985	NEURO
GCDH	chr19	13001942	13010813	NM_013976	12	608801	IEM
PEX16	chr11	45931219	45939674	NM_057174	11	603360	NEURO
SLC4A11	chr20	3208062	3219887	NM_001174089	20	610206	VISION
SLC22A5	chr5	131705400	131731306	NM_003060	10	603377	IEM
GDF3	chr12	7842380	7848360	NM_020634	2	606522	VISION
FAH	chr15	80445232	80478924	NM_000137	14	613871	IEM,GI
SLC16A12	chr10	91190050	91295313	NM_213606	8	611910	VISION
ECEL1	chr2	233344536	233352532	NM_004826	18	605896	DYSMORPH-DYSPLASIA
RGS9	chr17	63133455	63223821	NM_001081955	19	604067	VISION
GAA	chr17	78075354	78093679	NM_001079804	20	606800	IEM
KMT2A	11	118307205	118397539	NM_001197104	36	159555	DYSMORPH-DYSPLASIA
KMT2D	chr12	49412758	49453557	NM_003482	54	602113	DYSMORPH-DYSPLASIA
COL18A1	chr21	46875423	46933634	NM_030582	42	120328	DERM
PCNT	chr21	47744035	47865682	NM_006031	47	605925	DYSMORPH-DYSPLASIA
EBP	chrX	48380163	48387104	NM_006579	5	300205	DYSMORPH-DYSPLASIA
ABCC9	chr12	21958107	22089628	NM_005691	38	601439	CARDIOVASCULAR
RDH12	chr14	68168602	68201168	NM_152443	9	608830	VISION
COL6A1	chr21	47401662	47424963	NM_001848	35	120220	NEURO
COL6A3	chr2	238232654	238322850	NM_004369	44	120250	NEURO
COL6A2	chr21	47518032	47552763	NM_001849	28	120240	NEURO
HEPACAM	chr11	124789145	124806308	NM_152722	7	611642	NEURO
KCNE2	chr21	35736322	35743440	NM_172201	2	603796	CARDIOVASCULAR
LRPPRC	chr2	44113362	44223144	NM_133259	38	607544	NEURO
USH2A	chr1	215796235	216596738	NM_206933	72	608400	DEAFNESS,VISION
UBR1	chr15	43235097	43398286	NM_174916	47	605981	DYSMORPH-DYSPLASIA
RYR1	chr19	38924339	39078204	NM_000540	106	180901	NEURO
RYR2	chr1	237205701	237997288	NM_001035	105	180902	CARDIOVASCULAR
MMADHC	chr2	150426146	150444330	NM_015702	8	611935	IEM
NTRK1	chr1	156830670	156851642	NM_002529	17	191315	NEURO
CAPN3	chr15	42651697	42704515	NM_000070	24	114240	NEURO
EDN3	chr20	57875498	57901047	NM_000114	6	131242	DEAFNESS
PYGL	chr14	51371934	51411248	NM_002863	20	613741	IEM
ASS1	chr9	133320093	133376661	NM_000050	16	603470	IEM
SOD1	chr21	33031934	33041243	NM_000454	5	147450	NEURO
COG6	chr13	40229763	40326765	NR_026745	20	606977	NEURO
BBS5	chr2	170336005	170363165	NM_152384	12	603650	ENDOCRINE
ATP2B3	chrX	152801579	152848387	NM_021949	21	300014	NEURO
ADAM9	chr8	38854504	38962779	NM_003816	22	602713	VISION
MYO15A	chr17	18012019	18083116	NM_016239	65	602666	DEAFNESS
CPS1	chr2	211342405	211543831	NM_001122633	39	608307	IEM
DNMT3B	chr20	31350190	31397162	NM_006892	23	602900	PID
AIPL1	chr17	6327058	6338519	NM_014336	6	604392	VISION
DPYD	chr1	97543299	98386615	NM_000110	23	612779	NEURO
NPHP4	chr1	5922869	6052533	NM_015102	30	607215	RENAL,VISION
H6PD	chr1	9294862	9331394	NM_004285	5	138090	IEM
TTN	chr2	179390716	179672150	NM_001267550	363	188840	CARDIOVASCULAR
TTN-AS1	chr2	179385910	179644690	NR_038271	7	NA	CARDIOVASCULAR
FLG	chr1	152274650	152297679	NM_002016	3	135940	PID
FAM161A	chr2	62051982	62081278	NM_001201543	7	613596	VISION
CHD7	chr8	61591323	61780586	NM_017780	38	608892	VISION,CARDIOVASCULAR
TCTN2	chr12	124155659	124192950	NM_001143850	18	613846	RENAL
WISP3	chr6	112375277	112390887	NM_003880	6	603400	DYSMORPH-DYSPLASIA
TUBA1A	chr12	49578577	49583107	NM_006009	4	602529	NEURO
TCTN1	chr12	111051911	111086935	NM_001173975	15	609863	NEURO
CPA6	chr8	68334404	68658620	NM_020361	11	609562	NEURO
ABHD12	chr20	25275378	25371618	NM_015600	13	613599	NEURO
NPC2	chr14	74946642	74960084	NM_006432	5	601015	NEURO
RPGRIP1	chr14	21756135	21819460	NM_020366	24	605446	VISION
DLX5	chr7	96649701	96654143	NM_005221	3	600028	DYSMORPH-DYSPLASIA
IFT122	chr3	129158967	129239191	NM_052985	31	606045	DYSMORPH-DYSPLASIA
PTS	chr11	112097087	112104695	NM_000317	6	612719	IEM
MPDZ	chr9	13105702	13279563	NM_001261406	46	603785	NEURO
RAB3GAP2	chr1	220321609	220445843	NM_012414	35	609275	VISION
RAB3GAP1	chr2	135809834	135928279	NM_001172435	25	602536	VISION
EFEMP1	chr2	56093096	56151298	NM_001039349	11	601548	VISION
VCL	chr10	75757871	75879914	NM_014000	22	193065	CARDIOVASCULAR
PGM1	chr1	64088886	64125916	NM_001172818	11	171900	IEM
ABCB11	chr2	169779448	169887833	NM_003742	28	603201	GI
SLC26A4	chr7	107301079	107358252	NM_000441	21	605646	DEAFNESS
HRAS	chr11	532241	535550	NM_005343	6	190020	DYSMORPH-DYSPLASIA
NPHS1	chr19	36316273	36342895	NM_004646	29	602716	RENAL
IVD	chr15	40697685	40713512	NM_002225	12	607036	IEM
SYNGAP1	chr6	4868092	4901710	NM_006772	19	603384	NEURO
PEX5	chr12	7341758	7371169	NM_001131026	18	600414	NEURO
PEX6	chr6	42931610	42946981	NM_000287	17	601498	NEURO
ARG1	chr6	131894343	131905472	NM_001244438	8	608313	IEM
G6PC	chr17	41052813	41066450	NM_000151	5	613742	IEM,GI
CFTR	chr7	117120016	117308718	NM_000492	27	602421	PULMONARY
POMT1	chr9	134378288	134399193	NM_001077365	20	607423	NEURO
BEST1	chr11	61717355	61731935	NM_004183	11	607854	VISION
POMT2	chr14	77741298	77787225	NM_013382	21	607439	NEURO
MCPH1	chr8	6264112	6501140	NM_024596	14	607117	NEURO
NCF2	chr1	183524696	183560056	NM_001127651	16	608515	PID
CASC5	chr15	40886446	40954881	NM_170589	27	609173	NEURO
CLDN14	chr21	37832919	37948867	NM_001146077	3	605608	DEAFNESS
RPE65	chr1	68894506	68915642	NM_000329	14	180069	VISION
EPHA2	chr1	16450831	16482582	NM_004431	17	176946	VISION
FZD4	chr11	86656716	86666440	NM_012193	2	604579	VISION
ASAH1	chr8	17913924	17942507	NM_004315	14	613468	IEM
SGCB	chr4	52886860	52904485	NM_000232	6	600900	NEURO
SGCA	chr17	48243365	48253293	NM_000023	10	600119	NEURO
POMGNT2	chr3	43120724	43147568	NM_032806	2	614828	NEURO
TRMT1	chr19	13215713	13227563	NM_001136035	17	611669	NEURO
ALDH18A1	chr10	97365685	97416567	NM_001017423	18	138250	DERM
MARVELD2	chr5	68710938	68737890	NM_001038603	7	610572	DEAFNESS
CC2D2A	chr4	15471488	15603180	NM_001080522	38	612013	RENAL
FERMT1	chr20	6055491	6104191	NM_017671	15	607900	DERM
SERPINF1	chr17	1665258	1680859	NM_002615	8	172860	DYSMORPH-DYSPLASIA
ARFGEF2	chr20	47538274	47653230	NM_006420	39	605371	NEURO
ADA	chr20	43248162	43280376	NM_000022	12	608958	PID
SYNE2	chr14	64319682	64693167	NM_182914	116	608442	NEURO
ADK	chr10	75910942	76469061	NM_006721	11	102750	NEURO
WFS1	chr4	6271576	6304992	NM_001145853	8	606201	DEAFNESS
ZNF526	chr19	42724491	42732353	NM_133444	3	614387	NEURO
SOS1	chr2	39208689	39347604	NM_005633	23	182530	CARDIOVASCULAR
VIPAS39	chr14	77893018	77924295	NM_022067	21	613401	GI
GLB1	chr3	33038099	33138314	NM_001079811	16	611458	IEM
OXCT1	chr5	41730166	41870791	NM_000436	17	601424	IEM
TMEM237	chr2	202484906	202508252	NM_001044385	12	614423	NEURO,RENAL
TMEM231	chr16	75572014	75590184	NM_001077416	6	614949	RENAL
EOGT	chr3	69024365	69063112	NM_001278689	18	614789	DERM
PRPH2	chr6	42664332	42690358	NM_000322	3	179605	VISION
FOXG1	chr14	29236277	29239483	NM_005249	1	164874	NEURO
CRYAA	chr21	44589140	44592913	NM_000394	3	123580	VISION
DCAF17	chr2	172290760	172341562	NM_025000	14	612515	DERM
RIPK4	chr21	43159528	43187249	NM_020639	8	605706	DYSMORPH-DYSPLASIA
LEPRE1	chr1	43212005	43232755	NM_022356	15	610339	DYSMORPH-DYSPLASIA
OPLAH	chr8	145106166	145115584	NM_017570	28	614243	IEM
ANKRD1	chr10	92671856	92681032	NM_014391	9	609599	CARDIOVASCULAR
UPK3A	chr22	45680867	45691755	NM_006953	6	611559	RENAL
KCNJ13	chr2	233631174	233641278	NM_002242	3	603208	VISION
RFXANK	chr19	19303007	19312678	NM_003721	10	603200	PID
SHOX	chrX	535078	570146	NM_006883	6	400020	ENDOCRINE
ALS2	chr2	202564985	202645895	NM_020919	34	606352	NEURO
POU4F3	chr5	145718586	145720083	NM_002700	2	602460	DEAFNESS
NR2E3	chr15	72102893	72110597	NM_014249	9	604485	VISION
BBS9	chr7	33169151	33645680	NM_198428	23	607968	VISION
ACTN2	chr1	236849753	236927927	NM_001278344	23	102573	CARDIOVASCULAR
PTPRQ	chr12	80838125	81073968	NM_001145026	42	603317	DEAFNESS
BBS1	chr11	66278077	66301098	NM_024649	17	209901	VISION
MYO7A	chr11	76839309	76926286	NM_000260	49	276903	DEAFNESS,VISION
BBS2	chr16	56518258	56554008	NM_031885	17	606151	VISION
BBS5	chr2	170336005	170363165	NM_152384	12	603650	VISION
BBS4	chr15	72978519	73030817	NR_045565	17	600374	VISION
BBS7	chr4	122748881	122791652	NM_018190	18	607590	VISION
ASXL1	chr20	30946146	31027122	NM_015338	12	612990	HEME
PTPRC	chr1	198608097	198726605	NM_002838	33	151460	PID
BRAF	chr7	140433812	140624564	NM_004333	18	164757	DYSMORPH-DYSPLASIA
NFIX	chr19	13135394	13209610	NM_001271043	11	164005	DYSMORPH-DYSPLASIA
SPATA7	chr14	88851987	88904804	NM_018418	12	609868	VISION
