# Supplementary material for: Comprehensive gene panels provide advantages over clinical exome sequencing for Mendelian diseases
Source: Genome Biol. 2015 Jun 26;16(1):134. doi: 10.1186/s13059-015-0693-2 (PMC4499193; doi:10.1186/s13059-015-0693-2)
Supplement: Additional file 5: Table S8. — Gene panel primers – contains all AmpliSeq primers used in the assay. [file 13059_2015_693_MOESM5_ESM.xlsx]

## Sheet: CARDIOVASCULAR_all_ampInfo.tab
amp_id	chr_hg19	amp_start	amp_end	insert_start	insert_end	fwd_primer	rev_primer	amp_len	insert_len
RYR1_176367.8875	chr19	38924427	38924676	38924446	38924649	TCTGTTCCCCGACCTCAGA	AAGGAGACTAAAAGACAGAGTGACAGT	250	204
RYR1_176368.4068	chr19	38931316	38931575	38931338	38931551	CCTGTGGTCTGCAGTATTTGTG	TTCTTTGGACCCAAGATTCTCTGC	260	214
RYR1_176369.6119	chr19	38932948	38933219	38932970	38933196	GGGTCTTCTGACCCCTCACTTA	GGAAGAAGAGCAGATGGTAAGCG	272	227
RYR1_176370.6878	chr19	38934321	38934548	38934341	38934526	CTGCTAGAAGGAGGCTGACC	ATTCATGTCCCCAGGGTAGTCT	228	186
RYR1_176370.11356	chr19	38934103	38934374	38934123	38934352	GGGAGCATCTTGTCACCTGT	GTGAGGCAGCTCAGATACTAGG	272	230
RYR1_176372.8050	chr19	38934728	38934979	38934749	38934958	GGGAAGAGCATTCTGGGAAGC	GGCAAACCCATGGTGAGAAGA	252	210
RYR1_176373.13779	chr19	38935129	38935402	38935149	38935382	TTCCGGGTATCCACCCTTGA	GGCTCCATTTGGGTATGCCT	274	234
RYR1_176374.7442	chr19	38937077	38937328	38937098	38937303	CCTCCCATTGACCAACTTCCC	GACACAGAAGAGAGTGAAGTCAAGG	252	206
RYR1_176374.13667	chr19	38937265	38937490	38937292	38937467	TATGAGTAGGATTAGGGACCAGATTCC	TCCCTCAAGACCTTTTCTGTCCT	226	176
RYR1_176376.1654	chr19	38938922	38939163	38938949	38939143	aGAAGAAAAGACTGTAATGTCCATGGG	AACCCCACTGACCTTGGAGA	242	195
RYR1_176376.9134	chr19	38939112	38939383	38939132	38939365	TCACACCAAGGCTACCTCCT	GCCACATGCTGCACGAAG	272	234
RYR1_176377.3663	chr19	38939334	38939597	38939354	38939578	CCCCCTGAGATCAAGTACGG	CCTCAGTACCCTCCTGCAC	264	225
RYR1_176378.2688	chr19	38942327	38942588	38942350	38942569	CAAGTCTAGACAGACGTCTTGGG	TATGGATGCCCGGAGCATG	262	220
RYR1_176379.2323	chr19	38943556	38943781	38943578	38943762	ATCATCTACTTCGAGCCTCCCT	GCCCCCTTCTCAGACCCTA	226	185
RYR1_176379.11377	chr19	38943376	38943611	38943395	38943591	GTCTTGCGGGAGTGAGGTT	TTGCTCTGCTTCTCCTCGTG	236	197
RYR1_176380.11025	chr19	38945830	38946079	38945850	38946055	GGCCTGGGTCTCCTATTGTG	AGAGGTGTCAGATCCAATAGGACT	250	206
RYR1_176380.13921	chr19	38946024	38946293	38946044	38946272	TCCTGACTCCCCTGAGAACA	AGTACAGGACCTCCAGGATGC	270	229
RYR1_176381.6505	chr19	38946240	38946473	38946261	38946452	CCGCTTCACCTCTCATTCTGG	GGAGTGAGCAGAGTTCTGGAG	234	192
RYR1_176383.15040	chr19	38948080	38948331	38948100	38948308	TCTGTAGATCCTGCCCTGGT	TCTAAGTCAGGGAGAGGGTTGAG	252	209
RYR1_176384.6025	chr19	38948656	38948929	38948675	38948906	CGTCATCCCCCTCTCCTGT	TCCAGAGATGCAGTCCATCAAAG	274	232
RYR1_176384.11217	chr19	38948880	38949105	38948901	38949084	GGTCGGCGATGACCTCTATTC	GCCGGGAATCTAGAAGCTCTG	226	184
RYR1_176385.3551	chr19	38949661	38949934	38949686	38949910	CACTTTCCATTAGGGTTTCCAGGAT	CAGGTTGAAGGACTCAAAGACACC	274	225
RYR1_176385.15919	chr19	38949879	38950106	38949898	38950083	TCTCCTTCCGCATCAACGG	ACACCAGTCAGTCTTGATGGTAG	228	186
RYR1_176386.8507	chr19	38951038	38951283	38951061	38951262	GCCATGGTGAATTCAAGTTCCTG	GACTCCTAAGAGACCCTGCCT	246	202
RYR1_176386.13930	chr19	38950852	38951125	38950880	38951103	TTTATGACTTCTAAATGACCTCCAGGAC	GGTTCAAGATGGAGTCGCTCTC	274	224
RYR1_176387.3026	chr19	38953974	38954217	38953994	38954199	CAGGGCTCACAGGTGTTCTT	TGGCACCGCAAGTCTAGC	244	206
RYR1_176388.7264	chr19	38954316	38954573	38954337	38954553	GTCATAGTCTGGGCATGTGGG	tacctcctgccctgtctctc	258	217
RYR1_176389.5409	chr19	38955128	38955375	38955150	38955356	CTGAGGCCAGGATCAAGAGAGA	TGCCCACACTCACGTCTTG	248	207
RYR1_176389.6837	chr19	38955330	38955559	38955355	38955533	GGACAACCTGAAGAAGACAAAACTC	CTGAAACTCCTAACTCCTCAATCCTG	230	179
RYR1_176390.9754	chr19	38956696	38956943	38956714	38956925	GGGCCTTGTCCCATGGAG	TCATCCAGCAGGCGGTAG	248	212
RYR1_176390.13411	chr19	38956870	38957123	38956888	38957101	TGGAGCTACAGCGCAGTG	GCTGAGTCAGGTCAGAGATCAg	254	214
RYR1_176391.16184	chr19	38958065	38958308	38958085	38958287	GTCCCTGCCTCTCTCTGACT	GGATTTCTCTGCCCGGAAGAT	244	203
RYR1_176391.16500	chr19	38958255	38958508	38958276	38958488	GTGGAGAACCAGTCTCGTTGT	CAAGCTGTGGGAGAGACCAC	254	213
RYR1_176392.17410	chr19	38959519	38959784	38959545	38959763	TTCATATATCTCTCCCTCCCTGCTTC	TCACCGTCCCCAATCTCAATC	266	219
RYR1_176393.5520	chr19	38959976	38960211	38959996	38960190	CCAGGTGGGTCATCTGAACC	TGTGGAAGGAAGGAGCTTTGG	236	195
RYR1_176393.16584	chr19	38959732	38960003	38959752	38959983	TCTGACTCAGGCTCCGAAAC	CTGGCCCAGGTTCAGATGAC	272	232
RYR1_176393.18990	chr19	38959756	38960029	38959777	38960007	TTCCGGGAGATTGAGATTGGG	GCAAAGAACCTCAGAGAGCTCA	274	231
RYR1_176394.4580	chr19	38964086	38964313	38964107	38964292	CAGAACAGCCTGGTGGAGATG	CTCCTTCGCAGTCCCTTCTTT	228	186
RYR1_176394.4889	chr19	38963986	38964245	38964006	38964226	CAGCCCAGTACTCCATTCCC	CGTAGTCAGGGTCGGGTTC	260	221
RYR1_176394.7893	chr19	38964232	38964479	38964253	38964459	CGACCCTGACTACGAAAACCT	ACTGTGGTTGCCTACTTGGG	248	207
RYR1_176395.7491	chr19	38965919	38966146	38965938	38966125	GAAAGCTGGCTCTCATGGC	CAGGAGTGCCTATGCTATGCG	228	188
RYR1_176396.3608	chr19	38968229	38968482	38968255	38968464	CAACAACTTCCTGTTAAACTCCCAGA	CCATGGTCACCGTCACGA	254	210
RYR1_176396.4158	chr19	38968431	38968672	38968451	38968653	CACGACATGAGCTTCGACCT	GAGGGAAGCTTCCGAGCTG	242	203
RYR1_176397.3629	chr19	38969020	38969287	38969041	38969266	CAGGGTCCAGAGCTACTCACA	ATGCTGGGACATGATGCTCTC	268	226
RYR1_176398.10383	chr19	38973684	38973949	38973705	38973928	GCTATTTCCTGCCGTCTTCGT	GCTGACAACGGCATGATGTTC	266	224
RYR1_176398.14952	chr19	38973466	38973739	38973487	38973717	TGACAGGTTGCTCTGGGAAAG	GCTCAAACTGGATGACGTTCTG	274	231
RYR1_176399.9026	chr19	38973895	38974142	38973916	38974123	GCCATCTTGACCCATGTGTGT	GATGTGCAGCGCCATCATG	248	208
RYR1_176399.12084	chr19	38973945	38974206	38973963	38974187	TCAGCCGCCATGTTCCAA	AGAGGGCTTGCAACACCTG	262	225
RYR1_176400.1.10605	chr19	38976178	38976443	38976200	38976420	GATGCAGGAGGCTCATTCATCT	GCTGATGAGGAGGTCATAGTAGC	266	221
RYR1_176400.1.16167	chr19	38976344	38976605	38976363	38976584	TCTGTGCAGCCACGTAGAC	CGAAGTGGTGACTCCAACTCC	262	222
RYR1_176400.2.7704	chr19	38976488	38976739	38976509	38976719	TGAATACATCGTGCCCCTCAC	AGCATCCTCAGTGCCTTGTC	252	211
RYR1_176400.2.8130	chr19	38976636	38976887	38976653	38976865	TGTTTCGTGGCCGCTCT	TGTGGGAGAAGAATGGGACAGA	252	213
RYR1_176401.456	chr19	38980040	38980265	38980060	38980243	AAGGGCTGCTCCAGATGAAG	GCCTTCTCCATGGTCTCATCTC	226	184
RYR1_176401.12177	chr19	38979628	38979885	38979650	38979863	GGACCTGGGTGGATCTTAAGGA	AGTGAAGACCTCAGGCTCAATC	258	214
RYR1_176401.20492	chr19	38979830	38980089	38979852	38980068	TTGGCGATGAGGATGTGAAACA	GCCCACCTGTAACTTCACAGA	260	217
RYR1_176402.443	chr19	38980877	38981102	38980896	38981079	AAGACGTACCCGCGAGTTC	AAGAGTCAGCATCAGTCTGAGGT	226	184
RYR1_176402.8783	chr19	38980667	38980928	38980690	38980907	CTGATGGTCTCACCTCCATCTCT	GGGTCAGATGACCTGTTCCTG	262	218
RYR1_176403.25439	chr19	38981172	38981439	38981201	38981417	TGGACTAACAATTGCATCTTCTATCTCTG	GGAAACTTCTGGAGAGGTCTCG	268	217
RYR1_176404.1494	chr19	38983097	38983366	38983120	38983346	aatgaCATTTCCCGCCTTCTTGA	TCCTCATGCCCTCTTTGGGA	270	227
RYR1_176405.7248	chr19	38985135	38985366	38985153	38985346	CGGGCGTACACCATCTCA	AGAGGATGGGCCAGAAGTTG	232	194
RYR1_176405.7735	chr19	38984963	38985188	38984984	38985170	CTCCAAGCCTTGCATTGTCTC	CTCGAGCAGGCTCATGGT	226	187
RYR1_176406.5856	chr19	38986846	38987109	38986868	38987086	CGTGCACAGGAACATCATGAAC	TTCGGCAGAAATAGCAGAGGAAG	264	219
RYR1_176406.9417	chr19	38986792	38987059	38986810	38987040	GGTGGCTATGGCCCTCTC	AAGCGGATCTCCTGGGACA	268	231
RYR1_176406.9925	chr19	38987042	38987267	38987061	38987247	GTCCCAGGAGATCCGCTTC	agtgaGCTGGTGGAAAGTGG	226	187
RYR1_176408.6659	chr19	38987453	38987680	38987475	38987658	cgaGACAAGCAGGAGTGAGATG	AGTTTGGAATCAGCAGGTGTCC	228	184
RYR1_176409.9693	chr19	38989705	38989932	38989724	38989910	GTGGCATGGGTCTGGTCTC	GACCAGTGACTCCATACTTCCC	228	187
RYR1_176410.1153	chr19	38990168	38990399	38990189	38990380	AGCTGGATGGGACCTGTGTTA	GATGGCCTCTTCGATGGCA	232	192
RYR1_176410.5575	chr19	38990472	38990725	38990490	38990705	CGGCCCCCTCCTCAATAG	CCTGCATGAGGCGTTCAAAG	254	216
RYR1_176411.13908	chr19	38990317	38990574	38990336	38990553	TCATCCGGAAGCCTGAGTG	TTTTCTTCAGGCGGTTCCTCA	258	218
RYR1_176412.7697	chr19	38991115	38991386	38991137	38991366	ggaAACTCTAGACAGCCTCCTG	AAGTTCCATCCCCTCTGCAC	272	230
RYR1_176413.4085	chr19	38991326	38991571	38991346	38991549	CATCATCAGCCTCCCACTGC	GCAAGAAGTCCTGGTTCTCGAT	246	204
RYR1_176413.4593	chr19	38991518	38991743	38991538	38991713	CCATGGTGCTCTTCCTGGAC	ATATGTCCACAATCCCAAGAAAAACAAAAG	226	176
RYR1_176414.9807	chr19	38993118	38993357	38993136	38993337	GGGCCTGATGTCCTCACC	ACATGAGGCAGTCCTCGATG	240	202
RYR1_176414.12689	chr19	38993308	38993537	38993326	38993519	TCGTTCGCTCACCAAGGC	ATCGACGGGCGGATGTAC	230	194
RYR1_176415.9788	chr19	38993489	38993718	38993514	38993698	GGGATTCTACATCTTGTGCATTGTC	GTTTATTGGGCTGGGCAGTG	230	185
RYR1_176416.15243	chr19	38994783	38995044	38994802	38995021	GTCTCTCTGGGCCTTCGTC	AAACCCTCCACATAGGCCATTTT	262	220
RYR1_176417.1675	chr19	38995257	38995504	38995281	38995484	AGGAGAGGGACCATAATTCAGGTT	TGTGGCCTTTTTCTCTGCCT	248	204
RYR1_176418.3250	chr19	38995634	38995879	38995655	38995859	CCCCAACAGTGTGATCATCCC	GCCGAGGACAGAGAATCCTG	246	205
RYR1_176418.3481	chr19	38995452	38995691	38995471	38995666	CCCCCGACTATGTGGATGC	CTCCGCAAACTTGTTAATGAAGGAG	240	196
RYR1_176418.5992	chr19	38995824	38996051	38995849	38996031	CTTCCCTAAGACCCTTAGCTTGTTC	AAGGCCTGGTCACCTTCTCT	228	183
RYR1_176419.2812	chr19	38996006	38996233	38996026	38996210	ATGCTGAGGCCCTACAAGAC	AAGGAATCAAACCCACTCTCTCG	228	185
RYR1_176420.11394	chr19	38996497	38996722	38996518	38996702	GCCTGGGAATGGACGATAGAG	AGGTTTCTGCACCCCTCTTG	226	185
RYR1_176420.16751	chr19	38996299	38996550	38996324	38996529	TCTGTTACAGAGCAGGTAAGAGACT	TTCCGTCTTCTCCTCCTCACC	252	206
RYR1_176421.4191	chr19	38997078	38997345	38997102	38997324	GAATCTAGCCCTTGACTCTGCATC	ATTGCTTGCTGGTGCTCATCT	268	223
RYR1_176421.4960	chr19	38996892	38997133	38996911	38997113	GCTTCCTGCTAGCCCATCA	TCTGCCAGTTGTTCTGCCAT	242	203
RYR1_176423.1351	chr19	38997330	38997573	38997351	38997548	AGCACCAGCAAGCAATGTTTC	TCATCTGCAGGAATTTCAGTAGCTC	244	198
RYR1_176423.5013	chr19	38997494	38997731	38997512	38997711	CCCCTACGACACGCTCAC	TAGCTCCTCCCCTCTGGTTC	238	200
RYR1_176424.497	chr19	38998291	38998528	38998311	38998508	AAGGGTGGGAAACTGTAGGG	TGGTCTGCAGAACTGGTGTC	238	198
RYR1_176425.1950	chr19	39001259	39001526	39001282	39001506	ACCCCTCATTGGACCCTTTATCT	GACGGTCAGTACCCAACACC	268	225
RYR1_176425.5458	chr19	39001061	39001314	39001082	39001293	CCAGCATCCTTCCCATCAGAA	CAAAGGGAGCAGGATCTGGAG	254	212
RYR1_176427.6271	chr19	39002080	39002349	39002103	39002321	CTGGTTCCTCTCTCCTTGTCTTC	ACAAAGGTTGTTCAAATTAAGGCAGAAC	270	219
RYR1_176429.4303	chr19	39003074	39003317	39003094	39003294	CACCCTCTTCCAGCACATCG	AGGGTCTTTTGTTAGAGCTGCTG	244	201
RYR1_176429.4476	chr19	39002656	39002923	39002678	39002903	CACTGTCCTCTGTCCTCTTAGC	CCAGCCTTCACGATCTCAGG	268	226
RYR1_176429.12855	chr19	39002872	39003123	39002892	39003101	GCTGCCCTTCTAGGACAGTG	GGATGACGTCATCTCCGAACTG	252	210
RYR1_176430.5380	chr19	39005573	39005844	39005594	39005822	CCACTGCATGGGCCTATTTGA	CATCTACCCTGCTTTTCACCCA	272	229
RYR1_176431.5095	chr19	39006636	39006901	39006657	39006880	CTGGGAGGAGCCGTTTCTATG	GGAGATTTGGACTCCCAGCAC	266	224
RYR1_176432.727	chr19	39008014	39008287	39008035	39008261	ACAGTGTGGAGGAGATGTGTC	TTGACGATGATTCTCAGGATATTCCC	274	227
RYR1_176432.7554	chr19	39008230	39008475	39008250	39008454	CTGTCACCTCTGACCACCTC	ACCCCTGGTCTTTTGATGCTG	246	205
RYR1_176432.15816	chr19	39007814	39008075	39007837	39008056	TGAGTTTCAATGTGAGGGTTGGG	CCCAATGTCTGCCATGAGC	262	220
RYR1_176433.4383	chr19	39010055	39010284	39010075	39010265	CCCTGTATCCGCTGCTCATC	AAACAAGTGGGCTGGCTGT	230	191
RYR1_176433.8525	chr19	39009653	39009912	39009676	39009891	GGATAGGGACTGGGTCTTAGGTT	GATGAAGTGGGACTGCAGGAG	260	216
RYR1_176433.11913	chr19	39009857	39010100	39009875	39010080	TCGCACAGCCCATTGTGA	GCTGACCTGTTGTTGTCCAC	244	206
RYR1_176434.1283	chr19	39013703	39013976	39013723	39013956	AGGAGCTGTTCAGGATGGTG	GTGCTCCTCCCAGAACCAAG	274	234
RYR1_176434.11233	chr19	39013513	39013756	39013537	39013736	TTAATGTTCATCTGCATGGCCAGA	CGTGGGACTTGGACCAGTAG	244	200
RYR1_176436.431	chr19	39014370	39014617	39014390	39014595	ACTGCCCTTCTCAGGTCTCA	AGGGCATTAGCCAAGAGACATG	248	206
RYR1_176437.7904	chr19	39015801	39016074	39015823	39016053	GCCTGAAGTGTAGAGTCAGCAA	TGGGCAGCATCTTCTTCAGTG	274	231
RYR1_176437.9339	chr19	39016021	39016292	39016042	39016271	GGTACTCTGTGCAGACGTCAC	TCCCGGAAAAGAACTCAGTGG	272	230
RYR1_176438.3562	chr19	39017522	39017795	39017546	39017772	CCCAGAAAAACCTCTTCAGTTCCT	GGTCTTTCTTCAATGCCTGGTCT	274	227
RYR1_176439.276	chr19	39018170	39018411	39018192	39018391	aagaaaGGCCTCAACATGCACT	TAGAGCACGGCTGACACTTC	242	200
RYR1_176439.3287	chr19	39018358	39018613	39018379	39018590	CGATGACCCCGAGAAAATCGT	GATGCAAGATTAAGCAGCAGACC	256	212
RYR1_176440.11867	chr19	39019015	39019268	39019034	39019244	GTCGTGGCCTGTTTCCGTA	CTCTCCAGGAACATGTTACATGCC	254	211
RYR1_176440.15520	chr19	39018803	39019064	39018826	39019045	TGTTGGTGGAGACAAGGTTTTCC	CCTTACGTGGGCAGGTTGT	262	220
RYR1_176441.3407	chr19	39019212	39019451	39019232	39019426	CAGTGACGTCACACCTCTCC	TGGCATTTCTATACCCCTTGATGTG	240	195
RYR1_176442.3172	chr19	39019578	39019833	39019598	39019804	CCTCTCCCACCAGAAAGCTG	GTGATATTTAAAGATCCGTCTGTCTTGGG	256	207
RYR1_176442.6424	chr19	39019436	39019697	39019459	39019677	GGGTATAGAAATGCCAGCTCCTG	CTCTTTTCCGTCAGGGCAGT	262	219
RYR1_176444.7156	chr19	39023102	39023355	39023122	39023333	CTGACCACTCCCCTGCTTAC	CTCTTCAGCTTCACCGTTCTCC	254	212
RYR1_176444.8068	chr19	39023276	39023521	39023301	39023500	CTTTGTTCATCCCTTAACTGATGCC	GGGTGTATCTGTCTCCCCAGT	246	200
RYR1_176445.10873	chr19	39025277	39025546	39025298	39025526	GGAGGGCAGAAGTGAGAATGT	AATGGGTCCACAGGGAATGG	270	229
RYR1_176446.3024	chr19	39025828	39026063	39025849	39026039	ATCCTCAATGGAGGCAATGCT	GCTTAACAAGAAGAGGTCCACTCG	236	191
RYR1_176446.8064	chr19	39025610	39025883	39025632	39025860	CCTGCCTTGCAATTTCTCACTC	TGAAGTCCCTTTGCCTCTGTTAC	274	229
RYR1_176448.7153	chr19	39026538	39026811	39026557	39026791	GGCTCTCCAGGCTACCATG	TTGGAGGAAGGGAGCTCTGG	274	235
RYR1_176449.9501	chr19	39027233	39027506	39027257	39027486	tatcactctgcctttctctctgtg	CTCCACGTCCCAGATCCTCA	274	230
RYR1_176450.3623	chr19	39028455	39028716	39028475	39028695	CATGTGTGCGCTGTGTCTTG	TGGAGAGTGGCCATCATTGAC	262	221
RYR1_176451.1454	chr19	39033924	39034185	39033945	39034165	ACCCACTGTTCATCTCCCCTA	TCGCTGATGGATTCCTGGTG	262	221
RYR1_176451.9041	chr19	39034016	39034285	39034041	39034263	GGGAACACGACCACTATTAACATCA	GAGGCTGTTGAACACCTGCTTA	270	223
RYR1_176453.4962	chr19	39034452	39034677	39034471	39034654	CCTATGGGACGCAGTGGTG	CAGCCAATCCAGAAAGAGGATGG	226	184
RYR1_176453.7378	chr19	39034230	39034503	39034252	39034482	GCAAGAGGAACTTCTCCAAAGC	CATCATCATGTGGGCGAACAC	274	231
RYR1_176454.11298	chr19	39036990	39037251	39037010	39037233	GTTTAGGCCCTGCTGGGTAG	TAGGGTCTCCCGGGTCTC	262	224
RYR1_176455.7720	chr19	39038834	39039083	39038852	39039065	GAGTGTTCACCGGCCACA	CCCACACGATGTCCCACA	250	214
RYR1_176456.2317	chr19	39051772	39052029	39051793	39052011	AGTTCAGCGGTCCAGAAATCC	GTGACGCGCCCATGATCT	258	219
RYR1_176456.8517	chr19	39051702	39051929	39051724	39051910	gagaaTTGAGGCTCTCCAGGTC	CACATGCTCCGACAGGTTG	228	187
RYR1_176456.13952	chr19	39051980	39052213	39052000	39052194	TGAGTACTTCCGCCCCTACC	GGAGCAGGGCAGATATGCG	234	195
RYR1_176457.1.1214	chr19	39055687	39055912	39055708	39055895	AGGACACCATCTTCGAGATGC	AGGCTGCGGTAGCTGAG	226	188
RYR1_176457.1.3457	chr19	39055509	39055736	39055528	39055718	CGGTGACCCCTTGTAGCTG	CTCGGGCTCCGAGATCTG	228	191
RYR1_176457.2.175	chr19	39056373	39056602	39056390	39056582	ACACCCGAGGGCTCTCC	CTCTGAGCGTCTCTCTTGCC	230	193
RYR1_176457.2.2944	chr19	39055889	39056118	39055906	39056101	GCGAGGCCTCAGCTACC	CTGCCAGGAGCTCGGTC	230	196
RYR1_176457.2.4163	chr19	39056099	39056346	39056116	39056329	GGTGACCGAGCTCCTGG	CCATGTCCCCGAGACCG	248	214
RYR1_176458.4392	chr19	39057540	39057813	39057560	39057788	CCTGTCCCTAGGTGGATGGA	CCCAGGTTGGAGCATTTATTTCTTG	274	229
RYR1_176458.4564	chr19	39057414	39057643	39057435	39057625	cctcTTTCTGGTGGAGGGAAG	CCCCAAGGCCACTCACTC	230	191
RYR1_176459.3977	chr19	39058380	39058637	39058401	39058617	CACCTCCTGACCTCTCTCTGT	CAAGGTGAGCAGGAGAGGTG	258	217
RYR1_176460.1423	chr19	39061170	39061421	39061197	39061397	AGGTAAATGATGGGATGAATTCTCCAG	AGGAACCCTGAAATTCTGATAGGG	252	201
RYR1_176461.7827	chr19	39062650	39062909	39062673	39062881	CCATTTCAGGTCTCAGACTCTCC	TTGAGACAATTATAGCCAATGATGCAGA	260	209
RYR1_176461.16284	chr19	39062442	39062703	39062464	39062684	GTCTTCAGTTCTGTGCCACTCA	AGCTGAGCCTTCCATGTCG	262	221
RYR1_176461.21438	chr19	39062848	39063121	39062869	39063097	TGTCTGAGCCTCCTGCATACA	TCCCAATCTGAATGTCGTCCTTAC	274	229
RYR1_176462.8330	chr19	39063668	39063895	39063688	39063875	GCCTGGGCCTCATTTCTACC	GCTGCTCCGTGATGTACAGG	228	188
RYR1_176462.11394	chr19	39063818	39064045	39063840	39064024	TGCCCCTGGTAATCTTTAAGCG	ccggACCGAAACCCTAGTTTT	228	185
RYR1_176463.1404	chr19	39066458	39066711	39066482	39066689	agaaaaaCAGTGGAGTTTCAGCCA	aaaaacctcttgcccaaggtca	254	208
RYR1_176464.7319	chr19	39068743	39068972	39068766	39068951	GTCTGACACTCAAGCATCTCTCC	GATACCCTAGGGTCACAGCCA	230	186
RYR1_176464.8012	chr19	39068529	39068800	39068551	39068779	TCTACACAGCCTGATGCTCTCT	CATCGATGGACATGAGCCTGT	272	229
RYR1_176466.5722	chr19	39070573	39070840	39070591	39070818	CTCGTGTGTCCCTGCCTT	CTTATCCCTTCACCACCCACTG	268	228
RYR1_176467.10383	chr19	39070909	39071180	39070930	39071161	GTAGAGCCACAGGGACTGAAC	aaggaagggtcccagagTG	272	232
RYR1_176470.2563	chr19	39076624	39076897	39076648	39076877	AGTGAAGGAGGATATGGAGGTAGG	TACCCCACTGCTGGCTATTG	274	230
RYR1_176470.6175	chr19	39076418	39076679	39076445	39076659	cggccAATAAAGGCCTAATACTATCTT	CCGTAATCCCTCTGGGTCAC	262	215
RYR1_176472.5415	chr19	39077914	39078177	39077938	39078154	CTCAAGGGTTTGAAGATGTGACCA	TTCCAGTACTAGGTCACCTCTCC	264	217
LPAR6_131310.1.7651	chr13	48985457	48985684	48985485	48985651	CAAAAAGACACTTTTCACAGTTGAAGGA	CTTTACATCGGACACAATTCAGAATTCAATAAA	228	167
LPAR6_131310.1.18050	chr13	48985617	48985856	48985640	48985823	TGAAGTCACTTCTCCTGACAGAC	TGATCATATTCTGTTTCTGTTTTGTTCCTTACA	240	184
LPAR6_131310.2.10511	chr13	48986123	48986368	48986144	48986338	CCGATCACAGTTAACCACACG	GCTTTTTGTTTTTACTTTACCCTTCAGGAT	246	195
LPAR6_131310.2.14731	chr13	48985771	48986012	48985801	48985979	GCAATTAACAAATGTTTGTGTTCTCACAAG	GGATTGTAATTTTCATCGAAATAGTGGGATTTT	242	179
LPAR6_131310.2.17776	chr13	48985931	48986190	48985964	48986161	GTTTTTAGCACCATACTAGAACAAGTTACATTT	TCAAAGACTCTAAGAACCAAAAGAAATGC	260	198
LPAR6_131310.3.8871	chr13	48986453	48986684	48986481	48986656	CAATTGGATATTAACCCAAGCACAAACA	AAACCATCCAAAGATCCAGATAATTTGC	232	176
LPAR6_131310.3.18188	chr13	48986299	48986524	48986324	48986496	TAAATCTCCAAATGGCCAATTCCGT	TGACTCCTTTAAGTACACTTTGTATGGG	226	173
MYLK_43231.17164	chr3	123332925	123333164	123332951	123333141	TAGAAACTGCTTTTCTCTGGCTTTGT	GATGACCAGTCAATCAGGGAGTC	240	191
MYLK_43231.18451	chr3	123333107	123333334	123333130	123333307	TCCCGTCCTCATCGTAGTCTATC	CAGTCGATAAAGGCCAACATCAAAATT	228	178
MYLK_43232.18922	chr3	123337433	123337666	123337453	123337641	TACCATCCAGCCACACCCTA	CGAGAACAACGAGTGAAGAAATGAC	234	189
MYLK_43234.4631	chr3	123338971	123339244	123338997	123339226	CAAAACCAACCAAAACCTCAAAATGC	CGCACTACCCAGCTGGAA	274	230
MYLK_43236.12000	chr3	123345592	123345865	123345615	123345840	CTGGGAATGAAAGTGGCTTGAAC	CCTCCCATTTCTGAACTAACCAGTG	274	226
MYLK_43237.12593	chr3	123348282	123348547	123348304	123348525	GGGAGTAGGGAAGCAAAGACTG	GACCTCAGTTACCACTCACCTG	266	222
MYLK_43238.5489	chr3	123356973	123357204	123356997	123357179	CATAGTTGATCACTTCAGGAGCCA	CCTGTTTAACAAGGAGGTCAGATGT	232	183
MYLK_43238.8230	chr3	123356805	123357030	123356826	123357008	CTCCCCATCATGACAATGGCA	TCTCTGAAGGTCCTCTTTGGCA	226	183
MYLK_43239.1779	chr3	123359063	123359318	123359085	123359297	ACACTCAGTGTGAGAGGAAACG	TGACGAGGACTTTGAGCTGAC	256	213
MYLK_43239.2863	chr3	123359263	123359492	123359286	123359470	AGATCTGCCGCATGTACTTGATG	GATTCAGGAATTGCCCATCACC	230	185
MYLK_43240.2567	chr3	123365886	123366121	123365905	123366097	ACTGTGCACAGACCTTCGG	GTGTGTGGATGCCTTTGAAGAAAA	236	193
MYLK_43240.5741	chr3	123366064	123366315	123366086	123366291	CACTCACATCTCCAGGACCATG	GGCTAAATGTGGCTTTTCTCTCCT	252	206
MYLK_43241.1282	chr3	123367637	123367862	123367658	123367832	AGAGAGTCCTGGGTGAGTGAG	ACAAAAAGTATCTGACTTCTACGACATTGA	226	175
MYLK_43242.2978	chr3	123367798	123368071	123367821	123368050	CAACTTCCCACTCCACTTACGAT	CCTCTCTGTCCTTCCTTGTGC	274	230
MYLK_43243.9533	chr3	123375856	123376129	123375884	123376108	CCAGTCATCATTAATGTTTCCTCAGTTC	TGGAAGGAACTAGCCACATGC	274	225
MYLK_43243.14825	chr3	123376078	123376305	123376097	123376280	GCAGGTCCTGGACGTTGAA	GTGGGTGATGTTGTGCTTCTTTATC	228	184
MYLK_43244.3464	chr3	123382839	123383112	123382862	123383092	CAGGAGTGGTGAGAGATAATGGG	CCCCTAGATCCAGGAAAGCG	274	231
MYLK_43244.9859	chr3	123383061	123383288	123383081	123383266	GCCATTCTCGCTGTTCTCCA	AGCTGGACTCTGGATGTAGGAG	228	186
MYLK_43245.6982	chr3	123384987	123385260	123385010	123385238	CATTTCTCATCCCTTTCGGTCCA	GCGTCGAATGTGATCAGAATGC	274	229
MYLK_43246.6847	chr3	123385879	123386152	123385901	123386127	GGTGTCTCCTGGGATCACATAC	CAAATAAGAGTCCTCCCTGGATGAG	274	227
MYLK_43247.638	chr3	123400968	123401241	123400991	123401217	AAGAGTGAGTGACCAGAAAGTGG	CTGAGGTGGGATTTTGACTGAGAG	274	227
MYLK_43248.3230	chr3	123411483	123411756	123411503	123411736	AGGCAGTTCTGTCTGACAGG	GATGCCAGGGCAGGTACTAC	274	234
MYLK_43249.1.13420	chr3	123418731	123418966	123418751	123418946	GGCCCTCCTACCTGCTAAAC	CTCCAGTGCCAGGTGTCTTC	236	196
MYLK_43249.1.15790	chr3	123418915	123419162	123418935	123419140	TCAGCGTCCAGATGATGGTG	CAATGCCAAGCCTGATGAGAAC	248	206
MYLK_43249.2.5473	chr3	123419797	123420050	123419817	123420023	CATCAGCACCAACTCCTCCA	CGATGTAATAAACCAACTAAGCAAGCG	254	207
MYLK_43249.2.6364	chr3	123419359	123419632	123419379	123419612	CCAGCACTGAGCGAAAATCC	CTGGACTTCCGAGACCTCCT	274	234
MYLK_43249.2.8936	chr3	123419575	123419836	123419599	123419818	CGTCTTCCGATAGGGTCTTTGTAC	AGCTGCGAGGACCTCTGT	262	220
MYLK_43249.2.10504	chr3	123419325	123419556	123419350	123419536	CTGCCATTCTCTGCTGGTAATTTCT	CCGAGCAGATGGATTTCCGT	232	187
MYLK_43249.2.12540	chr3	123419107	123419380	123419133	123419361	CTTTCTTGAGTTCTTCTTTGCTAGCG	CCGGATTTTCGCTCAGTGC	274	229
MYLK_43250.9752	chr3	123420150	123420399	123420170	123420374	GCTCTCCCTTCTGGCTTTGG	CCAGAGGGCCTCTTGATCTTTATTG	250	205
MYLK_43251.22627	chr3	123426634	123426889	123426656	123426867	GGCTGCACCTTCTTTAGAACCA	GGACATCCCTGTTTAGCTCTGC	256	212
MYLK_43251.27097	chr3	123426430	123426689	123426454	123426667	TGAAGTGGAAGAAGCAAAAGCTTG	TTCGAGGTGCTTCAGAATGAGG	260	214
MYLK_43252.5944	chr3	123427436	123427661	123427458	123427638	CCCTCAGTGGGAACAAAGTAGC	GAACTCAGCACAGCCTTTGTATC	226	181
MYLK_43252.13866	chr3	123427532	123427787	123427552	123427766	GGGTCAGCCTCACCTTGTAC	GGAGGACCTCCCTAACCAATC	256	215
MYLK_43253.15653	chr3	123428526	123428799	123428546	123428771	GGTCCTCGGAGAGCAATACC	CTGTGTTTGTTGAATGAATGCATGAATG	274	226
MYLK_43254.14125	chr3	123440758	123441031	123440781	123441010	GCACTTTTTAAGGACCCTCTCCT	GCCTAGCTGAGAATGCCTTGG	274	230
MYLK_43254.20274	chr3	123440972	123441225	123440991	123441205	TACCATGGACGGTGACCCA	GTCTCAGCGTCATGACAGCA	254	215
MYLK_43255.11802	chr3	123444700	123444973	123444725	123444953	GCATAAATGGCTCAGAGGGATAAGT	AGAGTGGGCAAGCTGTGATC	274	229
MYLK_43256.17730	chr3	123451756	123451981	123451775	123451960	GGTCCAGCTACAGGACAGC	AGGGAGCTCACGTTCTTTACC	226	186
MYLK_43256.22509	chr3	123451536	123451807	123451560	123451786	TGAGGTGATTCTGATGTGAACTCC	ATACAGCTGCACTGCTTCCAA	272	227
MYLK_43257.1.81	chr3	123452386	123452657	123452408	123452637	AAGGCCCTTGTAAGGTGGTTTT	AGCAAGGCTGCTAACAGGAG	272	230
MYLK_43257.1.9220	chr3	123452602	123452827	123452623	123452805	GGGAATGCTGAATCCCTCTGG	AGAAGACTTCCAGCTCCATCAC	226	183
MYLK_43257.2.1574	chr3	123452980	123453211	123453000	123453187	AGACTGTCCAGCTTCGACTC	TGCTCTTACTTGCCCTTAACTTGT	232	188
MYLK_43257.2.16580	chr3	123452774	123453035	123452794	123453011	TTGGTTCCGGCTGAACTCTT	GATGTCAGGAAAGAGGTGACCAAT	262	218
MYLK_43258.8419	chr3	123454144	123454409	123454172	123454387	CTGCCCCATAAGATGATTCAGAAATTCA	TTCAAAGGCCAAAGACGTTCAG	266	216
MYLK_43259.8541	chr3	123456186	123456431	123456206	123456405	GCAGGGATCGTTCTGCACTA	AGCAGATTTGTATGACCAAGTTACCC	246	200
MYLK_43260.5927	chr3	123457715	123457944	123457734	123457923	ATCAGGGTCAGGGCAGACA	GTCTGGGACTGGATTCTCTGC	230	190
MYLK_43261.12588	chr3	123458713	123458948	123458734	123458927	GCCAAGACTTACTCCCCAGAC	tcaCCATCACTATCCCACCCA	236	194
MYLK_43262.5655	chr3	123471009	123471282	123471032	123471261	CAGGGACCACATCTCTCCCATTA	GCCTTGTGATTCATGCTGTCC	274	230
MYLK_43262.13665	chr3	123471227	123471456	123471250	123471430	GGCTTCACAGGTATACTTTCCCC	ccaaacaatacctgacacagagagag	230	181
MYLK_43263.7113	chr3	123512327	123512596	123512347	123512576	CCCAAGTTCTCCAGCACAGA	GGCCCCTGCTTTCATTTTGC	270	230
MYLK_43263.13597	chr3	123512543	123512774	123512565	123512754	GTGGCTCCTTCTTTGATGCAGA	GACTGGACACACCTGATGCC	232	190
SMAD4_168757.6122	chr18	48573288	48573525	48573321	48573501	AGGTTATCCTGAATACATGTCTAACAATTTTCC	TTGCAAATGTTTCACTCTCTCCAC	238	181
SMAD4_168757.23526	chr18	48573464	48573705	48573490	48573678	TCTGAGCATTGTGCATAGTTTGATGT	GCCACCATAGAGGGTATAGAAAAACTC	242	189
SMAD4_168758.10264	chr18	48575007	48575280	48575038	48575249	gtgtcttgcataatgtgacacatgaataaat	GAGATCCTTTTCCCTTTATGTTTCTTAGGAT	274	212
SMAD4_168759.5778	chr18	48575524	48575785	48575553	48575762	GCGTTTATGCTACTTCTGAATTGAAATGG	CTGCCGCTCACACAAACTAATTC	262	210
SMAD4_168760.8190	chr18	48581164	48581399	48581190	48581372	GATGGTGAAGGATGAATATGTGCATG	CTCAACTTGCTGACTACATCTGATTCT	236	183
SMAD4_168760.14632	chr18	48580960	48581221	48580987	48581201	TTACCGCTGAATAAATGACTTTTGCTG	TTCAGTGGACAACGATGGCT	262	215
SMAD4_168761.2038	chr18	48584452	48584697	48584485	48584674	ACATCTATGAATGTACCATGTTAATGTCTTCTT	GCCCACATGGGTTAATTTGCTTT	246	190
SMAD4_168761.18790	chr18	48584584	48584857	48584608	48584830	TTTACTGGTCAGCCAGCTACTTAC	AATAGCCCTTACAACAAAAACAAGAGC	274	223
SMAD4_168763.815	chr18	48586005	48586278	48586028	48586257	AATAGCACTTGGCAGATAGCACT	TTGGAAATGGGAGGCTGGAAT	274	230
SMAD4_168763.11808	chr18	48586221	48586450	48586246	48586418	TTGTCTTTTCTTTAGGGCCTGTTCA	GTGTGACTATATTGACTACTCAAACTGTTGAT	230	173
SMAD4_168764.2478	chr18	48591820	48592057	48591847	48592024	ACTTTGAAATGGATGTTCAGGTAGGAG	ATGGGAAAACATAACCTTGAATAAAAGACAATG	238	178
SMAD4_168764.21157	chr18	48591648	48591881	48591675	48591858	TTTTAATCCAGTTGTTTTGGGTGCATT	AACAATAGGGCAGCTTGAAGGAA	234	184
SMAD4_168765.10117	chr18	48593472	48593717	48593503	48593689	TTGTACAGAGTTACTACTTAGACAGAGAAGC	GTCAATAAATGCCCTCAGAAAATGTGTT	246	187
SMAD4_168765.10389	chr18	48593298	48593541	48593332	48593515	TTTTCAATATTAAGCATGCTATACAATCTGAACT	GGGTAGATCTTATGAACAGCATCTCC	244	184
SMAD4_168766.10789	chr18	48602817	48603072	48602836	48603053	GTGAGCTCCAAGCCACCTT	GCTGCAGCTTGTGCAGTAG	256	218
SMAD4_168766.13670	chr18	48603009	48603234	48603033	48603201	TCTTTGATTTGCGTCAGTGTCATC	TACTGCTCAAAGAAACTAATCAACTGAGTAAAT	226	169
SMAD4_168767.8166	chr18	48604609	48604868	48604636	48604847	CAAATCTTTTCTGTTAGGTCTGTCAGC	ATAAGGTTAAGGGCCCCAACG	260	212
SMAD4_168767.17659	chr18	48604401	48604668	48604427	48604647	GGTTGTAGCTAGAAGACACATGTGAA	CGACGAAGGTCATCAACACCA	268	221
SULF1_87294.14653	chr8	70476166	70476439	70476192	70476410	GAGACGGAGACATTTTGTCAGTTTTG	GACTCGAGAAATCATCTGAACAAAAGAGA	274	219
SULF1_87295.4478	chr8	70488092	70488317	70488121	70488298	AGCTAAGGAAAGGAAATGAATAAGTCAGG	GAGCATGGAGGACCGTGAC	226	178
SULF1_87295.21578	chr8	70488262	70488487	70488287	70488460	TCATCAATGCCTTTGTGACTACACC	ACATATTACAAGACGTTCATGGGCTAG	226	174
SULF1_87296.2836	chr8	70498607	70498832	70498636	70498800	ACCTCAATGAATATAATGGCAGCTACATC	ATCTTGTGGATAGTTTAACTCACTGAAAATGG	226	165
SULF1_87296.22951	chr8	70498403	70498674	70498432	70498647	TTTTAAAAATGTGTTTGTGTCACTTTGCC	ATTCTTGATTAATCCAAGCCATTCTCG	272	216
SULF1_87297.8342	chr8	70501150	70501419	70501181	70501400	CGATCTGATGAATGTCACCTTTTGTAATTTT	AAAGGCATGTTCGGCAGGT	270	220
SULF1_87298.3035	chr8	70512639	70512902	70512665	70512878	ACCTTCAGAGGATATTTGCTCTTTGG	TTGGTCCTGTGTACTGCATAATCC	264	214
SULF1_87298.7662	chr8	70512835	70513060	70512866	70513031	CAGAACTCCTAGTTATAACTATGCACCAAAT	GATTGGCAAGAATAAGTCTACACAAAGGA	226	166
SULF1_87299.4259	chr8	70513826	70514099	70513854	70514075	ACTATTGAGCATCATCTTATACCAGCAC	CGACAGTTGAATGTTGCAAACAGA	274	222
SULF1_87300.16245	chr8	70515336	70515609	70515357	70515587	GGCCAATGAGTCACTGCTGTA	CCAGCTGGAGCTCAGTGTATTT	274	231
SULF1_87301.13825	chr8	70515736	70516009	70515762	70515984	GTGGGAAGTGAGAGGTGTTTCTTTAA	ACTAGGTTTACGAAATCTGCATGCT	274	223
SULF1_87302.5102	chr8	70516975	70517226	70516997	70517196	AGGACTCAGGGACCGTAATTCA	TTCTAAATTAGAGATGGAGAAGCACATGAG	252	200
SULF1_87303.3975	chr8	70533197	70533436	70533226	70533418	ACTAAGGCAGCAGCTCTTAATAAATAACA	CTGCTGGCACGGTAACCA	240	193
SULF1_87303.10596	chr8	70533383	70533612	70533407	70533583	CCATGACAAAGACAAAGAGTGCAG	GCTTTTAGCCTGAAAATGATGCATTGATA	230	177
SULF1_87304.19884	chr8	70536248	70536477	70536279	70536449	GACATAAATCTGGAAGAAGAAGAAGAATTGC	GGTAATTCTGAACTCAACCCTAGTGAAC	230	171
SULF1_87304.21040	chr8	70536048	70536315	70536068	70536290	GATGCCACTCAGCAATGCAG	TCATGACGCTTAGCAATGTTTCTTG	268	223
SULF1_87305.3381	chr8	70539470	70539709	70539496	70539679	ATCCATTGTGAGAGAGAACTGTACCA	AGGACTATCATTAAATCACTGGAGAAAGAC	240	184
SULF1_87305.7915	chr8	70539306	70539531	70539328	70539507	CTGGTCTTGGATCAGCTCAACG	ATGTATGCCTTATGGTCCTTCCAC	226	180
SULF1_87306.3141	chr8	70539922	70540179	70539952	70540158	ACAGAGAAAACAAGGTGAAAAGAAAAGTAC	AAATGAGCCCAGTGCTAATGC	258	207
SULF1_87307.11562	chr8	70540309	70540582	70540338	70540562	GCCTTCCTTCTTTCTATTTTGCTTTCTTT	CTTCTTCTGAAGCGGCACTG	274	225
SULF1_87308.4403	chr8	70541696	70541969	70541724	70541949	AGTGCCTTCTGAACACTCAAAATAATCC	TGAGTCGCTGTCTCTGCATG	274	226
SULF1_87309.2406	chr8	70550932	70551157	70550962	70551128	ACATAAGCTTAAATAGATTGTCCTGTCTGC	AGAAAGCTCAGTAACACAAAGAATTTTCC	226	167
SULF1_87309.19013	chr8	70550746	70550997	70550766	70550973	TCTGTGCTTGCACGAGTTCT	GTTCTACCGTGTGCACTGTATTTG	252	208
SULF1_87309.24473	chr8	70550536	70550803	70550564	70550777	TTTTTCCCATTTTCACCTAGTTTCACAG	TCATTAACTGTACGCAAACACCAGTA	268	214
SULF1_87311.12290	chr8	70552904	70553175	70552924	70553152	GTTGGGCTTCAGCACTGTCT	CTCTGTGCAACACGGTAAGAAAC	272	229
SULF1_87312.13464	chr8	70570615	70570882	70570644	70570858	GGAAAATGCTTTTGAGTGTCATACTTCTC	CCAGTCCACCAGACTAAGTCTGTA	268	215
EDN1_64923.5772	chr6	12290744	12291015	12290768	12290987	CTGAAGGATCGCTTTGAGATCTGA	GGGAAAAATAGAAGCAAGAAAAGCATGA	272	220
EDN1_64925.24229	chr6	12292532	12292793	12292552	12292772	TTGAGGAGACATCCCCCACT	GGAGCCAGCGCTAATGAATGA	262	221
EDN1_64926.14083	chr6	12294049	12294322	12294073	12294297	GAAATGATGCTCCCAAGTGCTATG	CTTTTCCTGCTTGGCAAAAATTCCA	274	225
EDN1_64926.15517	chr6	12294263	12294500	12294286	12294474	GATGCCAATGTGCTAGCCAAAAA	TTCAGCCCTGTTAAAATACACAAGGA	238	189
EDN1_64927.1077	chr6	12294433	12294672	12294463	12294643	AAAGTCAGGGTAAAGCTGAATATAACATTG	AACCTCTTACCTAATTTTTCTTCCTTCCC	240	181
EDN1_64928.1338	chr6	12296120	12296371	12296149	12296352	AATTTTACATGTTTCTTTTGCCAAAGGGT	GGTGGAGAGTGCAGAGTCG	252	204
ERBB3_123492.5633	chr12	56474010	56474251	56474031	56474233	GCTCTTGCCTCGATGTCCTAG	AGACCGTGCCCATACCCT	242	203
ERBB3_123493.1421	chr12	56477490	56477755	56477511	56477732	AATTTGTGTCCAGCCCTCAGC	AAGAAGGAAGGAGGGTTCTAGGG	266	222
ERBB3_123494.3294	chr12	56478718	56478987	56478745	56478966	AGGAGATTGAGATTATTTTGCCCTGTT	GAAGGAACCATCGGGAACTGA	270	222
ERBB3_123494.6355	chr12	56478940	56479169	56478958	56479148	CCAGCTCCGCTTGACTCA	TTCCTTTCCCTGGAGCAGATG	230	191
ERBB3_123496.12083	chr12	56480244	56480515	56480267	56480489	GATGGGTGGAGAGGTAAGGAAGA	TGTAAGGATGATGGAAAGAAGGGAGT	272	223
ERBB3_123497.3266	chr12	56481302	56481571	56481329	56481548	ATTAAAACAAGCCTTTCTTAGCCCTGA	AGGAGAGAAAGCATGGCTGTTAG	270	220
ERBB3_123498.11854	chr12	56481516	56481765	56481537	56481743	GAGCAGTGGCCTCAGAATTCA	GTACCCCTACCTCCTCCTCAAA	250	207
ERBB3_123498.17992	chr12	56481710	56481973	56481732	56481951	TCCATTGCCTGGGTTCTGAAAT	CATTGTTCCTTCCCCTCAGACA	264	220
ERBB3_123500.2926	chr12	56482254	56482485	56482276	56482460	AGAGCAAGGGTTCCATTGGTAG	GAGGAAAGGCTGTCTCTTTACAACT	232	185
ERBB3_123500.12368	chr12	56482426	56482683	56482449	56482663	GACTATGTCCCAAAGGTGGGTAG	GGGTCTAAGGAGGGAAGGCA	258	215
ERBB3_123502.17148	chr12	56486484	56486711	56486516	56486690	tgagttatACCTTTACCTTATTGACTGGTTTC	GGCTCCTCCCCTATAACTTGG	228	175
ERBB3_123503.20717	chr12	56486651	56486890	56486679	56486867	TGGCATAAATTGCGGTATAACTACTTGA	GATGCCATTTCCTCCATACCCTT	240	189
ERBB3_123504.19925	chr12	56487096	56487369	56487119	56487346	GTCTCTCCTCTCATCCTGTCTCC	CCTATTCTCACCACCTAGCAGAC	274	228
ERBB3_123505.3854	chr12	56487729	56488002	56487750	56487981	ATGGAACTGTTCAGGTGGCAT	CCTTGGAGATCCTGGTGCTAC	274	232
ERBB3_123505.7413	chr12	56487511	56487784	56487533	56487760	CTCAGACTCCTCTCCTAACCCA	GCACATGCAGAAAGCTGTCTAAAG	274	228
ERBB3_123507.11942	chr12	56488127	56488400	56488150	56488377	GGGAGGTATGGAATTGACCTTGG	TCTAGTTCTGTGCTCCTACCCTT	274	228
ERBB3_123508.10571	chr12	56488934	56489207	56488954	56489181	GATGGGATGCCACGGTAAGT	ACTGCATACATAAAAGGCCAGAATGA	274	228
ERBB3_123509.16665	chr12	56489386	56489651	56489415	56489627	TAGTTGACATTTGTAAGGAAGATGCAAAC	AAGAGACTTCCAGGACATGCAAAA	266	213
ERBB3_123510.15408	chr12	56490142	56490415	56490168	56490392	GCCTATAATCCATTCCAGGACTAACG	GTCACTCACTTTGTGCACAGTTC	274	225
ERBB3_123511.4044	chr12	56490359	56490632	56490381	56490607	AGGAAGCTTAAAGTGCTTGGCT	ACATCTGTCACAGCTTGAAAACTCT	274	227
ERBB3_123511.6927	chr12	56490569	56490836	56490596	56490807	CAGTCTGCATTAAAGTCATTGAGGACA	AGCATATGCTAAGAGACACAAAAGGTATT	268	212
ERBB3_123512.5127	chr12	56490772	56491041	56490796	56491019	ATGCTGAGTGTATGTGAACCTGTT	CACAGAATTCCTCCAGGCTTCT	270	224
ERBB3_123513.13224	chr12	56491508	56491781	56491532	56491760	TCCAGATCTCAGTGACTGATTCCC	CTCCCTATCCCCATGCTTCAC	274	229
ERBB3_123515.4366	chr12	56492452	56492719	56492479	56492698	ATTTTTGTGTTAGATCAGGTTCTGCCT	GAAAATGGTTGGGCTCAGCAG	268	220
ERBB3_123515.16333	chr12	56492242	56492501	56492275	56492480	TTGTGGAAATAAACTTGTGATACCTCTATCTTT	GACATGGGCATGAAGTGAAGG	260	206
ERBB3_123516.63	chr12	56493565	56493794	56493587	56493773	AAAAAGGAGGAGTTGGCTGGAA	GTTCCAACTGGTAGGCTGAGG	230	187
ERBB3_123516.5023	chr12	56493377	56493630	56493399	56493598	ccggccATGGAATGTATTCTCT	ACTCTCTCTCTATATCGATAGGTGATTGTTAG	254	200
ERBB3_123517.12217	chr12	56493721	56493948	56493744	56493916	CTAGACTTGGAAGCAGAGGAGGA	AAAAATAAGGAAAAGGTTAAGATGAAGGGAGA	228	173
ERBB3_123517.21929	chr12	56493881	56494106	56493904	56494076	TTAACTACTCAAAGGCCCCCATG	TCAGAGGTTTCTAATGTCTTCCATACTACT	226	173
ERBB3_123519.15289	chr12	56494784	56495045	56494815	56495024	TCTCTTCTTTCCTCATCATGTAAATTTCCTT	GGAATGGTAGGCGCTATCTCC	262	210
ERBB3_123520.1.6506	chr12	56495335	56495592	56495357	56495567	CACCCTTTCTTCAGTGGGTCTC	TCATAGTCTTCATCTGGAGTTGTGC	258	211
ERBB3_123520.1.6626	chr12	56495535	56495778	56495555	56495755	CACTCCACCCTGTACCCATC	AAGGCAGAGTCTGTAGCCTCTAA	244	201
ERBB3_123520.1.10805	chr12	56494965	56495236	56494989	56495207	CTCCAGGAGAAAGTGTCAATGTGT	CAGAGAGGCATATGATCAGAGAAGAAAAA	272	219
ERBB3_123520.1.22224	chr12	56495167	56495396	56495196	56495368	TTTCCTCAATTTTTCCTCGAATTCTTTCC	CCTCATCTTCATCTTCTTCTTCAGTACC	230	173
ERBB3_123520.2.4182	chr12	56495721	56495970	56495744	56495946	ATGTCCATTATGCCCGCCTAAAA	TTGAATGGAATTGTCTGGGACTGG	250	203
NAGA_191319.12186	chr22	42456228	42456501	42456248	42456477	GCTCCATGGTCTAGGCTCAG	AGAAGGCTTCTACATCCTCTAGCG	274	230
NAGA_191320.3934	chr22	42456717	42456988	42456742	42456967	ATGCAGTAGTTCTGTTTGCATAGGT	GCCTTATCGCTACCACTCCTC	272	226
NAGA_191320.15851	chr22	42456929	42457184	42456954	42457162	TCATATATCACAGACCCGGTGAAGT	GTGTGACATGGAGCTGTGAACT	256	209
NAGA_191321.12865	chr22	42458836	42459063	42458856	42459038	GAATCCTGCGTCCCTGGATG	GATGAGAGCTGACTACTCCTCTTCT	228	183
NAGA_191321.18596	chr22	42458654	42458895	42458673	42458867	GTTGGAGCAGCTCCCATCA	AGAATCCACTCATGATCAAAATCAACCA	242	195
NAGA_191322.5600	chr22	42461691	42461948	42461711	42461929	CAGGGTCGTCACAGATGGTG	GCGTGTGATTCTGGTGCTG	258	219
NAGA_191323.5815	chr22	42462645	42462884	42462665	42462863	CCTGGCACTCAGGAGGTAAG	GGGAAAAGGTCTGGGCTAAGG	240	199
NAGA_191324.17142	chr22	42463076	42463341	42463094	42463321	TCCCCGTTTGCCTACGTG	TCCTTGAGGGTCCTGCTTGA	266	228
NAGA_191325.10093	chr22	42463700	42463971	42463722	42463951	CCTAAGCGAGGTAGGGTGAAAG	TGAGCTACCCCATCCCTCTG	272	230
NAGA_191326.17629	chr22	42464346	42464619	42464369	42464597	TGACCTTGCCCTCTTTTCTAGTG	GGCAACTGATAGTCACCATCCC	274	229
NAGA_191327.14415	chr22	42466155	42466408	42466179	42466387	TTCCTGCCCAGCTCTAAGTAAAAG	GTGACCCCAGTGCTTTTCAGA	254	209
MEF2A_145963.5564	chr15	100173196	100173461	100173217	100173434	TTTCAGCTGTAGCCCTTGGAC	AAGAAAAACCCAACCATTCTGTCCTAT	266	218
MEF2A_145964.14372	chr15	100185805	100186054	100185829	100186023	GCCTATGAACTTAGTGTGCTCTGT	TGTACAAGTCATTCTGACAGTTAATGCTATT	250	195
MEF2A_145964.21190	chr15	100185595	100185868	100185618	100185841	TGTAGGACTGTAGCACAACAGGA	TGTTAGAGCTGTTGAAAATGATGAGTG	274	224
MEF2A_145965.12887	chr15	100211655	100211902	100211685	100211874	GCCCTGTAAGTACTTTTACTTTACCTCTAC	ATGCACAAGATAAAAGCACAAACCATAC	248	190
MEF2A_145966.2653	chr15	100211476	100211731	100211503	100211698	ACTCATGGCAAGTTAGCATTATTTGTG	TCAGAGCCTAAATAATGAAGTTAACAAAAAGGA	256	196
MEF2A_145967.455	chr15	100214389	100214644	100214417	100214619	AAAGTTGAAATTGAAAAGGCTCATGTCA	ACTGGAACTGTGACAGACATTGAAA	256	203
MEF2A_145967.10291	chr15	100214745	100214996	100214773	100214969	CCACCTCAAACCACATTACATAGAAATG	CAATGCTACACCCACAATTGATTTTCA	252	197
MEF2A_145967.26828	chr15	100214581	100214806	100214608	100214784	TTTTTCTTTATTTACAGCCTGGTCTGC	GTACTTGGTGGTCTCTGAGGAG	226	177
MEF2A_145968.9609	chr15	100215509	100215764	100215539	100215736	GAGAGTTATCTCTATTCAGTTCACGTTCAG	TCAGAAGGAAATTTCCCAGAAAGCTTTA	256	198
MEF2A_145969.7035	chr15	100230513	100230740	100230537	100230717	CAAAGTCATGCCTACAAAGTCTCC	TAGGTGTAGATTCTACGGTGGCA	228	181
MEF2A_145969.13842	chr15	100230371	100230596	100230398	100230571	GGAAAACTTGATTTGTTTGTGCCAAAG	ACAACTCGAAGATCTGGTTTCCTAC	226	174
MEF2A_145970.14457	chr15	100243506	100243741	100243534	100243708	TTTGTTTGTGAGTACCAACAGTCTTAGT	TAGTACCAGTAGATTGCTTTATTCAAAGTGTTT	236	175
MEF2A_145971.16123	chr15	100246877	100247118	100246910	100247095	TTTTAAGTCAACATAAATACCACATCAGAACAC	ACGTTGATCACAAAACAGAGAGC	242	186
MEF2A_145972.742	chr15	100250782	100251043	100250811	100251020	AATAGATTCCGTATGGACCTTCCATCATA	GCAAAAGGCTGTCACTGATAGGA	262	210
MEF2A_145973.11063	chr15	100252808	100253037	100252828	100253012	CTCCCCTGTGGACAGTCTGA	TTTAGATATGTAGGGCAGGTCACTG	230	185
MEF2A_145973.14807	chr15	100252604	100252863	100252632	100252842	GCAGTTATCTCAGGGTTCCAATTTATCC	CCCGATCACTGCCATCATAGG	260	211
MEF2A_145973.17804	chr15	100252394	100252667	100252423	100252643	GTACTGTTTTCTTTCCTCCTAGGAAGATG	TTCGGACTTGATGCTGATGTTTTG	274	221
SRCAP_150316.7789	chr16	30712077	30712302	30712099	30712275	GCCAGCAGTACTGGTGATAACA	tctccAAAACTCTCCACAAATATTCCC	226	177
SRCAP_150317.5744	chr16	30715434	30715673	30715454	30715646	CCAGTTCCCCAGCCTCTAGT	ACTCCCAAGAATCTTCATAAGCCTTTC	240	193
SRCAP_150317.11790	chr16	30715230	30715499	30715259	30715475	taaaaaCTTTATCCCGAACGTTTGTGTTT	GTGAGGAATCTTGAGCTATGTGCT	270	217
SRCAP_150318.1208	chr16	30718435	30718660	30718454	30718640	aaTTCAGCCGTGGCAGTGA	GCTCCTGAGCAAAGTCAGCA	226	187
SRCAP_150318.8932	chr16	30718605	30718868	30718629	30718845	CTGGGACTATTTGTGCGAAGAGAT	AAAACACTCAAAGCCAGACTTCC	264	217
SRCAP_150319.6136	chr16	30718804	30719061	30718834	30719038	CCAGATTTCTTGGCCTTGATTATTTTCTTT	TTTTCCTTTCCTGATCCCCACTG	258	205
SRCAP_150320.9837	chr16	30720885	30721110	30720907	30721087	CTGGACCTGCATTTGGACTTCA	CAGCTCTGGAAAGGGTACATGAG	226	181
SRCAP_150320.10753	chr16	30720669	30720942	30720696	30720918	CTTTGTGCTTCCTTTAGACCATAGTGA	ACAGAAGGTCCGAGTACTTTTCAG	274	223
SRCAP_150320.11364	chr16	30721053	30721290	30721076	30721270	GAAGGTGTGTGTTCTCTTTGGTC	GCGAAGCAGCTCAATCTCAC	238	195
SRCAP_150321.5261	chr16	30721237	30721510	30721259	30721490	CAACAGGAAGGCAATGATGCAG	GACCCTGAACCTCTCCCTCT	274	232
SRCAP_150322.12776	chr16	30721978	30722251	30722000	30722225	GGGACAGTGATTCTCCTGTGAC	ACAGATGAGAAAGCCTGAAAGGTTAG	274	226
SRCAP_150323.6179	chr16	30722381	30722646	30722401	30722618	CATGGAGCTGAGCGAGTTGG	TCAGTATCTTCCTACATTAGCTCTTccc	266	218
SRCAP_150323.17386	chr16	30722191	30722436	30722214	30722404	TATTGCCCCTTACCCCTTGAATG	cttagtaaaATGTCTGGTAAATGTCACCTTCT	246	191
SRCAP_150324.11397	chr16	30723039	30723312	30723063	30723284	CTCAGGAGGATAGTAGCAGTCAGT	CCAAAATCATCATCTTCCTCCTCTTCAT	274	222
SRCAP_150324.13348	chr16	30722851	30723094	30722872	30723074	CTCCCCTCAGAGCAACCAAAA	CAGCTCCTGCTTCATGACCA	244	203
SRCAP_150325.19472	chr16	30723467	30723696	30723485	30723671	GCCACGACCCAGGTATCC	ATCAGCAAGAATGCCATTAAGCTTC	230	187
SRCAP_150326.3273	chr16	30723252	30723523	30723273	30723496	AGTCTGAGGATGCCCAATCAC	AGAAAGTCAAGACATGAGAAAGGAGAG	272	224
SRCAP_150326.14959	chr16	30723640	30723865	30723660	30723840	GGGCTAGACTGGCTGGTTAC	GACCGGAGTCAATAAAGCAAAAGTC	226	181
SRCAP_150327.9699	chr16	30723925	30724198	30723952	30724170	GCCAGGGTTATAACTGAGAAATCAGAA	GAAAGGGCTTAAAAATAAAGGAGGCATC	274	219
SRCAP_150328.12781	chr16	30724640	30724869	30724663	30724849	GCGCAGAACATCAAGAACTTCAA	GGAGTTCCTGTCAGGAGCAG	230	187
SRCAP_150328.22499	chr16	30724424	30724697	30724452	30724674	TTTTCTTCCAACCTGATTACTGTCCTTT	TGTTGAAGTTGAGGAGTGACTGC	274	223
SRCAP_150329.19582	chr16	30724811	30725064	30724838	30725041	TCTCTCTGATTCTCTCTGTCTCTTTGC	CCAATACCCTGACAAACTGTTGC	254	204
SRCAP_150330.8845	chr16	30727548	30727787	30727569	30727769	CTGGGACTCGAGATTGGAGTG	ACATCCGTGGCCCTTAGC	240	201
SRCAP_150330.10312	chr16	30727348	30727609	30727371	30727579	GAGTTCTCCTGTTTAGCCTCCAG	GGAAAGAGGAAAAATAAATGAGACGTCCTA	262	209
SRCAP_150331.10235	chr16	30727727	30727952	30727748	30727919	CTTTCATCACCCCAGGCATCT	gttaagtcACATGGCTAGAGTACAATAAAACTA	226	172
SRCAP_150332.14700	chr16	30731426	30731699	30731454	30731674	gttgcaaaggatgtgattttgttcttct	CAGCCACTTATTCTAGGAACCATCC	274	221
SRCAP_150333.2946	chr16	30732187	30732434	30732210	30732408	ATCACTGATGGTTTCAGCCTCAC	CCCTTCCAACCCATCAAATACTAGAC	248	199
SRCAP_150333.14807	chr16	30732407	30732634	30732433	30732615	GGGTCTAGTATTTGATGGGTTGGAAG	GCTAGAGGAGCCTGGAGGT	228	183
SRCAP_150333.19079	chr16	30731969	30732242	30731998	30732222	tctttGATATTGCTACCCCTTATTCTCCT	GCCGAGATGCAGGAATAAGC	274	225
SRCAP_150334.26401	chr16	30732567	30732834	30732588	30732812	TGTCCCTAAAGCCAACACCAC	ATCTCAAGTCCCTCACCACAGA	268	225
SRCAP_150335.2019	chr16	30733486	30733711	30733506	30733685	ACGTCCAGTGGCTAATGCAG	AAGCTTGGGTAAGAAACATAAAGGCT	226	180
SRCAP_150335.5249	chr16	30733266	30733539	30733291	30733517	CACATGAAAAGCTCAAAGGCTGTAG	CCCTGGATTTGGAAGGTGAGAG	274	227
SRCAP_150336.6225	chr16	30733847	30734106	30733873	30734086	CTGCTTCTCTCTCTCTTTCTCTCTTC	GCCAGCAAGGGCTAAGTAGG	260	214
SRCAP_150336.14442	chr16	30734055	30734316	30734075	30734293	TTGCTGCTAACCAGGGTGAG	CCACGCCTGTATTATTCACCATG	262	219
SRCAP_150337.4980	chr16	30734455	30734714	30734476	30734691	CACCTACTCTGGGTACTGCTC	TTGAAATTAGGTCAGGGCTCAGG	260	216
SRCAP_150337.10227	chr16	30734259	30734514	30734282	30734494	CTCTCAGTGTAGCTTCCTCTTGC	GAAGAGGCCTCACCAGAGTG	256	213
SRCAP_150338.1.2198	chr16	30735125	30735362	30735145	30735339	AGCCCCCTTGACTGTTTCTG	TGAGTTCAACCCTGGAACATGTG	238	195
SRCAP_150338.1.15006	chr16	30734749	30734996	30734780	30734974	TCTAAAGTTGTCAGATTACTTGGATGTTTGA	AATTGGCATTGGAGAAGAGGCT	248	195
SRCAP_150338.1.15786	chr16	30734929	30735178	30734952	30735156	TGACCATCTCTTCTCCTCTCCAC	GGAGTCACACTGGTCAACAGAG	250	205
SRCAP_150338.2.8997	chr16	30735601	30735846	30735622	30735822	CTCCTGTCCTGGCTTCATCAC	AGAGTGTCTGAGATGGAGATGAGC	246	201
SRCAP_150338.2.9566	chr16	30735307	30735542	30735328	30735521	CTGGTCACCCTCTGTTGTTGG	AGCCAGAATTGCTGTCTGTGG	236	194
SRCAP_150338.2.12478	chr16	30735405	30735656	30735425	30735633	GCTCTGGCCAGTCCTTTTCC	AGTAGACGATGGAGCCATAACTG	252	209
SRCAP_150338.3.217	chr16	30735971	30736214	30735991	30736194	AACTCAGACGCTGTCTCTGG	AAGGGAAGATGCCTGGGAAg	244	204
SRCAP_150338.3.20368	chr16	30736007	30736260	30736026	30736239	GGCTCCAGCTTCTCCAGTG	ATACCATGGTGACAGGCAAGG	254	214
SRCAP_150338.3.24715	chr16	30736209	30736438	30736228	30736415	TCCCTTGTGGTTTCGGCAT	AACTTCCTGTTCCCTCTTGAGGA	230	188
SRCAP_150339.175	chr16	30740164	30740399	30740192	30740377	AAAGCATAGTGTATTTTTGGATCCCATG	TCCAGGACTTCAGTCCCATACA	236	186
SRCAP_150339.4834	chr16	30740530	30740797	30740555	30740777	CAGCTGTCAGAAATCATTGAGAGGT	CCAATTGCTCCTGGAAGGCT	268	223
SRCAP_150339.15622	chr16	30740342	30740587	30740364	30740567	TCCAACTTAGTGAGGCTCATGG	AGACCCACTCCCCATTAGCA	246	204
SRCAP_150340.2440	chr16	30740658	30740919	30740683	30740899	ATCTTTTACACTGCCTGCTTCTTCC	GGTCCTACACTGGCCAACAA	262	217
SRCAP_150341.19178	chr16	30744510	30744767	30744534	30744739	TGATTATCTTTCAACCCCAGCCTT	TCTCTGTTCAACTCTAGTAGATCCATCC	258	206
SRCAP_150341.20769	chr16	30744706	30744975	30744728	30744949	TTCTCACCTACCATGGCCATCT	GAAAGGATGAAGCAGAATATGCGTTT	270	222
SRCAP_150342.12030	chr16	30744916	30745183	30744938	30745156	CTTCTAGGCCTTGATGGAACGG	CCAAATATATCCAGGAAACCCCATCAG	268	219
SRCAP_150342.22222	chr16	30745124	30745365	30745145	30745336	TGCCTAGTCTTCCCTCACCTT	TTTCTCCTGCATAGGCTAAAAGATCTTAC	242	192
SRCAP_150344.1527	chr16	30745742	30746015	30745765	30745987	ACCATCAGCCTTACAGCTTAGAC	CAAGCTCAACAGACTAACAAAAGACAAG	274	223
SRCAP_150345.997	chr16	30747302	30747559	30747329	30747535	AATACTCATTTTTCCCTAGTGGGAGTC	TGCACGGATATCCTCTTCATCTTC	258	207
SRCAP_150345.10422	chr16	30747496	30747751	30747524	30747726	CTTTTTCTTTTATACACCCTGGTAGGCA	GCAGTAAAGTCAAGAACTAGTGGGT	256	203
SRCAP_150346.41	chr16	30747693	30747966	30747715	30747945	AAATTGCTGCCCTCGTAGAACA	CCCACCCCTGGAAATACTCAC	274	231
SRCAP_150347.1.1992	chr16	30748546	30748801	30748565	30748777	CAGTGAGCGTCTTCGTGGA	ATGGACAGGGAGAATGGTTATtgg	256	213
SRCAP_150347.1.7050	chr16	30748336	30748597	30748357	30748578	TCCTCCTGACCACTTTTGGAC	AGTGTGGTTTGCCCCTTGA	262	222
SRCAP_150347.2.172	chr16	30749080	30749311	30749103	30749289	AACCTCCTCACTTTCTCTTGTGC	ATTGCTCTCACTCACACACAGG	232	187
SRCAP_150347.2.267	chr16	30748912	30749137	30748937	30749117	AACCTGTCTTGTAACTCCTTCCTCT	GATCTCCACAGCAACTGGCA	226	181
SRCAP_150347.2.4837	chr16	30748742	30748973	30748762	30748952	ccagtttctgccccagtacc	CAGAGATGGGCACAGAAGGTG	232	191
SRCAP_150347.3.464	chr16	30749426	30749653	30749448	30749629	AAGCCACAGGAACTCGTTACAG	CACCAGTTCCTTTTCCTCTACCAC	228	182
SRCAP_150347.3.7185	chr16	30749256	30749481	30749276	30749459	CCCTTACAGTGCTGCCTGAA	GCTGAAGATGAGGTGGATGGAG	226	184
SRCAP_150347.4.8205	chr16	30749600	30749855	30749619	30749835	CTTCGAAAGCTGCCAGGAC	CAATGTGACGGCGAGCAATG	256	217
SRCAP_150347.4.8358	chr16	30749956	30750181	30749979	30750160	GAAGAACAGGTCTCCAGCAGATG	TCCTCGCCTTCTTTTCTCCAC	226	182
SRCAP_150347.4.10396	chr16	30749792	30750023	30749812	30750002	GCTGCTCCTTCATCCTCACT	TTCCCTTCAAGGTGGATGAGG	232	191
SRCAP_150347.5.1619	chr16	30750126	30750351	30750147	30750330	AGCCAGTTCACAGACCCAATC	GTGACAGTGGTGACAGTGTTG	226	184
SRCAP_150347.5.7193	chr16	30750458	30750693	30750478	30750672	CTCGAGAGCTGTGGATTGGG	ACCACAGGTGGTGTCAATTCC	236	195
SRCAP_150347.5.12745	chr16	30750294	30750519	30750315	30750498	TCCCACCACTGCTAGTTTGTC	CTACCCTCACTCTCCCCTTGG	226	184
SRCAP_150347.6.4689	chr16	30750854	30751085	30750876	30751065	CCTGAGGGTTCAGTAGAGGAGT	GGTGGAAAGCCTAGGTGGAG	232	190
SRCAP_150347.6.7173	chr16	30750638	30750909	30750660	30750889	GACCTGGACTTAGCAGATAGCG	CCTTCCTCCTCCTCACCTGA	272	230
FGF10_57236.19049	chr5	44305134	44305365	44305160	44305335	GTGTTTTTCCTTCGTGTTTTCTGTCC	TGGATGGCTTGTATCAAATGAAATCAAGTA	232	176
FGF10_57236.26270	chr5	44304934	44305197	44304960	44305171	TGTCAGCAGTGAATACAAAAACCTTC	TGTATGTGGCATTGAATGGAAAAGGA	264	212
FGF10_57237.58	chr5	44310512	44310753	44310541	44310725	AAAAGCAGAATACTTACTGAGCCATAGAG	GTTTTGTGCCTTTTGTTTTTAGAACCAC	242	185
FGF10_57237.15903	chr5	44310322	44310583	44310347	44310552	TGGTAGACTAATGGGTGAACAACAG	CATTAACAGCAACTATTACTTAGCCATGAAC	262	206
FGF10_57238.8703	chr5	44388359	44388590	44388386	44388570	GACGTAAATATTTAGCTGGCCACATCT	GCATGTGCGGAGCTACAATC	232	185
FGF10_57238.14554	chr5	44388539	44388810	44388560	44388789	TAGCTTTCTCCAGCGGACATC	TTTCCAGTGCCGAGAGTTTCA	272	230
KCNMB1_63387.15774	chr5	169805869	169806120	169805890	169806101	GTGCGGAGAAGCAGTAGAAGA	GGCCTGCCAAGCTTTAGAC	252	212
KCNMB1_63387.19557	chr5	169805671	169805924	169805692	169805901	TGTGCCCTGACAAGTGGTATG	GGAGAAGGTCAGAGCCAAATTCC	254	210
KCNMB1_63388.1003	chr5	169810632	169810905	169810654	169810883	ACACACCTGACAGGGATAAAGG	GTGTCACCCAGTTCTGAGATGT	274	230
KCNMB1_63389.19796	chr5	169812253	169812516	169812277	169812494	TTCCTTACAGATGCCAGACCCTTA	AACTGGGCTGATCTCACTTCTG	264	218
BBS2_151354.3899	chr16	56518606	56518879	56518632	56518852	AGCAAACCAGCATAGGTTTTTAACAG	CTCTTTTCCCTCCTGGTTTTATGTTGT	274	221
BBS2_151355.2757	chr16	56519435	56519706	56519460	56519677	ACCATCTTCAATGAGTTCCACCAAA	TCTTAAGCTTGCCATATCAACATGAAATG	272	218
BBS2_151356.21785	chr16	56530822	56531049	56530849	56531025	ttccataCTGCTCACATTTTTAACCCT	GTCTGGGTTCAAGAAGTTTGTGAG	228	177
BBS2_151357.4393	chr16	56531614	56531845	56531640	56531816	ACTACCACATTCTCACAAATGCATCT	AAGTTTGTCTAACATCTGAGGATGCTAAA	232	177
BBS2_151358.17467	chr16	56532264	56532535	56532286	56532506	TCTATGCCCCTCTCATTCCATG	AAAAGAACGTCTGTACCTTAAAAATGGAG	272	221
BBS2_151359.1077	chr16	56533633	56533886	56533665	56533863	AACATCTAAAGGATTCTACTGTGTAAAAGCAT	GGGCCTTGCATTTTGAAAGAACA	254	199
BBS2_151360.11770	chr16	56534719	56534980	56534743	56534947	TCCTCTAAGTGCTGTCCTGAAATG	aaagtTGGAGTTGTTCTTAAACTGTTTTTACTC	262	205
BBS2_151361.2876	chr16	56535210	56535469	56535231	56535437	aTGACTCCAAGATGGCACAGG	AAATTGATATTAGTTCAGTGTTTTGGTGACTG	260	207
BBS2_151362.9687	chr16	56536170	56536431	56536192	56536401	CCCGGTCAGTCTCAACATTTCA	AGCAGGTAATTGATGACCTAAAAGTATACC	262	210
BBS2_151363.23529	chr16	56536528	56536777	56536553	56536747	TTGACCCAATCAAATGGAAAACGTG	TTTGTGGTTTTTAAACATGTAGCATAAGCA	250	195
BBS2_151364.3378	chr16	56539797	56540058	56539820	56540028	ACAGCCAATACACCTTGGACAAT	AAAACATCCCGATACTGGAGAATTAAAGTT	262	209
BBS2_151364.19035	chr16	56539989	56540218	56540017	56540190	TAACTATCAAGCGCCTGAATATCAAAGG	GTGTGAAGTCTTATAAAGCCGTACTTGA	230	174
BBS2_151366.8119	chr16	56543784	56544041	56543805	56544018	CCCCAGCACTCTCACTTGATG	CAGCATGCAAAGTACTGTGCAAT	258	214
BBS2_151367.8364	chr16	56544664	56544937	56544688	56544910	CCAAAATCAGCCAGGAGAAGCTTA	AGCATTCATTCGTGTTTTGTGTAATCC	274	223
BBS2_151368.5477	chr16	56545024	56545249	56545056	56545227	AGTAAAAATGCTTAAGGGTACCAAAAAGAATG	GTGGGCCTGCATATTATCGTGT	226	172
BBS2_151369.5069	chr16	56548214	56548473	56548242	56548454	AGATGTTAACAGCAAAATCTCCATGTTG	TGCAGGCGTATTGAACCCT	260	213
BBS2_151369.24231	chr16	56548422	56548687	56548443	56548659	TGTCCCCACTAAAAGGGCATC	TGTGGATGTGTTAATAACCTGGTTCTTT	266	217
BBS2_151370.6535	chr16	56553603	56553866	56553622	56553846	GCGGAGATCCTGTGGTTCC	AGTGTCCCTGCACTTCTTGC	264	225
PCCB_44415.3800	chr3	135969159	135969432	135969180	135969414	CACGCTTTAGCACATGCGTAC	GGCGGGACTCACTTAGGC	274	235
PCCB_44416.6483	chr3	135974625	135974878	135974646	135974859	CCATGAACAGCCCTTGCTTTG	TAGTGGGTAGGCCAGCTGA	254	214
PCCB_44417.21327	chr3	135975298	135975561	135975327	135975536	TTTGGGTTTTGTTTTTGTCTTTCATTGAG	AGCAAGTTTTCATTCCCCAAGATTG	264	210
PCCB_44418.6086	chr3	135977897	135978158	135977920	135978123	GGGTTTTAGGAGAGGTTATGCCC	atttttgtatttttattagagacagttttgccatg	262	204
PCCB_44419.13249	chr3	135979228	135979469	135979260	135979446	TTTATCTGTGAATTTTCTATTTCTTCCTCCCA	ACCTAGCTCAGTGTCTTGTACCC	242	187
PCCB_44420.3082	chr3	135980703	135980970	135980728	135980948	ACGTTTTCCAGAAAACACTGTGGTA	CAGGCCATGGCTTAGAGAACTT	268	221
PCCB_44421.18565	chr3	136002614	136002863	136002640	136002832	TCTTTCCACAGATAATGCCTCAAACA	AGGAATTATTTTTATTGCAGGTAAGGAACTG	250	193
PCCB_44422.25284	chr3	136012513	136012786	136012541	136012764	TTTGTCATCTTGGCTGAATCAACTCTAA	TAAAAACTGCCACCAGGCTCTT	274	224
PCCB_44423.3115	chr3	136016725	136016982	136016746	136016962	AGGCATGAAGCAGCAACTTTG	TCCTGTCAGGGCAGAGAAAG	258	217
PCCB_44424.10866	chr3	136019775	136020046	136019798	136020026	CTATGACGTGTCACCCCATTTCC	CCAAGTGGTCCAGTGCTTCC	272	229
PCCB_44425.3400	chr3	136035664	136035937	136035684	136035911	AGCTGGAGCTGTCTACCTCT	AAAACCAAGGCTTATAAGAGCTCCAT	274	228
PCCB_44426.4161	chr3	136045562	136045835	136045583	136045806	ATGGCTGCTGAGGACAAATCC	GTTCTGCAAGAAGATCTCCAAATAAAGTG	274	224
PCCB_44427.8624	chr3	136045904	136046177	136045925	136046155	CCTCTCCAGAGGTGGGAAAGA	TAAAACTCTGCCAGACCTCCCA	274	231
PCCB_44428.20976	chr3	136046385	136046658	136046410	136046636	TTGTCCCAATTTTACCTGGTTTCCT	CCAACATTTCCCAGCTATGCCT	274	227
PCCB_44429.8373	chr3	136047519	136047792	136047545	136047768	CCACACACAGTGATAATGAGTTGAAG	GGCAAAAAGGCAGTTATGTGACAA	274	224
PCCB_44430.2348	chr3	136048672	136048945	136048692	136048922	AGGCTGAGCAGAAGGTTGAG	ATGATTGCAAAAGGCAGGAATGG	274	231
GYG1_45040.12741	chr3	148711868	148712133	148711894	148712110	GGGAAAAGGCTTTCTCCAGATAAGAT	AATGATGTCAGCAACAGGGAGAA	266	217
GYG1_45041.6067	chr3	148714026	148714297	148714048	148714271	AGCAGATGGGTCACTTGTTCTG	TGTCTTTCTTTTCTACCCTCAAAGCC	272	224
GYG1_45042.14165	chr3	148714476	148714749	148714502	148714721	GGGTATTCTGCAGCAAAAACATTTCT	GCAGCCCCTAGAAATTACTATTAACAGC	274	220
GYG1_45043.529	chr3	148726982	148727241	148727015	148727218	AAAGGTCCAGTTATGTGCTCCTATAAAATTATT	CCAATTCTCTGCCCTCAACATCT	260	204
GYG1_45044.1878	chr3	148741751	148741976	148741780	148741951	aaGCTATAGAAAAGTGCTACTAAGTGCTG	ACAGGATGAGAAACTCTGGATGAGT	226	172
GYG1_45044.6137	chr3	148741919	148742146	148741940	148742114	AGTGTCAAAAGTGAGGCCCAT	GCTGCTAAATATTCCACATCTCTATTGATACA	228	175
GYG1_45045.17318	chr3	148744112	148744373	148744140	148744343	TGTAGCCTGTTGGGTATCATTTTGTTTA	TTCCTAACAAAATGAAGACTTCTTGACTCA	262	204
GYG1_45046.2903	chr3	148744424	148744663	148744452	148744642	ACTTTTCAGTTTTTGCTACTTTGCATGA	ATAATCAGCCTGGCCCTGTTC	240	191
GYG1_45046.9655	chr3	148744608	148744833	148744631	148744802	CGTTTGTATCCTCGGAAGAACGG	TTTAATGAAAACCTCTAGCAACTGTAACAGA	226	172
HHAT_18177.1703	chr1	210502290	210502549	210502309	210502528	CTCCTCCAAAGGGCAGCTC	ACGGAAAGCGTTTTGTGCATT	260	220
HHAT_18178.3633	chr1	210522235	210522492	210522263	210522468	AGTGTCATGTTCATGGCTTAAAGTTTTG	TTCTTGAATCTTCCACCTCTGCTC	258	206
HHAT_18179.18419	chr1	210536093	210536364	210536118	210536341	TGCTTTTCCAGGACATAGTCCAATT	GCTGCTGAATCTGATACCTGGAT	272	224
HHAT_18180.20748	chr1	210560751	210561000	210560774	210560975	TTTGTGTTCTGACTCAGACGTGT	TCCTAGCTTGGACTCTTTCTTCACA	250	202
HHAT_18181.14556	chr1	210573887	210574112	210573911	210574082	GTTTTGCTCCATACCACCATCTCT	CAGTTCTACAATCATCTCTTGTCTGAAAAC	226	172
HHAT_18181.18512	chr1	210573711	210573940	210573740	210573921	TGTAGAACCTTCAATATCACTTCCATGAG	GAGCTGAGACCGGAACTGG	230	182
HHAT_18182.24245	chr1	210577977	210578234	210577998	210578209	TCTTACACAATGGGCCCATCC	GCTGACATATCTGATGGGTCAAACT	258	212
HHAT_18182.26184	chr1	210577769	210578032	210577790	210578009	TGGCCACTCAAAGGTTGTTCT	GGGCTCTACCTGTTTGATGAACT	264	220
HHAT_18183.11952	chr1	210591455	210591728	210591478	210591702	GAATCAAGGCACCATCGAATGAC	CTGATGCTAACTGTTGGACTATTGGG	274	225
HHAT_18184.15673	chr1	210637782	210638041	210637804	210638021	GTTGGTCTCCTCCAGGAAACTG	ACTGGACATGCCTGACCAAC	260	218
HHAT_18185.2871	chr1	210686464	210686707	210686496	210686680	ATTGATATGCTTGTCTATGTCTCTTTTGAACA	GTTTAATCGTGTGATTCTGGGAAACAG	244	185
HHAT_18186.11311	chr1	210761107	210761362	210761129	210761343	GAATCTGGCCTCTTGGAAGTGA	CCAGCACCAGAGGTAGTCG	256	215
HHAT_18186.12695	chr1	210761305	210761556	210761332	210761533	GATGACATTTGCATTTGTGAGCTACTG	ACCTAGTAGAAAGGGCCCATAGT	252	202
HHAT_18187.7971	chr1	210796801	210797074	210796827	210797052	CTGGATGGTATCTTAGCCCCATTTTT	CCCATCCGCATACATGGAAAAC	274	226
HHAT_18188.2342	chr1	210847535	210847808	210847556	210847787	AGGTTGCCTTCTCCAAAAGGG	TTAGAGGCTGTCCTGGAGTGA	274	232
PPIF_103050.316	chr10	81107438	81107687	81107455	81107670	ACCCGCTCGTGTACCTG	CAGTGCTCCGAGGGAGG	250	216
PPIF_103050.2135	chr10	81107244	81107475	81107264	81107458	CGCGACGTCAGTTTGAGTTC	CTTCCCGTTGGCGTCCA	232	195
PPIF_103051.9634	chr10	81108687	81108944	81108712	81108925	GGTTGGCAATAATGGGAATGGAATG	CTTCTCATCACGCCACCCA	258	214
PPIF_103052.11529	chr10	81109334	81109599	81109356	81109577	GGATGTAGCAGGGATTTTGGCT	CTCAGCACCTTCCTCATACCAG	266	222
PPIF_103053.12009	chr10	81111202	81111439	81111221	81111419	TGCTCCATGGTAGCCACTC	TACTGGACGGTGACTGCATG	238	199
PPIF_103054.8662	chr10	81111974	81112247	81111995	81112227	GAATGTCCCTGGTGTGGTTTG	AAGGCCTGGCTGTAAACTGC	274	233
PPIF_103055.7381	chr10	81113398	81113651	81113419	81113631	CAGGTCCATGGCATTGGATGA	CCTGGGTGCATGGACATTTG	254	213
RBM10_194113.8400	chrX	47004765	47005022	47004785	47005004	TCCAGTCTCGGACTTGGTTG	aaCCCTCCCGGGTTGAGA	258	220
RBM10_194114.20654	chrX	47006693	47006966	47006713	47006938	TTCTCAAGGAGGCCCTCTCA	CCTTCTTGGATCAATTCTCACATAGACG	274	226
RBM10_194116.13254	chrX	47028849	47029114	47028870	47029092	GGAGGGCAAGCATGACTATGA	TACAGAGCCAAGCATGTGGAAG	266	223
RBM10_194116.13746	chrX	47028649	47028894	47028670	47028874	GGGCCTCTTGCACCTTTTAGA	CGCACTCTGCTCCTCAGATG	246	205
RBM10_194117.13076	chrX	47030394	47030665	47030419	47030645	GTCTGGTGTCACTCATCTCATTCTG	GCACGTACGTCATCCTCAGT	272	227
RBM10_194117.14894	chrX	47030614	47030853	47030634	47030833	TCGTCATGCTGAGGATGCTG	TGACACTCCTCCCTCCAGAC	240	200
RBM10_194118.8919	chrX	47032408	47032657	47032428	47032638	GGAGGAGACTGTGTGCACAT	AGGGAGATTCGGAGGCTGA	250	211
RBM10_194119.6830	chrX	47034355	47034582	47034374	47034557	GAACGCCGTGTGTCCAAAG	GGGAACTGTGTCCATAAGAATCAGG	228	184
RBM10_194120.12523	chrX	47035792	47036035	47035812	47036014	tccctcATCCATCCAGCTGA	CTGCTGTTGCTGTCTCTGTCC	244	203
RBM10_194121.68	chrX	47038461	47038704	47038481	47038684	AAATCCCTGCTCCCTCTGAC	TGGGAGACAGGCTGGTGATA	244	204
RBM10_194122.1808	chrX	47038657	47038918	47038675	47038894	AGGGTGACCAGTCGTGGA	AGGAAGAAGGAACAACTGACTCAC	262	220
RBM10_194122.2926	chrX	47038871	47039142	47038892	47039121	CAAGCTCAGAGAACGCCAATG	TCCAGGATCAACTCTGCTTGG	272	230
RBM10_194123.3749	chrX	47039302	47039557	47039322	47039538	CCACACAGCACCATGGATTC	GCTCCATTGCCCGATTTCC	256	217
RBM10_194123.5028	chrX	47039120	47039379	47039140	47039361	CGCCAAGCAGAGTTGATCCT	TATGACGCGCACGTTGGA	260	222
RBM10_194123.8520	chrX	47039490	47039715	47039511	47039693	GTGGAGACGAGGGTCCTTTTC	CCCTGACCTCTTAGAACCCTTG	226	183
RBM10_194126.505	chrX	47039831	47040056	47039852	47040034	AATGAAGGCAGTCGCATCAGT	GCCAGGAGCAAGGTAGAATAGC	226	183
RBM10_194126.797	chrX	47039659	47039908	47039680	47039888	ACTATCGACGGCAAGACCATC	TACCTGTGAGATGGCCCACT	250	209
RBM10_194127.4298	chrX	47040525	47040784	47040544	47040764	CACGTGTGGGACAGATGCT	CCCTTTGGTTCCAGTGATGC	260	221
RBM10_194127.8278	chrX	47040727	47040998	47040749	47040978	CTATGCCCATGGCTACCTCAAG	GTTGGTAGATGCCAGGAGCA	272	230
RBM10_194128.9096	chrX	47041115	47041370	47041135	47041350	GAGCCCTGTTCTCCTGTCTG	AGGTAGAGACGTCGGGAACA	256	216
RBM10_194128.13106	chrX	47040941	47041170	47040962	47041148	GTGTCGATGCAGGCTTTCTCT	GCGGGTGACATGATGGTATACG	230	187
RBM10_194129.9911	chrX	47041317	47041570	47041338	47041545	GAATAGTGTGACCCCGTTCCC	TGTAGTAATACTGAGGGAGGAGGAG	254	208
RBM10_194131.8455	chrX	47041512	47041779	47041534	47041759	CCTTCACAAGGTCTTCCCTCAC	GTTGCTGGAAGACACCACAC	268	226
RBM10_194132.16747	chrX	47044631	47044870	47044652	47044852	TGCCCCACAATCTTGTCCTTC	GTAGGCTGCCACCAGTCC	240	201
RBM10_194132.18534	chrX	47044421	47044682	47044441	47044659	TTCTGGGAACCTCACCTCCA	GAAATTCAGGGACTCCACAGAGG	262	219
RBM10_194133.1027	chrX	47044824	47045089	47044844	47045068	ACCCTCACCCTCTACAGAGC	GAAGAGGATGAGCCTCAGTGG	266	225
RBM10_194134.130	chrX	47045032	47045269	47045050	47045248	AACAGCGGATGGTTGGCA	AATTGAACTCCAGCTGCCTGA	238	199
RBM10_194136.11595	chrX	47045401	47045674	47045422	47045653	GCCTGTGTTGCCTGAGAAAAG	GTAGGCTGCTCGAAGTCTCTG	274	232
RBM10_194137.500	chrX	47045542	47045805	47045562	47045785	AAGTACGGCGGCATATCCAC	AGGACTGCCTGAGACTCACC	264	224
RBM10_194137.4324	chrX	47045756	47046027	47045778	47046003	CAAGAAGCAGGGCATTGTAACG	ACATGTGGAGAAGTTGCTCTTGAA	272	226
SCN4B_117040.10597	chr11	118007629	118007900	118007650	118007880	GTTTGAGCCAAGCAGCAGATG	TGCCACAATTCTCCCCCTAC	272	231
SCN4B_117041.15865	chr11	118011841	118012108	118011860	118012086	TGGAAGGCTGAAAGCTGGT	CAGGTTGACTCTTGCTCCCTTT	268	227
SCN4B_117042.8333	chr11	118014415	118014674	118014437	118014651	CCAGCAGCTCTGGAAAGTGTAA	AACATTTCCATTGTGCTGAGGGA	260	215
SCN4B_117042.14794	chr11	118014621	118014848	118014640	118014826	GGTGTATTTGCCCGTGTCG	TGATGTCATGACCCTTGAGGAC	228	187
SCN4B_117044.11343	chr11	118015735	118015976	118015754	118015954	GAGGCTGGGCTGTACTGTT	TTTTATTAAGGGAGGCGGTGCT	242	201
SCN4B_117045.460	chr11	118023239	118023486	118023259	118023467	ACCCCATCCAAGGCATCTTC	GGTAGCTTTGTGGCCGAAC	248	209
HOXA1_76118.4439	chr7	27134024	27134261	27134043	27134239	AGATGCCTGGGCTGTTGTC	ACGAGACCCAAGTGAAGATCTG	238	197
HOXA1_76118.23543	chr7	27134204	27134439	27134228	27134419	TCACGTTTCTTTTGCTTCATTCGG	CTCATGGCTTCCCACTTTGC	236	192
HOXA1_76119.1.11133	chr7	27134812	27135047	27134838	27135025	CTTGGAAATTAAGCATACCAGCTCCT	ACTCATATGGACAGGAGCACCA	236	188
HOXA1_76119.1.14691	chr7	27134988	27135235	27135014	27135214	GGGACAAGGAGTTATTATACGTAGCC	TGGCTCACAGAACTTCAGTGC	248	201
HOXA1_76119.2.3374	chr7	27135392	27135637	27135410	27135609	CAACTGTTGGCGCTGACC	TGCGCACTGTACATTCATATCATTTTTC	246	200
HOXA1_76119.2.6750	chr7	27135180	27135447	27135203	27135424	CTGCTTCCTGATTTAACGCGTAG	CCCTCGGACCATAGGATTACAAC	268	222
MYH7_133819.2809	chr14	23881922	23882175	23881946	23882155	AGTGAAGAAGAGTCTGGAGTCAGG	CCACCATCAGACCCCTCTCA	254	210
MYH7_133820.8428	chr14	23882905	23883160	23882925	23883139	GGGTGCTCTGTCTGGGTATG	CAAGCCAGGAGTCTGAGAACC	256	215
MYH7_133820.9409	chr14	23883141	23883370	23883162	23883346	GTTCTCAGACTCCTGGCTTGG	GGGATGCTACCTTCTATGACTGTG	230	185
MYH7_133822.6573	chr14	23884353	23884604	23884371	23884582	CGATCTGCTCGGCTTCGT	AAGGCCATCACGGATGTAAGTC	252	212
MYH7_133822.17194	chr14	23884139	23884398	23884159	23884377	TCCTCAGCTGGTTGTCACTG	ACCATTAAGGACCTGCAGCAC	260	219
MYH7_133823.1317	chr14	23884547	23884818	23884568	23884798	AGAGACACTGGTCTGGATCGG	ATTCCTGAAGGGAGCACAGG	272	231
MYH7_133823.10912	chr14	23884765	23884990	23884786	23884970	GCATAGCTCTCAAGCCTTGCT	GAGAACATCGCCATCGTGGA	226	185
MYH7_133824.9511	chr14	23884853	23885102	23884872	23885081	CTGCACCCGCTCACTAGTC	TGCCTTTAGTGAAGGGAACCG	250	210
MYH7_133825.8344	chr14	23885288	23885561	23885312	23885542	CTCCATCTCATTGAGGTCTCCTTC	TGACTGTCTGCCTGCATCC	274	231
MYH7_133825.13464	chr14	23885078	23885335	23885099	23885314	GCCTCGGTTCCCTTCACTAAA	GCCCTGAGGGTGAAGAAGAAG	258	216
MYH7_133826.10103	chr14	23886022	23886257	23886042	23886237	GACCAAAAGCCTGGAGCTCA	TCCAACTCCACTGGACCTCA	236	196
MYH7_133827.5032	chr14	23886573	23886830	23886594	23886810	CATGTCCAGGGTCTGTCTCAG	CCTCGCTGGAGAAGACCAAG	258	217
MYH7_133827.13679	chr14	23886209	23886434	23886229	23886410	GGGAACACGGTAACTCGGTT	AAACTCAAGAACGCCTATGAGGAG	226	182
MYH7_133827.15044	chr14	23886369	23886594	23886392	23886574	GTTTTTGTTCTCCCGCTTGAAGG	CCTGAGACAGACCCTGGACA	226	183
MYH7_133828.3786	chr14	23886775	23887002	23886799	23886976	CACCATCAAGTCCTCGATCTCATT	CACTTCTGAGGTTTCAAGGATTGTCT	228	178
MYH7_133829.870	chr14	23887448	23887715	23887470	23887692	AATGGCGTCCGTCTCATACTTG	GCCAAGGGATGATGTTGAGATTG	268	223
MYH7_133829.17164	chr14	23887248	23887509	23887269	23887489	TCGAGCAAAAAGCTTCCCTGA	TCCTTTCCAAGGCCAACTCG	262	221
MYH7_133830.7830	chr14	23888537	23888790	23888558	23888767	CTCTATCCCCACCTCCTCCTC	TGGAAGACCAGATGAATGAGCAC	254	210
MYH7_133830.15804	chr14	23888325	23888592	23888347	23888569	TGATGCAAGGCTAGTCAGTGTG	ACAGAGTCTCTCCAGAAAATGGG	268	223
MYH7_133831.3289	chr14	23888737	23888970	23888756	23888947	CAGAACGCTGGGTCTCCTC	TCATTTTCCCACTTCCCTTCCTC	234	192
MYH7_133832.15979	chr14	23889009	23889278	23889028	23889257	GGTGGGAGGAGGAAGTTGG	GAGGCCGAGTTCCAGAAGATG	270	230
MYH7_133832.19422	chr14	23889263	23889536	23889280	23889517	TCTGGAACTCGGCCTCG	TGCTGTTCCAGAGAAGCCG	274	238
MYH7_133833.15329	chr14	23890074	23890345	23890096	23890317	GTAATGCTGTGAACAGGACACC	ACCTGTATCATTACCATTTTCAACCACT	272	222
MYH7_133834.15085	chr14	23891326	23891599	23891349	23891574	TGGGTCTGCTTGTACTGTTATGG	TGAACAACAAAATCACCAAGTCAGG	274	226
MYH7_133835.17302	chr14	23892929	23893196	23892949	23893174	TCACCTGCCGACCAAGAATC	TCAGAGCTCAAAAGGGACATCG	268	226
MYH7_133835.20045	chr14	23892719	23892982	23892739	23892962	TGGCATATCTAGGCCCCACA	CCAAGCTGGTGACCTTTGAC	264	224
MYH7_133836.10835	chr14	23893143	23893402	23893163	23893382	CTCCACTTTGGCCAGTGTCA	GACCTTACCCCCTGAACAGC	260	220
MYH7_133837.7341	chr14	23893915	23894172	23893936	23894145	CAGGGTTGTGGGAAGTGAAGG	TGGATGAAGCTCTACTTCAAGATCAAG	258	210
MYH7_133837.8235	chr14	23894109	23894370	23894133	23894350	CCATCTCCTTCTCTCTTTCTGCAC	GAACACACTGCAGTCACAGG	262	218
MYH7_133838.8100	chr14	23894424	23894697	23894443	23894673	CCTGACACTGCCCCTGAAC	AAGGTAATCCCCACCATCTCTTTC	274	231
MYH7_133838.17588	chr14	23894692	23894945	23894717	23894920	TACCTTAGGAAGGGTAACAGCCTAG	CTGGACATTGATCACAACCAGTACA	254	204
MYH7_133839.8695	chr14	23895059	23895318	23895080	23895295	CTCTGCAGTGATCTGCTCTGC	GACTCCTCCTACTTCCTTCTTGC	260	216
MYH7_133840.1090	chr14	23894880	23895115	23894909	23895095	AATTAATTAGTCTCCTTTCCTCACCTTGG	GGAATGGGATCTGCAGGTGA	236	187
MYH7_133841.10957	chr14	23895863	23896136	23895887	23896112	GATGGGAGGAGAAGAATGTGGTTT	tcttctTCCTGCATCTCTTTCTGG	274	226
MYH7_133842.3087	chr14	23896312	23896563	23896335	23896543	CAGAGTGAAAATGGTCCCGAATG	CTACCTCCCCACACTGATGC	252	209
MYH7_133843.8350	chr14	23896935	23897160	23896958	23897138	CATAGTGGATCAGGGAGAAGTGG	GAATCCATGTCCACCTGTGTGA	226	181
MYH7_133843.15982	chr14	23896729	23896990	23896749	23896969	GACCTGGCTCAGAACCTTGG	GAAGCCACGCAATATCAAGGG	262	221
MYH7_133844.7001	chr14	23897742	23898015	23897766	23897996	CATGCCAAAGTCAATGAATGTCCA	gGAAGCCCTCCTTCACTGC	274	231
MYH7_133844.14985	chr14	23897636	23897879	23897660	23897857	GGGCTGCTATTTTGTCTATGGTGT	TTCAACAGCTTTGAGCAGCTCT	244	198
MYH7_133845.3521	chr14	23898127	23898388	23898149	23898363	AGTGATTGTTCTCCCACTCCCA	ATGGTGGGATGAGAGTTTTCAAGTT	262	215
MYH7_133845.12064	chr14	23898329	23898586	23898352	23898562	GAGACCCATATTGAGCAGGGTTG	CCAACTTTGCTACTTGCCTTTTCC	258	211
MYH7_133847.8573	chr14	23898913	23899186	23898935	23899160	GAGAGATGACTGCTGAGCAGAC	AGGGATCTCACTTACCCATCATACTT	274	226
MYH7_133848.12441	chr14	23899646	23899905	23899667	23899885	GCTCTCAGGAGGTCCATACCA	TGTGTCCCACCCTAACCATG	260	219
MYH7_133849.17865	chr14	23900003	23900276	23900023	23900250	TCCAGCAGTGCCATGAAACC	TCATTAATTTTCCTTGTGCCCAAACC	274	228
MYH7_133850.9063	chr14	23900556	23900793	23900580	23900773	gagagGTCAAGACCAGATGGTCTA	GTGAGTGGTCCCTGACCTTG	238	194
MYH7_133851.3735	chr14	23900905	23901130	23900925	23901105	AGGCAGGTGAGAGCTCTTCT	TGCTGGTCTCCAGTAGTATTGTTCA	226	181
MYH7_133851.7839	chr14	23900731	23900958	23900756	23900939	CTCATATCTGAGACCATTCCTCCAC	GCCCTCCAAGGTCCTGTAC	228	184
MYH7_133853.3057	chr14	23901807	23902034	23901829	23902011	ATCCCAGTTCCCTTCAGGAAGA	GGCAAGTCACTGCTCCTTTTCTA	228	183
MYH7_133853.9543	chr14	23901637	23901862	23901657	23901840	GGCTGGGATCAGGGAGATTC	AGTACATGCTGACAGGTGAGAG	226	184
MYH7_133855.18452	chr14	23902236	23902505	23902258	23902482	TGGACATGGATGGAGCAAGAAC	CTCCTAACCCTCTTGAGGAAGGA	270	225
MYH7_133856.12241	chr14	23902784	23903053	23902805	23903031	GACACGATCTTGGCCTTGACA	TTGAGCATGGTGCTAGGTTTTG	270	227
MYH7_133856.12303	chr14	23902564	23902837	23902588	23902816	GACAGAAGGGATATTGGGAAGGAG	GGATGTCTTCGTGCCTGATGA	274	229
GLA_196982.6115	chrX	100652950	100653179	100652972	100653148	ATTACAGGCCACTCCTTTACCC	TGCTTGATAGTTCTGACATTAAGAATGAATG	230	177
GLA_196982.21214	chrX	100653162	100653421	100653188	100653394	TGTCAGAACTATCAAGCACTTGTAGG	GGATAAGGACGTAATTGCCATCAATCA	260	207
GLA_196982.23388	chrX	100652736	100653005	100652765	100652983	TTTTAAAGTGAATGGAGAAAAAGGTGGAC	GACCTCGCTCTTATACCATCGC	270	219
GLA_196983.23865	chrX	100653361	100653596	100653383	100653564	TCTAAGCTGGTACCCTTGCTTG	TTCCTCCTCTCTTGTTTGAATTATTTCATTCT	236	182
GLA_196984.12531	chrX	100653732	100653987	100653752	100653955	CCTACCGCAGGGTCTTGAAC	CTCACAAGGATGTTAGTAGAAAGTAAACAGAA	256	204
GLA_196985.867	chrX	100655531	100655802	100655553	100655781	acctggGAGAGATGGTAGGATG	AGCCCCAGCTGGAAATTCATT	272	229
GLA_196986.22506	chrX	100656569	100656842	100656593	100656816	TGGCCTCAAAGTTCTTTCCTTTGT	ATTGTGCTTCTACAATGGTGACTCTT	274	224
GLA_196987.2643	chrX	100658720	100658947	100658744	100658927	AGGGCTGTTTCTAAACAAGCTTCT	AGCTCATGGTCTCAGAAGGC	228	184
GLA_196987.11449	chrX	100658890	100659115	100658916	100659083	TCATCAATGCAGAGGTACTCATAACC	ATTTTACCTTACATTGCTTGTGATTACTACCA	226	168
GLA_196988.4455	chrX	100662737	100662962	100662756	100662942	CACATGAAGCGCTCCCAGT	GTCCGCCCCTGAGGTTAATC	226	187
GLA_196988.14515	chrX	100662525	100662786	100662548	100662768	GTTTAGGGCTAGTCCTGATTCGG	TTGGCAAGGACGCCTACC	262	221
LDB3_103258.3931	chr10	88428390	88428651	88428411	88428631	CCCTCTCACTCAACCCTCTCT	GCTCTGCTTTCTGAGAGGCT	262	221
LDB3_103259.6257	chr10	88439019	88439292	88439043	88439271	ATGACGGCTTCTGTTGAATACTCC	GGAGAGCTCCCACCTACTTCT	274	229
LDB3_103259.7044	chr10	88439237	88439464	88439260	88439444	CAAGTCTGCCAGCTACAACTTGA	TGCCTCTAGGTGCTTGACAG	228	185
LDB3_103260.506	chr10	88439864	88440129	88439882	88440106	ACGACAGCACCTCCAGTC	TCATTCCCACATCCAGTGTTCAA	266	225
LDB3_103260.8409	chr10	88439706	88439931	88439727	88439910	GGCCCTCTGACTCAGCTATCT	CCACAGTCAGCACCTACCTTC	226	184
LDB3_103261.8916	chr10	88441156	88441397	88441177	88441379	CTCTTCTCTCTCCCCTGCATG	CCTCTGGGCTGGTCTTGG	242	203
LDB3_103261.11414	chr10	88441280	88441511	88441300	88441490	GAGCTCAGGCCCACCTTTAG	ACATCTGAGCCATCTCCCTCA	232	191
LDB3_103261.17205	chr10	88441456	88441701	88441478	88441680	TAACAACCCCATTGGCCTGTAC	GATCACTGCTGACCTCATGGG	246	203
LDB3_103262.4370	chr10	88445296	88445569	88445317	88445546	CCTTGCTCTCCTCACCCATTG	TGCACATACATGTACACATGCCA	274	230
LDB3_103263.14192	chr10	88446709	88446982	88446730	88446959	GGAGATCTCTCTCGACACCCA	CATGATGGCATCCTGGGAATACA	274	230
LDB3_103263.16660	chr10	88446927	88447200	88446948	88447178	TCATCCATGCGCAGTACAACA	GAGAGGATACCCACGTTCCAGA	274	231
LDB3_103264.318	chr10	88451726	88451961	88451747	88451940	AAGCCAGAAGATGAGGCTGAC	CCACTGACAAACCATCAAGCC	236	194
LDB3_103264.5283	chr10	88451506	88451779	88451532	88451759	CATATCTCAGGTTCTCAGACAGCAAT	AGACTGCAGGTTGGAGGAAC	274	228
LDB3_103265.1055	chr10	88452233	88452484	88452253	88452464	AGCAGCTTTCCTTGCTGTGT	TGCCTCAAGCTAGTGTCAGC	252	212
LDB3_103266.2703	chr10	88458936	88459209	88458961	88459188	CACATTCCCTAACCCCTTTCATtct	GCTCACATGCCAGATCTGTGT	274	228
LDB3_103267.1855	chr10	88466237	88466494	88466257	88466475	AGGGTCTCTAGGCTCCCTTG	CACCTGTGGCCCAGTTACC	258	219
LDB3_103267.13852	chr10	88466281	88466552	88466302	88466532	TCATCAGCACCCCTATTGAGC	CCACAGGTAGACCCAGAGTG	272	231
LDB3_103268.9624	chr10	88469621	88469884	88469642	88469864	GGCTGTCCTTCTGGGTGTAAC	AGCCACTTCTTGGCTCTTGT	264	223
LDB3_103269.4008	chr10	88476361	88476610	88476381	88476591	CAAGAGCACCACCTCCATCA	CAACCAGGGCTCAGACTGT	250	211
LDB3_103269.17668	chr10	88476083	88476344	88476104	88476321	GTGCCTGCATCTACCTACAGC	GGGAGAAGCTATCATCTGTCACC	262	218
LDB3_103269.17721	chr10	88475877	88476136	88475897	88476115	GTGCTTGCTCCCTAGCTCTG	GGGAGTGGGACTGTAATTGGC	260	219
LDB3_103269.17994	chr10	88476259	88476520	88476277	88476500	TAACCCTGCACCCTCGGT	ATTGTTGCAGTGACCGCAGA	262	224
LDB3_103270.4289	chr10	88477676	88477943	88477696	88477921	agttCTGGGAGCTGCCTTAC	GGAAGAGACATGGGTCAGAGGA	268	226
LDB3_103271.15946	chr10	88478441	88478684	88478463	88478662	TCCCTCTCTCCTTTCTGTCCTG	TAGGCAGGAGTTAGTTCCCTGT	244	200
LDB3_103272.17635	chr10	88485803	88486076	88485824	88486056	TGCTTCTGCCCACTGATTTGG	CATCTGGCTCCCACTTCCTC	274	233
LDB3_103273.223	chr10	88492577	88492802	88492602	88492781	AAAGTGATTGAAATCTGCTCATGCC	CTCCCGAATCCTTTGTTGCCA	226	180
NR1I3_14553.10170	chr1	161199493	161199744	161199512	161199724	CTTTGAACCCGGCCCAATC	CCTGGCAACCCCACTACTTC	252	213
NR1I3_14554.11892	chr1	161199274	161199547	161199295	161199523	CTGGGAAAGTAGGGCTGAAGG	CTGGATACACTGGAGTGGGAAAAT	274	229
NR1I3_14555.1989	chr1	161200424	161200681	161200447	161200658	ACAGCAATTTGGATGCTGAAACG	AGATTGATCAGCTGCAAGAGGAG	258	212
NR1I3_14555.11859	chr1	161200626	161200871	161200647	161200850	GCCCTTGATGTAGCTTTGCAG	ACCACCTCTGCCCAAATACTC	246	204
NR1I3_14557.4433	chr1	161201022	161201293	161201049	161201269	CACTGTGGGAGATACTAGGATTAGGAG	AAAGTGTCCTTGTTTCCTGCTTTC	272	221
NR1I3_14557.7362	chr1	161200818	161201083	161200838	161201060	CTAGAAGGCCTGGGTGGATG	CTCATGGTACAGGATGTGGTCAG	266	223
NR1I3_14560.852	chr1	161202496	161202769	161202520	161202743	AAGGCTGACGCATGTGATAATTTG	CAGAGCCTCTAGCTAATGTTCTGATC	274	224
NR1I3_14561.7699	chr1	161202888	161203159	161202911	161203136	CCTCTCCTTCAGACCAGCATTTT	CAGCTTTGTCATGATCTCTTGCC	272	226
NR1I3_14562.12287	chr1	161205568	161205841	161205588	161205818	gcactgttgggaacaaggac	TTTAGACCATGTCATCTCAGCCC	274	231
NR1I3_14563.5154	chr1	161206172	161206429	161206192	161206410	CACCAGCGAGGGTGTAAAGG	AGGGTGGCCCAAAACTGAC	258	219
NR1I3_14564.5185	chr1	161207768	161207995	161207797	161207966	ctagccCCCAGCATTATCTGTATTTTATT	ACAGACATCTCTTGTTTTCCAGATACTAC	228	170
PLOD1_1688.1291	chr1	11994770	11994999	11994787	11994980	CCCCGTCGCGAAGTTTC	cccattcagGTCGTTCCCA	230	194
PLOD1_1689.2675	chr1	12007928	12008201	12007951	12008175	AGACACTTCCTGCCAGAATTTGA	TAGTTTGGAAAGGACACTAGCTCCTA	274	225
PLOD1_1690.12099	chr1	12009789	12010040	12009814	12010018	TTCTTTACCAAAAGCCCGTGTTAAG	TCTGGGAGGGCCTCATTTTAGA	252	205
PLOD1_1691.5309	chr1	12010381	12010628	12010399	12010607	CCCTGCTCCGTCTTCTCG	AGTAGATGGACCCCTCTGCTG	248	209
PLOD1_1692.9561	chr1	12012611	12012872	12012631	12012853	GAGGAGGCCCCTGACTTAGA	GGCCTGAGAGGAGCTGTTC	262	223
PLOD1_1693.8519	chr1	12014780	12015047	12014801	12015026	GGAATGAGGGCTGAACTTGGG	AGAAGCAGCCCATTTCTCCTC	268	226
PLOD1_1694.14009	chr1	12016937	12017202	12016956	12017180	TCTGATGCTGGGTGGGACT	AGAGGCAGTGAGTTCATAGCAG	266	225
PLOD1_1695.4066	chr1	12017824	12018085	12017844	12018059	CCCAGGGAGATGTGAGTCAG	AGTCTATTCCAGAATCACCCATCTCG	262	216
PLOD1_1696.9524	chr1	12018478	12018751	12018500	12018729	GATTCTGGCTCTGACTCCCTTG	CCTGGATCTAAGCCACATGACG	274	230
PLOD1_1697.13865	chr1	12020646	12020891	12020666	12020871	GTGGAAGCTGTGTCCTCCTC	CTCCTTACCACAGCCACAGC	246	206
PLOD1_1698.8460	chr1	12023470	12023741	12023492	12023723	GTGACCTCTCTAAAGCCCCTTG	GACCAGGCCAGTCCTGAG	272	232
PLOD1_1699.3172	chr1	12024159	12024410	12024179	12024389	CCCATCCCTGGTTAGTGCTG	GCAGAAGCCAGATGAAGGTGT	252	211
PLOD1_1700.3786	chr1	12024676	12024949	12024696	12024930	CACCCGCTTTCTGTCTCTCC	CCAGGCCTACGGTGACAAG	274	235
PLOD1_1701.6923	chr1	12025524	12025749	12025543	12025727	ctgTCCTCCCCAGGATGTG	GGTCCTGGCTGTTGTAAGACTC	226	185
PLOD1_1701.16003	chr1	12025300	12025563	12025328	12025543	TTTTCTTTCATTCTGTGTTCAGTCCTCT	CCGGTTGGTCAGGAACATGA	264	216
PLOD1_1702.263	chr1	12026207	12026480	12026228	12026461	AAGCACGTACACCTTCACTCC	aACTCCCATCCTGCTGTCC	274	234
PLOD1_1703.5551	chr1	12026857	12027112	12026877	12027091	CTCGGCTGGGAAAGTCTGTC	CATCTCCTCCACCAGCTCATC	256	215
PLOD1_1703.12640	chr1	12027057	12027296	12027080	12027277	TCTATTGGTTCCCCATCTTCACG	CCTGCCTGCAGATACCCAT	240	198
PLOD1_1704.12664	chr1	12030698	12030939	12030720	12030920	gcctaAACATTCACCTCGGTCA	CCAGCCACTCCACTGACAC	242	201
PLOD1_1705.2185	chr1	12032800	12033029	12032821	12033009	ATGTAGACCTGGCCCCTGTAA	AGGGCGATGTTGATGGTGAA	230	189
PLOD1_1705.6149	chr1	12032978	12033221	12032998	12033201	CCTCACTGATGCCACACCAT	TGTGAACCCTTCCAGGAAGC	244	204
PLOD1_1706.6910	chr1	12034639	12034912	12034662	12034890	GAGATCATGACGGGAGAACAGAC	TGGTTGTCGGCAAAGAAGAAAG	274	229
WDPCP_24378.5267	chr2	63349090	63349361	63349119	63349328	GCCATGAAAAGTTTAGATATGAAGAAGGC	TGACCAAGTCAGGTAAGTATACAGTTATCTTAT	272	210
WDPCP_24379.1195	chr2	63379944	63380211	63379977	63380181	AATGTAGACCAATAGATAGCATTTCTTGAGTTC	TTTCTCTAGAGTTCTCAGCATTGTAACTTG	268	205
WDPCP_24380.8738	chr2	63380493	63380744	63380522	63380712	TCAATGACAAGCAGTCTTATACCAACTAG	TCCTTTTTCCAATTAAAAACACCCATATACTG	252	191
WDPCP_24381.16005	chr2	63401624	63401897	63401648	63401870	TCACTTCTGCCATTCATTATGCCT	AGGAGAAGACTCATTTCCAGATAACCT	274	223
WDPCP_24381.18041	chr2	63401832	63402063	63401859	63402031	TGTTGTAAAATATGTCTGTGGGTTGGG	CTGGGATATGTGAATGTTGTTCTGTAATCTTA	232	173
WDPCP_24382.7770	chr2	63486357	63486630	63486386	63486601	CCATCCATGTCCTCCAAACATAAATAGAA	GGACAATAAGTTTCCTTCAAAATCCTCCT	274	216
WDPCP_24383.4349	chr2	63540326	63540587	63540351	63540562	AGCTGACAACTTAGCCTTAGAACTG	TAGGCCAAATCCCTTCTGTTTGAAA	262	212
WDPCP_24384.7123	chr2	63605464	63605725	63605495	63605697	ATGTCTCCTGAAATAAGTAATTAGTCTGACG	GACTGACTGCAAACATGAGTATTTTGTT	262	203
WDPCP_24385.5554	chr2	63609128	63609353	63609153	63609327	AGTTCATGCTGCTCAGGATGTTTAT	CAGTCCCACATTTCTAGCACTTAATG	226	175
WDPCP_24385.17457	chr2	63608932	63609191	63608965	63609164	TCATTTAATCTCCAATACCATGACTCAAAAACA	ATCTTCCAGTACATTCACTGTGATGAG	260	200
WDPCP_24386.1.3529	chr2	63631395	63631656	63631422	63631630	AGAGCCATATCAAAAATTTGCAACTCC	GCATTCGGAATAAAATCCAGTGTGTG	262	209
WDPCP_24386.1.8899	chr2	63631201	63631454	63631224	63631433	CACCCAAAGGTCCTCTTTCAAAC	TGGTGCCATTCTGCTAGTTGG	254	210
WDPCP_24386.1.16002	chr2	63631005	63631266	63631031	63631236	GTTCCTTTGGCAGTTAGAAAGTCATC	AGAAGGGTGAAGGTAGTGATATCTATGATC	262	206
WDPCP_24386.2.10698	chr2	63631593	63631856	63631619	63631830	CTGATGGCCTTTGACTTTAGTGGTAT	CCTAGGTGTGAAGTTGAAGAAAAACC	264	212
WDPCP_24387.10261	chr2	63660918	63661171	63660942	63661145	GGCTCTGTCCTTCTCAGAAGAAAT	TGCATGTAACTACATTTCCAGATGCT	254	204
WDPCP_24387.12459	chr2	63660706	63660975	63660729	63660953	tattctAGCCAGCCCTGGAATTG	ACTGGTCAACGATGATGCTTGG	270	225
WDPCP_24388.2780	chr2	63664384	63664639	63664409	63664606	AGAAAACTTAGGATGGCCACTGTTT	ACTATGTTTTATTCAGTTTACCAAGAAGATGGA	256	198
WDPCP_24388.8594	chr2	63664568	63664811	63664595	63664778	GCTGAGAGTTTTTCCAGTCTTTTGTTT	TTCAAGAGACTTTAGTGATTTCAGTTAATATGT	244	184
WDPCP_24389.15455	chr2	63666790	63667063	63666815	63667034	TTGCAAGTCCCCAGTGGTAATAATT	AAAGATTCTAAATCACAGCATGTCTTCCT	274	220
WDPCP_24390.2254	chr2	63711637	63711878	63711669	63711856	AAGTTTTTGTCCATTACCTAACATAACACAAG	GCTTGCAAATCAGAGGCACTTT	242	188
WDPCP_24391.12356	chr2	63711920	63712193	63711946	63712172	GAACTCATCACTGGACAAAAGCAAAG	AGGCACACTGCTAAGCAGAAT	274	227
WDPCP_24392.6237	chr2	63713493	63713752	63713521	63713725	TTCAACGATCTAAATTAGAAAGGCCTGA	TTTTCTTTCTATCCCTTCTGCCACAAT	260	205
WDPCP_24393.7322	chr2	63714494	63714727	63714524	63714705	CATGAGAAGAGAGCTTTTAATGGTCAGTAT	TGCTTTTCTCCCTATCCTTCCC	234	182
WDPCP_24394.4931	chr2	63719905	63720178	63719931	63720151	ATTCAGGCTCTAACCTTTGCTAGTAC	ACAGTTGTGGCGAATGATTCTTTTTAC	274	221
WDPCP_24395.9129	chr2	63815178	63815451	63815198	63815431	GCATTCCCACAGCCCTCATA	CCGAGGACCTAGCCTAGGAA	274	234
TNNI3_180576.1237	chr19	55663123	55663396	55663146	55663374	ACATGGAGTCACTTTCAGCTCAG	ACTTAGGCATCCAGGGTAGAGT	274	229
TNNI3_180577.10439	chr19	55665355	55665618	55665377	55665595	CTTCCCCTCAGCATCCTCTTTC	CGGGAAATGGAAGGAGAAGTACC	264	219
TNNI3_180578.7220	chr19	55665986	55666241	55666007	55666219	CTCACAGTTGTCCTGGGTCTC	GTTTTTGGTTCCCCCAACAACA	256	213
TNNI3_180579.1110	chr19	55667512	55667759	55667534	55667737	AGAGGCTGTACTGCTGAATTCC	CGCCTGGTCTTTATCCTGAAGC	248	204
TNNI3_180580.5611	chr19	55667898	55668125	55667918	55668107	GAAAGCCCCACCCATTCTCA	CGTGGGCCCAAATCTGGA	228	190
TNNI3_180581.1396	chr19	55668269	55668542	55668289	55668523	CAATCCGAGCATGACCCTCT	GGGTCTTGGTGGTGATGGG	274	235
TNNI3_180582.4034	chr19	55668783	55669024	55668803	55669004	CCTTCCTTGGGTTCCAGGAG	CCTCACTGACCCTCCAAACG	242	202
TSC1_97580.1.12719	chr9	135771658	135771891	135771683	135771872	GATATGTAGCTGTCCAACACTGTCC	ACCACTGTGGGCTCACTTC	234	190
TSC1_97580.1.12872	chr9	135771454	135771727	135771478	135771705	GATCCAAAAACCGTTCTGCATTCA	GATTCCCCTGAACCTAGATGGC	274	228
TSC1_97580.2.11109	chr9	135771840	135772113	135771861	135772090	GAGCCTTCATACCCAGGAAGC	GATTCCATGGTAGGGCACAATGA	274	230
TSC1_97580.2.14465	chr9	135772058	135772289	135772079	135772256	GTCTTGGTCTCACCGTTGTGG	TGAGATCTCTTGAGTCCAGTATTATAAAACAGA	232	178
TSC1_97582.11349	chr9	135772731	135773004	135772755	135772976	CTCTGAAAGATACAGACCAGCCAG	TTTTCAGGAAGTAGAAATGATGAAAGCC	274	222
TSC1_97582.17288	chr9	135772535	135772796	135772561	135772766	TAGTCCCAAGGTCATGAATCAGTTCT	GGAAAGGCTTTTGTGTTTTTATTAAGTGGA	262	206
TSC1_97583.15986	chr9	135776037	135776296	135776062	135776270	GAGACATACTGTCTGGGTCTGAAAC	CCCTGTTTAATGACGTCTATGTGCTA	260	209
TSC1_97584.671	chr9	135776869	135777142	135776892	135777122	aaccCATGACACAGACACTCAAG	CTGTGATCTGGCCTGTTGGT	274	231
TSC1_97585.15455	chr9	135777951	135778222	135777971	135778197	GCATTCTCGCAGTTGGCTTT	CCTGTGTTGGAAGACAGCTAAAATG	272	227
TSC1_97586.17745	chr9	135778971	135779244	135778996	135779223	TAAGCTATCATGCTGACCCAAAACA	AAAAGGCATTTCTGCCACCCT	274	228
TSC1_97587.6952	chr9	135779711	135779940	135779731	135779914	CAGAGGGCACCTCCTTCAAG	CCACAAGGAAGTGATCTAACTTTGCT	230	184
TSC1_97588.1.9763	chr9	135781090	135781361	135781117	135781338	CTCAGTCTTCCTGATGACAAAATGATG	CTTTACACTCCTCCCTGGACAAG	272	222
TSC1_97588.1.20166	chr9	135780884	135781153	135780913	135781128	TGATTCTTGTTCCTCTCTTACACTTTCTG	TGATCATCTTTTTGAGGTGGCATTG	270	216
TSC1_97588.2.11080	chr9	135781304	135781559	135781326	135781533	GGAGTAAAGGCTTGCTTTGGTG	TGCCATTTCTTTTGTTTCCTCTCTTC	256	208
TSC1_97589.3798	chr9	135782069	135782340	135782091	135782313	AGAGCGAGGGTCAGGTTTTATC	CCTTCTCTGTTCAGCATGAAGAGTTAT	272	223
TSC1_97590.11208	chr9	135782583	135782852	135782610	135782832	TGGATATCCCAGAATTTCCTTGTTTCC	CTGCACTCGGCTGACCTTTA	270	223
TSC1_97591.4006	chr9	135785871	135786142	135785898	135786115	ATCTGGCATAATTAGGCTTCTCAAAGT	AAATCGGCAGTTTTTCTAATAGTTGGG	272	218
TSC1_97593.14487	chr9	135786308	135786579	135786335	135786554	CTTAGATCTAAAAGAGAGCTCCTCCTG	AACACTGGCCATGGATATAAACCTC	272	220
TSC1_97594.11411	chr9	135786739	135787012	135786763	135786985	GAGCAGTGTGAAATTTTCCCAACC	AACCAGAATAACCTAAAACCACACACT	274	223
TSC1_97595.30555	chr9	135787618	135787891	135787645	135787862	TTTTCCAGAGACAAAGTTGCAAAACAG	TCAGTTGATTACAGTTTGCATTTCTTGAC	274	218
TSC1_97596.22545	chr9	135796611	135796872	135796634	135796842	TGTATGAGTGCTTCCAAGTGGAC	gttccacaAACATTCAGCCCTTTATAATTT	262	209
TSC1_97597.17620	chr9	135797151	135797412	135797181	135797386	GCAGCCTATCTAAACAGTATACTAAGTAGC	TCCTCAATCTGTCTCCAACTAAGAGG	262	206
TSC1_97598.24237	chr9	135798678	135798945	135798705	135798924	TCAATAATGAAAGCATTCACCTCACAG	CTGTACAATGCCGATCCTGGT	268	220
TSC1_97599.23955	chr9	135800891	135801164	135800915	135801143	TAGCTTCCTTGCTTTAAGTTGCCT	TTCATGTGAGGACTGCCCTTG	274	229
TSC1_97600.4902	chr9	135802503	135802776	135802523	135802753	CAGGACAAGTTGCACAGTGG	TGGATTTTGTGACAGGAAGCTGT	274	231
TSC1_97601.16539	chr9	135804073	135804338	135804097	135804317	TGTATCAGCAGGATTCTAGTGGCT	TTGGTAGTGGCCCCAATGAAG	266	221
CACNA1C_118712.1318	chr12	2162734	2162983	2162762	2162963	CAATGAGAATACGAGGATGTACATTCCA	GAATTTTCCGCTCCGTCTCG	250	202
CACNA1C_118712.5228	chr12	2162540	2162791	2162565	2162772	GGTTTGATGCCATAATGGGAATCAG	GGGTCCAGCCTTACCTTGG	252	208
CACNA1C_118713.2698	chr12	2224557	2224820	2224577	2224801	ATCTCCACAGTCAGCTCCAC	CGTTTGTAGCCCAGCACAG	264	225
CACNA1C_118713.15659	chr12	2224353	2224614	2224384	2224591	TCTAGTAACTGTTGTGTTCTTTTCTCTTTTG	GCTTCTTGGGTTTCCCATATTGC	262	208
CACNA1C_118714.2775	chr12	2229430	2229655	2229462	2229632	AGATTATGTTTGTTTCACTTGTACTTTCTGTG	GATCTGAACGCAGTTCTCCATCG	226	171
CACNA1C_118715.12675	chr12	2558057	2558328	2558084	2558304	TACTTGTGAGATCTACTGGTTCCAAAC	cgcaacaCTGGTAAGATAAAGGGA	272	221
CACNA1C_118716.11348	chr12	2566652	2566923	2566673	2566900	GGCTGTATCCAGAGGTCAGAG	GCAGAAGGTGGTGAGGAGATAAC	272	228
CACNA1C_118717.9871	chr12	2595231	2595488	2595251	2595468	CGGTGATGCTTGGTTCAGTG	AAAGGTGCTGGGAGCGATAG	258	218
CACNA1C_118718.1838	chr12	2602461	2602686	2602482	2602663	ACGGCATCACCAACTTTGACA	CGCTCTTCATCAACCATTCCATC	226	182
CACNA1C_118718.5959	chr12	2602251	2602512	2602274	2602493	CATCCCATCAACCTCATCCTGTC	TGGAACACCGTGAGCATGG	262	220
CACNA1C_118720.7945	chr12	2613537	2613772	2613557	2613751	CTGCCTGCCTCTTTGCTGTA	GTACGGAGTGGAACCTGAGAC	236	195
CACNA1C_118721.11429	chr12	2613959	2614190	2613977	2614164	GTGCTCGGTTGCTGAGTG	AGAATACAGCCAGGAATAGCAGAAAG	232	188
CACNA1C_118722.5446	chr12	2621845	2622094	2621865	2622074	CAGGTTTCTCCCTGCAAAGC	TCGGCCTGAGTGATCCAATC	250	210
CACNA1C_118722.11991	chr12	2622041	2622282	2622063	2622260	GCAGCAGCTAGAAGAGGATCTC	GATAACTGCTGCTCCAGGAAGG	242	198
CACNA1C_118723.12437	chr12	2659024	2659283	2659044	2659262	GTGGGCGTGTTGCAAACTAC	CAGCCCACTGTGATTTCCAGA	260	219
CACNA1C_118724.12360	chr12	2666006	2666259	2666027	2666236	GCACCCACACGAAATTACCTG	AAGAACAGCCCTTACACTACTGG	254	210
CACNA1C_118725.13831	chr12	2675523	2675796	2675544	2675774	TCTTGGGTTGGAGGAAACCTG	GCTGAGTTACCAGGAGGAAACC	274	231
CACNA1C_118726.12660	chr12	2676702	2676931	2676722	2676913	GCTCGGATCTCATCCCTCTC	GACGCATCTGAGCACGGA	230	192
CACNA1C_118726.14701	chr12	2676880	2677105	2676902	2677083	GGTGGAGACCAAGATCATGTCC	AAACTACCCCCATTGCATGTGA	226	182
CACNA1C_118727.8329	chr12	2690541	2690812	2690569	2690792	CTCTTCCCCAACAGATTAATCATCTTGA	ATGGAGCGCACAGAGTTCAG	272	224
CACNA1C_118727.9298	chr12	2690759	2690990	2690780	2690968	CTGGAACTCCTTGAGCAACCT	CGAATCCCAGCAGAGAAGAGTC	232	189
CACNA1C_118728.2027	chr12	2691865	2692110	2691892	2692085	AGGGAAAGAAGTGAAAGGGAAATTTTG	ACAGTTTCCACAGATGAAGAGGATG	246	194
CACNA1C_118728.4802	chr12	2692049	2692280	2692074	2692260	CCTCTTTTCCAGGGATGTTAGTCTG	ATGCCAAAGCTGCAGGTTTC	232	187
CACNA1C_118729.5489	chr12	2693626	2693869	2693648	2693849	CCCCAAACCAAGGGTCATTTTC	AGTCAAGCCTCTCTCTGCCA	244	202
CACNA1C_118730.9323	chr12	2694479	2694752	2694505	2694731	CTACACTGTTCCCTATCACTCCAGTA	CTCTTCTCCACAGGGTTCTGG	274	227
CACNA1C_118731.9572	chr12	2694900	2695173	2694928	2695146	GCTAAGTCACTGACTAAAATGCAACTTC	ACTGGAACCATGGTCCCTAATATATGG	274	219
CACNA1C_118732.14574	chr12	2702312	2702585	2702340	2702562	GTCTCTGAAAGTGGTAAAATAAGTGGGA	AGGTAAAATACAGGCAACTGCCA	274	223
CACNA1C_118733.8545	chr12	2704991	2705242	2705012	2705221	CCCTTGTCTGCCTTGACTTGT	TGTCAGCAACAGAAGCTGTGG	252	210
CACNA1C_118735.9467	chr12	2706300	2706573	2706320	2706552	GGCCCCTTTTCTGGTGAACA	CTCTGAGAGTGAACCCCACAC	274	233
CACNA1C_118735.10023	chr12	2706520	2706771	2706541	2706738	GTCTGTCGCTAACACACATGC	AGTAAAGAAAAGAGAGAGTGAAAGAAACAGAAA	252	198
CACNA1C_118736.10758	chr12	2710963	2711198	2710983	2711178	GTCTCTGGGCTAGGGCTAGG	GGGTCTGGTTGTCCTCTCTG	236	196
CACNA1C_118737.3952	chr12	2714156	2714429	2714178	2714407	ATTCACCTGTCAGGACATTCCC	GACCATCATCTCCTTCCAACCC	274	230
CACNA1C_118738.6627	chr12	2714772	2715033	2714792	2715008	CCCTGCTACCTCCTGGAAAG	GTACTATATCTGCCAGTTCCCTTCC	262	217
CACNA1C_118739.20137	chr12	2715664	2715937	2715687	2715916	TTTTATCCCACTGTCCCTAGCAC	GGTGCCACTGCAGTCTTAGAA	274	230
CACNA1C_118740.7716	chr12	2716093	2716352	2716113	2716330	CCAGGCGTGAAGGAAGATGG	AGTCAGTACTGGCCCTTGAATG	260	218
CACNA1C_118741.3478	chr12	2717844	2718069	2717867	2718042	AGGAGTACAAGAACTGTGAGCTG	GTTTGCAGGAATTTGCATTTCTTTTGC	226	176
CACNA1C_118741.10896	chr12	2717650	2717899	2717670	2717878	CTCTGTGGGACCTGTCTCCT	CGCTCCTTCCTAGGAAGCTAC	250	209
CACNA1C_118742.9959	chr12	2719660	2719931	2719684	2719911	CTCCAGTTAACTAACCCCACTCTC	ACACTTTCCATCCCCATGGC	272	228
CACNA1C_118743.15754	chr12	2720958	2721231	2720979	2721211	TCAAGGAAGGTCTTGCTGAGG	GTTCTGTCCACCCCTGATGC	274	233
CACNA1C_118744.9225	chr12	2742700	2742973	2742721	2742946	GTGCCTGGACGATGATTCTGA	AAGAAGGTAAACAGAGAGAGTGAGAGA	274	226
CACNA1C_118745.8806	chr12	2743376	2743611	2743406	2743590	ttcatttttcctcttcccttttgttttgtt	CCGGGAAAAGGCAAATGAGTG	236	185
CACNA1C_118747.1731	chr12	2757574	2757847	2757597	2757826	ACCTAGAATACCGGGCATCTTCA	TTCACAGCTCACACGAGAAGG	274	230
CACNA1C_118748.602	chr12	2760597	2760822	2760619	2760800	ACAGTCTAGCTCTGCAGAGACC	GAGTTTTCCTCTGCGTTCTGGA	226	182
CACNA1C_118748.13768	chr12	2760769	2761008	2760789	2760987	TGTGCTAACTGCACCTCCTG	CTTGTGTCAGCTGTGTTCTGG	240	199
CACNA1C_118750.2140	chr12	2762888	2763137	2762909	2763117	CAAACCGGGCAATAGCTGATG	GGAATGTGGTGCTGGGAACT	250	209
CACNA1C_118751.11288	chr12	2764222	2764495	2764244	2764470	GAGACCCCTGAAGAGACCATTG	GAAGCAGTTCCCTTTCATTCTACCA	274	227
CACNA1C_118752.4109	chr12	2773946	2774207	2773967	2774187	ATCTGTAGGATGGGCTGCATG	CTGGAACTGGGCAGTCATGG	262	221
CACNA1C_118753.19912	chr12	2774686	2774943	2774706	2774923	TTCCAGAGGCAGGTGTGTAG	CTCCTGCAGGTATGGTCAGC	258	218
CACNA1C_118754.5252	chr12	2775751	2776022	2775771	2775998	CCCATATGAGTGGGCCCTAC	AAAGGATCACAAGAAATGGGCACT	272	228
CACNA1C_118755.11839	chr12	2778020	2778269	2778041	2778248	tatcaCTCTGCCACGGTGTTC	CCGAGCTCCTCTCTGATTGTC	250	208
CACNA1C_118757.13647	chr12	2783628	2783901	2783648	2783881	TGTGGCTTCCTACCTTACGC	CGCATTCTAAGGGTGCCACA	274	234
CACNA1C_118758.2752	chr12	2786201	2786450	2786224	2786430	AGTTCAACTGAATTCCCCTGCTC	ACTGGAGGTCAGAGGCAATG	250	207
CACNA1C_118759.14834	chr12	2786874	2787129	2786894	2787110	TCACCATCCTCCCCTTGGAT	CTCCTTCCCCTGGACGTTC	256	217
CACNA1C_118760.6416	chr12	2788591	2788830	2788612	2788810	CCCTCCTTCTTGCCTACAGAG	TTGGCGTTGTTGATGTTGGC	240	199
CACNA1C_118760.16298	chr12	2788391	2788646	2788411	2788627	GTCCAGAGCCTTGAGACTCC	AGTAGCTGACGTGGTTGCC	256	217
CACNA1C_118760.19901	chr12	2788775	2789032	2788793	2789012	TTCACCCCGAGCAGCTAC	TCCACTGTCTCCTGAGGGTT	258	220
CACNA1C_118761.10623	chr12	2789682	2789923	2789705	2789898	CTGCTCTTCCAGAGTAGGAGAGT	CACAATTAAATGCCTGAGTCCCATG	242	194
CACNA1C_118761.17599	chr12	2789490	2789751	2789515	2789731	TCACTCTTTTCTCCTTGTCCTCTCA	TGTCAAGAACCTGGCATGCT	262	217
CACNA1C_118762.3290	chr12	2791045	2791298	2791067	2791274	AGCTGAGCTCAGACAGGAAAAG	CCTTGGCCTCTTATTTTGATGGTG	254	208
CACNA1C_118763.18504	chr12	2791637	2791906	2791661	2791885	tgtgtgATGCTTTACTTGCTGAAG	TCTGCCTCCCCACATTTGTTC	270	225
CACNA1C_118764.11648	chr12	2794807	2795068	2794829	2795044	GGATCAGAGCAAAGTGCTTTCC	GACCAGTGTTCTCTAGGGAGTAAC	262	216
CACNA1C_118765.9344	chr12	2795289	2795546	2795310	2795526	CTGTTTTCCTGCCCTGATGGT	AGCCATCTGAGACAGGCAAG	258	217
CACNA1C_118766.14614	chr12	2797756	2798005	2797778	2797985	GGTCGAGTCCAGTGAGAAACTC	CATGCCAAGTCCCCTTGTTG	250	208
CACNA1C_118766.14711	chr12	2797570	2797809	2797592	2797791	GGTCGGCCACTCCTATTAACTC	GAGCCGCAGTGGATGGAT	240	200
CACNA1C_118767.8305	chr12	2800149	2800422	2800172	2800394	CGACATGACCATAGAGGAGATGG	CGAACCCATTAGGAACATTGAAACAAAT	274	223
CACNA1C_118767.10111	chr12	2799989	2800250	2800009	2800226	CTAGCCCTCAAGGGAAGAGC	CTGCAGTTCACAAAGGGTAAGAGG	262	218
APOB_21456.1.15063	chr2	21224464	21224723	21224490	21224691	GCTTCTGCTTATAGTCTACTGCCTAC	CCATTCAAAACTACCACACATTTCTGATATAC	260	202
APOB_21456.1.24508	chr2	21224656	21224925	21224680	21224899	TGTGGTTGATTGCAGCTTTTTCAG	GATCCAGATGGAAAAGGGAAAGAGAA	270	220
APOB_21456.2.4368	chr2	21225184	21225457	21225206	21225432	AGCTTCCTGAAGCTCGTTTTGA	AGCCCAAGAGGTATTTAAAGCCATT	274	227
APOB_21456.2.6921	chr2	21224864	21225091	21224888	21225060	ATTATTTCCTGAGCAGTGGCAGAA	TGAACTTGAAGAAAAGATAGTCAGTCTGATC	228	173
APOB_21456.2.19680	chr2	21225020	21225251	21225049	21225218	TATTCAGAATGGAAGTCCTTAAGAGCAAC	TGAAAGAAAACCTATGCCTTAATCTTCATAAGT	232	170
APOB_21456.3.12447	chr2	21225396	21225669	21225420	21225643	GAAGATTACGTAGCACCTCTGTGG	GGGATATACACTAGGGAGGAACTTTG	274	224
APOB_21456.3.15676	chr2	21225612	21225847	21225632	21225821	GTACCGTCCCTACCTCCCTT	GAATCTGTACCAGGAACTGTTGACTC	236	190
APOB_21456.3.17877	chr2	21225786	21226035	21225810	21226013	TATCCTTGAGTCCCTGGAAACTGG	AAGTACCACTGGGAACACACAG	250	204
APOB_21456.4.6963	chr2	21226156	21226411	21226177	21226381	CCGGACCCTCAACTCAGTTTT	GGGCATGTGATAAAGAGAAATTAACAACAG	256	205
APOB_21456.4.16903	chr2	21225976	21226219	21226002	21226189	TCTTCTCAGCTTTGAAGACACTTCTC	TCTCTCTGTTTAGTCCTCTCCAGATAAAAA	244	188
APOB_21457.8158	chr2	21227428	21227653	21227457	21227620	CATACTGAAGTCCTTCATATTTGCCATCT	ACAAGTGAAATATCTGGTTAGGATAGAATTCTC	226	164
APOB_21457.10154	chr2	21227026	21227287	21227048	21227268	CGCCTGTCTTTCACCTAGTTTG	CCAGCGTTCACCGATCTCC	262	221
APOB_21457.18909	chr2	21227232	21227487	21227257	21227468	GTGGAGATGCCTTTCTTGTCTTTCT	CACACCGTGACTTCAGTGC	256	212
APOB_21459.10.12240	chr2	21232692	21232921	21232720	21232894	CTTCATACCTCTCGATTAACTCATGGAC	ACAGAATATAGACATCCAGCACCTAGC	230	175
APOB_21459.10.12565	chr2	21232534	21232759	21232562	21232731	CTTGACAGCATCATCAATAAATCCAACC	TTTTGAAGTAGCTGAGAAAATCAATGCC	226	170
APOB_21459.10.21120	chr2	21232160	21232407	21232185	21232384	TCCATTTGATACATTCGGTCTCGTG	GAGGTGACTCAGAGACTCAATGG	248	200
APOB_21459.10.26253	chr2	21232348	21232609	21232373	21232576	TTCAGCTTTTTGTGGTAGTTCCAGA	AAGCAATGTCCTACAACAAGTTAAGATAAAAGA	262	204
APOB_21459.11.8327	chr2	21232854	21233103	21232883	21233071	CTCTAACATCAATAGCCTCAATGTGTTGT	GATGAGCACTATCATATCCGTGTAAATTTAGT	250	189
APOB_21459.11.16836	chr2	21233002	21233273	21233033	21233242	TGCAGTACTACTTCCACTTTTGTTAAAATCA	TACAAATTGCATTAGATGATGCCAAAATCAA	272	210
APOB_21459.12.7690	chr2	21233206	21233465	21233239	21233440	CATATATGTCTGCAGTTGAGATAGTTTTTCATT	TGGAAAACGTACAGAGAAACCTGAA	260	202
APOB_21459.12.10890	chr2	21233596	21233863	21233620	21233841	CTTCTCAACGGCATCTCTCATCTC	CATCAGTGCAGCTCTTGAACAC	268	222
APOB_21459.12.13135	chr2	21233398	21233659	21233428	21233631	GGCTGCTCTGTATTTTCTTACAAATTGATC	ACTTTTACTCAGTGAGCCCATCAATATC	262	204
APOB_21459.13.9815	chr2	21234002	21234229	21234026	21234205	CCATTTGTATGTGCATCGATGGTC	ACACATCTATGCCATCTCTTCTGC	228	180
APOB_21459.13.26320	chr2	21233810	21234061	21233830	21234037	TGCTCAGCTGGAGTAAGCAG	CAATGTCTTCCGTTCTGTAATGGC	252	208
APOB_21459.14.1532	chr2	21234366	21234623	21234396	21234601	AATAGGGCTGTAGCTGTAAATTAACAGTTT	CAGAGCTATCACTGGGAAGTGC	258	206
APOB_21459.14.21861	chr2	21234168	21234433	21234194	21234407	TAGCAACAGTGTCTGCTTTATAGCTT	ACTTGACAACATTTACAGCTCTGACA	266	214
APOB_21459.14.26319	chr2	21234570	21234841	21234590	21234813	TGCTGTCGACACCCAGAATC	TGACAAAATTAATAGTGGTGCTCACAAG	272	224
APOB_21459.15.14913	chr2	21234776	21235025	21234802	21234997	CTGGTAGATATTCCATCTTGGCCAAT	CTGACACCAATGGGAAGTATAAGAACTT	250	196
APOB_21459.15.30050	chr2	21234958	21235201	21234986	21235180	TTGCTTAGAGAAGGTCATATCCATCTTG	GCTCAATGGAGAGTCCAACCT	244	195
APOB_21459.15.30369	chr2	21235148	21235409	21235168	21235382	TTGGTGCCTTGGAGGTAGGA	GAAACAACCCAGTCTCAAAAGGTTTAC	262	215
APOB_21459.16.18199	chr2	21235350	21235575	21235371	21235543	GTGGTCCCCAGGAACTAGATG	CTCTGGAAATGTACTGCTTAATTTAACCAATG	226	173
APOB_21459.1.2526	chr2	21227786	21228053	21227813	21228032	ACAGTTTGGTTTTTACGTGTAGGGTAT	CCACTTGGAGTGCCAGTTTGA	268	220
APOB_21459.1.21602	chr2	21227994	21228245	21228021	21228224	TGGAATCCAGGACTGTTTCAACATAAT	CAGATGGCATTGCTGCTTTGG	252	204
APOB_21459.2.699	chr2	21228190	21228461	21228213	21228434	AAAGTCTGCGATCTTGTTGGCTA	CGTGCAAACTTGACTTCAGAGAAATAC	272	222
APOB_21459.2.6380	chr2	21228398	21228659	21228422	21228638	AGGGCAAATGATGAAGTTCTCAGC	CCAGCATTGGTAGGAGACAGC	262	217
APOB_21459.2.31029	chr2	21228604	21228855	21228627	21228827	TTTGGTGTACACAAAGGCAGTTG	CAGAAGATCAGATGGAAAAATGAAGTCC	252	201
APOB_21459.3.15921	chr2	21228796	21229067	21228816	21229044	GACCTGGCTCTGGAAAGACC	GCATATATTCCCTCTGGGAGCAC	272	229
APOB_21459.3.16224	chr2	21229012	21229245	21229033	21229221	GAGGCCCTCTAGCTGTAAGTG	GATGTCAAGGGTTCGGTTCTTTCT	234	189
APOB_21459.3.21997	chr2	21229186	21229419	21229210	21229389	GTTGGCCTCACTAGCAATAGTTCC	AAGCAAGAACTTAATGGAAATACCAAGTCA	234	180
APOB_21459.4.14055	chr2	21229548	21229799	21229571	21229771	CTGTGGCTAACTTCAATCCCCTT	AGCTTTCTCTTCCAGATTTCAAGGAATT	252	201
APOB_21459.4.29180	chr2	21229346	21229607	21229378	21229582	TTGAAATCATACTTAAATTCCATGGAGGAAGA	AGTACAAATTAGAGGGCACCACAAG	262	205
APOB_21459.5.7079	chr2	21229924	21230195	21229945	21230172	ATAGCCGAATGCCGACATCTC	ACAGGCATTCCATCACAAATCCT	272	228
APOB_21459.5.15958	chr2	21230132	21230397	21230161	21230368	GATTTGATGCTCTGACTGATAAACTCACA	GTAGGAATAAATGGAGAAGCAAATCTGGA	266	208
APOB_21459.5.24721	chr2	21229734	21229981	21229759	21229956	TGCCCATGGCAGGAATAAAAATATG	TCCAGTTGTCAATGTTGAAGTGTCT	248	198
APOB_21459.6.20218	chr2	21230328	21230599	21230356	21230577	GTAGACGCATTTCAGGAATTGTTAAAGG	GGCATCCACAAACAATGAAGGG	272	222
APOB_21459.6.24153	chr2	21230538	21230807	21230566	21230782	TCTTCCCTGTTAACCTTAATGGAAAACG	CTGGCTCCCTCAACTTTTCTAAACT	270	217
APOB_21459.7.3012	chr2	21230750	21231021	21230771	21231000	ACATGCTGGGAATCGACTTGT	CGCAACGAGATCAAGACACTG	272	230
APOB_21459.7.27269	chr2	21231174	21231413	21231202	21231390	TGTTTGATTTTCCCTCAATAGCATTTCC	ACATAGGGAATGGAACCACCTCA	240	189
APOB_21459.7.28501	chr2	21230964	21231233	21230989	21231213	TTCCAGAAGAAGTCCATGCTATGTG	GAACGGAGCATGGGAGTGAA	270	225
APOB_21459.8.1558	chr2	21231556	21231811	21231585	21231786	AAGGTTGAGAGTTGGGATTATGAATTCTG	CAGGTTTTCCACACCAGAATTTACC	256	202
APOB_21459.8.5399	chr2	21231358	21231617	21231379	21231596	AGTGATGGAAGCTGCGATACC	TGCCAGACTTCCGTTTACCAG	260	218
APOB_21459.9.1713	chr2	21231746	21232009	21231774	21231986	AAGTCAATTGTAAAGGAAGGAATGTGGA	GAAAGCATTGGTAGAGCAAGGGT	264	213
APOB_21459.9.18801	chr2	21231952	21232219	21231975	21232196	GGTCCCAAGGATGGTCTTGATTT	CATGAAGGCCAAATTCCGAGAGA	268	222
APOB_21460.22600	chr2	21236191	21236456	21236213	21236432	GGAGAGGCACTTGCAGTTGATA	TGAATGACTGATGTCTGACTGTGG	266	220
APOB_21460.29777	chr2	21236005	21236250	21236027	21236224	TGCACCCTTTACCTGAGCATAG	GAGAGTTCCAAGTCCCTACTTTTACC	246	198
APOB_21461.10890	chr2	21237269	21237510	21237298	21237489	CTTTCATTTACTTTGCATGGTTCAAGAAG	GCTCATCCAAGCCCATTACCT	242	192
APOB_21462.22847	chr2	21238106	21238359	21238137	21238337	TCCATTCAAATTCAATCTTCTCTTCATCTGA	GCAGAAGCCAGAAGTGAGATCC	254	201
APOB_21463.6950	chr2	21237909	21238176	21237937	21238148	ATCCATGTATTTATTGACTGGCAGACTC	GGCTGAACTAGTACCATTCACAACTATT	268	212
APOB_21463.12074	chr2	21238299	21238530	21238321	21238503	CCATTTGGAGAAGCAGTTTGGC	TGAACCATCCTTGTATCTGGTTTTGAT	232	183
APOB_21464.921	chr2	21239332	21239565	21239362	21239538	ACCTCAGTAATTTTCTTGTTCTGAATGTCC	GCTTCTTACCACACATCTCTTGATTCT	234	177
APOB_21464.1938	chr2	21239172	21239399	21239193	21239373	aTTGTTGAGGGCTCTCTCTGC	GAATCTACTGAGGGCAAAACGTCTTA	228	181
APOB_21465.19114	chr2	21241789	21242062	21241818	21242033	TACATGTCTTCTCCTCATGAATTCTGAAC	CTGAATTGTTTTGGGAACATAATCACCAT	274	216
APOB_21466.17434	chr2	21242552	21242821	21242574	21242795	GGAAGGTGAGAAAATGCTGGGT	ATTCATGACTTGGCAATAACTCAGGT	270	222
APOB_21467.10709	chr2	21245706	21245963	21245726	21245930	CCACTGAGCAGCTTGACTGG	GGGACTGAAGTATTTAATGAATCTGAATAGGTT	258	205
APOB_21467.18219	chr2	21245538	21245763	21245567	21245737	GGCTAGAATTAAAATAGGTAACCCGGAAT	CTGGGAAGCTGAAGTTTATCATTCCT	226	171
APOB_21468.27855	chr2	21246330	21246603	21246356	21246574	TTTAACAAGAAATGCACCCTGGAAGA	AGACTTACTTTTATTTGCTCTCCCTTGTT	274	219
APOB_21469.6221	chr2	21247702	21247963	21247722	21247930	ATCTTTTCGGGCTTGTGCAG	AAGCTGATTAAAGATTTGAAATCCAAAGAAGTC	262	209
APOB_21469.9545	chr2	21247900	21248129	21247919	21248108	CCAAGATGCGGAGGTAGGC	AGTGTCTCCCTGTTCCTCACC	230	190
APOB_21470.16052	chr2	21249611	21249884	21249633	21249858	GCATTGAGACCCAAAGCTTTCC	ACAACAAAGAAACCTGATGCCATTTT	274	226
APOB_21471.12417	chr2	21250985	21251244	21251008	21251216	CTTTGACTCTTGCACCCCAAGTA	CCCATATTGCCAATATCTTGAACTCAGA	260	209
APOB_21471.14179	chr2	21250719	21250974	21250740	21250946	GCAAATCCAAAGGCAGTGAGG	TGGTGTGTCAGCTCAAAATATACTTCTT	256	207
APOB_21471.16050	chr2	21250557	21250782	21250582	21250751	GGGAAAGAAGAAAGCCTCAGAATCA	ATCCAAATAACTACCTTCCTAAAGAAAGCAT	226	170
APOB_21472.21181	chr2	21251178	21251443	21251205	21251416	GGGTGAATAGCTCTTACTTACTCTTGG	GACAGTGATAACCATCTCCTCTTTTGA	266	212
APOB_21473.1137	chr2	21252652	21252925	21252680	21252902	AATGACCTGCATTGAAGAAAAGAAACAA	GGGTTACCAAGTCCTGACTCTCT	274	223
APOB_21474.7849	chr2	21252441	21252714	21252466	21252691	CATTCCCCTAGTACCTTCCAAATCC	CCTTTTACTTCCCTCTCCTGCAC	274	226
APOB_21475.16204	chr2	21255239	21255492	21255258	21255463	GGCTCAGCGCATACAAGGT	AGGTGGTCTGTATAACTTTATCCATGTCT	254	206
APOB_21475.22801	chr2	21255053	21255290	21255085	21255269	TGTTTGCTGATTTCTTATTTCAAGTCATTACC	TTCAACATGGCGAGGGATCAG	238	185
APOB_21476.2879	chr2	21255956	21256225	21255978	21256204	ACATAGCTGCCTTGAACACAGT	GCCTCAGTGATGAAGCAGTCA	270	227
APOB_21476.31966	chr2	21256172	21256435	21256193	21256407	TGGACACCTCAATCAGCTGTG	GAGATGAAGAAAGCTAGAGTTCCTTTGA	264	215
APOB_21477.4012	chr2	21257595	21257866	21257618	21257844	AGCAGACATTTAACAGGGCTCAG	CTTGGGTAGATGCAGAGACAGG	272	227
APOB_21478.1535	chr2	21258367	21258640	21258388	21258612	ACAGGTTTGCCTGGAACAGAG	ATGCTTTTAACAGAAGATACAGGGACTG	274	225
APOB_21479.26285	chr2	21259915	21260178	21259944	21260158	TTGTATTAATAAGAGGATGCTCCTTGCTG	AAGGATGTTGCCCGTGTTGA	264	215
APOB_21480.7849	chr2	21260767	21261040	21260795	21261015	CTGGTCTCTAACACATGAAGATGAGTTT	TTCCAGCAAGTTGTAATGGAGAAGG	274	221
APOB_21481.21251	chr2	21263741	21264012	21263766	21263989	TGCAAACACACAAGTTCATACCTCA	GGGCCACCTCTCATTCTTGATAG	272	224
APOB_21482.12538	chr2	21265188	21265425	21265208	21265405	GGAAAGCTGTGGGCTCTAGG	CCCCTCTCTGCCCAGAATTG	238	198
APOB_21483.2490	chr2	21266274	21266529	21266294	21266507	CACACCACGATGCCATCTCA	CCTCCCTCCTGAAAGGTGAAAC	256	214
SCN4A_163833.1.4803	chr17	62018275	62018546	62018295	62018523	CGAGCTGCTGTTCCCATTCT	AGACCATGGAGGAGAAGTTCATG	272	229
SCN4A_163833.1.9653	chr17	62018089	62018324	62018109	62018300	GGGACTATGCCGAGACTCAG	CCAACACCATGAGCAAGATGTATG	236	192
SCN4A_163833.2.10607	chr17	62018851	62019088	62018875	62019068	GATGATGGCGATGTACATGTTGAC	CTTCGAGACCTTCGGCAACA	238	194
SCN4A_163833.2.14496	chr17	62018491	62018724	62018510	62018703	GGGCTCGTAGGACACCTTG	CTCTCAGACTTCGTGGACACC	234	194
SCN4A_163833.2.16475	chr17	62018671	62018914	62018690	62018886	GTTGGGCTTGGCAATCCTC	CTTCTTCTGCAGCTATATCATCATCTCC	244	197
SCN4A_163833.3.5982	chr17	62019211	62019466	62019231	62019445	CATCATGAGGGCGAACAGCA	CTGAGACTTGAGCAGAGCACA	256	215
SCN4A_163833.3.7246	chr17	62019037	62019310	62019057	62019291	CGACGTGGTGATCTCGAACA	CACGCTGTTCCGTGTGATC	274	235
SCN4A_163834.6608	chr17	62020275	62020524	62020299	62020504	CACTCCCCTGTGAAGATGATGATG	GCCTGTCCATGTCCTGTCTG	250	206
SCN4A_163834.19824	chr17	62020109	62020334	62020129	62020311	GTGTGTCCGTGTGAGGATGG	CAAGGTGGACATCCTGTACAACA	226	183
SCN4A_163835.189	chr17	62021031	62021304	62021053	62021284	aaccttttacccccatcagtcc	GCCTTAAAGGTGAGGTGCCC	274	232
SCN4A_163836.3390	chr17	62022100	62022357	62022130	62022339	CCAAAGATGATGAAGATGACAAAGTAGAGG	GGTCGCTGAGATGTGGCT	258	210
SCN4A_163837.3604	chr17	62022294	62022563	62022315	62022538	CCAAGTCTCCCTCCTGTCTTG	GGTCTTTATTTGATGCTAGCCCAGT	270	224
SCN4A_163838.16119	chr17	62022825	62023058	62022847	62023038	GTTGTTGACCTCGGAGATGTCG	ATGTGGAGCCCTCTCTCAGA	234	192
SCN4A_163838.17036	chr17	62022619	62022880	62022639	62022858	TCCCCTAACCAGGAGTGACA	ACTACTGCATCAACACCACCAC	262	220
SCN4A_163839.6152	chr17	62024304	62024565	62024328	62024547	CTCTGGTGGTGGTTGGAGTATAGA	GCCTTGCACGCACTGATC	262	220
SCN4A_163840.1101	chr17	62025121	62025392	62025144	62025368	ACTGATTGAGGGTCTGACTCTGG	GAGTCATTCGCACCATCCTAGAAT	272	225
SCN4A_163840.2296	chr17	62025329	62025576	62025357	62025557	ATCTCCATGATGAAGATGTAGGTGAAGA	TGGTGGGAGTCCAGGAGAT	248	201
SCN4A_163841.11281	chr17	62025836	62026107	62025863	62026087	GAGTTCCTTTAGGATTCTCAGGGTTTG	CCTGCCTCTACGTGGACATC	272	225
SCN4A_163841.11961	chr17	62026054	62026299	62026075	62026280	GCAGAGTCCACCACTTCTTCC	CTGAGTCCCCCATGTGAGC	246	206
SCN4A_163842.11799	chr17	62026666	62026933	62026686	62026912	GTGTGCTTTTGGTCCTGGTG	GTCTCTCAGGGACCCAGATGT	268	227
SCN4A_163843.1.5648	chr17	62028860	62029111	62028880	62029092	ATGGGCACCTGTATGGTCAG	GCTGCTGCATGGCAAGATC	252	213
SCN4A_163843.1.6721	chr17	62028642	62028915	62028668	62028892	cacataatgcttgcaacaatgccata	GAGCTGGACCACCTTAACTTCAT	274	225
SCN4A_163843.1.11161	chr17	62029062	62029291	62029082	62029273	CGAGGCTGAGCATGATGTCC	ATGTGAGGCTCCCCCTGA	230	192
SCN4A_163844.3775	chr17	62034445	62034702	62034476	62034682	AGAAAACAGTCAAATATCAGGTACATCTTGT	GATTGCCTTGGACTGCAACC	258	207
SCN4A_163844.4865	chr17	62034643	62034868	62034667	62034850	AGGAAGGAGTGGAAGAAATCATGC	TCAAGCTGGCCAAGTCGT	226	184
SCN4A_163844.24033	chr17	62034815	62035040	62034839	62035012	TGCCAATGATCTTGATGAGCATGT	TAGAATGAGTGTTCCCATTTAGCAGAAG	226	174
SCN4A_163845.4552	chr17	62036562	62036829	62036584	62036809	CACCCTCCTTAGTCTCCTCACC	CTCTGTGACAGGGCCTCATG	268	226
SCN4A_163846.3817	chr17	62038562	62038817	62038584	62038796	CACAGTGAGCACGTTGTCAAAG	GATACCTGCTACCACCCCTCT	256	213
SCN4A_163846.14852	chr17	62038344	62038617	62038365	62038595	GTCCTGAAACCCCAGTTCTGT	TCATGGCCATGGAACATTACCC	274	231
SCN4A_163847.13696	chr17	62040987	62041246	62041007	62041224	GGCTCCACCCCTACCTAAGT	ATTAGTCCATCCCTCTGGCTCA	260	218
SCN4A_163848.4149	chr17	62041991	62042220	62042016	62042190	ATGACCACGAAGAAGATCATGTAGG	AGTAGATATTTTGAAGTTCCCCAGAACATG	230	175
SCN4A_163848.12157	chr17	62041789	62042046	62041811	62042027	GAACCCTGGGTCCTCTATCTCC	CACTCCCAGACCCTTCGAG	258	217
SCN4A_163849.6860	chr17	62043237	62043510	62043266	62043490	CTGAAAGCAAAGGTGTGGAAAGAATTAAA	TCTCTTCCGCCTCATGACAC	274	225
SCN4A_163849.14883	chr17	62043457	62043696	62043479	62043671	TGTACCAGCTGGAAGAGGTTCT	CAGAACTGACGGAATTTTTCCCTTG	240	193
SCN4A_163850.4903	chr17	62043764	62044011	62043788	62043990	CAGGTCCTCATCTCTAATCAGCTC	GTTTATGTGGTACGCGCAGAC	248	203
SCN4A_163851.2587	chr17	62045308	62045537	62045332	62045515	agaaaaTGTGGAGTCAGAGGCTAC	GTACAGCAATGACACGTGGTAC	230	184
SCN4A_163851.14844	chr17	62045480	62045743	62045504	62045721	GTACCACATCTCATTGCCATACCA	CCAATATCCTTGCCCTCTCTGC	264	218
SCN4A_163852.46	chr17	62048417	62048690	62048437	62048669	AAAACACCAGCCTGGGAGTG	CTGGAGGAGCCCTGATTTCTG	274	233
SCN4A_163853.5764	chr17	62049003	62049258	62049025	62049239	CAGGCAGCTTCCCTCTTTAAGG	CCCCTACCCAGGTGACATG	256	215
SCN4A_163854.15861	chr17	62049389	62049648	62049411	62049627	TGACAGTGTGTCTCCCTGAAAG	CCAGGAGACCCTCTATCACCT	260	217
SCN4A_163856.1134	chr17	62049788	62050013	62049808	62049990	AGAAGCGGAAGATGGCCTTG	CCTACCCATGATCTACGGAGACC	226	183
SCN4A_163856.14374	chr17	62049594	62049841	62049616	62049819	GGGTCAAGGAAAGTGAGGAAGC	TCCCACCTTAGACCTTCATCGT	248	204
SCN4A_163856.16572	chr17	62050118	62050375	62050137	62050353	TATGGCTGCCAGTGACTCC	CCAGTCCTGATAGAGTCTGCAC	258	217
SCN4A_163856.18634	chr17	62049940	62050201	62049962	62050181	TGTAGTAGGGATCCAGGTCCTC	ATGGCCAGACCATCTCTGTG	262	220
LPL_84765.5149	chr8	19796847	19797120	19796865	19797097	CTTGCTCAGCGCCAAACC	CCTTCTTCTCATCCTCAGTTCGG	274	233
LPL_84766.10105	chr8	19805628	19805899	19805657	19805878	CATTCCAATGAATAAAATCAAGCAACCCT	GGATACCTCACCACCCCAATC	272	222
LPL_84767.16452	chr8	19809243	19809516	19809272	19809494	GTGGGTATTTTAAGAAAGCTTGTGTCATC	CTGGCTCCAGTCAAAAACACTG	274	223
LPL_84768.2168	chr8	19810834	19811061	19810856	19811040	ACCCTCTGGACAATGTCCATCT	TCAAGTGCTGGTCATGTCTCC	228	185
LPL_84768.12361	chr8	19810614	19810881	19810646	19810861	GTTTACGGAAAAGTGAAACAAAAGAAAAAGAC	CATGGGCTCCAAGGCTGTAT	268	216
LPL_84769.6444	chr8	19811460	19811733	19811482	19811709	AGGAGCCAAGCCTCCTTTTATG	CCTCTGGTGAATGTGTGTAAGACG	274	228
LPL_84769.18035	chr8	19811674	19811929	19811698	19811903	GAGTCGTCTTTCTCCTGATGATGC	GGACATTGGGTCAATAAGGGTTAAGG	256	206
LPL_84770.15171	chr8	19813181	19813444	19813210	19813416	CTACCACCAAGAATATCTCCTGAAATAGG	TGTAGGCCTTACTTGGATTTTCTTCATT	264	207
LPL_84770.21081	chr8	19813383	19813648	19813405	19813623	GCGCTCCATTCATCTCTTCATC	GCATGATGAAATAGGACTCCTTGGT	266	219
LPL_84771.14383	chr8	19816692	19816965	19816717	19816945	GTTCTGAATTGCCTGACTATTTGGG	TTCTGCTGCTCAGACCAAGG	274	229
LPL_84772.382	chr8	19818247	19818480	19818272	19818447	AAATGCCATCGACCTTCATTTTGAG	AGTAGTTCTCCAATATCTACCTCTGTGTAAATT	234	176
LPL_84772.11141	chr8	19818411	19818654	19818436	19818633	GGCCTGAAGTTTCCACAAATAAGAC	CCCTAGGTCCTGACATCAGGT	244	198
LPL_84773.8236	chr8	19819545	19819810	19819570	19819788	CAGTCCTGACAGAACTGTACCTTTG	GGTGAAGAGGAATGCATGAAGC	266	219
LPL_84774.14088	chr8	19822696	19822953	19822725	19822921	TCACAACCTTTGTTCTGAAATTCCATTTG	TGGGATTAATATTCAGGAAAATCCACTTTTGA	258	197
CETP_151463.1233	chr16	56995833	56996074	56995853	56996054	ACATATACGGGCTCCAGGCT	CTCCTGGCATAGTGGGTGTC	242	202
CETP_151464.2200	chr16	56996725	56996962	56996745	56996943	AGGGTCAGAGCTCTCTGTGT	CTGGAAGGCGGTCTGGATC	238	199
CETP_151464.6427	chr16	56996911	56997174	56996932	56997152	CTCCCCTCTAGTGAACCACGA	AGGCTCTGGTTCCAAATCAAGG	264	221
CETP_151465.9295	chr16	57003379	57003614	57003400	57003592	CGTGTCTGTGGTCTTCAAGGG	CAGAGGACGCTTGACACATACT	236	193
CETP_151466.5546	chr16	57003210	57003435	57003231	57003415	ccacCCTCGCCTAGACAAAAT	TACCACCAGGCAGTGGTGTA	226	185
CETP_151467.735	chr16	57003765	57004038	57003789	57004018	AGCATGTGGATACCATCTGATAGC	ATTGCTGCCCTCAGGTTTGG	274	230
CETP_151467.5729	chr16	57003559	57003788	57003581	57003764	CTCTGCCATTGACCTCCAGATC	GCTATCAGATGGTATCCACATGCT	230	184
CETP_151468.3219	chr16	57004898	57005123	57004917	57005102	atgCACAGGACTGGTCAGG	CACATGGAGAAGGTGGGAGTG	226	186
CETP_151468.9184	chr16	57005060	57005323	57005080	57005301	GAGGCTGGATCCCTTTCCTC	TCTGAGGCATGCAGACAGAAAC	264	222
CETP_151470.4785	chr16	57005901	57006136	57005922	57006114	CAGCCAGCATCCTTTCAGATG	GAGCATCAGGAATGAGGAGGAG	236	193
CETP_151470.7363	chr16	57005683	57005954	57005707	57005933	CTCTGAACCAACCTTCTAGAAGGG	CACCTGTCAGGGAAATGTCCA	272	227
CETP_151471.15851	chr16	57007112	57007385	57007136	57007363	GTACAGCTCTTTCCTCAGTTTCCC	CCATCCTGGAAAGCTACCTTGG	274	228
CETP_151471.21748	chr16	57007330	57007555	57007352	57007530	TTCTGGTTCTCTGAGCGAGTCT	TGCTATTGCTCCAGCTTAGTTCTTT	226	179
CETP_151472.4261	chr16	57008920	57009163	57008941	57009140	CAGTCCTTGAAACTGCCCTTG	GTTGCCATTGGTGGTGTTATTGG	244	200
CETP_151473.12841	chr16	57011910	57012151	57011930	57012129	GGAGCCAGCTTTGTCCTTCC	GCTACAGAATGTTGCTGGTCTG	242	200
CETP_151473.14088	chr16	57012090	57012315	57012118	57012293	GTCAATTCTTCAGTGATGGTGAAATTCC	TGTAAGGAGCCATGTGCAAGAG	226	176
CETP_151474.5119	chr16	57014913	57015186	57014935	57015166	CCTCGGTTTTCAGAAGAGCAGT	GGAGAGGTTTGCGGAGTTGA	274	232
CETP_151475.11195	chr16	57015424	57015697	57015445	57015673	TCTCAAGAGAGTGCCCCAAAG	CTTTTGGTCTGGTTGCCTGATTTC	274	229
CETP_151476.4567	chr16	57016014	57016269	57016034	57016243	CATCTGCCTTGTGGGTCACT	CGCTAAGTATCAATGACTGGGAAGAG	256	210
CETP_151477.7075	chr16	57017287	57017558	57017312	57017539	CTTCGACATCATCAACCCTGAGATT	AATCCACCAGCAGGTGCTC	272	228
CETP_151477.14297	chr16	57017133	57017394	57017154	57017374	TTGGTCCAAAAGGGTCTCAGC	GTCACCCCAGGAATCCTGTC	262	221
CETP_151478.6377	chr16	57017513	57017744	57017533	57017721	CTGCTGCAGATGGACTTTGG	ACTTTAATGCCAGTGGGCCTTTA	232	189
PPARGC1A_49102.4585	chr4	23797358	23797621	23797387	23797592	AGTATGACTTGCAATAGTCTTTAGGGAAG	TCTTGAATTGGAATGATTGAGTTAATGGC	264	206
PPARGC1A_49103.16197	chr4	23803302	23803559	23803331	23803526	CTTGAGCTCTACATTATGGATTCCTCATT	GTCCCATATACTAATACTTCTTAACCAGCTTTG	258	196
PPARGC1A_49104.9622	chr4	23803738	23804009	23803764	23803985	GTCATCTGTCAAAGCACTTACATTGG	TTTTTCCCACTCCAGAACTCTCTC	272	222
PPARGC1A_49105.1588	chr4	23814235	23814496	23814258	23814475	AAAGCCAAAAGGCTGAAAATGGC	TCCCAGGTATGACAGCTACGA	262	218
PPARGC1A_49105.6526	chr4	23814439	23814706	23814464	23814682	ATATTCTTCCCTCTTCAGCCTCTCG	GCACCGAAATTCTCCCTTGTATGT	268	219
PPARGC1A_49106.9297	chr4	23814653	23814878	23814671	23814853	CGGCTGTAGGGCGATCTT	TCTCCCTAGTAGCTGGGAAGAAAAA	226	183
PPARGC1A_49107.1.11271	chr4	23815397	23815658	23815417	23815631	CTTGAACGAGAGCGCATCCT	AACTGAGGGACAGTGATTTCAGTAATG	262	215
PPARGC1A_49107.1.17377	chr4	23815189	23815454	23815209	23815428	GTGCCAGAATTGCAGTGGTC	TGTCACCACCCAAATCCTTATTTTCT	266	220
PPARGC1A_49107.2.20422	chr4	23815983	23816246	23816004	23816218	GCTTGGTCTTCCTTTCCTCGT	ttttAATTTTTGCCTTAGGCCTAACTCC	264	215
PPARGC1A_49107.2.30425	chr4	23815587	23815838	23815619	23815813	TGGCTAGTCCTGAATTTATAAACATAGGTAGT	TTTGTTCTTCCACAGATTCAGACCA	252	195
PPARGC1A_49107.2.33407	chr4	23815781	23816036	23815802	23816015	TTGCTTGCCTCCAAAGTCTCT	AACTCAGCAAGTCCTCAGTCC	256	214
PPARGC1A_49108.1910	chr4	23825868	23826103	23825899	23826080	acacacacaAGTTCTAAGTGAAATATAAGGC	GACCCCAGAGTCACCAAAGTAAG	236	182
PPARGC1A_49108.6684	chr4	23826044	23826291	23826069	23826262	CCCCTTCCCTTTCAGAAAATGGTTA	GCATAATGGACTTTTGTCTGACTTTGATT	248	194
PPARGC1A_49110.13484	chr4	23830072	23830305	23830094	23830275	GCATTTGTCTCTGCTGCTGTTT	ATCTCTCCAGAAAACCTATATCCATTCTGA	234	182
PPARGC1A_49110.18137	chr4	23829868	23830125	23829890	23830105	GTTTCTTCCCCCGCTCTGTAAT	GACCCTCCTCACACCAAACC	258	216
PPARGC1A_49111.6654	chr4	23831009	23831268	23831038	23831237	CAAACTTATTTGTTTTACTGCTTCAAGCC	CCAATGCTTAAAAGATGCATAACTTTACTTG	260	200
PPARGC1A_49112.1507	chr4	23833019	23833280	23833046	23833260	AACAGAGAATCACACAATTTGCAACTC	ATGCGCTGACAGATGGAGAC	262	215
PPARGC1A_49112.25447	chr4	23833227	23833452	23833249	23833424	TGGAGGAAGGACTAGCCTCATT	TGGTCAAACATGTTGATGCATAGTGTTA	226	176
PPARGC1A_49113.3064	chr4	23886240	23886491	23886273	23886463	AAGTATGTAACTGTGATGAAAAGTCTTTTGATG	GAACTAGATGTGAACGACTTGGATACAG	252	191
PPARGC1A_49113.5730	chr4	23886432	23886685	23886452	23886661	ACTGCACCACTTGAGTCCAC	AGTGCCAGAAACTAGCTTTGGTAG	254	210
PPARGC1A_49114.2204	chr4	23891416	23891689	23891439	23891667	ACTACTTTCCTGGCTCCTCTCTT	GTGCCTTCAGTTCACTCTCAGT	274	229
BANF1_113302.3425	chr11	65770659	65770912	65770680	65770892	AGTTCCAGGTCTTCAGCCCTA	CCCCCAGCAGATGGAATCAC	254	213
BANF1_113303.782	chr11	65771022	65771295	65771042	65771276	ACAGGAATGGCTGTCTTGCT	TCGGCTGCAAACTCTGGAT	274	235
CHD7_86903.1.3557	chr8	61654122	61654391	61654144	61654371	ACCAAGGCTTTGCCTCTTTACA	GCCTCTCATTCTGCATGCCA	270	228
CHD7_86903.1.19472	chr8	61653930	61654187	61653951	61654155	GTGAAGTGAAGCACAGGCAAG	GCTTTGTTTGATTTTGATTAGTTGAAGGATGA	258	205
CHD7_86903.2.5683	chr8	61654550	61654807	61654572	61654787	CAGCAGATGGGCAGCTATATGG	ACTGTGGGCAACGGATTCTC	258	216
CHD7_86903.2.6427	chr8	61654342	61654599	61654360	61654578	CAGTGGTGGCGGTCAGAT	TGCTGCTGCATGGAAAAATCC	258	219
CHD7_86903.3.4066	chr8	61654912	61655159	61654938	61655138	AGGGCAGTATTCTCGATATCCTTACA	AAGTTCCCTGAGGCTGTGAAG	248	201
CHD7_86903.3.17329	chr8	61655102	61655337	61655127	61655316	GGCTCACTTAACCAAATGAACACAC	TTCCTCTGTCCGATTCCCATG	236	190
CHD7_86903.3.18589	chr8	61654756	61654981	61654777	61654950	GTTCCATCACCACCCCTCTAC	TTGATTCATCCCTGTATTGTTAACTAATCCC	226	174
CHD7_86903.4.6218	chr8	61655456	61655687	61655480	61655666	CAAGCAATCCAGGAACGACTGATA	CAATGCAGAGGTAGGCTCTGT	232	187
CHD7_86903.4.10202	chr8	61655284	61655513	61655304	61655491	CCATCCTCAGCCATCTCACC	AAGATGGCTGTTGACCAGGATG	230	188
CHD7_86904.2832	chr8	61693468	61693699	61693495	61693670	AAGTTTCAGAAACATCAGCCACTAACT	TTTCTTTTTCTTCTTCTTTTGTTGTGGCT	232	176
CHD7_86904.4761	chr8	61693792	61694035	61693813	61694007	ACTGGATGGGTCCCAAGAAGA	CTGTACTCTCAATGTTTTGCAGTTGTTT	244	195
CHD7_86904.18914	chr8	61693634	61693863	61693659	61693841	GTGAAGAGTGATGATTACCTGCCAT	TTCGGTTCCTTCGGGTCTTTTT	230	183
CHD7_86905.3745	chr8	61707490	61707757	61707519	61707729	AGACATGCAGAAACACATTAAAAGTGAAC	TGTACTTCATACATGGCTAAAGTTACCC	268	211
CHD7_86906.4735	chr8	61712908	61713133	61712934	61713101	CATTAATTTCAAGGCCACTGTCTTGG	TAGTCCATCTTTAAAATGCATCCATAAATCCC	226	168
CHD7_86907.3109	chr8	61713964	61714225	61713993	61714195	ATAACTTTGTACCCAGTGACTTAAAAGGT	aaaattaCAAAGCCAACAATCCTGTAAGAG	262	203
CHD7_86908.983	chr8	61720635	61720896	61720656	61720864	ACACGGTGTGCTCATCTTACG	AAAATGGTCGTTTACTACTTGGAAAATATAGC	262	209
CHD7_86909.3220	chr8	61728719	61728986	61728740	61728960	AGGTAAGAGAGCTGGAGGCTT	CCAGATCTTCTATAGATGCCCACTGA	268	221
CHD7_86909.15476	chr8	61728919	61729176	61728949	61729153	TTCAAGGATATTGTTTTGTTCTTTCAGCTC	AGTTGACAGCACCAAATGAGACT	258	205
CHD7_86910.5599	chr8	61732469	61732742	61732497	61732717	CTGTGACCCAAAATATTATTGCTTGGTG	ACCAAGACCAGGTCTAGGATTCTAC	274	221
CHD7_86911.11347	chr8	61734300	61734569	61734329	61734542	tgtatGTGGTCAAATGAATCCAATTCTGA	AGTAAATCCCATTAGTGGTTTCCCAAA	270	214
CHD7_86911.12154	chr8	61734512	61734771	61734543	61734739	TTTAATTTGAAAATAGCATAGTGGTGTGGTC	TTTTCAATAACTAAAGGAAAGGAACTACAGAT	260	197
CHD7_86913.18670	chr8	61734959	61735218	61734982	61735196	TTGGGTATGCATTTGTGGGTACA	CCAGGTTCGGAATTCCCTTTCC	260	215
CHD7_86913.19960	chr8	61735159	61735394	61735185	61735373	TTTTTAGTAATTGCCCCATTGTCCAC	ACCTTCCCAAGTCACCAAGAC	236	189
CHD7_86914.16981	chr8	61736386	61736611	61736415	61736589	GTTGTTCTTATAGGGTCGAGTGATAAAGG	TTCAGGTTCAGTGCAATCACCA	226	175
CHD7_86914.17959	chr8	61736194	61736453	61736226	61736426	TACTGACAGTTTTCTCATTTGTTTTCCAATTC	TCTCAAATGTAGTGATGATGGCATGAA	260	201
CHD7_86915.13689	chr8	61741155	61741428	61741183	61741403	GAGGCTCTGGTTTTAAGAAAGTGTTTTT	TTGCCATTTCATGGGCTAATCTTCA	274	221
CHD7_86916.484	chr8	61742726	61742987	61742749	61742956	AAAGCTGAGAGATGAGCTCCTTC	AGCTCAACTTCAATAATAGTTTCTTCTTTGG	262	208
CHD7_86916.25326	chr8	61742918	61743167	61742943	61743147	TGAGACGTCTCAAAGAGGATGTAGA	TTAAGCAAGTTCGCGAGCAG	250	205
CHD7_86917.4117	chr8	61748687	61748922	61748710	61748899	AGATTTTCAGCTCCAGGCAATGA	CACTTTTAGGTGGACTGCTTGGA	236	190
CHD7_86917.24555	chr8	61748471	61748744	61748500	61748721	TGTATAGACCCAACTATGAGTAAGTGGAT	CTTGTCAATCAGCACTAGCTTGC	274	222
CHD7_86918.9711	chr8	61749341	61749612	61749360	61749586	CGTCAGGCCTCCTTGTTCA	ACTTCCTTTTTAAAGGCATCAGGACT	272	227
CHD7_86919.2033	chr8	61750176	61750449	61750206	61750414	acagaaacattaggttcattgcaGTAACTA	TTAAATAAAGGAAAGTGCCAGAATAAATAAATGGT	274	209
CHD7_86919.23238	chr8	61750464	61750713	61750493	61750691	TTACTCAGCCTTTGATTATTTTTCGACCT	CATCCTCCTCATCCATGAGTGC	250	199
CHD7_86920.8510	chr8	61750648	61750893	61750680	61750865	CCAAGAAAGAAATAGAGGATCTTCTACGAAAA	AGCACTTTTACAAGGTACTTTTCACATG	246	186
CHD7_86921.4088	chr8	61754050	61754275	61754072	61754251	agggcCAGTCTGTCATTCTAGT	TAGCCCACTTTTGCCAGAAATTTG	226	180
CHD7_86922.1200	chr8	61754409	61754680	61754436	61754652	AACCTGGTTATTGATACTCCAAGAGTG	TCTCTACCAGTTGGGAATTCTAACTACT	272	217
CHD7_86922.27195	chr8	61754211	61754468	61754240	61754447	TGTTGCATCTGGAAATAGGACAGATATTT	CTTCACTGCACTGTAGAGCCT	258	208
CHD7_86923.8161	chr8	61757392	61757655	61757415	61757634	CACCTCTGCATGCTGGATATTTG	CCCTGTAGCACAAACAGCATG	264	220
CHD7_86923.16333	chr8	61757604	61757859	61757623	61757838	GCCTTGGTCAACCATTCCG	GGGCTTTCACCTTCTTTCCCT	256	216
CHD7_86924.18018	chr8	61757806	61758059	61757827	61758039	TAGGTTTGTCAGCTCCTGTGC	TGCATCTGCAGACGTGAAGG	254	213
CHD7_86925.13998	chr8	61760977	61761250	61760999	61761224	GCAGGATGATGGATGAACAGCA	TGAAGGTTCTGAAACACAATCCATGA	274	226
CHD7_86926.2134	chr8	61761525	61761776	61761548	61761745	AGAGAGGGCATGTGAGCTATGTA	AAGAGTTCTAAATAAAGACCAAGCCATACAG	252	198
CHD7_86927.12266	chr8	61762979	61763252	61763001	61763227	GCTGTGATTTTGCCAGTGATGG	AAGAACTGAACCCTGCCAATAGATG	274	227
CHD7_86928.1918	chr8	61763634	61763907	61763657	61763886	ACCAGAACACCGTTCAAAGATGA	CGGCTACACAAGCTTTTCTGG	274	230
CHD7_86928.13302	chr8	61763436	61763697	61763465	61763666	TGGCTGCATGTTTTAAATACTGATAGAGT	GGAGCTATAAAAGCCAATATACTCAAGTTCA	262	202
CHD7_86930.8347	chr8	61764457	61764724	61764477	61764701	CACTGAGATGCCCTTTCCCA	CAGTCTTCATTAGGGCCTCTTGC	268	225
CHD7_86930.15554	chr8	61764667	61764892	61764690	61764868	GCCTATCAGCGCAGCTATAAAAG	ATATGAGTCCTGTCTCTTGTGGGT	226	179
CHD7_86931.3720	chr8	61764948	61765209	61764977	61765178	ACCCCCAAATAACTACCATGTATAAAGTC	CTGAAGTATTTCTCCAAACTCTCATCAGATT	262	202
CHD7_86931.17818	chr8	61765342	61765589	61765365	61765569	GCCCTTGAATTCTCCCCAAGTAA	ACCAGCAAGTCTCGGTCATG	248	205
CHD7_86931.24049	chr8	61765142	61765397	61765165	61765378	TGGAACCAATTTAGAGCCTTTGC	TCGGGCGGTTCTGTAACAC	256	214
CHD7_86932.1.13595	chr8	61765536	61765761	61765557	61765737	CTTGGATCTGCCAGAGTGGTG	AGATGAGATGACTGGAGGAGTCTG	226	181
CHD7_86932.2.12112	chr8	61765706	61765949	61765726	61765921	CTTCCTTGAACCCACTGGCA	TCAACACCTTTCAGTTCATTTTTCACAG	244	196
CHD7_86932.2.14103	chr8	61765888	61766121	61765910	61766101	GAGAGCAAGCAGGAATGTGAGG	AGCAACGCATCTCACAACCA	234	192
CHD7_86933.10634	chr8	61766867	61767138	61766892	61767112	CTTCAGTTTCCCTGATACTGTGGTT	TCCTCTACCCTAATCCTTTTTGGTCA	272	221
CHD7_86934.16444	chr8	61768329	61768596	61768349	61768575	GGACCTTCTGCCAGAGCAAT	TGGCCATTTGCCTTTCAACAC	268	227
CHD7_86934.16740	chr8	61768533	61768794	61768564	61768769	GGATAGAGTAATGATAAACCGCTTAGACAAC	TTTAAGCTGCAGAAACAAGCCATTC	262	206
CHD7_86935.4018	chr8	61769057	61769298	61769080	61769272	AATCGAAATTGAGGCCGAAAGAG	CTTGGAGCAGTTCCATTTGAGTCTTA	242	193
CHD7_86935.17871	chr8	61768865	61769114	61768886	61769091	CTGCTGTTTCCTCAGCTCTGT	GGCAACCATCTCCATGAGATTTC	250	206
CHD7_86935.19121	chr8	61769237	61769478	61769261	61769460	CTTGCCTAATGTCTCAACACCAGT	AATCGCCATGCAGGCAAG	242	200
CHD7_86936.9385	chr8	61773418	61773691	61773445	61773662	CTCTCTCTTCGTGTGAGAATTCATACC	tactCACTGGTACATAACTTGGCATATCA	274	218
CHD7_86936.15169	chr8	61773628	61773857	61773649	61773824	GTTGAATGGCTGAAGCTGCAC	GCTAGTATCTGTAATGAAGAAGATTCAACAACA	230	176
CHD7_86937.3217	chr8	61774828	61775069	61774860	61775044	AATTGGATATAAACACTTTGACAGGAGAAGAA	TCTTCCCTCCCCTTTCTGTTAATCT	242	185
CHD7_86937.15372	chr8	61774664	61774901	61774691	61774871	TGAAGATGATCTGACAGTTCTCTTTGG	GTTTACCTTCTTCCCATTTCGTTTATTGAC	238	181
CHD7_86938.12943	chr8	61775004	61775265	61775032	61775234	GTGTGTGCGTGTATGTGTGTATTATAGA	GGAAAACAGTTTTGTATAGCTACCTTTCTTG	262	203
CHD7_86939.1.20613	chr8	61777527	61777800	61777550	61777780	TGTCTTCGACAGCCTTTATAGCC	GGAGCGACTGGAGATTCTGG	274	231
CHD7_86939.1.22286	chr8	61777747	61778018	61777767	61777998	TTGCTGGAATGGACCTGACG	AGTGCTGTCTTCCGGTTCTC	272	232
CHD7_86939.2.1193	chr8	61778169	61778396	61778189	61778375	AACCCTTTCCTCCTGTCCAC	TGCAGTCTTATCCAGGCTCTC	228	187
CHD7_86939.2.15169	chr8	61777963	61778224	61777987	61778200	CTGCTACTGGAAACACCACTACTG	AGAAACATGGATGGGTAGAAGAGG	262	214
CHD7_86939.2.19529	chr8	61778343	61778570	61778364	61778540	GATGGAGAGACCCTTGAAGGC	GAACATTAACTGTGAGTGTAAACAGTAGGA	228	177
TAZ_199747.3486	chrX	153640276	153640519	153640297	153640498	CTGCTTCTGGACCAGTGAGTG	TGATTGGACACGGTGATGAGG	244	202
TAZ_199747.4350	chrX	153640108	153640357	153640127	153640338	GAGGTCGCAGACCTAGAGG	ACCCTAAGTCCCACCTCCG	250	212
TAZ_199748.5061	chrX	153640466	153640711	153640485	153640689	CGAGCTCATCGAGAAGCGA	GGAGCCACAAATCCAAGTCTCA	246	205
TAZ_199749.8848	chrX	153641517	153641756	153641537	153641737	GGGCATGAAGCCTTTCCTGT	GCATCAGCATGCAGAAGGG	240	201
TAZ_199749.11700	chrX	153641635	153641884	153641654	153641863	TGCCTCTGCCCAGATTTGC	TTGCCCAAGCTGAAGAAGTGG	250	210
TAZ_199750.6885	chrX	153641830	153642087	153641851	153642067	CTGCAGACATCTGCTTCACCA	ACTTTCCAAGGACCCATCCC	258	217
TAZ_199751.7487	chrX	153642253	153642524	153642275	153642500	GCCAGAGGGTTTTGCTTCTAGG	TCTCTCTTCTTTTTCCAGCACCTG	272	226
TAZ_199751.8572	chrX	153642467	153642700	153642490	153642666	GGGAAAGGTGTTCTAGACACAGG	CATACAACTCATATTTTCTACCTTTCTTTTGTTT	234	177
TAZ_199752.6827	chrX	153647837	153648094	153647857	153648073	GCCCCCGAGAATGGTTACTG	AGCCCTTACCCCACTTGAAAC	258	217
TAZ_199754.2533	chrX	153648038	153648279	153648061	153648256	CACCAGGGAAAGTGAACATGAGT	TCCAGTTCAATTCAGCTCCCTTG	242	196
TAZ_199754.2592	chrX	153648538	153648763	153648560	153648743	CACTGTGCTGCAGGAATGAATG	AATGTCTCGGTGCCAGGAAG	226	184
TAZ_199754.7704	chrX	153648330	153648589	153648355	153648568	GGCCCAGCTTATGCTAACATTTCTA	GGAAGTAGGGCGGACTGTTAG	260	214
TAZ_199756.11192	chrX	153648812	153649053	153648833	153649035	TCAGGACAGGACAGGTCATCT	GAGCCGCTCGAGTACAGG	242	203
TAZ_199757.2731	chrX	153649221	153649452	153649241	153649424	ATCCCTGGTCCTTTCCCTCA	GGGTCTATGAACAAATCTGTCTAAAAGC	232	184
TAZ_199757.15023	chrX	153649001	153649274	153649021	153649253	TCACTGTGCTGATCGGGAAG	AATGAAGTCCGTCAGGGCTTT	274	233
SLCO5A1_87313.15276	chr8	70585027	70585278	70585053	70585255	GAAAAGAAGGCACAGTTGTTTCTCAA	GACTAGATCTTGCCCAGCTTTCA	252	203
SLCO5A1_87313.19024	chr8	70585383	70585614	70585412	70585591	GGCCAGAAAAATAAAAATAAACCCAACGA	TCCCTTGGAAGATGTGCTAAGTC	232	180
SLCO5A1_87313.19145	chr8	70585223	70585450	70585244	70585424	GGCCAGTCTCTTCGTGGAATT	TTCGTTTTGTGTATTTTGGTTTGGCT	228	181
SLCO5A1_87315.18292	chr8	70588755	70588992	70588782	70588972	TGACATGACTTGCCATTTTTAAAGGAC	CTCTGCACAAAGCCGACTTG	238	191
SLCO5A1_87316.19306	chr8	70591448	70591721	70591473	70591696	GGGAAAAATCCCTCCTAAGTTCACC	GGAAATGTAAACGGACCTGCAATAC	274	224
SLCO5A1_87316.19954	chr8	70591652	70591913	70591685	70591887	GTGATGAAGGTGACTATGAAAAGAAAAACTAAG	TCTTATGCCACAGTTAGCTTTTGAGG	262	203
SLCO5A1_87317.14683	chr8	70594352	70594619	70594378	70594594	GAATTTCATCACATCCTTGTCACAGG	TTGGTAAGTGTTGCTCATGATCTGC	268	217
SLCO5A1_87318.8658	chr8	70617187	70617434	70617209	70617404	CTGACTGCAGATGCACAAACAC	GTATTGTCCTCGGAGGCTACATTATAAAAA	248	196
SLCO5A1_87318.9055	chr8	70617241	70617500	70617266	70617469	GACACGGCTCTTAAGAGGTACTTAC	GAGTTCAAATTAATCCTCTCCTTCTCTTCTC	260	204
SLCO5A1_87319.6017	chr8	70650296	70650533	70650317	70650502	AGGCTGGGATACCAAACTGTG	GGCTATTTCCAGTTCATTTCAAAAACAATTC	238	186
SLCO5A1_87319.18799	chr8	70650092	70650353	70650125	70650328	GTAATACAATCTGAATCAAAGAGAACACTTTCC	ACTGCTTTCATTACCTTCATTCCCA	262	204
SLCO5A1_87320.3844	chr8	70667612	70667839	70667636	70667810	actgATCAAAGTGCCATGCATGTA	CTTGTGATATTCCCAATGTTTACTTTCCC	228	175
SLCO5A1_87320.24918	chr8	70667770	70668009	70667799	70667977	TTTTCTTTTTCTTTTTCTTGTGTCGAGGT	CTTCCTACTGCTTTACAGTTGATTACAAAAAG	240	179
SLCO5A1_87321.8404	chr8	70673885	70674146	70673917	70674122	CTCCCCATTGGAAAAATTTTAAATACAAGTGT	TCGCTGTATTTCACATTTCCCCTT	262	206
SLCO5A1_87322.1.1413	chr8	70743842	70744103	70743866	70744084	AACTGAAAACACACTACAGCAAGG	GCGCGCAGATTCTCATTGG	262	219
SLCO5A1_87322.1.15644	chr8	70744048	70744309	70744072	70744291	GGTTGGTCCCAGGGTATAAATAGG	GGGTGGACTCCTCATCGC	262	220
SLCO5A1_87322.2.4832	chr8	70744462	70744731	70744485	70744711	CAGGTACCCAGAGACCATTAACG	GCCTTTGGCTGTGTGGATTC	270	227
SLCO5A1_87322.2.10184	chr8	70744258	70744517	70744280	70744496	GAAGTGAGGTAAGGCGAAGAGG	TGGTGTGCATGTGCTTTCTGA	260	217
SLCO5A1_87322.2.11896	chr8	70744684	70744945	70744704	70744922	GCCTTGCTTCAACTCCTGGT	GGGTGCCATCAGCTATCAAATCT	262	219
COL4A3_34347.6732	chr2	228029400	228029637	228029417	228029620	TGAGGGTCCCCGGACTC	CGGCAGCCGCTCCACTA	238	204
COL4A3_34348.5706	chr2	228102573	228102846	228102601	228102821	CAGATAGTGTCCAATACTCGAAGAACAG	GGAACAACATACTGCGGATCTTTCT	274	221
COL4A3_34349.2085	chr2	228104774	228105033	228104803	228105013	ACAAGAGAACATAATGGTTATTGGTGTGT	TCTCTCCAGGTTTGCAGCAG	260	211
COL4A3_34350.6904	chr2	228108933	228109158	228108955	228109126	CAAAACAGCTTGGCATGTGACT	cctttctgACATTTGTATAACTCTTACTGTGA	226	172
COL4A3_34351.5007	chr2	228109638	228109911	228109660	228109882	CCACCCCCTCCTTTTTCCTATG	cctGCTTGTATTTCAGGAAGTACATTTTG	274	223
COL4A3_34352.18320	chr2	228110577	228110816	228110609	228110793	TTCAAGAGCTATTTAAATCAGTGCATCTTTTC	TGTCTGCCTTTCATTGCCATTTC	240	185
COL4A3_34353.16566	chr2	228111284	228111557	228111313	228111531	TCGGGTTACTTTGTCTAGATTTACCATTG	acttCCCTAAAGTCATGACGGATTTG	274	219
COL4A3_34354.3061	chr2	228112205	228112432	228112226	228112399	AGAGCAGACCGAGTAGGAGTG	ATTGTTTCTGAATGATTAAGGTCTGGATTATGA	228	174
COL4A3_34355.644	chr2	228113030	228113271	228113063	228113243	AATCATTTCTCTGAGTACATAACTTGAAAAGCA	tgagaATAATAGGGACCTTCTCTGAAGT	242	181
COL4A3_34356.7529	chr2	228115901	228116126	228115922	228116104	GGTCCTCCGGGATTCTTTGTG	GGGTGTGCTAGCTGTTACATCA	226	183
COL4A3_34356.8674	chr2	228115685	228115958	228115712	228115933	TACACATGGCAACACTTTTTGATGTTT	TAGTTGACAGAGTCTGTAGCAAGGA	274	222
COL4A3_34358.4656	chr2	228117919	228118192	228117948	228118165	ATGCTCCCTTACAAATATTGGAACTTTGA	CCCTTTAGTGCTTATACGGGAAGATAG	274	218
COL4A3_34358.11074	chr2	228118133	228118388	228118154	228118362	GGCCAAGCTGAAATTGATGGG	AGGCACAACACTAATCATAAAATCGC	256	209
COL4A3_34360.14645	chr2	228118671	228118944	228118696	228118915	TGTGAGAAATGGAAGGTGTATTGGG	TACTAAGGCTCTACTTTATGTGTTATGGG	274	220
COL4A3_34361.12857	chr2	228119235	228119460	228119261	228119438	GATTTCTCTCTTAGATGGCTCAGCAC	TGCACATGACACCGAATTTCCA	226	178
COL4A3_34362.5769	chr2	228120641	228120914	228120667	228120886	CCTGAGGTCAAGAGGAGATGATCATA	CCAAATGCAGTTTTTAAAAGCTGTAAGC	274	220
COL4A3_34363.9970	chr2	228120956	228121217	228120982	228121186	GAGCACATTCTTTTGTTTCAGAGGAG	AGTCTGTTATTGTAATCCCTTGTACTTAGGT	262	205
COL4A3_34364.908	chr2	228122174	228122445	228122207	228122416	AAGTCAGTGTCTCTTTAACTTTAATTTGGTTTG	ATGAGAGACACTGATTCAAAATTTCCTTG	272	210
COL4A3_34365.21480	chr2	228124416	228124689	228124441	228124665	TTGGGCCAAAATGAAGAAACTGAAG	CACCCATGTCAATTCCATAAGCAC	274	225
COL4A3_34366.2529	chr2	228125703	228125962	228125736	228125935	ATTAACTATCAGTATATTGTCACCCAAGATTCC	agccTGGAAACACTTCTAGATCAGTTA	260	200
COL4A3_34367.6288	chr2	228128603	228128830	228128622	228128803	CCAGGTTGTGCTGGTTCAC	TGCATCAGTTTCTTTCACAGACAGTTA	228	182
COL4A3_34367.14910	chr2	228128371	228128644	228128396	228128625	TGTGTTATGTACCTCTCCATTGTGC	TCCCGGTGATCCTGGAAGA	274	230
COL4A3_34368.3220	chr2	228131014	228131275	228131042	228131244	AGACTAGGCTTCCAATACAAAGATGAGA	ATGACGATGAAAAAGGCTTATCCTAATACAA	262	203
COL4A3_34369.5035	chr2	228131626	228131883	228131659	228131855	ATGATAGTGTGGTTGGAAAATATTTGTTCTTTC	CAATCCAATGCCTTTATTTTCTTCCAGT	258	197
COL4A3_34370.11900	chr2	228134507	228134780	228134534	228134755	TAGAAGTTGTCTTTCTTTCCCCACAAG	aactggTAAGTGTGTTGCAACCATA	274	222
COL4A3_34371.9892	chr2	228135501	228135754	228135523	228135721	CAGGGTGACCCAGGACTTAAAG	CCAACCATTTTTGGAAAAGAAATCACTTTATCT	254	199
COL4A3_34371.21675	chr2	228135299	228135554	228135329	228135534	TTTTCAGTTTTGGAAGTTAACAACAAAGCA	CCCCTCAGGCTGAAGTGTTT	256	206
COL4A3_34372.3555	chr2	228137616	228137875	228137645	228137854	AGAATATACTGGAATGAAGCACGATTCAA	CCACTCCATCGGAAAACAGGA	260	210
COL4A3_34373.2338	chr2	228141018	228141271	228141047	228141245	ACCCTTTATAATCGTATTTTCCGCTATCG	GGGACAGTATTTTTCCAAGAGAGTCA	254	199
COL4A3_34374.158	chr2	228142054	228142327	228142079	228142294	aaaCAATGTGCAAAAGGGATAGGAC	ATGAACATCTTCTAAATATCCACAACAAACTTT	274	216
COL4A3_34375.13676	chr2	228144420	228144689	228144449	228144666	TCTAGCTGGTTGAGAGATAAGAGAGTTAC	TGCTCTGCCAGATAAGTGCATAC	270	218
COL4A3_34376.2900	chr2	228145089	228145362	228145118	228145340	ACAGAGAGTCAATATCAGTGAAGATTTGG	TGCTGCATTTTAGCAGAGCTCA	274	223
COL4A3_34377.1903	chr2	228145548	228145785	228145576	228145763	ACAGCAATACCAAGACCTTAAGTTCTAG	CACAGAGCAGGAGTCTCATGTC	238	188
COL4A3_34378.279	chr2	228147036	228147305	228147069	228147274	AAAGCATTTGTGGGTTAATTAATTCATTCATTT	AGCCACCTTAAGAAGAAGAAGAAATAAGAAG	270	206
COL4A3_34379.11798	chr2	228148420	228148677	228148451	228148648	GGAATATTTTGCTTTTCTCACTCTGTACAAC	TCTCAGAACTATTTTTCCCTCCAATGAAA	258	198
COL4A3_34380.9321	chr2	228149006	228149249	228149026	228149229	CGGGCCTTCAGAGATATCCC	GAGGCAACATGTCGTGGAag	244	204
COL4A3_34380.17792	chr2	228148796	228149061	228148821	228149037	TATCAAGTTCTCAGCACTGTTAGCC	CTTTGAGACCTGGTTCTCCTTTGT	266	217
COL4A3_34381.3249	chr2	228153821	228154050	228153850	228154019	cacacctggctaattttCTTGTTAATACC	CCCAGTAAGCCTAGAAACAACTTTTATTACT	230	170
COL4A3_34382.9723	chr2	228154608	228154881	228154629	228154855	GGTCTGGCTGTTCTGCATTCA	ACAGTACACAACACAGAAAATCTGGA	274	227
COL4A3_34383.10906	chr2	228155394	228155651	228155425	228155631	CTGAAAAGTAGAAAACTTCAAGATCCTCATG	AGGCACTCACTCCACCACTA	258	207
COL4A3_34384.11956	chr2	228157844	228158091	228157875	228158066	GCTGAATTCTTACCACATATCCTGCTTATAT	GGAGGGCTATACTCTGAGTAATGCT	248	192
COL4A3_34385.14555	chr2	228159123	228159382	228159149	228159349	TAAAAACAGACCGTTTCAGTCACTGT	ACCTTCTATAGAGTAGTAGGTTTACAGAAATCC	260	201
COL4A3_34387.7604	chr2	228159878	228160141	228159909	228160108	GAACTGATTATCTTTAACATGTTTTCGGTGT	GGAACATCTTTAATTCACTAGGTTAAGCTTACT	264	200
COL4A3_34387.16411	chr2	228159672	228159909	228159697	228159878	TTTTTCAGGTCTTCCAGGATTTCCA	CACACCGAAAACATGTTAAAGATAATCAGTT	238	182
COL4A3_34388.1105	chr2	228162321	228162558	228162348	228162538	AAGATAGTCAAGAACTCTAACCCAAGC	CCTGGTGGACCACGATTTCC	238	191
COL4A3_34388.11158	chr2	228162507	228162732	228162527	228162711	GTCTGCCCGGTGCAATTATC	TTGACAACTGCTGGGTATGGG	226	185
COL4A3_34389.11575	chr2	228163363	228163636	228163384	228163602	GGCTGGCAATACTGACAGACT	tggactaatacaGTTAACATCAACAATATATGAT	274	219
COL4A3_34390.13245	chr2	228167631	228167904	228167656	228167883	GCTAACTTCAGCTTATTCTCACCCA	AGCAAACACTTGTGTGCCCTA	274	228
COL4A3_34391.272	chr2	228168424	228168697	228168451	228168671	AAAATGAAATTGTAGCCCTTGTGACAG	CGGATGTGTTACCTTTCTTCATTGAC	274	221
COL4A3_34391.5471	chr2	228168636	228168885	228168660	228168865	AGGACCACCTGGTAAATAAACGTC	CAAGTCAATGCTGCCAGTCC	250	206
COL4A3_34393.1310	chr2	228169470	228169735	228169499	228169715	AACTGCTGCATTTAGTATCCTCATAGTTC	ATCCTTGCCTGGCTTACCTC	266	217
COL4A3_34393.7164	chr2	228169676	228169901	228169704	228169870	CAATACAATGTTGGTTTTTGCCTAGGAC	AACTCAAAGGCCTAGATAACTCATATAGTCA	226	167
COL4A3_34394.2978	chr2	228172219	228172476	228172246	228172452	ACACAAACATTGATAAGAAGAGGCACT	TGTCTCCACGTTTTCCTTTCAAAC	258	207
COL4A3_34394.22951	chr2	228172419	228172680	228172441	228172659	TTTGAAGGACCAGCTGGATCAG	CTGCATGTGGAACAGCACAAC	262	219
COL4A3_34395.9748	chr2	228173596	228173869	228173625	228173845	CAGTCTGATGTTTCATTAGGAACTCTTGG	ATGTGCTGCCTTTCATTCCATTAC	274	221
COL4A3_34395.11374	chr2	228173808	228174065	228173834	228174041	CCTAGTTTTACAATGGGACCAAGTGA	ACCCTAAACCTCCTGTTCCTTTTC	258	208
COL4A3_34395.19698	chr2	228173406	228173659	228173431	228173636	GGTGGGAGAAAGAAGATTTGTTTGC	AGAATGGCATTGTGGTAAATCGC	254	206
COL4A3_34397.7524	chr2	228175447	228175720	228175472	228175691	CCCCAATGGACAGAGTGTTTATTCA	CCTTTGAATAGTTCTGCAATTGAGTCATC	274	220
COL4A3_34398.6163	chr2	228176387	228176654	228176416	228176626	cccgaccCTGTAATAAATTTCAAAATAGC	AACAGCATGTTCTGTCATTACTTTGTTC	268	211
GJC2_19294.1.80	chr1	228345466	228345715	228345487	228345692	AACATGAGCTGGAGCTTCCTG	CCACAATCTGGAAGACCCAGAAG	250	206
GJC2_19294.1.4931	chr1	228345654	228345903	228345674	228345885	CGTCTGCTATGACGCCTTCG	CAGCATGGGCTCCTCCTC	250	212
GJC2_19294.1.7542	chr1	228345292	228345523	228345313	228345502	GCTTCCACTTCCGTTTAAGGC	AGGTGGAGTGGTTGTGGATCT	232	190
GJC2_19294.2.2377	chr1	228346084	228346321	228346102	228346301	CTGATGCGCGTGTACGTG	GGGCCATCTCACAGAGGTTG	238	200
GJC2_19294.2.2727	chr1	228345886	228346133	228345904	228346115	GAGGAGGAGCCCATGCTG	ACCTCGAAAGCTGCCCTG	248	212
GJC2_19294.3.3109	chr1	228346452	228346677	228346471	228346660	CGACTACAGCCTGGTGGTG	CTGCTCCCCGACAGTGC	226	190
GJC2_19294.3.4930	chr1	228346638	228346871	228346656	228346849	GACGGGCAGTGCTACCTC	GCTAAGGAGAAGGCTGAGGAGA	234	194
GJC2_19294.3.7718	chr1	228346272	228346515	228346290	228346494	GTACGTGGTCAGCTGCCT	GTTTGCCAGGTTCTGGTCATG	244	205
ZMPSTE24_5511.8065	chr1	40723877	40724134	40723897	40724115	GCTCTGAAGGGACGAGTGTC	GGTCGAAGCCAAGGCTACT	258	219
ZMPSTE24_5512.13974	chr1	40726422	40726695	40726450	40726673	GCAAGCTATAAACCATTCGATGTTTGAT	ACCAGACAGACTGTCTCTCCAA	274	224
ZMPSTE24_5513.19565	chr1	40733369	40733610	40733401	40733588	TTTTGTCCTTTCTTTCTTTATACCATGCTTTC	CTTTAGTGGAAAGCCTGCCAAG	242	188
ZMPSTE24_5514.6686	chr1	40734030	40734263	40734060	40734230	cttgttgaTTTGTTTGCCAGTAGTTCATAA	CAAAAGCACAGAAGTTTTTCACATTTAAAAGAG	234	171
ZMPSTE24_5515.40	chr1	40735596	40735855	40735622	40735829	AAAAGCAGAACCAGTTTCTCAGTTTC	CAGTAATCTCACCAAGGAACTTTTGC	260	208
ZMPSTE24_5516.14502	chr1	40737519	40737758	40737554	40737725	TTTCTTTAAGAACATGTTCATATGTTATTCTGACA	AAATAAAACAAACCACTTGGATAAAACTTTCTT	240	172
ZMPSTE24_5517.12228	chr1	40746992	40747253	40747021	40747220	GCTTTGAACTGTCTTTTCCTTAGGATCTA	ACAGGAACTGTGTATAAAAACTAAGGTAGAATC	262	200
ZMPSTE24_5517.14263	chr1	40746812	40747061	40746839	40747032	TAAAGCTGTGATGAGCACATTTATTGG	GAAGAAGCCATAAAAATAAGCATTGCTGT	250	194
ZMPSTE24_5518.3794	chr1	40751514	40751773	40751547	40751752	atctatgaagggctattactgggttaaaagata	GACCTCTCATGCCTGCCATAG	260	206
ZMPSTE24_5519.12924	chr1	40756457	40756730	40756481	40756706	TGGATGCTACTGATCCCATAGTGA	AAGCTCTAGATTTGAAGCAGGCAA	274	226
ZMPSTE24_5520.12641	chr1	40758120	40758375	40758147	40758349	CTTTCTTTTTGCCTAACAGTCCTAAGC	TCAGAAATGTCTTCAGTCACAGATCC	256	203
ZMPSTE24_5520.21169	chr1	40757912	40758181	40757932	40758158	TGTGTTTCTGGCCTGTTTGC	TTGGCAAATGCATCAGCTTGAAA	270	227
KCNE1_186864.9808	chr21	35821510	35821783	35821533	35821761	CAGGATGTGTCCAGTTTTAGCCA	ACTGGGATTCTTCGGCTTCTTC	274	229
KCNE1_186864.18105	chr21	35821730	35821969	35821750	35821949	GAGCGGATGTAGCTCAGCAT	AAGTTTGAGCTGCAGCAGTG	240	200
TPM3_12816.4821	chr1	154130012	154130285	154130039	154130264	AGTTAAAGATCAGCCCTCAGTTAAAGG	TCTCTGCAACAGGAGCAAGTC	274	226
TPM3_12817.19505	chr1	154131392	154131617	154131413	154131587	TCAGTGGTGTGAGCAGTAAGC	TTCTGGTACTCTACTAACTTTCCCTTTttc	226	175
TPM3_12818.6856	chr1	154140280	154140549	154140303	154140529	CTTTTTGCTCCCCCATCCTAATG	GGCTGAAGTGTCTGGCTCTC	270	227
TPM3_12819.5005	chr1	154141698	154141951	154141721	154141919	CAAAGCACACCACTATGCATAGC	TCCTAATTTCTAATGATTCCCTCTCTTCATCT	254	199
TPM3_12820.15227	chr1	154142775	154143046	154142800	154143024	TCACTACCAACTTCCTTTGGTGTAC	GGTTTGGGTTCTGAAAGGTCCA	272	225
TPM3_12821.9912	chr1	154143024	154143295	154143047	154143268	CTGGACCTTTCAGAACCCAAACC	AGCACATTTAGTGCAAGAGGATATTCA	272	222
TPM3_12822.12218	chr1	154143782	154144055	154143808	154144028	GACACGCCTCACTGGATTATATATGG	TAGGTTCAATTCACGTCTATGTGTCTC	274	221
TPM3_12823.11109	chr1	154144396	154144669	154144421	154144647	GACAGCACTCAACAAAATCAAGTGG	TTGCTGCTTGTTTTCTTGCTGT	274	227
TPM3_12824.3806	chr1	154145495	154145740	154145519	154145721	AGCCATTTACCGCATTATGCTTTG	TGGAGTGGAGCTGACGACA	246	203
TPM3_12824.23428	chr1	154145307	154145556	154145335	154145532	TTTATTCATATTAGTGCCCAAGCCAAAG	AGTGACCTTCTGTTAGTCCCTCTC	250	198
TPM3_12826.258	chr1	154148512	154148785	154148544	154148757	AAACAGGTCTATAAGGAAATCTTGATCAGAAC	AGTTATTTCTTCTTTTCTCCATGCCTCT	274	214
TPM3_12827.13781	chr1	154155405	154155674	154155423	154155652	TCCGCTTGCCGGATACTC	GAAGTAAGGGTGAGAGGAGGCT	270	230
TPM3_12828.8930	chr1	154163573	154163846	154163597	154163825	CCCACAAGTGTGTTTGGAATTTCG	TCCAACCCTGCATTGTTGTGT	274	229
TPM3_12829.15487	chr1	154164301	154164562	154164326	154164542	GTCTTTCCCATGAAAACTCCCTTCC	CCCTTCTTTCTTGCCCCAGT	262	217
TREX1_38973.1.1582	chr3	48507848	48508121	48507870	48508102	ACTAAGGAAACCACCTCACCCT	CAGTGGCCTCCATGTCGAA	274	233
TREX1_38973.1.5355	chr3	48508082	48508319	48508103	48508299	CCCATGCAGACCCTCATCTTT	TGCTCAGACCTGTGATCTCG	238	197
TREX1_38973.2.4528	chr3	48508422	48508689	48508442	48508668	CACACAATGGTGACCGCTAC	GGTCTCCACTGACAGATGCTG	268	227
TREX1_38973.3.3946	chr3	48508826	48509059	48508846	48509038	AGGAACACTAGTCCCAGCCT	TTGACCACTCAGTGCTATGGG	234	193
TREX1_38974.1.4260	chr3	48508249	48508474	48508269	48508454	CAAGCTCTCCCTGTGTGTGG	CATAGCCAGCTCTGCTTGGA	226	186
TREX1_38974.2.7292	chr3	48508639	48508878	48508657	48508857	CACGGCTGAGGGTGATGT	GGAGGAAGATCCTTGGTACCC	240	201
LRPPRC_23423.11924	chr2	44115596	44115861	44115624	44115832	GGTCAATAAGACTTTGAACATGCATCAC	TTTTAAGTTATGTACCATCACCTCTTGCT	266	209
LRPPRC_23424.14636	chr2	44116878	44117119	44116901	44117098	GTTCAATGAAAGGGACAGGCTCT	CCGTGGGATAAAGGGATCCAG	242	198
LRPPRC_23424.19794	chr2	44116664	44116935	44116688	44116912	TGTATTTTAAACTGTGGCCCCAGA	CTAAAGCGTTACGCATCTTTGCT	272	225
LRPPRC_23425.4090	chr2	44121553	44121826	44121580	44121793	ATTTAGGATTACTGCCTTTGAGCTGAA	GTTCTAATTCACTGTTAATTTGCGGTTTTCATA	274	214
LRPPRC_23426.6289	chr2	44123712	44123969	44123736	44123939	CAATACTTCTGAGCAAGGCACGTA	GGCCTTCCTATTGGTAATAATACACTACTG	258	204
LRPPRC_23427.18652	chr2	44126419	44126666	44126450	44126640	GTGACAGGTTTATAAATTGCAAACTGATTGG	CGGCTTGGCATACTTATTCAGAAAAG	248	191
LRPPRC_23427.21933	chr2	44126227	44126488	44126252	44126461	TGAATGTAAACAAGCTAGCTGCACA	CTGTCATTTTTCCAGTAAGCATCATGG	262	210
LRPPRC_23428.10871	chr2	44126604	44126839	44126628	44126806	CTCTTTTCAACTGCTGGTTCCAAC	AGCATGAGTGGATATAAAAGTAAGTTCTTAGAC	236	179
LRPPRC_23429.3731	chr2	44128424	44128695	44128448	44128672	ACCAATGAAGGAAAAGAAGGCTTG	AAGAAAAGCCATCTCCTGCTCTT	272	225
LRPPRC_23430.4731	chr2	44132744	44133007	44132770	44132978	ACTCCTTTATCCAAGTATTCGAAGGG	TTTTTATAATTTCACCTTGGTGCTCAACC	264	209
LRPPRC_23431.8202	chr2	44139444	44139683	44139469	44139657	ATTTTTATGGGTAGCTGAGGCCAAT	TTCCTGAATGCAAAAGAGCAAAACAT	240	189
LRPPRC_23431.17062	chr2	44139614	44139841	44139646	44139813	TCAGTAATTTAATGAGATTGCTGTAGGTTTCA	GTGTCTCTCTATAGAGTGGTAACAGTGG	228	168
LRPPRC_23432.6950	chr2	44144999	44145272	44145027	44145243	gCCCCAAAATGTTTTCGTTAAAGTATGG	TTGTGGTATGAAGATGAAAAACATTCCCT	274	217
LRPPRC_23433.846	chr2	44145408	44145659	44145429	44145633	AACGGAACTTCCTGGTTACCC	CCCTAAAGGCAGCATTTGGAATAATG	252	205
LRPPRC_23433.6771	chr2	44145212	44145473	44145232	44145442	CAGGTTCTGTGGTTGAGGCT	TCCTCGTGAAAAGACATTAAGATTATTAGCA	262	211
LRPPRC_23434.10259	chr2	44152127	44152388	44152153	44152355	CCTCAAAACCAAATACTCCTTTCCTG	AGCTAATTTGAAAGATTATTCCACTGCTATTTG	262	203
LRPPRC_23435.2324	chr2	44152927	44153200	44152948	44153171	ACAATGCCCTGTCTCTCGAAG	TTGGCAGCAAATTCATAAGAAAAGAAACT	274	224
LRPPRC_23436.977	chr2	44161372	44161621	44161399	44161593	AAGGCAAAGAAGAGATCATAGAGCATC	TCACTAGTTCTCTTTGTAGCTACTCTGT	250	195
LRPPRC_23436.1671	chr2	44161166	44161433	44161189	44161410	ACAATAAAGAAGCTGGCCGAGAT	ATGGACTTTGTGAGCCAAGAACA	268	222
LRPPRC_23437.736	chr2	44161822	44162083	44161855	44162050	AACAATACACTAAGATTAAATCAGCAAGAAGGG	AGTATTACTAAGAGACTAAGCTGAATTCGATTT	262	196
LRPPRC_23438.4374	chr2	44170991	44171226	44171018	44171198	AGAACATCCTTCTCTTTCATCTCCTTC	AGGGAAATGATAAAACCATGCTATTGTG	236	181
LRPPRC_23438.4642	chr2	44170611	44170882	44170633	44170857	AGCACCAGGGACTATTCCATTG	GTTAGCAGAACCATCCACCAACATA	272	225
LRPPRC_23438.22479	chr2	44170813	44171058	44170845	44171029	TCAATTAACTTACTTTTCCAAGTGTACAGTGA	GGTCTTTTGTGTTACTTCATTGTAGATGC	246	185
LRPPRC_23439.6750	chr2	44172364	44172627	44172386	44172600	AGTGTTCAAGCACTTTGCAGGA	AAATGGATGTTGCTGTTCTTTTAGCAG	264	215
LRPPRC_23440.11175	chr2	44173191	44173464	44173222	44173434	CTATCAAGGTCTGTAGAGCAGAATAAATGTT	AACTCTGAACAGTAAAGCTAAAAATGTGAC	274	213
LRPPRC_23441.7126	chr2	44174189	44174450	44174218	44174421	CAGATTATCGTAAACAAACTACAGCAACC	TCAACCTATAAGAGATGTCCTAAAGCAAC	262	204
LRPPRC_23441.12965	chr2	44174381	44174606	44174412	44174578	taaaaCAAATGTTACCTCTTCTGAACAAAGC	AGGTAGAAAGGAAAGTCAGTTTAAAGGG	226	167
LRPPRC_23442.1473	chr2	44174783	44175008	44174815	44174978	aatcactgGTTTTATAAGTACACAATCCAGAA	TATGAGGTGAGACTTACAAATTTGCTTTTG	226	164
LRPPRC_23443.13003	chr2	44175214	44175451	44175247	44175424	TATGTAAGTTAAGCATTTTATCCAGTTGATTGC	TGACATGCAAGAGTTGGAGACTTAAAT	238	178
LRPPRC_23444.15723	chr2	44175462	44175721	44175490	44175690	GTCTGGTTGTACTTAAAAGCAGCAATTT	AATCTTGATAACATGACAGTCTCGGTAATTT	260	201
LRPPRC_23445.6928	chr2	44176530	44176801	44176555	44176771	CCTCCCAACCCTGTCTTTAGAAAAA	CAGATAACAGAATTGTTGTACAAGGATGGA	272	217
LRPPRC_23445.7728	chr2	44176750	44177021	44176768	44176995	CTCGAGGCTCCTGGCAAT	TGCAGTTTTCCTTCAACATGGATTTG	272	228
LRPPRC_23446.8102	chr2	44177643	44177874	44177672	44177846	TACATAACCTATGGTATTGGCTTGTAACG	CCTGAAAATTCATCCTGATACAGCAAAC	232	175
LRPPRC_23447.1778	chr2	44184387	44184648	44184417	44184618	AAGCAAAGGTTATTTCAGGTAAACTGAATG	TACAGGGTTTTTAAATTTGTTTGGTCTGAG	262	202
LRPPRC_23448.3614	chr2	44187611	44187860	44187631	44187830	ACCCTGCATGCCCTCAATAG	TTCAAATAATCAGGAAAACAGGATCTTTGG	250	200
LRPPRC_23449.13587	chr2	44190654	44190923	44190683	44190891	TGTGTCAACACTAAACATTAAGGAGGAAA	AATTGAACTGAACTTACCGATCTTTTCTTACT	270	209
LRPPRC_23450.14307	chr2	44200847	44201074	44200880	44201051	GCCAAATCTGAAAGAGATATCATAAAAGATCAC	CCAATCCAGCTAATGTGGTGACT	228	172
LRPPRC_23450.20952	chr2	44200661	44200918	44200688	44200891	TTCCAAAGAATCCAATTAGATGTGCGT	AGTTAAAGCCAAGTAAGGAAGTTTTGC	258	204
LRPPRC_23452.2172	chr2	44201274	44201499	44201303	44201468	AAGTGGACAGAATACCGTATTCATAGTCA	CATTGGTTGCAGTGTAAAAATATTGTTCAGT	226	166
LRPPRC_23452.4440	chr2	44201080	44201339	44201098	44201314	ACCCCACCGTTTGACCTG	CCAAGTGTCTTTGGCAGTTTCTTTT	260	217
LRPPRC_23453.389	chr2	44201788	44202013	44201817	44201982	AAAATTTCTGAGACATACTGAGGATACCC	GTAAACCTTTAGGTGGTATTTTTCCCTAGTT	226	166
LRPPRC_23453.4441	chr2	44201604	44201859	44201633	44201828	ACTCATGTTTTTGGGCTTATTTAACTGAC	GGACCGTGATTTACTGCAAATTATTTTTAGC	256	196
LRPPRC_23454.2321	chr2	44202065	44202296	44202097	44202271	ACCAGCACCGAGATACTAAACTATAATAATTC	TCCAGACACATACCTCGCATTATTG	232	175
LRPPRC_23454.3966	chr2	44202239	44202478	44202260	44202447	ATGGTCAATGTCGCCCTTCTC	CTGACATCATAATTCCAAATGGTACTTAGCA	240	188
LRPPRC_23455.277	chr2	44203207	44203444	44203237	44203415	AAAAGGAGTAAAATGACCACTTTAGCATCT	AGGCCTAATTCTGTACATGTTGTAAAGAG	238	179
LRPPRC_23456.6371	chr2	44204094	44204339	44204125	44204315	CAAATTTGTTCGCTTAAACATGTTCATACAG	TGATTTCCTGGCAAAAATGGAGGA	246	191
LRPPRC_23457.8817	chr2	44204275	44204532	44204304	44204501	CACAATAGCAACTACTTACTCGATTTGGT	GATGGGTGAAATGCTAAAGTGATAGTTTTAC	258	198
LRPPRC_23458.1223	chr2	44206954	44207199	44206985	44207172	AACAATCATACCTAATTTCTGAAGTGTGTCC	AGTTTGAGCCAGAAGATTTTTGAATGC	246	188
LRPPRC_23458.8207	chr2	44206800	44207025	44206826	44206996	CCCTAGATGTCACTATACCTCACCAA	CTAAAGCTTGAAGAGAGAACAGAATTTGC	226	171
LRPPRC_23459.1909	chr2	44209334	44209561	44209360	44209543	accagccAAAAGTCAACTTTATGAAC	CCCAGCCAGGCTGTATGC	228	184
LRPPRC_23459.7073	chr2	44209496	44209723	44209527	44209690	GAAGAAAAAGTGGACTCCTCTTGAATATCTT	TTCTTTCCCATTAGTTCATACCTCTATTTTTGG	228	164
LRPPRC_23460.2266	chr2	44222905	44223152	44222925	44223134	CAGCTTGCCTGGAGAAAGGG	CTGCGGTCACATGCTCCT	248	210
STRA6_144040.9955	chr15	74472356	74472625	74472376	74472603	GAGGAGGATGGTAGGCAGGA	GGTGTTTGCTGAGTGACTCACA	270	228
STRA6_144041.3863	chr15	74473002	74473267	74473030	74473239	CAAGGAAGAGAGGAAGTGAGAATTTTCC	TACCGAAACTTCTTGAAGATTGAAGTCA	266	210
STRA6_144041.9486	chr15	74473208	74473453	74473227	74473432	GCAGAAGGCTGTCATGGCT	GTGTTCTAGCAGGTCCACACG	246	206
STRA6_144042.8078	chr15	74473579	74473828	74473600	74473807	CCTTCCTCACTGCTTGGGTAG	CCTGCCTCAGCTTTCTTCTCC	250	208
STRA6_144043.973	chr15	74474403	74474676	74474425	74474654	AGAAGGGATAGATGGCAGTGGA	AAACAAGACATGGAGGGCTCAG	274	230
STRA6_144043.9008	chr15	74474619	74474844	74474638	74474823	GGAGGTGGTCGCTGTTAGC	TGGAACCTGTTTTCTGTCCCC	226	186
STRA6_144045.5988	chr15	74476130	74476395	74476150	74476370	CAACTGAGGCCAGTGTCTGA	CAGAGGAGGATTTAGGAAGAGTGTG	266	221
STRA6_144046.5294	chr15	74477320	74477565	74477340	74477543	CCTGTGTGTCACCAGTGAGC	GGCTTACACTGCATCTGAGACC	246	204
STRA6_144046.5976	chr15	74477100	74477373	74477122	74477351	CTCACACTCACAGACGTTTCCC	TTGTCCTGCTTACTCACCTTCC	274	230
STRA6_144047.7935	chr15	74481455	74481680	74481475	74481657	CCTTCCAGAGCCCACAGATG	CTCCCCTGTTAGCACAGAAAACC	226	183
STRA6_144047.11830	chr15	74481247	74481520	74481267	74481501	GCTGCTGAGATGTCCCTTCA	CGTGCTCTCCGAGGACAAG	274	235
STRA6_144048.12757	chr15	74483030	74483283	74483050	74483261	GGTAGGCCAGAACTCCCAAG	AGTGGTGCTGTTCACCATACTC	254	212
STRA6_144049.4427	chr15	74483329	74483574	74483350	74483554	CCAGCAGGACCCTAAATGACC	TCCAAGCATGGCTTCCTGTC	246	205
STRA6_144050.15291	chr15	74483714	74483939	74483735	74483916	TGCTAACCAGCCCAATCCATT	GTTTTTATGGAGCACCTGCTTGG	226	182
STRA6_144050.15420	chr15	74483520	74483781	74483543	74483761	TGTAGATGCAGTGTCTCAAGCAG	AAGAAGCTGGGAAGCAGGTG	262	219
STRA6_144051.14089	chr15	74486096	74486331	74486117	74486310	GTCTTGGGTGCTGAGGAAGAG	AACGGATTCTGGTTCTTGGCT	236	194
STRA6_144052.931	chr15	74487786	74488055	74487808	74488024	ACAGTCCCAGTATCTTCCAGGC	tgcccttgctaatatactgtgattattttca	270	217
STRA6_144052.10013	chr15	74487580	74487841	74487603	74487821	CTGTGGTTTGAGTAGGTTGCTCT	GCATGGGTCTCTCTGCTTGT	262	219
STRA6_144055.5747	chr15	74488304	74488561	74488324	74488539	CCCATCCCATCACACCAACC	AATACAGCTGGGAGGTAATGGG	258	216
STRA6_144057.11982	chr15	74489574	74489841	74489597	74489820	TAAAGCCAGAGCTGCCTTTTAGG	CTGAGTCCAAGCCCTCAAACT	268	224
STRA6_144058.9402	chr15	74490058	74490283	74490077	74490263	GCTTGCAAGCCAGGTTCAA	GGGATCAGAGGGTTGAGGGA	226	187
STRA6_144059.12082	chr15	74494613	74494886	74494632	74494865	TGGCCCTTCTCCTTTGACC	ACAGCTATCTCTGCAGGACCA	274	234
STRA6_144061.2896	chr15	74494446	74494677	74494466	74494652	CACCCCATTCTGATGGCTGA	AAGCCTCTTTTCACATCTGTAGTGG	232	187
STRA6_144062.10880	chr15	74499907	74500180	74499928	74500160	GACTCTGAGTCCAGCAGCAAA	AGCACGTATGTGTGCGAAGG	274	233
STRA6_144063.6384	chr15	74501605	74501878	74501627	74501857	CTCAGAGTCACCTCAGTGGAGA	TACCTGGAATTCCAGCCCTGA	274	231
DPP6_83670.11004	chr7	153584652	153584925	153584675	153584905	TTCAAAAACCCGTTTCCATCCAG	CTGTCCTTCCAGGGAGGTTC	274	231
DPP6_83671.3077	chr7	153749905	153750152	153749925	153750132	GATGGCTTCGCTGTACCAGA	TTACGTCCTCCTCGTCACCA	248	208
DPP6_83671.3694	chr7	153749909	153750158	153749929	153750137	GCTTCGCTGTACCAGAGGTT	AAGCTCTTACGTCCTCCTCGT	250	209
DPP6_83672.2192	chr7	154002473	154002744	154002500	154002717	ATGGACTAAAATCACACTCCTCCTTAC	CCAAATACATATCCTCCCTCTCTGTCT	272	218
DPP6_83673.15331	chr7	154143238	154143477	154143271	154143448	TTGGCTTATTTTATTTCCTTATTTCACTCACTG	GCAAGGTAAAATTATGCTCTTTCTCTCTG	240	178
DPP6_83674.11010	chr7	154171945	154172204	154171973	154172174	GACAATCAGAATGTTTATGGTCCTCTCA	GCAAATTACTAGACCCAACCTATTGAAAGT	260	202
DPP6_83675.16382	chr7	154237554	154237807	154237580	154237778	GTCAAAAGTTGAGGAGAGTTCCTTGA	GCTATGCTAAAAGTTGAAACCAAAAGTCA	254	199
DPP6_83676.10365	chr7	154263842	154264107	154263873	154264074	TGGCACCAGCAGATACAATTTTATTATAAGA	TCTGGATTCAAAGATCACTAAGTATAGAAGAGT	266	202
DPP6_83677.18670	chr7	154429420	154429693	154429445	154429672	TTAGCTGCTTTTGGTTCACTGATGT	GAGAACTGGAACGCCATTTCC	274	228
DPP6_83678.4108	chr7	154460967	154461238	154460996	154461216	AGGAGAAAGGAGTTAAGTTATAGGTAGGG	CAGGCTGAGTACAGTGAGATCC	272	221
DPP6_83679.22131	chr7	154519408	154519655	154519441	154519634	TTTTTAAGAACAGCCTATTTATAACCACTTCCT	CAATGTAGCAGCAGCAGCAAC	248	194
DPP6_83680.19346	chr7	154561072	154561333	154561101	154561300	TCCAATTTCCACTCACTTGTTACTATTCA	GGGTGTTCATGAATAATATAAAGAATTTGCTGT	262	200
DPP6_83681.1969	chr7	154564462	154564735	154564482	154564712	ACCTCGGAATCTCCCAGGAA	ATCTGATCCAGAAGAGACCATGC	274	231
DPP6_83682.287	chr7	154585758	154586001	154585779	154585982	AAGCTGCTCATGCTGTGTTTG	GAGGGCTGAGACGACTCTG	244	204
DPP6_83683.51	chr7	154587518	154587791	154587546	154587770	aaaaACCCTCTTGTCTAATGCTCTCATT	GATTCTCCTGGAGCTCTCTGG	274	225
DPP6_83684.3354	chr7	154592996	154593269	154593025	154593249	ATCCTGGTTCAACCTCTTCAGAATAAATG	CCTCGAAAACGCAAGTGTGC	274	225
DPP6_83685.6567	chr7	154595485	154595758	154595507	154595733	CCTGGTGTCCAAAACAGTTGGA	TGTGCTCCTGTACTCCATAAGTGTA	274	227
DPP6_83686.6683	chr7	154596534	154596807	154596556	154596785	CCTGAGGAGTGTCCATAGAGGT	CTACAGCTACTCCTCTGTGGTG	274	230
DPP6_83687.1491	chr7	154598673	154598942	154598693	154598921	ACATTCACACCTGCGTCCTT	GTTCTGGAATACGCTGTGCTC	270	229
DPP6_83688.11842	chr7	154645381	154645650	154645401	154645627	GGCTCCGCACGTCTATCTAC	GACTCATCCCTCTGTCTCTGAGT	270	227
DPP6_83689.11714	chr7	154659648	154659873	154659669	154659853	GAGGTCCTCCATGAGTGACCA	TGACTGCACTGTGTCACAGC	226	185
DPP6_83690.7676	chr7	154664303	154664556	154664322	154664534	CTAACCCGTGCTGTGCTCT	ACCTGACATTGGGCTAAACGAT	254	213
DPP6_83691.11730	chr7	154667483	154667720	154667503	154667701	GGGTATGGAGTTGAGCGTGT	CGGCCGTCACACTTTACCA	238	199
DPP6_83691.17186	chr7	154667653	154667902	154667672	154667881	TTCGAGGTGAGCTGGGAGA	GAAAAAGCATTCCCGCACTGT	250	210
DPP6_83692.15847	chr7	154672501	154672752	154672526	154672725	TCCTTGAAATGGATGGAAAACATGG	CAGACCACAGACGTTCTCAATAAATCA	252	200
DPP6_83693.11958	chr7	154677138	154677399	154677158	154677376	GCACGTCGCATAATGCTGAG	GCCTTGATTTTCTCCCTTTGCTG	262	219
DPP6_83693.15678	chr7	154677346	154677607	154677365	154677586	TACGGTGGCTACCTGAGCA	GTTCTTCCATCAGCCCAAGGT	262	222
DPP6_83694.558	chr7	154679239	154679492	154679261	154679471	AACCAACAATCTGCCACACAAG	CAGAGGCTGACTGGTCTCATC	254	211
DPP6_83696.12	chr7	154681168	154681437	154681193	154681405	AAAAATTCATTTCCAGCACACAGCA	AGAGCGGAGCTATCATTAATTATAAGAAAACG	270	213
DPP6_83696.8132	chr7	154680856	154681129	154680877	154681106	CGGTTCTCCGGGAACTTAGTG	TTGTTAAAACCCATGGTGCCATC	274	230
DPP6_83697.11404	chr7	154683999	154684238	154684021	154684215	GGAGCGTATACCTGGGAGAGTA	GCATCTGGTTGTAGAAAGAGCCA	240	195
C10orf2_104809.1.10322	chr10	102747874	102748127	102747896	102748106	CTGCGTGGGATATCCCTAGAGT	GCAACACTGGCATATCCAAGG	254	211
C10orf2_104809.1.11161	chr10	102748074	102748325	102748095	102748304	CTCGCAGACGTTACAGGAAGG	CTTCTGCTAGGCTGGTCATGC	252	210
C10orf2_104809.2.2247	chr10	102748268	102748541	102748291	102748517	AGCCTCTTCATTGACAAGACCAC	GCTTGAGTGTGTCATCTGTAACCT	274	227
C10orf2_104809.2.3497	chr10	102748482	102748751	102748505	102748730	AGGTTCAGCTGGCTGATACAATG	GTACCACCTCAGCATCTCGAC	270	226
C10orf2_104809.3.937	chr10	102748914	102749167	102748933	102749146	AAGCCGCCAAGTTGTTTGC	ACGATTGAGGTCTGGAAAGCG	254	214
C10orf2_104809.3.12500	chr10	102749108	102749345	102749130	102749319	CTGTCAAATGTGGAGCAAGCAG	GACATAGGTCAGGGCTTTAAAACTGG	238	190
C10orf2_104809.3.15093	chr10	102749282	102749543	102749308	102749525	GCCATGACAATGTTGAAAAGAAGGTT	CCCCTCGGCAAACTGTGT	262	218
C10orf2_104809.3.15484	chr10	102748694	102748967	102748719	102748946	GCCTACCACAATCTGTTTGGATTAC	GCACCAAGAAGCATCGTTTGG	274	228
C10orf2_104811.2147	chr10	102749491	102749724	102749514	102749703	AGATCAGCAATGTGAGACTAGCC	CTGGAGCTGGAAAAGGAACCA	234	190
C10orf2_104812.6875	chr10	102750108	102750371	102750134	102750351	CCAAGAGAGTTTTCAGGATGCTAGTT	CAGCTGCCTGAGAAGTGTGT	264	218
C10orf2_104813.2634	chr10	102750561	102750830	102750589	102750810	AGAGTATGTGTATGTTCTTGTCCTTCTG	TGTCCCTGGTCACACCTACC	270	222
C10orf2_104815.14827	chr10	102752840	102753081	102752861	102753059	gccCCTCTCCCCATTCTTATC	CTTGTTGAACTCAAGCGGGAAG	242	199
C10orf2_104815.21747	chr10	102753026	102753295	102753048	102753274	TGTCCAAGAACCGCTTTGATGG	CATTTCAGTGACCAGCTCTGC	270	227
SLC25A20_39225.12036	chr3	48895066	48895339	48895093	48895318	GCTTAGTTCTGCTTACTACTCCTTCTC	CATCCTTGATGTGGAGTGGGT	274	226
SLC25A20_39226.13261	chr3	48895865	48896136	48895890	48896111	GAACAAGCAAAAGTCAAACCACATG	CTGACCCTTCAGGAAGACTTAACTG	272	222
SLC25A20_39227.2923	chr3	48896432	48896705	48896455	48896682	AGTATCCCTAGGGCCTTATGAGC	CACAGGCAGGATAGTCTGAATGC	274	228
SLC25A20_39228.7881	chr3	48896999	48897244	48897026	48897221	CGGAGTGAAGATATTTTTCAGCCATTC	TGAACCAAATCTGGTCACCCAAT	246	196
SLC25A20_39228.16822	chr3	48896791	48897062	48896818	48897038	TTCATGCACCTGTTTCAAATATTTGCT	AGATGTCCCAGCTAGTGGAATGTA	272	221
SLC25A20_39229.723	chr3	48899904	48900165	48899924	48900142	AAGACCTTCTGCAGCAGACC	TTGTAGTCTCCTGTAACCTGCTG	262	219
SLC25A20_39230.12010	chr3	48916694	48916965	48916720	48916942	gtcCTGAAGCCTTTATTAAGGGTGAA	AAAACTGTCCTCTTTGCTGGGAT	272	223
SLC25A20_39231.7759	chr3	48921363	48921636	48921391	48921612	TCTTTATTTTAACCCATGTCACGCTACC	GACACACTGCTTTCCTCTTTCAGT	274	222
SLC25A20_39232.2602	chr3	48929322	48929595	48929346	48929574	ACCACACAGTTAACCTACTCTCCT	CCCTGTTCAGTTTGGCAGACA	274	229
SLC25A20_39233.6774	chr3	48935992	48936263	48936016	48936242	GATTCCCTAGACTTCTCACGGAAG	CGAGAACTGACAGACGGAGTG	272	227
DSG2_167943.1139	chr18	29078038	29078277	29078056	29078260	CCTTTGGGTTGGGCTGGG	CCCGCTTGCGGCACTTA	240	205
DSG2_167944.18194	chr18	29098061	29098322	29098093	29098297	TTCCTCTTGACAAAGAATAGTAGTAGTGGTTA	AATCTAGTAAAGCCCAGTCAACCTG	262	205
DSG2_167945.1392	chr18	29099635	29099908	29099662	29099886	AAGCCTCATAGGAAATACGAAGCATAC	GGAGGTACCTTGGCAATTGGAT	274	225
DSG2_167945.13663	chr18	29099855	29100124	29099875	29100100	TCTTCGGGAGGGAGAGGATC	ATTTTTGCCAATGATGCTGCATCT	270	226
DSG2_167946.6644	chr18	29100833	29101104	29100860	29101078	CAGAGCCACCTTTTGGTATATTTGTCT	TCTCTACATTGTTTCCTCTTGCATCC	272	219
DSG2_167946.16252	chr18	29100621	29100894	29100650	29100870	ttacCAAAGAACTTCAGAAGGAAATTGTC	GCTGGTAACATTCAGTTCTCCAGT	274	221
DSG2_167947.9966	chr18	29101049	29101320	29101075	29101287	GTCATGATTTCAGCTAACAGGTTACG	GTTCTGTAGGTAATACTCAACTTTCATTAAGAT	272	213
DSG2_167948.20305	chr18	29101999	29102256	29102032	29102229	TGCTTAAAGTTGAATTTCATCTTAGACATCTTT	AGGATAGAGAGTTTAAAGATGGGCAAC	258	198
DSG2_167949.9842	chr18	29104220	29104493	29104242	29104467	CGAGGCTTTTCTGTTCTTCTGC	ACTTGAGCTTGTTTTACAGGTTTGTC	274	226
DSG2_167950.13535	chr18	29104431	29104696	29104455	29104670	GACAGTAGAAGCAAGAGATGGCAA	TGACTTGATTTTCTTCAACCATCCCT	266	216
DSG2_167950.20182	chr18	29104645	29104906	29104669	29104883	TCATGTGTTCATGTTTTGCAGCTT	GATTCCTTTCCAGCACCAACTTG	262	215
DSG2_167951.9435	chr18	29110771	29110998	29110802	29110969	CAGATTGACAGAATTTTTATTTGCTTGGTGT	CGACAATAACACTGAAGTCAAGATTCTTC	228	168
DSG2_167951.12712	chr18	29110931	29111156	29110958	29111133	CTTTGGTTTTCCCTTTCAGGAAGTAGA	GCCTTTGCTTGATCTATCCATGC	226	176
DSG2_167951.19720	chr18	29111093	29111318	29111122	29111292	TCATTTTAAAAGCAGCGTCATCTCAATTT	GCTGGATTTGAAGGAATGAAGTGTTC	226	171
DSG2_167952.2681	chr18	29115142	29115367	29115171	29115341	AGAAGAAAAGTAAGCTTGAAAGAGCTGTA	ATGGCCACAATCTTTACAGTGTATGT	226	171
DSG2_167952.3046	chr18	29115254	29115481	29115283	29115455	AGATAATTGGATCTCTGTGGATTCTGTCA	cggccGAGATTAGGTTTTTATACACA	228	173
DSG2_167953.18085	chr18	29116062	29116315	29116086	29116295	TGGTTAGTACCTTCTCCACTCCAA	TTTGGGTGTCCATCCAGGTC	254	210
DSG2_167953.18126	chr18	29116260	29116533	29116284	29116505	TGTCACGATGCAGAGTATGTGAAT	GTAGGTTCAGGACCTCATTTCATAAACT	274	222
DSG2_167954.7354	chr18	29118623	29118886	29118652	29118864	ATCAGCAATGAAAGAACATTTGTGGAATT	CACATAGGAGTCATGCTGTGCT	264	213
DSG2_167954.30498	chr18	29118831	29119056	29118852	29119027	TTTGTGAGTGTCTGCATGGCA	GCTCTAGTGTGGTTAAAGAATAACTGTGA	226	176
DSG2_167955.12391	chr18	29121065	29121338	29121092	29121317	GAAGGGACATGCAAATTCCAAAATTGT	TCCCTAGGCCCCTTTAAAACC	274	226
DSG2_167956.15026	chr18	29122382	29122643	29122408	29122622	CTTATACCTTCCTATGCCCACTTGAC	TGTTCTTCCCACCTTCCATCC	262	215
DSG2_167956.25304	chr18	29122588	29122847	29122611	29122822	TCCATTGTCAAAGGGCAACATGA	CCCCACCACCAATACATAAAACTCA	260	212
DSG2_167957.1.7605	chr18	29125540	29125813	29125565	29125786	caatttgtgtttccctgatggttcc	CTAGCTCTCCTTCAATAAAACTGCAAC	274	222
DSG2_167957.1.8115	chr18	29125750	29125997	29125775	29125964	CAGGAAGAAACTGAATCGCTGAATG	GAGTAGGTATTCTCTGAATTAACCATAGTTTGC	248	190
DSG2_167957.2.4720	chr18	29125926	29126167	29125953	29126139	AGAAACAAGTATGAACACAGCTTCACA	AGGAAGTTTCTGTTGCTATCACATTTCT	242	187
DSG2_167957.2.14874	chr18	29126268	29126519	29126296	29126498	CTTGGTAGATCAGCCTTATGCTAATGAA	AGAGTGGAAGCAGGTGCTAGA	252	203
DSG2_167957.2.20368	chr18	29126106	29126333	29126128	29126307	GGTAGCTACACCTCTTCCTGAC	TGAGGCTGTATTACTCTTTCAGTGAC	228	180
DSG2_167957.3.15320	chr18	29126464	29126733	29126487	29126713	GCAGTAGGACAGAATGTGACAGT	CTGGGTCAGTTTGTGGCTGA	270	227
MYH11_148471.15085	chr16	15797763	15798036	15797784	15798009	TGTTCTGGGTTGTTGTTGGGT	CTATCCCAACCATGAAGATTTCTTTGC	274	226
MYH11_148472.12209	chr16	15802497	15802768	15802526	15802741	TTCAATGAAAGCTTTGCACAAAGATATCC	AAGAATATACTTAACCGGGCTCCTTCT	272	216
MYH11_148473.4380	chr16	15808901	15809156	15808921	15809135	CTCTTGAGCTGCTTGACCCT	ACCACCTGTTTTCCTTGCTGT	256	215
MYH11_148474.15852	chr16	15808714	15808955	15808735	15808937	TGCTTTTCTCTGGCCTGAGAG	CCAACTCTCCGCGACAGG	242	203
MYH11_148475.114	chr16	15810966	15811231	15810987	15811210	AAACTGGGTTCGGAACTCCAC	CTCATGGCCTTCACTCTCCTC	266	224
MYH11_148476.6075	chr16	15812121	15812380	15812141	15812360	CTGCAGGAGAGACAGTAGGC	taCCCCTGAGGCATGACTCC	260	220
MYH11_148477.4172	chr16	15813038	15813269	15813059	15813243	CTCTGCTTCAGAGCCCTCTTC	GAGGAAGAACATGTACTTTCAAGGGT	232	185
MYH11_148478.12033	chr16	15813407	15813676	15813427	15813653	GCATCTGAGGCTCTCCTAGC	GGTCAACTGCAGAAAATCCAAGG	270	227
MYH11_148479.4342	chr16	15813985	15814244	15814005	15814224	CCCAAGCTCCTAGTGTCACC	TGATGTGCTGCCTAGGTGAG	260	220
MYH11_148479.6073	chr16	15813779	15814034	15813800	15814016	CTGAGCCCCTGATGTGATCTG	GCCATCAAGCAGCTACGC	256	217
MYH11_148480.7432	chr16	15814629	15814902	15814656	15814882	GAGAGTGGTGATAGGAATGAAAAAGGC	GAGCTGGAGAAGTCCAAGCG	274	227
MYH11_148480.12115	chr16	15814847	15815106	15814869	15815086	TGCGTCTTCATCTCCTCCATCT	GAGGATGGGTCTGAGTTGGG	260	218
MYH11_148481.5518	chr16	15815264	15815517	15815285	15815496	CCCAGAGCCACTTACGTTCTT	AGTCACCTCTGGGTCTTGTGT	254	212
MYH11_148481.10509	chr16	15815044	15815317	15815066	15815296	GATGACCCCTGAGAGTTCAGAC	GAAGACCTGGTCAGCTCCAAG	274	231
MYH11_148482.5123	chr16	15818233	15818494	15818256	15818474	CAAAGTCCTGCAGCTTCTTCTTC	CCGTGTCCTTGCTTCCTTCA	262	219
MYH11_148482.17630	chr16	15818043	15818286	15818063	15818266	TCCAGGTTGGACACGAGTTG	CCTGGACGCTGTCCTTGTAG	244	204
MYH11_148482.19430	chr16	15817825	15818096	15817846	15818074	TGCCATCCTTACTGTGACCTG	GGACGACCTGGTTGTTGATTTG	272	229
MYH11_148484.12334	chr16	15818443	15818682	15818464	15818661	GGATCTCAGCGCAGAGAAGTT	GGGACCTCTTTGCATCCCTTT	240	198
MYH11_148484.16106	chr16	15818629	15818880	15818650	15818856	TCTGCCGGGTTTCTTCTTGAA	CTTTGACTAACCAGTCTCTTGGCA	252	207
MYH11_148486.4126	chr16	15820804	15821031	15820827	15821012	CTTATGTTCCACCTCCTGCTTGG	GATTGTGTGCCCCCTGTTG	228	186
MYH11_148486.8009	chr16	15820642	15820889	15820661	15820866	tcctCCCCACAGAACTGGG	ATAAGCAGACGCTGGAGAAAGAG	248	206
MYH11_148487.9444	chr16	15826350	15826623	15826376	15826601	CTGTAGTAATTTGAGGCTGCTGATGT	cactgAGATGACCCTCTGTCTC	274	226
MYH11_148488.1447	chr16	15829192	15829465	15829213	15829443	AGCAGGATGGTGGGATTGATG	GGTTCATTCTGCTGGGTCTCTC	274	231
MYH11_148489.9490	chr16	15831261	15831534	15831282	15831514	GGGATACATGGACACACAGCA	ATTTCCGGGCATCTCTCTGG	274	233
MYH11_148490.3596	chr16	15832447	15832698	15832475	15832667	ATGCTTGTTTTTCAGCTTGGTAAGATTC	TGGGACTTCTCTTTACCATTTAAAACTCTAG	252	193
MYH11_148490.10193	chr16	15832283	15832510	15832305	15832486	tcactggagcttaggagtttcg	AACGACAAATCTTGCAGAAGAGGA	228	182
MYH11_148491.969	chr16	15833765	15833998	15833800	15833978	atctttgtatttttagtagagatggagttttaccc	GCAACTTGAGAAGGTCACGG	234	179
MYH11_148491.1368	chr16	15833941	15834170	15833966	15834145	CAGGATCTCATCCTCCAGTTTCTTG	CTTTTAGGAGGCTACAGAGTTCTGG	230	180
MYH11_148492.3835	chr16	15835571	15835796	15835590	15835768	CAAGTCCTGTTCCCCAGCA	TATCCCTTTGCCACAAAAACAAATGATG	226	179
MYH11_148492.13765	chr16	15835145	15835418	15835165	15835394	GTGTTCCAGTCCCAATCcca	GAGGAGATACTGCATGAGATGGAG	274	230
MYH11_148493.5383	chr16	15835368	15835623	15835388	15835601	CCTGTCTTCCTCCTCCTCCA	CTCGCAGGTACCTGTATGGATG	256	214
MYH11_148494.4900	chr16	15838881	15839142	15838900	15839122	ATTCCACACCCACTTGCGA	CAGGGTGTGGCTTCATGACC	262	223
MYH11_148495.19172	chr16	15841388	15841661	15841411	15841637	TCGCGTTTGAGGTATTAGGATGC	CGTTCTTACCCATGTCATCACTGG	274	227
MYH11_148496.8008	chr16	15841796	15842053	15841819	15842032	CGTAGCTTGAAACACAGAGCAGA	GATCCACTGCCCTCTTTGACC	258	214
MYH11_148497.397	chr16	15841603	15841860	15841626	15841839	AAGGAAGAGCTCCTGATTTCCAC	GACTGGGTGGAGGAATGGATG	258	214
MYH11_148498.3038	chr16	15844014	15844253	15844032	15844232	ATGATGCAGCGCACGAAG	GAGCCTCTGGCCTATTTAGGG	240	201
MYH11_148498.13990	chr16	15843824	15844065	15843845	15844046	TCCTCCTTTTCCTCCAGGGAT	AGCTGATGACCACGCTACG	242	202
MYH11_148499.13734	chr16	15847188	15847431	15847211	15847409	GGACTTGGGTGTTCAATTCTCCA	GTCCTGGCCTTGGTTTCTAAGT	244	199
MYH11_148500.6766	chr16	15850107	15850336	15850127	15850316	CCCAAGGTTCTGCCACTCTC	GGAATGCTGGTTCCCCAAAG	230	190
MYH11_148500.11391	chr16	15850285	15850510	15850305	15850478	GCACAGCTTCTCCACGAAAG	TAAACTCATCTTTATATGTGGGCAAATACAGT	226	174
MYH11_148501.163	chr16	15851481	15851738	15851514	15851717	aAATACCTTTGATATGAAAATGTGGGTTAATGG	CTTCATCGACTTTGGGCTGGA	258	204
MYH11_148501.13511	chr16	15851687	15851912	15851706	15851886	TCGCTCGATGAGCTCGATG	GTCTTCTGACTTCATACCAAGATGCT	226	181
MYH11_148502.58	chr16	15853376	15853649	15853399	15853626	AAAAAGCCCATCTCAGACAACCA	GCCTGGCTTATGTGAAAATGGAG	274	228
MYH11_148503.15868	chr16	15854266	15854501	15854286	15854478	gatggaCAGATGCAGAGGCA	TGCCACCTCATGGGAATTAATGT	236	193
MYH11_148503.21480	chr16	15854444	15854669	15854467	15854639	TACGAGGAGTGAGGATGGATCTG	TTTAGGACACTTCAAGCTATATTCATGGTC	226	173
MYH11_148504.11362	chr16	15857556	15857827	15857585	15857805	GATACCTTCACCTTGAAAAATAACCAGTG	AGTGGCTTTAGGCTCCAAAACT	272	221
MYH11_148505.18619	chr16	15865373	15865634	15865394	15865604	GTTCCACTGGTATCCAGGCAA	CTCGGTCTCATGTTGAAATTAGAAGTATGT	262	211
MYH11_148506.2583	chr16	15869844	15870117	15869873	15870095	AGACTGTTTTAATAGCCAATCCCTTAACC	TGAATTGGGTGTGACAGGGATG	274	223
MYH11_148507.8304	chr16	15872528	15872801	15872553	15872779	CCTAAGAGGCTGGAAAGATAGAGGT	ACCTCCCATCCTCTGTACCATC	274	227
MYH11_148508.10135	chr16	15876159	15876422	15876179	15876399	CTCTGCACGCAAACACTCTG	GGCAGAGTTTTGTGACAACATCC	264	221
MYH11_148509.11969	chr16	15878434	15878707	15878457	15878687	TCTAGGGCCTACCCCATTTCTAC	AGGAGCTGACCAGTCTGTCT	274	231
MYH11_148510.12579	chr16	15880384	15880637	15880404	15880617	GGGCCTGAGTTCTTGCAATG	aaggTCACCATGGAACGTGT	254	214
MYH11_148511.772	chr16	15892490	15892731	15892517	15892711	AACAGAAGAAAAAGCAGTTCCACTTAC	CTGCCCTTTTGGCTTTGGTC	242	195
MYH11_148512.16674	chr16	15917035	15917308	15917055	15917286	TCCTGGCAAGAACTGCAGAC	TGGAGGAGGTCTGGAAGTAAGC	274	232
MYH11_148513.2778	chr16	15931688	15931943	15931712	15931923	agccCTCCCAACACATTTCTAATG	ATGAGGTGGTTGTGGAGCTG	256	212
MYH11_148513.13229	chr16	15931890	15932153	15931911	15932128	CTTTCCCAACCGTGACCTTCT	TTCTGACCCTGTTACCTTATTCCAC	264	218
AGTR1_45016.1.4215	chr3	148458961	148459224	148458989	148459200	AGCTTGGTGGTGATAGTCATTTACTTTT	CATTGGGTGAACAATAGCCAGGTA	264	212
AGTR1_45016.1.25831	chr3	148458761	148459022	148458794	148459000	TTTTATTTTCCCCAGGTGTATTTGATATAGTGT	AGAAAAACACTGGCCACAGTCT	262	207
AGTR1_45016.2.10248	chr3	148459163	148459436	148459189	148459409	CTAGTGTGTTTCTACTCACGTGTCTC	AGGAAACCCAGTATATTTTTGGTCAGG	274	221
AGTR1_45016.2.20173	chr3	148459367	148459640	148459394	148459611	TCCATTATGAGTCCCAAAATTCAACCC	TCACGTATGATGCCTAGTTGAATCAATAC	274	218
AGTR1_45016.3.42	chr3	148459773	148460030	148459801	148460000	AAAATATATTCCCCCAAAAGCCAAATCC	CCACATAATGCATTTTCTCCTTCAATTCTG	258	200
AGTR1_45016.3.20182	chr3	148459575	148459836	148459600	148459812	TTCCTGGATTCCCCACCAAATATTC	GGAAAGCGTGCTCATTTTTGTTGA	262	213
MYOZ2_53150.20016	chr4	120057592	120057835	120057625	120057807	TTCAAAACAGTGATTATAAGACACTCCAAATGA	ATGGAATATTAAACAACGTCAGGATGGA	244	183
MYOZ2_53151.8620	chr4	120072106	120072371	120072126	120072340	CCGTGGTGCCAGGCTATTTA	CATAATGCTTCTTTTGTTTACCCACCTAAAC	266	215
MYOZ2_53151.16858	chr4	120071984	120072217	120072015	120072184	TGCTTACCTTGGGATTTTTACTCATATGAAT	ACCTGTTCAAGTTATACCTACATTTATTTGTGC	234	170
MYOZ2_53152.3181	chr4	120079114	120079371	120079145	120079344	AGCTCCTATTATTGTGCTTACATTTTTGAGT	TGCCTTGAGTCATATCATTAGGTACAC	258	200
MYOZ2_53153.5885	chr4	120085311	120085576	120085333	120085556	AGGTTAGTAACTCTCGGGCACA	CAGTGTCACCCAGGACCATT	266	224
MYOZ2_53154.2071	chr4	120107168	120107425	120107201	120107395	AATTTAAAGTTCCAGATTTTGAGCTACTATTGC	GCCAGTAGTTAAAATAGTAGAACAGCAACT	258	195
MYOZ2_53154.8439	chr4	120106956	120107229	120106980	120107204	CCTCAGAGGTCACAAAATGACAGT	GACAAAGGACATAAACCTGGGATCT	274	225
AKAP9_78876.3790	chr7	91570335	91570592	91570357	91570572	CTCCGTCCAAATCGACCTTTCC	CTAAGACCCTGCAGCACCTC	258	216
AKAP9_78877.3452	chr7	91603202	91603461	91603234	91603433	ACTGTGATTCCTGAATCTACAATAATGAGAAC	CAAAACTCCCTCTCTGAGATGATCAAAT	260	200
AKAP9_78877.18819	chr7	91603022	91603269	91603043	91603245	TAGCTTGCCCAGTTTCGACAA	CCCTGCTCATGACTGGTTATTTCT	248	203
AKAP9_78877.24921	chr7	91602842	91603073	91602871	91603054	TTCAGAAATGTTTCTTTGCATTCCAGTAG	AAGGACTCTGCCCATCCGA	232	184
AKAP9_78878.3214	chr7	91609396	91609647	91609419	91609625	GCCTACTGGTACATTTTGGTTGC	CTCTGAACTGCAGTCATCTGCT	252	207
AKAP9_78878.5906	chr7	91609582	91609811	91609614	91609779	TGGTTTTTATTTTTGTTTTAGCTGGAAAGTGA	aaGTCAGTAATACATAATCCTCAGGTTCTAGT	230	166
AKAP9_78879.6861	chr7	91621341	91621610	91621366	91621582	TCTGTTTTCGCCAATGATGCATTTT	CATGCAGGAAAAAGTTTTGTTAGTAAGC	270	217
AKAP9_78880.9654	chr7	91622146	91622407	91622179	91622382	TCCCTAAGGAATATTGCTAATACTGAATTCTTT	GTGAGTAGCAAATCAAAAGCCACAG	262	204
AKAP9_78881.3117	chr7	91624010	91624247	91624039	91624214	AGAAGAGAAAAGGATGAGACAATGAGAGA	AATTCCTGGTTAATATAGCAACACATATTCACT	238	176
AKAP9_78881.5535	chr7	91623826	91624083	91623857	91624050	CAAAGTGTAAGAATTATGCCAATGTGTTTTG	AATTGAATCTGTAATTTTTGACTCTGTTCTGTC	258	194
AKAP9_78882.12940	chr7	91624708	91624981	91624733	91624958	GAGACCTAGGTTCTCTGCTGTATCA	GCTTGTAGTAAGTCTGCAGCTGT	274	226
AKAP9_78882.15164	chr7	91624922	91625153	91624947	91625127	GGCTAGTGAAACTCTGAGAAACAGC	GCTTCTACAAGTTAGCTGACTTCCTT	232	181
AKAP9_78883.1.11751	chr7	91630074	91630335	91630102	91630306	CTGTCAGTCTTTTGGTAATGAGATGAAG	ttgcacaatctgttcttgtaattctccta	262	205
AKAP9_78883.1.12085	chr7	91630260	91630519	91630295	91630491	gaaaactcttgagctaaaggataaattaacaactg	ACTTTCTTTGTGTTTCTTGTTCCATTCG	260	197
AKAP9_78883.2.1208	chr7	91630452	91630713	91630479	91630682	AAATCATAAAGACAGCCAGTTCGAAAC	TGCCACATTCATTAACTTTATCTGATCTTCA	262	204
AKAP9_78883.2.6723	chr7	91630638	91630903	91630669	91630873	AGAAATGGAGAATGCTTTAAGGTCATATTCA	GTTTACTTTCTTGTTCAGCTATTGTCTGTC	266	205
AKAP9_78883.2.7045	chr7	91630836	91631105	91630862	91631080	AGAATTGAGCTTTTCAAGGGAACAGA	AGCCTCTCTAATTCAGCTTCTTGTG	270	219
AKAP9_78883.3.11600	chr7	91631224	91631451	91631254	91631422	CAGCAGATAGATGGTTTACAGAATGAAATG	TGTACCCTTTTCTTTTTCTTCTTGTCTGA	228	169
AKAP9_78883.3.14636	chr7	91631374	91631603	91631407	91631574	GAAGAAATGACTCTTCAAATCAATGAACTTCAA	AACATGTCTTCAAGGGTTTTCTTTTCATC	230	168
AKAP9_78883.3.23119	chr7	91631036	91631291	91631068	91631265	TGTTAGAAAAAGAAAAGAATGCTGTGTTAGAC	TTGTCCTTTTCAAACTGCATGGTTTC	256	198
AKAP9_78883.4.2515	chr7	91631536	91631777	91631563	91631746	AAATTTGCACAACTTGAAGCAGAGAAT	GTGTTCCTTTGCTTTTCAATCTCTTCATTTA	242	184
AKAP9_78883.4.6432	chr7	91631810	91632075	91631839	91632048	ACTATCAAGAGTTACAAGAGGAGTATGCT	GGTTACCTCAAGTTTTTCCATGAGTTC	266	210
AKAP9_78883.4.20928	chr7	91631708	91631961	91631735	91631930	TAGAGGAAAATGAGGACCTCAAACAAC	CACTGTAGTTGGATTTATTCTTTGCAAATGA	254	196
AKAP9_78883.5.21702	chr7	91632408	91632643	91632435	91632610	GACTGTTGGAGAAGAAAGTAAGCAAGA	AGGATATGAACTTATGTTCTATGAAGGTGAAAC	236	176
AKAP9_78883.5.25172	chr7	91632212	91632473	91632245	91632446	GTAGAGAGCTAGAAATCATTATTAACCACAACA	TCCTTTGTTACAGATGGTAAGTGATCC	262	202
AKAP9_78883.5.32331	chr7	91632014	91632285	91632037	91632256	TGGAAATGGGTGAGGTTGTTGAA	AGAGCTTACTTGAGTATCACATGACTGTA	272	220
AKAP9_78884.233	chr7	91641838	91642063	91641870	91642039	AAAAGATAAAGCTCTTTGCAGTCTTAAAGAAG	AATCACCTTCCTCTGTGGGTTCTA	226	170
AKAP9_78884.22576	chr7	91641634	91641907	91641666	91641880	TTCTCATGAATTTTTAAACTCTTGTAGTCAGT	AAGTTCCTTGATCTTTTCCTCTTGAGC	274	215
AKAP9_78885.4963	chr7	91643474	91643745	91643501	91643721	GGGAGCTTCCAGTTGAAACATAAGTTA	ggtctcgaactcaagtgatctgac	272	221
AKAP9_78886.4327	chr7	91645440	91645685	91645464	91645657	CAGACTTTATGCAGTGTCCTTGGT	AACAACTTGGCTGGGTGATTAAATCATA	246	194
AKAP9_78886.6283	chr7	91645280	91645509	91645309	91645478	GACTTGTTTCTTTTGCAGATTGATAAGGG	TGTCTTCTGCATTTACTTCACATTTTAAAGC	230	170
AKAP9_78887.12573	chr7	91646270	91646499	91646299	91646469	TTGAAAGATGCAGACTTTTACTGTGAAGT	TTCTTGGTTGATAAAAGCAGCTTACAAAAA	230	171
AKAP9_78888.3526	chr7	91651387	91651616	91651416	91651590	AGAAGAGAACAGGGAATAACTTAGAAGGG	TCCTCTTTTGGAAGGTTTTCTTCTCC	230	175
AKAP9_78888.11771	chr7	91651527	91651760	91651558	91651730	GCTTTTATTCTGTGGTTTTCAATAGATCTGG	ggtcacTACGTTAGCTCACATTTTAAAGTA	234	173
AKAP9_78889.3577	chr7	91652249	91652498	91652274	91652465	ACAAAACTATGAGGCAGAGATCCAC	TCAGGCATTTCAAAGATATAGAATGATCTCTTG	250	192
AKAP9_78889.21940	chr7	91652047	91652308	91652076	91652285	TTTTCTGTACACAGTGATTGTGCTATTTC	GACTCACTAACAGCTTGAAGCCT	262	210
AKAP9_78890.3561	chr7	91659064	91659289	91659097	91659260	ATGATTTAACTTGCAATACCTATAACCCTAGAC	ATATTCTTTTTCACACAACTTCCAGGGTA	226	164
AKAP9_78890.9569	chr7	91659222	91659451	91659248	91659418	TCGGTGGTAATTACAGAATCTGATGC	TTCTGAGTTTTCTATATAAGGCATTATCCTCAT	230	171
AKAP9_78891.2159	chr7	91660621	91660894	91660654	91660863	AGTTCACGGTAGTGAGTATAATTATTTGGTAGA	TTCTTGGTATTGTTTTTCAAGCAACTTAACG	274	210
AKAP9_78891.6227	chr7	91660823	91661092	91660852	91661060	TAGTTTTCTGGTGAATTTGGAGTGAAAGA	AAATTCACAAGATATTTTGTTTAAAGGCAACT	270	209
AKAP9_78892.8638	chr7	91667754	91668027	91667779	91667998	GCATTTGCTCAACAAACTGAACTGT	CACAGTCCTTTGATTCTGGTATATCATGG	274	220
AKAP9_78892.14488	chr7	91667944	91668183	91667975	91668157	TTAGTAAAGAGTTAGGAGAACATGGAAAGGA	TCCTCCAAACATTAAGCAGCACTATT	240	183
AKAP9_78892.15365	chr7	91667562	91667821	91667595	91667792	TTGTAAAAAGAGAATCCATCTCGGTATTACTTT	TGCTTTGATGATGCAGTATTTTCTTTTCC	260	198
AKAP9_78893.5253	chr7	91669981	91670218	91670014	91670189	ATTAAAGATTCATGATGAGATTTCAGTGTCAAG	CCTTACCTGGGCTAATTGTCTATTAAGTC	238	176
AKAP9_78893.12605	chr7	91670009	91670280	91670033	91670256	TCAAGCATGGATGCTTCTAGACAA	ATCTGGTTCAAGTTGGTGTTTGGA	272	224
AKAP9_78894.21238	chr7	91671301	91671552	91671334	91671527	TTTCTACCCTTTTTCTCTATCACAAACAGTATT	TCCTACTGAATTGGTGATCCATTGC	252	194
AKAP9_78895.4139	chr7	91671855	91672080	91671884	91672053	AGTATCAATTTTGTGCACAGAGGTTTCTA	ATTAGACAAAATCTCAGGAGGCACATC	226	170
AKAP9_78895.6606	chr7	91671997	91672228	91672030	91672200	CAAGGAGAAGTTGAAGAACAAACATTTAAAGAA	CATGGACATGTTTCATACACAGATGGTA	232	171
AKAP9_78896.3328	chr7	91674159	91674418	91674189	91674395	ACAAGAAGCACTTTATTGTAGATGCTATTG	GACATGGCGACCAATTGTTTCTT	260	207
AKAP9_78896.24310	chr7	91674351	91674576	91674384	91674547	TTTTGAAGATCCTCTTAGAAGTTGTAAAGACAA	TCAGCAGATTTGTTGAAATGATTGTTTCC	226	164
AKAP9_78897.152	chr7	91681929	91682178	91681959	91682152	AAAAGACCTTACAATTTCCATGATTTCCAG	TCTATTTCAGTTCCAGCAAAACCACT	250	194
AKAP9_78897.12371	chr7	91682119	91682348	91682141	91682325	GGAAGGAACAGAGCTGTCACAA	AATTAGCTCAGTCGAGAGAGTGG	230	185
AKAP9_78898.12676	chr7	91690551	91690776	91690581	91690747	GTATTGTTTCCCTCTTTGTTTAGCTTGAAC	AAATTTCTCTACCCTTAGTTGTCAATGGC	226	167
AKAP9_78898.18351	chr7	91690365	91690614	91690387	91690592	TTTACAGAAAGTCGTGCACAGC	TCACGCATCAACTCTGTCTGTG	250	206
AKAP9_78899.3625	chr7	91691617	91691870	91691646	91691837	ACTCTTTTTGAAAGGCAAATTCAGGAAAA	CCACCTTAAGCCTTTGAAGAATACAAATAAAAT	254	192
AKAP9_78899.9901	chr7	91691409	91691680	91691438	91691658	CCATACCCTATTAAAGGTTGATAGTTGCT	ACAACTCCTGCTCAAGACGATC	272	221
AKAP9_78900.327	chr7	91694606	91694831	91694635	91694801	AAAAGTACGTGATGACCTTCAAAAACAAG	CTAGCAAAGAACATTCCACTGAGAAAAATC	226	167
AKAP9_78900.13952	chr7	91694438	91694675	91694467	91694646	TTCTCAGCCTTTCATGAACGTAAAATTTG	CCTACTGACTTGTTCTTCCACATCTATTT	238	180
AKAP9_78901.4681	chr7	91695624	91695897	91695653	91695868	ATCATCAGTCCTTTGTCTTCAAACAAAAC	ATTACTGTAAGTTGGGCAATATCAGTGAA	274	216
AKAP9_78902.750	chr7	91699383	91699650	91699406	91699621	AAATGCAGTGAGCTTTTGCTCTC	ACAAACAGAAATGGTTACAATGTCAACAG	268	216
AKAP9_78902.6273	chr7	91699211	91699450	91699240	91699417	cagacaaacaaaaaCgtttcagattttgg	ATTTCTTCATTCCTTTCTTGTATATCCCTTTGA	240	178
AKAP9_78904.2778	chr7	91700196	91700435	91700231	91700401	agaaaatttttatatatttaaaGGTAGAGGACCGA	CCTCAACTTTGGTTTTAGATCATAAACTACATTC	240	171
AKAP9_78905.3537	chr7	91706072	91706331	91706104	91706296	CATGCATACTTTGTAAAGCTAATATAGCACTC	AACTAATTACCTTAAATAATTTGTTTTCCTGTTCA	260	193
AKAP9_78906.1261	chr7	91706791	91707064	91706814	91707038	ACAGCTTATTTTCAGCCCAACCT	GAGTAGACATGGCATCAGATTCCTTT	274	225
AKAP9_78906.10301	chr7	91707001	91707244	91707027	91707211	TGTTCCTAGGATGACATGGAGAAACT	GCCCTTTAAAACTCTGGTTCATATTAATTTCAT	244	185
AKAP9_78907.1.5038	chr7	91708509	91708744	91708538	91708716	AGTGATTGAAAAACTTCAACAGGAATTGG	AGCTGAATAATTCCTGTGTTAGCTGATT	236	179
AKAP9_78907.1.9313	chr7	91708303	91708576	91708332	91708550	CTCTTTGAGGTACTGCCCTAAAATAAAGT	GGGAATGAGCATTCATTGATGTCTTC	274	219
AKAP9_78907.2.2167	chr7	91709043	91709304	91709075	91709280	AACAGAAATGCTTCAAAAGAAGATTGTAAACC	ATGCATTTCAACAACCTGGCTTTC	262	206
AKAP9_78907.2.9073	chr7	91708859	91709108	91708888	91709086	AGGATGCTCTTAAATCCCTAGAAAATCAG	GCAGCAGCCACTTTTTCTTCAA	250	199
AKAP9_78907.2.27114	chr7	91708673	91708928	91708705	91708901	TGACCTTCATGAAAAATGTACTTAAAGAAACC	ATGGAACCTTTGCCATTTTCTTCAAAA	256	197
AKAP9_78907.3.7505	chr7	91709267	91709528	91709297	91709501	GAATATCAGAATTAGAAAGCCAGGTTGTTG	AATTAGCAATCAGCTTAGTTTCTTGGG	262	205
AKAP9_78907.3.8838	chr7	91709239	91709472	91709268	91709443	GGGTCAGATATATCAGCATTAACCTTGAG	ACTAACCTTGAGAACTTCAACATCTTGAG	234	176
AKAP9_78908.1123	chr7	91711885	91712158	91711907	91712131	AACTCGAGGCTCTTAGAGCTGA	AACCAAGCAAGAAGATGTTGGTAAAGA	274	225
AKAP9_78908.2011	chr7	91711679	91711946	91711704	91711918	AAGCTTCTCTGTTTTTGGAAAGAGC	TTCTTTATAACTGGCAAGTTCTGCTTTG	268	215
AKAP9_78909.1.10910	chr7	91712756	91713015	91712789	91712984	ATGTTCCTCAGAAGAAGTTACTGAAATAATCAG	AAAAACCACACAATGTTGAAAAACACATATT	260	196
AKAP9_78909.1.16724	chr7	91712382	91712635	91712412	91712614	CGTATAATCATGAATTACATTCCTCCCACA	GGAAGTGGCTCAAACATGCAG	254	203
AKAP9_78909.1.26973	chr7	91712572	91712831	91712603	91712805	TAGAAAAAGAAGATGAGACTGAGGTACAAGA	AGCATGTAGTTCTTGCATCTTCTCAA	260	203
AKAP9_78910.2434	chr7	91714117	91714342	91714151	91714313	ATTTTCTTTATTTTAGATTCTGGATCAGACTGGG	ATCCCACCATATAACTTCTAATGAACTGC	226	163
AKAP9_78910.7586	chr7	91713929	91714188	91713962	91714162	TGTACTTTTTGTTTTCTCTAATTAGGGATCCTC	GTCAAATCCCTGACTGTGTGTAAGAT	260	201
AKAP9_78911.3646	chr7	91713836	91714093	91713869	91714071	ATTATGAAAGGTGTGACAGATTTGATTGATTAC	ATCAAACCCCAGTCCCCAAAAA	258	203
AKAP9_78912.2209	chr7	91714880	91715141	91714904	91715116	AGAGGACCATTCTATTCAGCAGGT	ctggcTGAGTTTCAAGTGTGAAAAT	262	213
AKAP9_78912.3837	chr7	91714686	91714947	91714709	91714915	ATGTTGGGCTGGAGTTTTCTCTC	TTGTATTGATGTAAGCTTTTCTCTCTTCTAGC	262	207
AKAP9_78913.188	chr7	91715425	91715650	91715449	91715626	aaagaaGTACACATGCTCCTAGGC	ATGCTGCTAGTAAAACACTACGCT	226	178
AKAP9_78913.4595	chr7	91715593	91715838	91715615	91715806	CTACTGCTTGCCCTTCAACAAG	AGTGGCTCCTATTAAAATCTTAACCTTCATAC	246	192
AKAP9_78914.3707	chr7	91718600	91718857	91718633	91718832	AGTATGTGTGTTCCATTCATTCTTCTTTAGATT	GTCATACAACATACCTTGGCTTGGT	258	200
AKAP9_78914.8848	chr7	91718788	91719023	91718821	91718995	GAATGGTAGGAAAATTACTCTGAAAAGAGAACA	CCAATTAGACAATCCTCTAACCCCTAGA	236	175
AKAP9_78915.5596	chr7	91722428	91722679	91722453	91722648	ATACAGCAGAAGCAGTCTCAAATGC	ATTACTCCCACTCCTTGTTACATGTTTTTAA	252	196
AKAP9_78915.9342	chr7	91722258	91722487	91722281	91722464	cctggACTGCATTACCAACTCTT	GTCTTTCATACTGCTGAGCTCCA	230	184
AKAP9_78916.17547	chr7	91724288	91724545	91724313	91724516	TGCTTCGTCAACATAGCTTTATGGA	AAGACCCTCTTCTATCATTCTGGATTTTC	258	204
AKAP9_78917.1.4390	chr7	91726133	91726374	91726158	91726343	AGTTGTCAGAAGAACAAGGTCGAAA	TTCAGTCTCATTTAACAATTCTACTATGCGA	242	186
AKAP9_78917.1.4985	chr7	91725967	91726198	91726002	91726169	ATTAACAAGTTCTTAAATTTGATTTTCTCGTACCA	TTCGAACTTTCTCAGATTCAAGAAGTACC	232	168
AKAP9_78917.2.6211	chr7	91726311	91726572	91726333	91726540	AGAGCTGCAGAAACAGCTAGAG	TCCTTCAAGGTCTAACTTATAAACTTGTTGTC	262	208
AKAP9_78917.2.8127	chr7	91726499	91726734	91726523	91726710	AGTCCAAAGTGGAAGATCTTCAGC	TTTAATGATCAAAGGGCTGCAGTG	236	188
AKAP9_78918.12613	chr7	91726995	91727222	91727020	91727193	GATTGAAATGAATGGAGGAGGAACC	CACGCATTACCTTTAAAATTTCAATTCCC	228	174
AKAP9_78918.14576	chr7	91726825	91727064	91726854	91727031	GTGTTCCCTTAAGATAGACTGTGATATGC	ACATTGAAGCTTTTGTCTGATCATTTCTAATTC	240	178
AKAP9_78919.2673	chr7	91727340	91727607	91727360	91727580	ACGTCGCCTGCTCTGTAATG	TGCTGCAAGTTTCAAATTATCCAGTTT	268	221
AKAP9_78920.835	chr7	91729130	91729391	91729151	91729360	AAGCTGGAAGAGCAGATCAGG	CGAGTACAGAGATGGTTTCCAATAAATAACA	262	210
AKAP9_78920.10581	chr7	91728928	91729189	91728961	91729162	CCTATTCACACTTTATATGCATTATTCACATCC	ACATACATTATCTCTACCAGCTCCTGT	262	202
AKAP9_78921.17523	chr7	91730131	91730404	91730157	91730379	TCTTCAGAGACTTGTGTAAGTAGGCT	CAGCTGTGATGTTTAGATGGGAGAT	274	223
AKAP9_78922.7530	chr7	91731735	91732000	91731759	91731979	CAGTGATAGGAACCTGCCGTTTta	CTGGAACCCACCCAGTAACAG	266	221
AKAP9_78922.17922	chr7	91731943	91732180	91731968	91732148	TCGAAAGGCTCTCATTTACCAGAAG	AGAGTCTACTAGTAAAATGCATTTTCCTTCAA	238	181
AKAP9_78923.11995	chr7	91734893	91735166	91734928	91735140	GTTCTATGTTCATATTTAAACGTGTGATGTGATTT	cacagacaagtatggtccatagtctg	274	213
AKAP9_78924.5302	chr7	91736606	91736831	91736634	91736805	GGTGCAGAAAAGACTGACTCATTTTATC	CAATGCAAAGAAGTCAAAGCCCTAAA	226	172
AKAP9_78924.7548	chr7	91736426	91736673	91736453	91736647	TGAAAGCCGAATTTTTGTTTGTACTGT	TGTCTTGGTTCTCCATATAACTCCAG	248	195
AKAP9_78925.13975	chr7	91737733	91737992	91737754	91737974	GAGTGGAGGCAGGTTGGTAAC	GTCTCGCACTGTGGTGCT	260	221
AKAP9_78926.901	chr7	91739347	91739572	91739375	91739542	AATAATTTCCTTTGTGTGAACTCTGGTG	GGTCCCATTGAATATTCACAATACAAAAGC	226	168
GJA1_72051.1.14189	chr6	121768130	121768391	121768152	121768364	GAGATGAGCAGTCTGCCTTTCG	TTTATCTCAATCTGCTTCAAGTGCATG	262	213
GJA1_72051.1.15425	chr6	121767938	121768187	121767964	121768163	GCAATCTGTGATCCTTGAATTGTCTC	CAGACATTTTCACAACCAGGTTGC	250	200
GJA1_72051.2.18760	chr6	121768336	121768597	121768357	121768575	GTTGCCCAAACTGATGGTGTC	GAGAGAGGAAACAGTCCACCTG	262	219
GJA1_72051.2.23087	chr6	121768524	121768781	121768548	121768761	TGGATTCAGCTTGAGTGCTGTTTA	TGAGACCCACAGTCTTTGGC	258	214
GJA1_72051.3.7652	chr6	121768932	121769179	121768956	121769152	CAGTGCAGAACAAAATCGAATGGG	ACAATTGAGTGGAATCTTGATGCTTTC	248	197
GJA1_72051.3.20263	chr6	121768732	121768989	121768751	121768967	TACCATGCGACCAGTGGTG	TGCATGGGAGTTAGAGATGGTG	258	217
LAMA2_72287.14069	chr6	129204354	129204579	129204372	129204556	TGGCTCCCGAGAAGTGGA	ACTCTCGGAAGAGTGGAAGAAGT	226	185
LAMA2_72288.18825	chr6	129371026	129371299	129371051	129371271	TCTGGTCTACACACCTTCATTTGTC	TGGCCTCAACATCTCACAATTATAGATC	274	221
LAMA2_72289.4046	chr6	129380884	129381125	129380916	129381099	ATGATCTTTTCTTCTTCCTTTCATATGATGCT	TCACCCACAAACCACTAACTAAACAA	242	184
LAMA2_72290.436	chr6	129419109	129419360	129419135	129419339	AAAGCCATGGTTGTCAAAACAAAACA	GGGAGTTAGCTGCCTTCACAA	252	205
LAMA2_72290.5929	chr6	129419505	129419744	129419532	129419712	ATGAGGTCATCTGCACTTCATTTTACT	GAAGGTAGTTAAAATTCTAATCACCTCAGGTT	240	181
LAMA2_72290.19944	chr6	129419301	129419570	129419328	129419542	TTGTTATACTTCCCTAGGTGTTCCAGA	CTCATCTTACCTCTCCATTTTCTAAGGG	270	215
LAMA2_72291.1578	chr6	129464879	129465124	129464910	129465102	ACATATATCAGTTACTTCACTAGATGCCAGT	AGCGAGCGGAGGTAAATTCTAG	246	193
LAMA2_72291.8342	chr6	129465071	129465328	129465091	129465301	GACCAAGTGCCGATGATCCT	AACCACTCCTACAAATCACTGAAAACA	258	211
LAMA2_72292.7717	chr6	129468013	129468274	129468046	129468249	CAGAAAATAAAGTTTTTACTGAATGTCCCCTTT	TTCTCTGTCAGCAAAGACTGTCATG	262	204
LAMA2_72293.14268	chr6	129470053	129470326	129470081	129470297	CTTTAGAGAGAGGCTTCCTTTATGGTTC	ACCAGCCATTTCACTATTTTTCATTACTG	274	217
LAMA2_72294.2681	chr6	129475619	129475846	129475654	129475819	ATGTTTATTAATTTATTTTTCCTTAATGCAGCATG	AGAAAAAGCATACTTTACCCCTTTGGG	228	166
LAMA2_72294.9570	chr6	129475777	129476002	129475800	129475971	TGCTGGTATAAACTGCGAGACAT	tCTTACATCCTCAAAGATTTAGGTCAGTTTC	226	172
LAMA2_72295.8742	chr6	129486614	129486875	129486646	129486846	TGCTGCTCTGTATTATTAAAACTACTTTGTCT	TTTGGCTTTTAGTTGTCCTTTTATCAGAG	262	201
LAMA2_72296.14365	chr6	129498808	129499047	129498840	129499022	TACTTGTTTTAGAAATGTTGATATGTGGCTCA	CTTGACAGTGGGACATTACTGGAAT	240	183
LAMA2_72297.4517	chr6	129511297	129511544	129511324	129511524	AGCTCATAATGTTGAAGGATACCTCTG	AGCAACAAAGAAGGCTGCTG	248	201
LAMA2_72298.6476	chr6	129513800	129514035	129513832	129514012	ATGATGACTGTGTGTTTTCTCTAAGATACAAG	GTTAAAGCAGAATAGCGGGAAGC	236	181
LAMA2_72298.14990	chr6	129513592	129513865	129513620	129513842	TACCTTGGAAACTCCTAGAAACATCAAG	CCAGGAAGGTCAGTCAGATACCA	274	223
LAMA2_72299.5831	chr6	129571204	129571449	129571231	129571426	ATTTAATAGCCCATCTCCTATCCCGTA	AGTGTCAAACCAGGCAGGTAAAA	246	196
LAMA2_72300.222	chr6	129573310	129573553	129573340	129573527	AAAGAAGAATCATTTACCATACATGGCACA	TCTTTGAAGACAGCAAATCCTAGGTG	244	188
LAMA2_72300.3326	chr6	129573122	129573379	129573151	129573351	AGTTAAAAGTCTATTGAGGGTGGAGGATA	CAAGCACTGTCATAAATTCCTTTCTACG	258	201
LAMA2_72301.19663	chr6	129581769	129582034	129581796	129582005	TTATGTCATTGTTGCTGTACGATTCCT	AATAGGTTATTGAAAGCAATGTTGAGGGA	266	210
LAMA2_72302.2266	chr6	129588198	129588427	129588227	129588403	ACACCTTTTTGTTTTAATCTCCAAGACTG	GTAGCATCTGTCGAGGTGATTTCA	230	177
LAMA2_72303.8979	chr6	129591690	129591963	129591716	129591934	GACTTCGTAGACCTATTTTTGGCAAC	TTGCTATGAAAAGTGTACTTGCAGAAATG	274	219
LAMA2_72304.3591	chr6	129601113	129601386	129601138	129601361	AGCAGTAGTGGAGAGAGAGAAATGA	TTCTCCAAAGGATGATGCAAAGGAT	274	224
LAMA2_72305.1387	chr6	129609015	129609268	129609037	129609238	AACCCTCTGTACCTGGAGGATC	CTCATCAGCTACTTTGAGGTACAATACATC	254	202
LAMA2_72305.17537	chr6	129608801	129609072	129608828	129609048	GCTGGCAGGATATCATCTTGTATCTAC	AAGTCAAGGTTGTCATTGCATTGG	272	221
LAMA2_72306.14164	chr6	129612662	129612935	129612682	129612908	GGCGTCCATGTTACCATGTG	AACATGTCATGAAAAGCCAGTGAAAAT	274	227
LAMA2_72307.9036	chr6	129618869	129619100	129618892	129619070	CCCTGCAACTGCAATTCTTTTGG	TGTGCTTCCTTTAAAAGAACAAACTGTTAC	232	179
LAMA2_72307.11822	chr6	129618663	129618926	129618692	129618903	GAAAAGGTCCATTTGATTGAATGAAAACC	ATTGTCCACTCTCTTCACAGTCG	264	212
LAMA2_72308.3464	chr6	129621768	129622023	129621801	129621998	AGTGTAGAACTGAAAAGAAAATAAGACAAACCA	ACTCACCTTACAACCAGTGGTAATG	256	198
LAMA2_72308.8449	chr6	129621960	129622233	129621988	129622205	GAAATGTTCTAAATGTGCACCCAATACC	AGATTTCAAGTGTTCAGCTGCATAAATG	274	218
LAMA2_72309.10985	chr6	129634169	129634394	129634191	129634369	CAGATGCCACAACCTGTGATTC	CAATGAAAACTCCATGTCTGGCAAT	226	179
LAMA2_72309.11563	chr6	129633777	129634044	129633806	129634021	CATAGCATTATGGTTTCTGGACGATCATA	TTGGAAATCCAAGGATCCCACTG	268	216
LAMA2_72309.19794	chr6	129633981	129634226	129634010	129634202	GTTGCTGTTTTTATCTCCTCTATAGGCTT	CCAGTTTGATCACTACAGGAGCAT	246	193
LAMA2_72310.13340	chr6	129635741	129636014	129635765	129635991	GGTGATTTCTCCCCTAACTTTGCC	AGTGCCTGACTAAAAGACACCAG	274	227
LAMA2_72311.13535	chr6	129636532	129636801	129636556	129636773	CTGCAGATAGACATGCAGTTCGTA	CCTTCTTTCCTTCAAATTGTTCTGGAAG	270	218
LAMA2_72311.25080	chr6	129636736	129637009	129636762	129636987	TGAGAGAAGATCTCCATTTGGAACCT	TCCCACCTCGAATGATCACTTG	274	226
LAMA2_72312.9903	chr6	129637132	129637381	129637161	129637351	CAATGGTTTTGCATTCAGTTTTGTCATAG	GTAGGTCAATAACCTTCCTTACAGACTCTA	250	191
LAMA2_72312.28840	chr6	129636946	129637205	129636966	129637172	TTCGAGGCTCGGGAAGAAAC	TCCCCATAATATTTCCATTCTTTCTGTTAACAA	260	207
LAMA2_72314.17456	chr6	129641606	129641875	129641634	129641847	TGCTGTAGGATTGATTGTTTACTAGGTG	AGGTACTTCTGGGAGTATTTCCATTTAG	270	214
LAMA2_72315.9743	chr6	129649352	129649625	129649372	129649601	CTGAAGAGCTCAAGCGTTGC	CAGATGCTGAGCATGTGTAAAGAG	274	230
LAMA2_72316.7434	chr6	129663397	129663670	129663422	129663648	GACACACATTCATAGCTAGGGACTG	ATGTGCTAGACAGATGGCGTTT	274	227
LAMA2_72317.3712	chr6	129670352	129670609	129670380	129670579	ATGTCCCAATAACCTTGATCATGGATAG	AATGAATGTTTTCCTATTGTGACCCTTTAC	258	200
LAMA2_72318.2916	chr6	129674266	129674539	129674294	129674517	ACTTGCTATTAACCTCTTTTGCTTTGTC	AGGCCTCCAAAACTAACAGCAA	274	224
LAMA2_72319.1499	chr6	129687297	129687568	129687321	129687547	AATTCTTTGAACATCTGCCTGGGA	TACCGCTTGTGAAGCTTCTGT	272	227
LAMA2_72320.3047	chr6	129690980	129691221	129691002	129691188	ACACTATCACTGCAAGGCCATT	GATTTGCATTTCAGAACTTTGAAGTAATTTTCC	242	187
LAMA2_72321.3959	chr6	129704184	129704455	129704204	129704433	AGAAAATGCAGCCAGTGGGA	ATTCCAGTCCTGTGTCATCCCT	272	230
LAMA2_72322.8439	chr6	129712659	129712914	129712687	129712889	CTAAATGAAACTCTAGGAACTCGAGACG	CCAGGTTGGAAAAACAAAGCATCTT	256	203
LAMA2_72322.13590	chr6	129712459	129712724	129712488	129712698	TACATTTCCCTGTTTGTTACTGATTGTTG	CTCTTTCTGAAGCCCTTCCAAATTTC	266	211
LAMA2_72323.1238	chr6	129714011	129714236	129714037	129714211	aaatGGTCTCAGGTACCAGTTTTCAA	ACTCTCCAAACAGCTTCTTCACTTT	226	175
LAMA2_72323.15333	chr6	129714179	129714436	129714200	129714406	GGTGGTTACAGAGCTGCAGAA	TTCTGAGATTAAGATAAAAGTGCCCCTAAG	258	207
LAMA2_72324.5658	chr6	129722290	129722563	129722315	129722536	AGCTCAGGAAAGTCAGGAATACAAG	TGCTTCTATTACTGAGCTTTCTCATCG	274	222
LAMA2_72325.12368	chr6	129723424	129723697	129723450	129723672	GGCTTGAATTCACTTGCTTAAAATGC	ATGCTAGTCAAAACCTTTGGACAAG	274	223
LAMA2_72326.6805	chr6	129724899	129725160	129724928	129725130	ATTAGGACGTTCTTCATTTGAGTACCATT	GAAAAATTCAAAAAGGTTGACTTCCATTCC	262	203
LAMA2_72327.7838	chr6	129748840	129749067	129748871	129749034	cctccactCCATTATTCTATGGTTTTAGATG	GTGATAGAATATCTTATCAGTAACAACCCGATT	228	164
LAMA2_72328.256	chr6	129759708	129759967	129759740	129759940	aaataaCCTGAAATTGCACATCCAAGTATAAG	AACAACAGTCTTCAAAACTTCAGGTCA	260	201
LAMA2_72329.12135	chr6	129761924	129762185	129761953	129762152	CCTTTGTTTTGTTTTTCATACCCTCATCT	AGGAAATAAATGACATCATCACAATGAAAAAGG	262	200
LAMA2_72330.5200	chr6	129763216	129763481	129763242	129763461	GAGACTAGCCCTCTTTATATGCCAAC	CCCTTTTTCACCCTGGCTCT	266	220
LAMA2_72331.1600	chr6	129766589	129766854	129766610	129766826	AAGAAAAAGTGGTGGCCCTCT	GCTTCCTGTTCTAAATTTTTGACAGTGG	266	217
LAMA2_72331.20703	chr6	129766787	129767036	129766815	129767004	TGCACACTAATTTTGTTCTATGCAGTTG	AAGACATTCCCTCTATGAATAATCCAACAATT	250	190
LAMA2_72332.14257	chr6	129774054	129774327	129774078	129774300	GCTTTGTGGTTGTATGGAAGCTAC	TCTAGCTATACACATACAGCAGCCTAA	274	223
LAMA2_72333.3736	chr6	129775335	129775586	129775356	129775559	AGTCAGCTTCCTCTGGGATGT	ACCCACTCCCAGACATGTATAAAATTC	252	204
LAMA2_72333.16052	chr6	129775165	129775390	129775198	129775367	tGACAAGTATTATCATGAAGCTCCTAATCATTT	AATCTGGGTACTCTACACGTCCA	226	170
LAMA2_72334.7898	chr6	129777429	129777694	129777457	129777666	ATTTCATTTTCTGTATGTTCCTCCCCTT	ATGTCAGGAGATGTCAACAAAGATGAAA	266	210
LAMA2_72335.14734	chr6	129781264	129781525	129781296	129781499	GCTGATAATAACTCTCATGGATAAACCAAGAT	TCGAAGCTTTTATTATGCACAGGACA	262	204
LAMA2_72336.9009	chr6	129785504	129785735	129785524	129785714	CATTCGCTGGTACCCCAACA	TTGGCTGCCAGACAATCATCC	232	191
LAMA2_72336.14566	chr6	129785322	129785565	129785344	129785536	gggtaTTTCCTGCCCTACAACA	CACTCGAAGAAAATGTTCTGAACTTGAAC	244	193
LAMA2_72337.18422	chr6	129786229	129786490	129786262	129786464	GTGAACACTCATATACTTCTCTGTGTATCTAAC	TGCACTTTGGATTTCATGATTAAGGC	262	203
LAMA2_72338.14211	chr6	129794390	129794615	129794416	129794588	TCAGGAGGAGAATATAGCAACTTCGT	CTTTCTGCAACCAAGGGTTATATGACA	226	173
LAMA2_72338.17060	chr6	129794214	129794453	129794246	129794427	TTAAATTGCTAAATATAGTGCAAGTGCTTGAG	ATCTGCTTTCAAGTCAAGACCAAAGT	240	182
LAMA2_72339.4728	chr6	129796400	129796673	129796428	129796645	CTTTCCTTTGTAGATCCCTGTGAAATGA	CTCGTGAAACATACTATGAACAAAGCTG	274	218
LAMA2_72340.19350	chr6	129799761	129800032	129799787	129800010	TTCCTTCCCATAGTCAGAGACTACAC	TTGTAGGAGCAGCCACACTAAG	272	224
LAMA2_72341.1810	chr6	129802199	129802440	129802230	129802417	ACAAAAACTGCTCAGAAGATTTGAAGTTATC	ACCAGGCTTAGGAAAGCTAACTG	242	188
LAMA2_72341.14144	chr6	129802373	129802618	129802406	129802592	TAATGGTTTCTACTCTTCTTTTCCTTTACTCAC	GGGAAAATGCATTATCAGCTAGGTGT	246	187
LAMA2_72342.10041	chr6	129807548	129807821	129807572	129807798	CCAGGGAATCTCTAAAGCTAAGCC	AGCAAAGGAAGTTCACCTGAGTT	274	227
LAMA2_72343.10646	chr6	129812859	129813132	129812880	129813105	GAACGAGGGAGTCATGGAACG	ACGAAAAGCTTTTTAACTTCGATAGGC	274	226
LAMA2_72343.11785	chr6	129813065	129813318	129813094	129813293	GATGAAAACAGAAGATACATGCAAAACCT	CCCTGCATAGCTGTAGACAATGTAG	254	200
LAMA2_72343.13433	chr6	129813321	129813546	129813346	129813521	GGAGGGAAACAATGAGGATCTTCAA	CCATCTTCATCTTCACGGAGTTTCT	226	176
LAMA2_72344.16148	chr6	129813483	129813708	129813508	129813678	TGTCCTTCAAAAATGCTGACATTGG	TCCTGAATAATCTTCCTTCTGAAATGACTC	226	171
LAMA2_72345.17919	chr6	129823721	129823968	129823752	129823939	TGTAAGAAACAATTAGACAGCATCATTACCT	ACTCAGTTCTTCATTTATCGGTTCTTTCC	248	188
LAMA2_72346.18956	chr6	129824193	129824464	129824222	129824439	GCTGTTATTTTTCTGTTTGACTTTGCATG	ATTCCCTTAGGGTACTGCCAATATC	272	218
LAMA2_72347.6599	chr6	129826198	129826451	129826225	129826431	CCATATATAATGGGCTTAGCGCATACT	AGCATTCCCACGACATCCAG	254	207
LAMA2_72347.10760	chr6	129826392	129826617	129826414	129826586	GGCTTCCAACAGAACCATCAGT	GATGACTTCCTATTCACCTATCAGTTTTCAT	226	173
LAMA2_72348.7774	chr6	129828545	129828818	129828568	129828792	CATAGAGCACCCTGCAAATGACT	AATCAACAGGAAGGAAATGAAAGAGC	274	225
LAMA2_72349.17240	chr6	129833443	129833710	129833471	129833681	GTACACGTTTGAATTAACAATCCCCATC	CACACATGGATGATATCTACACATCAACA	268	211
LAMA2_72350.10406	chr6	129835543	129835802	129835562	129835773	CGGGCAGATTCACTGCTGT	TGTTTTCAAAACCAGTAACATAAGAGAGC	260	212
LAMA2_72350.19387	chr6	129835321	129835594	129835349	129835573	TAATTTGTGGCTCCTGGTGATTAGATTT	TCACACAAATGCCCTGGAACC	274	225
LAMA2_72351.14798	chr6	129837286	129837543	129837308	129837512	TTGGTGCAGGACATTTCAAAGC	ACTTGATATACTTGTTTTGACAGACTCTTCC	258	205
SREBF1_157753.2538	chr17	17715973	17716202	17715994	17716181	ATGAGCATCTGCTGACAGTCG	CTTGAGACCCATCCCTGACAC	230	188
SREBF1_157753.6742	chr17	17715847	17716106	17715867	17716088	CTTCGGCCTTCAAAGCTTCG	CTGGCCTCCTGCTACCTG	260	222
SREBF1_157754.5996	chr17	17716823	17717082	17716843	17717064	CTCTCCATCTCCACCACTGC	CCGTGCAGCTGTTCCTGT	260	222
SREBF1_157755.1249	chr17	17716600	17716873	17716621	17716854	AGCCTCCCTTGGTATCACATC	CGATGGCCCTGTCCTCAAG	274	234
SREBF1_157756.1121	chr17	17717500	17717773	17717523	17717754	ACCAGGGAATGGAAAGCTGAATC	GGGCTTGTGGACTGGTCTG	274	232
SREBF1_157757.170	chr17	17717818	17718071	17717839	17718052	AAAAGGTGGTGACTCCTCCTG	TCTTCTGCAGGCGTAGACC	254	214
SREBF1_157757.10441	chr17	17718012	17718283	17718034	17718263	GATCACCACAGCTGTCAGAGAG	GACAGCCAGCTCTCTCCTTC	272	230
SREBF1_157759.12527	chr17	17718462	17718717	17718483	17718694	GGGTTGAGGCCAGAGCTATTC	CAGGAAAAAGCCCTTAGCTTGGA	256	212
SREBF1_157760.10698	chr17	17719113	17719372	17719135	17719353	GGACAGGACAGGAATGAGGATG	ACTGTGACAGCCCAGTACC	260	219
SREBF1_157761.3626	chr17	17719514	17719781	17719538	17719761	CACTCACTGTCAGAAAATGCAAGG	GCACACCATGGGTAGGACTG	268	224
SREBF1_157761.8263	chr17	17719676	17719947	17719696	17719926	CTGTGTGCTTCCCTGGAAGG	CTTGTAGCCTCCTCTGGAACC	272	231
SREBF1_157761.11149	chr17	17719328	17719571	17719348	17719549	GCTCAGGAAGAAGCGCTGTA	GCTGCATTGAGAGTGAAGACCA	244	202
SREBF1_157762.9010	chr17	17719824	17720061	17719842	17720037	CTGGCGCTAGCATCCACT	TTTCTCACCTGGAAAACCCTCATC	238	196
SREBF1_157763.3363	chr17	17720441	17720708	17720461	17720690	CCAGGGCCATCTATGGACAG	CTGTGCACGCTCGTCTTC	268	230
SREBF1_157763.8478	chr17	17720287	17720548	17720305	17720528	GTCAGCCTGCTTGCGATG	ATCTTTGGGAGGGACACTCG	262	224
SREBF1_157763.10863	chr17	17720205	17720468	17720225	17720445	TTGACACCCAGCACCTTCAC	CTTTCCCTCTGTCCATAGATGGC	264	221
SREBF1_157764.8579	chr17	17720563	17720808	17720581	17720790	GTCCCACCTCTGCTCTCG	CCGATTCTGCCCTCACCA	246	210
SREBF1_157765.8341	chr17	17720947	17721190	17720971	17721169	ctgtcatGAGGCTCAGAGGATATG	GAACACAGACGTGCTCATGGA	244	199
SREBF1_157765.14482	chr17	17721137	17721366	17721157	17721346	GTCAGTGTGTCCTCCACCTC	CCTAACCCAGCCCCATCAAA	230	190
SREBF1_157766.4123	chr17	17721555	17721792	17721578	17721773	CAATAAAGCCAGGACTCACTGCT	atgtTGCAAAGCAGCTCCG	238	196
SREBF1_157766.8298	chr17	17721375	17721610	17721396	17721589	GAGGCACCAGGTCTCTTTCAG	GAGAACCTAAGTCTGCGCACT	236	194
SREBF1_157767.7163	chr17	17722268	17722541	17722291	17722521	CCCTGATCTGTTCCTTCCTAGGG	TGAGTGGCGGAACCATCTTG	274	231
SREBF1_157767.20771	chr17	17722490	17722751	17722510	17722730	TTCTCCGCATCTACGACCAG	CTTCATCAAGGCAGACTCGCT	262	221
SREBF1_157768.7231	chr17	17722867	17723096	17722885	17723075	CTGCGAGGTCACAGTGGT	AGGTTGAAAGTGGGAGAGGGA	230	191
SREBF1_157768.16765	chr17	17722699	17722932	17722719	17722911	TGGCTCCGTCTGTCTTCATG	CAGCAGCTACTGACAGTCACA	234	193
SREBF1_157770.3037	chr17	17723333	17723606	17723354	17723585	AGCAGAAGCTTCTTCCTGTGC	GAAGATGTACCCGTCCATGCC	274	232
SREBF1_157770.13794	chr17	17723545	17723802	17723569	17723781	GCACTGACTCTTCCTTGATACCAG	ACTTCCCTGGCCTATTTGACC	258	213
SREBF1_157770.15289	chr17	17723663	17723900	17723685	17723880	GCTCAGGAAGGCTTCAAGAGAG	TGTGTGATGCCCTGTTTGGG	238	196
SREBF1_157771.4129	chr17	17726685	17726958	17726705	17726936	GCGAGCTGGTAACTGTCACA	CGCTCAACGGCTTCAAAAATCC	274	232
SREBF1_157772.1098	chr17	17740068	17740303	17740085	17740281	CCAGATCGCACGGCTCG	CCCAGTTTCCGAGGAACTTTTC	236	197
SREBF1_157772.3631	chr17	17739882	17740131	17739899	17740113	GGTGAGGCTCGGGACAC	ATGGACGAGCCACCCTTC	250	215
CALM1_137761.890	chr14	90863376	90863649	90863394	90863618	AGTGGTGCTGGGAGTGTC	aacaaaaCAACTAGAAATCTGGGAAGAAATC	274	225
CALM1_137762.16019	chr14	90866350	90866585	90866376	90866560	TGTTGAAATCAACCAAACATGTCGTG	ACCTCAGTGTTTCTGCTTACTGTTC	236	185
CALM1_137763.5943	chr14	90867538	90867811	90867562	90867782	CAAGTGTGTATTGTGACTGGGTTG	CCTGTAACATGTCTGAACTTGAATTACAC	274	221
CALM1_137764.19346	chr14	90870103	90870376	90870129	90870351	TAGTACATGTTTACCGTTCCGTACAG	TTTTAGAAGTGAAAGCGGAAGAAGC	274	223
CALM1_137765.4549	chr14	90870816	90871049	90870841	90871018	AGAGAAGCAGATATTGATGGAGACG	CATCATCTGTACGAATTCTGAAAAGACAAAT	234	178
CALM1_137765.22881	chr14	90870634	90870883	90870659	90870853	TTAGCAGTAACTTGAGAGGGCATAG	CTGAGCTCAGAGAATTTAGTTTTACCTTCA	250	195
CALM1_137766.3706	chr14	90870966	90871213	90870996	90871186	AGATGTTGTGTTCATTAAAGCTGTTTTCAA	GTGGACAGAAGGTACTTTTGACATTCA	248	191
DGCR2_188342.226	chr22	19026133	19026404	19026158	19026384	AAAGGAGAAGACAGTGATCCAAAGC	CGCAGCTCCCTCAATACTGT	272	227
DGCR2_188342.11751	chr22	19026557	19026808	19026577	19026786	GCCGGAGTAATGCACCTTCA	GCAGGCTCCTCCTTCAAAATCT	252	210
DGCR2_188342.16151	chr22	19026363	19026636	19026381	19026614	TACAGGCCAGGCCGTCTA	AGACGATGATGCTTTTGAGCCT	274	234
DGCR2_188343.3231	chr22	19028568	19028833	19028589	19028812	CACCTGCAGGGTCATAGAACA	CCCGTTGCACACTTTTGATGG	266	224
DGCR2_188343.9724	chr22	19028358	19028619	19028378	19028601	GCTCTCTGCACAGATTGCCA	CCCTACGAGGCCTCCATC	262	224
DGCR2_188344.3375	chr22	19029379	19029612	19029400	19029589	ATGAAGAGCAGCAGTGACAGG	ATCCTAAAGATGGTTGGGTGCAG	234	190
DGCR2_188344.5676	chr22	19029195	19029430	19029217	19029411	CCACAACATGTGGCCTTCAAAC	TGGTCGTCAGCTGCATCTC	236	195
DGCR2_188345.8548	chr22	19035908	19036169	19035930	19036146	CCCAAATAGGGAGGCTGACTTG	ATGCTCATTGCAGGTCAAACATG	262	217
DGCR2_188345.9573	chr22	19036114	19036355	19036135	19036329	CCTTCATCCACCACGTTGTCC	GTCTTAGAGGCTTTGATGCCATTACT	242	195
DGCR2_188346.2498	chr22	19044358	19044631	19044381	19044610	AGAACAAGGTGTGAGCTGGTAAG	GCCATGTCTGAGAACGACAAC	274	230
DGCR2_188346.14846	chr22	19044576	19044807	19044597	19044787	GGGAAATGGAAGCACTGAAGC	AGTGACCACCAGTACTTGGC	232	191
DGCR2_188347.4300	chr22	19050602	19050861	19050620	19050838	CTGCACAGCACCCCTACG	aaCACACAGTCATTGATGGTTGC	260	219
DGCR2_188348.7203	chr22	19052298	19052559	19052322	19052541	CCATGTGCTCAGTAGTCATCAGAC	CAGGGTGGCACCACTACG	262	220
DGCR2_188348.10275	chr22	19052508	19052733	19052528	19052711	CTCAGGTAGACCCGGTAGCA	TGGTTTCAGAAGCAGACCTTGT	226	184
DGCR2_188350.14378	chr22	19055558	19055791	19055578	19055773	GTCATGTCAGGCTTGCACTC	AGACTGCGACTGCACAGG	234	196
DGCR2_188351.480	chr22	19076768	19077037	19076794	19077017	AACTTTCCAATGTGTTAAGACAGCAC	TTCCTCAATGGCCTCTCACC	270	224
DGCR2_188352.1627	chr22	19109656	19109895	19109674	19109877	CGGTGACAGTGAGCACGA	GGTTGCAGCCGAGAGTGT	240	204
DGCR2_188352.2404	chr22	19109458	19109695	19109477	19109676	GAGCCCAGGTAAGCTCCAG	GCCTTCCTGCTGCTCTTCC	238	200
KCNJ2_164454.1.15927	chr17	68171351	68171604	68171375	68171580	GTTCATCAATGTGGGTGAGAAGGG	TTGTCTGGGTCTCAATGGAGAAGA	254	206
KCNJ2_164454.1.16069	chr17	68171141	68171408	68171164	68171387	GTTTTCCAAAGCAGAAGCACTGG	ACACGTGGTGAAGATGTCTGC	268	224
KCNJ2_164454.2.17643	chr17	68171767	68172016	68171787	68171987	GTCACAATGCCGTGATTGCC	AAAGGACTGTCTTCATCTATTTCATGGAC	250	201
KCNJ2_164454.2.17893	chr17	68171549	68171818	68171569	68171798	GTCCGAGGTCAACAGCTTCA	CGCCACATCAAACACAGCTT	270	230
KCNJ2_164454.3.7052	chr17	68172359	68172628	68172382	68172600	AGTTCCAGAAAGCACTAGTACGG	CATGGAGCTTACAGTCTTTCTTTGAAAC	270	219
KCNJ2_164454.3.16165	chr17	68172153	68172416	68172173	68172394	CGCTATGAGCCTGTGCTCTT	TGCCTGGTTGTGAAGGTCTATG	264	222
KCNJ2_164454.3.23034	chr17	68171949	68172212	68171976	68172184	GGAATCGATCGTATATTTCTGGTGTCC	GAACCTGGAATAGTCCACTTTGTAGTAG	264	209
RASA1_59060.1.862	chr5	86564239	86564482	86564259	86564462	AGGGTAGGGCAGAGTAGAGC	GGAACTCTGACCCCAAAGCG	244	204
RASA1_59060.1.8014	chr5	86564413	86564648	86564432	86564627	TATCCTGGGCTGGTGGAGA	GTCTCAGCAAGCAACGAAGTG	236	196
RASA1_59060.2.1191	chr5	86564595	86564822	86564616	86564795	ACCTAGTGGAGACATGGCTCT	GCAGTCTTAACTTACTGGTTAGTTGGA	228	180
RASA1_59061.9323	chr5	86564764	86564989	86564784	86564961	GAGGAAGAGGTGGCCATACC	CAGGTAGTATGCCTGTAAGGAAGATAAG	226	178
RASA1_59062.22008	chr5	86627096	86627363	86627124	86627330	TTTTCAAGTGTCCATAGAAATTCTGCAC	CAAAATAGCTACATCATTTGGCTTCATAATAGG	268	207
RASA1_59063.528	chr5	86628099	86628372	86628128	86628344	AAGCCTGATATGTATTTCACATCAAATGC	AGAAAAACGTCTTCCACCAATGTAGTAA	274	217
RASA1_59063.10511	chr5	86628307	86628542	86628340	86628512	TTTTCCTGTTCAAATAGGATTATTGCTATGTGT	ACATAAGAAACTGAGCAATAGCTAAAACCA	236	173
RASA1_59064.13689	chr5	86628999	86629246	86629031	86629217	TTATTGGCTTTATGTGGATATACCTCTTTTGA	TCAAATTTCAAAAGCTTCCTAGTCCAAGA	248	187
RASA1_59065.665	chr5	86633860	86634115	86633887	86634087	AAGAACAGATGAACAAGGCCTTATTGT	GCTTTCTGAATATTGGCAGCTATGTATT	256	201
RASA1_59065.3040	chr5	86633698	86633927	86633732	86633898	atactatcccTATCCTATTTTGTGGTATATGACT	AGAAAAGAACAAAACTTACCACCTCTTCT	230	167
RASA1_59066.4979	chr5	86637014	86637261	86637043	86637230	GGGATATGTTTGCAGATACGATTTTCATG	GCCAAATTTAAAAGTTAAGTCAGTCCAAAAC	248	188
RASA1_59067.1667	chr5	86642424	86642649	86642458	86642621	ATTTTGATCATATGATAACAGCAAAAAGGACTTT	TGCATAAACACTAACTGAATGCTAAAGG	226	164
RASA1_59068.544	chr5	86644810	86645077	86644838	86645053	AAAGCTGGTAAGATACACCAGAGAGATA	AGGAGTATTATCTGAGGGCCTCAC	268	216
RASA1_59068.937	chr5	86645012	86645257	86645041	86645224	AACAGCTTAATTCTTACAGTTGGTCAAGT	GACTCTGAATACTGTATTATCAAGATTTCAACT	246	184
RASA1_59069.1266	chr5	86648871	86649136	86648904	86649109	AATTTGCTAATTAGATAATCCTTGGCAAGAAAG	TGTACAAATGTGTGCAAAAACATACCA	266	206
RASA1_59070.1218	chr5	86658275	86658548	86658298	86658524	AAGCGCTTTGGCTTTTAATTGGT	CGGAGCTCCATATTTACAACGTCT	274	227
RASA1_59071.4589	chr5	86659110	86659361	86659139	86659331	ATGTAGGATTTCACAATTGTTTGGCTAAG	AAGACAATTCCGAAAGAAAAATAGGAAACC	252	193
RASA1_59072.12681	chr5	86665549	86665806	86665575	86665775	ttGTGAGTGTTTTGGAAGCTGGTATA	TCTTGAATGCGATCATTTTCTATTCCAGTTA	258	201
RASA1_59073.147	chr5	86667862	86668113	86667889	86668084	AAAAACCTAACTGATGATTTGGAAGCC	CCCATATGATGTCCAAAACAGTTCAGATA	252	196
RASA1_59074.2644	chr5	86669779	86670036	86669812	86670009	AGGTGGGAAGAATTATTTTAAATGTCTGAATGT	AAAATGTTTTACTGGGAGTTTATGGGC	258	198
RASA1_59074.14311	chr5	86669973	86670230	86669999	86670200	tttttaGGTCAGCAGCCTTGTTTTAC	GTTCTGATGGTTTAGATACAGAGACCAAAA	258	202
RASA1_59075.4893	chr5	86670664	86670933	86670696	86670902	CCTCCTGACATCAATAGATTTGAAATAACTCT	TGAACCATATTGGTCTTTTTCTATCTTAGGT	270	207
RASA1_59075.8006	chr5	86670512	86670739	86670541	86670707	TATGTTGTGAATCTGGTTTTAGGTCTAGC	ACTTACAGATATCAGGATCTTTGCTTTTCTTT	228	167
RASA1_59076.11118	chr5	86672251	86672488	86672273	86672455	GCCACAGATGAATGGTTTCTGC	TGCTACTAAGCTATGAATTACTATGTTTACCTT	238	183
RASA1_59076.17459	chr5	86672075	86672314	86672108	86672288	TGTGATGTTACTGAAAACTCCTTTAATGAAAAG	GGGACCCTGGTTCAATACCTTTTAAT	240	181
RASA1_59077.15403	chr5	86672631	86672904	86672660	86672875	TGTTAGTCTCATGGAGCATGCTTATAATG	AATCTAAACCCAGTTTCTTGTATCACACT	274	216
RASA1_59078.2960	chr5	86674036	86674295	86674069	86674270	agagtTAAGTCTGTAGAAGTATAGGATGTCATT	AAACTGTGTAGCAGTGGCTTTCATA	260	202
RASA1_59078.6438	chr5	86674238	86674485	86674259	86674453	CACAACACTTGCAAGCACCTT	CAGGTGTAACTGCTATGAGGAATAATTTTAGA	248	195
RASA1_59079.18173	chr5	86675513	86675756	86675546	86675727	TGCCAACATGCATTTATATTGATTTATTCCTTC	ACAACAGAAAAGCTTTCACGTTTTAGAAA	244	182
RASA1_59080.14151	chr5	86676245	86676478	86676271	86676445	GGGTAAATTAAGCTTTTGGCTGCTAG	TCCTCAATTTTTCACAATTATCCACCTATTAGT	234	175
RASA1_59081.445	chr5	86679511	86679736	86679535	86679707	aaatttCCCTCCCATTCAGTGGTT	GTGCTTTGGAATACTTCATATATGCCATG	226	173
RASA1_59082.15776	chr5	86681051	86681284	86681079	86681251	TTTATAATGGTTTAGCTGGAAGTGCTGT	CTTAAGCCACAATTTATGGTTTTATCATGTCAA	234	173
RASA1_59083.1031	chr5	86682488	86682747	86682517	86682714	AAGAAGTATTGCTACATGTATGGGTTTTG	AAAAGTACCTGAAAACTATATACATACCCCAAG	260	198
RASA1_59083.13609	chr5	86682674	86682947	86682703	86682920	TCAAAAGCAACAAACATCGTATGATCATG	AGCCACAATAATGTATGCTTTGGTGTA	274	218
RASA1_59084.12160	chr5	86685173	86685400	86685206	86685367	TTGTATTTCTAAATGCAATTTTACGATTCCCTT	CTCTCTAAGTGTTATCTTTGAAACATCATTGTT	228	162
RASA1_59085.19699	chr5	86686514	86686781	86686542	86686753	TGCATCCTTTTGCTTTGATACAGTTTTT	AAGAGCAAAGGAGACATTAAACTGAAGT	268	212
GATAD1_78978.7629	chr7	92076897	92077146	92076915	92077125	GGCCTGGTCCTTTCACCG	cAGTGCAATGATGGCAGAGGA	250	211
GATAD1_78978.8710	chr7	92077095	92077344	92077115	92077327	TCCATGTGGAAGAAGGGAGC	CCGCCTAGCACCTGGTC	250	213
GATAD1_78979.1049	chr7	92077991	92078260	92078018	92078237	AAGATGATTGTACTGCAACCTTTATGC	GAAATGAAGGCAGTGGCAGGATA	270	220
GATAD1_78980.17286	chr7	92079918	92080167	92079949	92080139	TAGTACTTCTCAAATTGCAGAACTCTCATAG	AGAGTAGCAGAGACCTTTAGACTAATCC	250	191
GATAD1_78981.15612	chr7	92083595	92083860	92083621	92083833	GTAAACTGTCATATATGCACCCTCGT	TTCATCAATCACAGAAACAACATCACC	266	213
GATAD1_78981.22103	chr7	92083801	92084074	92083822	92084040	TTCTGTTTCCCCCAGGGAGTA	actaacacaCTCTTTTACATAATATTGGAGAGTT	274	219
GATAD1_78982.14718	chr7	92085645	92085906	92085675	92085883	GGTCAAAAATGTATTTAACCTTTCCCTTGG	aggcCTGGAAACCCAGTTTTAAT	262	209
CREB1_32896.11841	chr2	208420287	208420546	208420310	208420516	TGCCTTTAAAGTCACGAAAGCAC	ACAACTAAATTCTCTTGGAAACGTATTCCT	260	207
CREB1_32897.10045	chr2	208424901	208425160	208424923	208425127	GCCAAAGAGTGTCTGGGATGAT	AGGAGAGAGATATGGCTATAAACAAAAGTTATT	260	205
CREB1_32898.10851	chr2	208425698	208425959	208425727	208425926	CTTTGAAGGTGACTACTCTGTTTAACTGT	ACAAAGACATAAAGAATAATTTCTCACCTTCCT	262	200
CREB1_32899.826	chr2	208432192	208432449	208432220	208432419	AACTATTGCAGAAAGTGAAGATTCACAG	GTAGGATAAGCTTCCACTTTATTTGAGACA	258	200
CREB1_32899.983	chr2	208431998	208432255	208432030	208432231	AACTTCATCGTAGTTTATAGGGTAAGTAAAGG	TCGCTTTTGGGAATCAGTTACACT	258	202
CREB1_32900.110	chr2	208434782	208435007	208434808	208434987	aaaaaCCTTCTGTCCTAAGCACTAGC	ACCGTTACAGTGGTGATGGC	226	180
CREB1_32900.9108	chr2	208434948	208435173	208434976	208435144	GATTGAAGAAGAGAAGTCTGAAGAGGAG	ATAATAATGGCAGCAAAACTGAGAAGACT	226	169
CREB1_32901.150	chr2	208439977	208440208	208440004	208440183	AAAATCCATTGGCTTTTAGTTGCCATT	ACCACACCTGTGAATTCTGAATTCC	232	180
CREB1_32901.16163	chr2	208439809	208440038	208439840	208440015	TCTATTGTAGAAGTTGAATATGGGTTTCCTG	CCATTGTTAGCCAGCTGTATTGC	230	176
CREB1_32902.1741	chr2	208442174	208442437	208442203	208442411	AATTGAATCAAGTTGCAATGTTTCTGTCT	AGCAGAATGTGAAGACACACTTAACA	264	209
CREB1_32903.12316	chr2	208461523	208461748	208461550	208461721	TACTAAAATGTTGGTTGCTGTGAGCTA	GCTTTTAGCTCCTCAATCAATGTCTTG	226	172
CREB1_32903.14765	chr2	208461687	208461912	208461710	208461890	TTAGAAAACAGAGTGGCAGTGCT	AGTTGCTTTCAGGCAGTTTTGC	226	181
HIRA_188409.14080	chr22	19318892	19319147	19318911	19319124	GCGGTCCTGCATGTCATCA	CAGGAAAGTCCCCACAATCTAGG	256	214
HIRA_188410.2695	chr22	19338842	19339097	19338870	19339065	AGAAAGAATTCTTGCAGCAACAATGAAA	AATACGCATGTGTTTATTCTGATTTGATAGAC	256	196
HIRA_188411.10036	chr22	19340842	19341095	19340862	19341074	GAAGGAGAAGGCTGCTCAGG	GACTCTGTGTAGTGCCTGCTG	254	213
HIRA_188412.13466	chr22	19341476	19341717	19341496	19341697	GGGCAGGACTAAGGACAGTG	GCCTTCTCTGGTTGGCAAAG	242	202
HIRA_188413.1749	chr22	19343212	19343477	19343233	19343450	ACCCTTTGCTCTGCTGTCTAG	GAGCCTAGAGTACAGATTTCTCCTTTG	266	218
HIRA_188414.9135	chr22	19343686	19343911	19343708	19343893	CCTTCTGCAGCATCAGACATGA	AGGGTCGCATGCAGTAGG	226	186
HIRA_188415.10943	chr22	19344218	19344463	19344238	19344443	CTTGCACACTACCCCTCAGC	CACAGGCTCCTACGTCATGG	246	206
HIRA_188415.13093	chr22	19344404	19344645	19344425	19344623	GCCTCTCACCAGACAGAGAGT	CACTTCCAGGGCTACTGTCTTG	242	199
HIRA_188416.16017	chr22	19346768	19347035	19346788	19347014	GTCATGCACCTCCCCTAGAC	AGCAGACCCGTGTGTTTACTT	268	227
HIRA_188417.658	chr22	19348669	19348942	19348698	19348922	AAGGAAGTGACAAGATAGGATTTGTATGC	CTTCTGGGTGACCTGCCTTT	274	225
HIRA_188418.17706	chr22	19349215	19349488	19349236	19349459	GGCTAAAGAAGGCAGGATGGG	ctgaagggaagtgtgatgtaatGTTTTTG	274	224
HIRA_188419.6393	chr22	19363089	19363362	19363109	19363341	CACTGTGCTGTTGACCCATG	TCCTTTCAGGATTGCGCTTGA	274	233
HIRA_188420.14174	chr22	19365403	19365628	19365422	19365600	GACAGAATCGCCTGCAGGT	TGACTTTCAAGGCTGACTTTTGTTCTTA	226	179
HIRA_188420.21945	chr22	19365203	19365464	19365226	19365445	TGTGCATCAGAGACTCACTGAAC	CCTCGAAGCCTTGCACAGA	262	220
HIRA_188421.11432	chr22	19371002	19371275	19371024	19371251	GAGCTTCACTTCCTTGCTTCCA	AGTTGGCCAAAACTTTTGCATTCA	274	228
HIRA_188422.12447	chr22	19372959	19373232	19372981	19373211	CTTCCTTACCACCACTGGTGTC	AAGAGCCTAGCCATCATGACC	274	231
HIRA_188422.18969	chr22	19373179	19373406	19373200	19373386	GTTCTCAATGACGGCTGTGGA	AATAGGATGGGAGGCGATGG	228	187
HIRA_188423.758	chr22	19375147	19375420	19375170	19375400	AAGAAGAGGGTGTAGTCAAAGGG	CATCCTCACAGGCCAGCTAC	274	231
HIRA_188424.7302	chr22	19375916	19376171	19375936	19376151	CACCTGACCCTAGTCACACC	TGACCCAGGCTTCTAGGTTG	256	216
HIRA_188425.10782	chr22	19379557	19379830	19379581	19379810	CTCCACTTGCTACTTTACCAACCT	GTGGGAGACTCCCTTCAGTG	274	230
HIRA_188426.1547	chr22	19381824	19382081	19381845	19382061	AATCTTGGAGCCCATCTCCCT	GTCACAAAGGTGGCCTTGAG	258	217
HIRA_188427.18626	chr22	19384237	19384510	19384262	19384489	TCTCTGTACACAGAAGTCAGGAAGA	CCTCAGACAACACCTCTCCAC	274	228
HIRA_188428.11535	chr22	19385412	19385683	19385433	19385662	GACACATCTGTTGCCACCAAG	GGCACTGGCCAAGCTAATAGA	272	230
HIRA_188429.6323	chr22	19393202	19393475	19393225	19393455	CATAGGGCTGCTTTAAGGACCAA	GGCTGCAGGGAGCATTTCTA	274	231
HIRA_188430.6745	chr22	19394618	19394885	19394639	19394857	CAGTGACAGGGTAGGGAAAGG	ATAAACCCTTTACATCTTGCCAAACTCT	268	219
HIRA_188431.4978	chr22	19395945	19396218	19395965	19396194	ATGTGCTAACCTTGGGCACT	TGGAAGCTAAGTGAGGACTTCTCC	274	230
HIRA_188432.8676	chr22	19398156	19398409	19398179	19398377	CCCTCTACAGCTAAATGGACAGC	TTGGAGAATCTTCTAGCAGTTTAGACTTTAAC	254	199
HIRA_188433.1427	chr22	19418746	19419007	19418763	19418987	CGAAGATGGCCCTCGCT	gccgAACAATGAAGCTCCTG	262	225
CUL7_68537.6420	chr6	43005575	43005820	43005595	43005799	CAGGGACTGCATAGGACAGC	GAGTGGAAGCTCAAGCAAGGA	246	205
CUL7_68537.23350	chr6	43005375	43005624	43005403	43005606	TTATTTCTGTAAAAGCTCCAGCTCTACC	GCTGAGACGCCATGACGA	250	204
CUL7_68538.10566	chr6	43005870	43006137	43005890	43006117	CGACCTCACTCCTCACACTC	GACGTACCTGCAAGCTGAGG	268	228
CUL7_68539.2174	chr6	43006081	43006340	43006106	43006322	AGATTCCGTCTCTTCTCCAAGTTCT	CCCCTGGACCTTCACGAG	260	217
CUL7_68539.12141	chr6	43006289	43006558	43006310	43006536	GCCCTAAGTGCATACCTCCTG	TCTCTCCTGTCTCCCACTTTGT	270	227
CUL7_68540.8641	chr6	43006503	43006770	43006525	43006748	GAGGGAGTCAAGGTTTTGGGAA	CCTCCTTTCACCTGCTCTTTGT	268	224
CUL7_68541.4556	chr6	43007771	43008014	43007800	43007994	ccagccAAAGACTATCTCTTTTTACATCA	CTTGTCCTGTCCCGACACTC	244	195
CUL7_68541.12103	chr6	43007961	43008190	43007983	43008171	GTTCAGTGTGTGGCAGATTGAG	CATCTGGGAACCCTGTGCT	230	189
CUL7_68541.14514	chr6	43008125	43008372	43008145	43008352	TCTCGCTCTTGTGCTCCTTG	AGCCTGAGCACCTCTAAGGA	248	208
CUL7_68542.11407	chr6	43008463	43008704	43008482	43008683	GAGACGGTCCGCCATGTAG	TCCTGATTTTCTCCGGCTTGG	242	202
CUL7_68542.13890	chr6	43008321	43008582	43008341	43008561	GGAGCTGGTAGACGTGGAAC	TGGAAGTCTGGGATAGAGGCA	262	221
CUL7_68543.4100	chr6	43008644	43008899	43008672	43008876	CACACTCACTGGTAATAATGCTCAAAAG	TCTACTTTCCAGACCCTCATCCC	256	205
CUL7_68544.7381	chr6	43010493	43010764	43010515	43010741	GAGTTTGTCGGAAGAGACCCAA	CATGTTGGGTTGTGTCTTCATGC	272	227
CUL7_68544.9317	chr6	43010705	43010946	43010730	43010926	GGTCAGAAAATTGTTCACCTGGAAG	GCCTCTGCCACTTTCTTGGT	242	197
CUL7_68546.9565	chr6	43011151	43011420	43011171	43011400	GACTAGAGCTCCCCACCTGA	CCACTTCCCTGCAGACATGG	270	230
CUL7_68547.3465	chr6	43012421	43012694	43012448	43012671	AGCAAGAAGGAACTAATTAGTGGAACC	AGGAAGGGTGGACACTGAGATAA	274	224
CUL7_68548.10167	chr6	43013126	43013381	43013148	43013361	CGTATCAATGCCACCCTGAAAC	GAGAACCTGACCCGCTTCTG	256	214
CUL7_68548.20540	chr6	43012908	43013181	43012932	43013161	TTTGCAATAGCCTTACCTTTCCCA	AAGGTGTGGAGCGAGTGAAG	274	230
CUL7_68549.4939	chr6	43013332	43013557	43013352	43013537	CAGCGCTTTATGCGGATCTG	GTGGCATGAGGACAGCTTTG	226	186
CUL7_68550.11854	chr6	43013689	43013946	43013711	43013926	GGGTGGAGTAATGGCTAATGGC	ACACACGTGTGCTTTCCTGT	258	216
CUL7_68550.12046	chr6	43013895	43014146	43013916	43014126	GGTGCTTCCCCCAAAACAAAC	GGCTCCAGTGTGGAAGTGAA	252	211
CUL7_68552.14272	chr6	43014106	43014367	43014126	43014345	TTCTCCCAGCACTTGTCCTC	CCCCTTCTCTCTGATGTTCTGG	262	220
CUL7_68553.6653	chr6	43014427	43014690	43014448	43014667	CAGCAGTGGGACTTCCTCTAC	GGTGTTCAAGTGTGAGAAGCATG	264	220
CUL7_68553.7324	chr6	43014633	43014880	43014656	43014853	CAGGATGTTGGTGATGAGTTTGC	TCTTCATTCATCTCCTCCCTTATGTCC	248	198
CUL7_68554.8575	chr6	43015841	43016114	43015862	43016093	CTTTATCCTCTCCCCCAGCCT	GGACACTCCGGAGACTAACAG	274	232
CUL7_68555.8398	chr6	43016065	43016338	43016085	43016318	CTCACCTCAGCACAGTCAGG	GCCAACTCCTGTGACTGTCC	274	234
CUL7_68556.21995	chr6	43017192	43017427	43017216	43017405	TCTAGCAGGAGGACATCTTCTTGG	GCAGTGAGAGCTTCTCCTTGAT	236	190
CUL7_68556.26897	chr6	43016976	43017247	43016999	43017227	TTCTTTGAGGGAACACAATGCCT	GGGAACCAAGCCTACCCATC	272	229
CUL7_68557.1587	chr6	43017548	43017797	43017570	43017778	ACCCTCCCACCTCTGAAAATTC	GGCTGAGTGGTGGGAACTC	250	209
CUL7_68557.17003	chr6	43017918	43018165	43017941	43018141	GCACAAGGATGTCACTAGCAACT	CCTTCCCTCTTTCTTTCCCTATGC	248	201
CUL7_68557.20326	chr6	43017746	43017973	43017767	43017952	GTCAGGTCCATCCAGCTTCTT	TCAGCTCTGAGCAGAGGAATG	228	186
CUL7_68559.1.9585	chr6	43018808	43019063	43018828	43019042	CAGTGTGTCCCGCACATACA	GGAGCTGGAGTTCAGTATGGC	256	215
CUL7_68559.1.10600	chr6	43018586	43018859	43018614	43018839	CCAATCTTACCTAAAGCTTTCTCTTTGG	TTCTGAGTTCGCAAGTGGCA	274	226
CUL7_68559.1.33978	chr6	43019012	43019239	43019031	43019216	TTGCACCAGCTCCGAGATC	AGGTGGATATAGGCCAAAGGTTG	228	186
CUL7_68560.14943	chr6	43019399	43019624	43019419	43019596	GCCTGTGCAAACAGTGCTAG	GAAGCAAATCAGTTCTTTCTCATTGTGT	226	178
CUL7_68560.15615	chr6	43019183	43019454	43019203	43019430	GGAGAAGAGCACCCTTCCTG	GAGAAACACCTGGATTTTGACAGC	272	228
CUL7_68561.1.4769	chr6	43019959	43020186	43019980	43020164	AGGACAGGGCTTGTATCATCC	TGAAGTCCCTCATTCAGAGAGC	228	185
CUL7_68561.1.14974	chr6	43019747	43020020	43019775	43019992	GAAGATAGTCTTTCCTCTTTTGGCAGAT	GTTGAGTAGTCCTGATTATCAGATTCGC	274	218
CUL7_68561.2.6751	chr6	43020301	43020564	43020327	43020539	CATAGATCTCATCCTTGGACATCCAC	TGTCTGTTCTCTTTTCCTTGTGTGC	264	213
CUL7_68561.2.13423	chr6	43020131	43020358	43020152	43020338	GATAGTGCCCACACACTCCTC	CAAGTGGACTGCAAGGCTGA	228	187
CUL7_68563.2259	chr6	43021386	43021631	43021405	43021613	CGAGGCCTGTCCTTCACAG	CCAGGGCCCCTAGCTTTC	246	209
PGAP3_160151.2877	chr17	37829099	37829354	37829121	37829334	AGGCTGTCATCTTCCAGAAAGC	CCATGCCATCTGGCACATCA	256	214
PGAP3_160151.4092	chr17	37828917	37829152	37828937	37829132	CACATGATTCTGGGCCCACA	TGTGCCTCAATGGGCTACTC	236	196
PGAP3_160152.3265	chr17	37829301	37829550	37829323	37829528	CACCTGAAAAAGAGGACGTGGA	GAGCCGAAGGAATGAGTCTCTC	250	206
PGAP3_160153.682	chr17	37829718	37829969	37829738	37829949	ACCCCAAGCTAGCACTTCTG	GCTTCAGGGAATGCTGCTCT	252	212
PGAP3_160154.1166	chr17	37830109	37830358	37830129	37830338	AGGACAGCTGATGTGTTGGG	CCTCTCCGTGAAGCCTCATG	250	210
PGAP3_160155.2565	chr17	37830753	37831026	37830774	37831002	ATACTCCTCCCAGTGCTCCTC	CCTTCCCAAAGGTGAAATGGATGT	274	229
PGAP3_160156.1144	chr17	37840783	37841044	37840807	37841025	AATAGGGATGTAGAGCTCCACCTT	GTTGCCTGCCCTTCAAACC	262	219
PGAP3_160157.2432	chr17	37842090	37842361	37842110	37842341	ACTGCTTGGACAGTGTGGTC	TTGGCCTACATTTGCGCTTG	272	232
PGAP3_160158.10249	chr17	37844114	37844351	37844135	37844328	GGGAGCGGAAGTGATTCAGAG	AGAACACAGGAACTTCCGGTTAC	238	194
PGAP3_160158.11217	chr17	37843904	37844165	37843934	37844145	TAAATGAAAGCTTCTGGGAAAGTAAGAGAG	CAGTGCGAAGAGCAGAACTG	262	212
TSPYL1_71788.1.11398	chr6	116599916	116600143	116599938	116600123	CCCTGCGCCATATAATTGGAGT	GAAACCACCCCCAGTTGTCC	228	186
TSPYL1_71788.1.15582	chr6	116599710	116599969	116599732	116599950	GATCTCTACAGGCTCCCTTAGC	TAAGATCCTCCGGCCGAGT	260	219
TSPYL1_71788.1.21037	chr6	116599492	116599763	116599513	116599743	GTGGAGAAGCATACCCACCAC	CGTGAAGGAGTCCGTAGAGC	272	231
TSPYL1_71788.2.3459	chr6	116600308	116600581	116600326	116600563	ATGCGGAGAGCCTCATGC	AGAGATCCGCGTCTGAGC	274	238
TSPYL1_71788.2.15566	chr6	116600272	116600535	116600292	116600513	GTGTCCAGTTCCAGCTGGAT	GGAGGTGAAGACAGGAAAGTGC	264	222
TSPYL1_71788.2.16796	chr6	116600086	116600321	116600111	116600303	TACCTTAACATCTCTGCATCTTGGC	GAGGCTCTCCGCATGGAC	236	193
TSPYL1_71788.3.12687	chr6	116600888	116601127	116600907	116601107	GCCTCAGGTACTGGTGTGC	TCTCCAGTCCTGACGACACC	240	201
TSPYL1_71788.3.12821	chr6	116600512	116600759	116600532	116600739	GCGCACTTTCCTGTCTTCAC	GGTACTCCCCAGATCCGAGT	248	208
TSPYL1_71788.3.14447	chr6	116600706	116600947	116600726	116600920	GGCTTTGATCGCCACATGAC	ACAGCATCATTATTTCTGACCAAGTCC	242	195
FBLN5_137902.15392	chr14	92336519	92336774	92336539	92336754	TGTCCCTTGGTGCCAATGAG	CCATGCAGGCCTTTTCTCAC	256	216
FBLN5_137903.6818	chr14	92343782	92344023	92343804	92344000	CACAAGGCCACTGTTACAGATG	CTGTATGTGTCCTGCTGAGAACC	242	197
FBLN5_137903.18546	chr14	92343966	92344193	92343989	92344168	GTACAAGATGGTAAAGGGCTGGT	GCTGGAGAGATTTTAGACTCAAGCC	228	180
FBLN5_137904.7954	chr14	92347547	92347816	92347569	92347796	CTGGTGCACTCTCTTTCACACC	TCTGGCCTGGCCAATAATGC	270	228
FBLN5_137905.1188	chr14	92349205	92349470	92349228	92349446	ACATGATTCCCCAGGTGAGGATA	tccCCATGTAGACTGGGATTACAA	266	219
FBLN5_137906.10037	chr14	92353456	92353729	92353477	92353703	CCTATGAAGGAAGCCCTTGCC	GTGCTTTTTCTGCCTAGTTATTGTGG	274	227
FBLN5_137907.5960	chr14	92357490	92357757	92357510	92357736	ATAAGCTGCCAGGTGCTGAA	GGCAATCATGCCATGCTAGTG	268	227
FBLN5_137908.8716	chr14	92361213	92361474	92361236	92361455	CCAGCTATGCCCATACCTCAAAA	GGCTCCAGGGCTCTAGATG	262	220
FBLN5_137909.1624	chr14	92403122	92403377	92403144	92403354	AACCCAGAGATACAGGCTGCTA	CACTCTCAGCTCCAAACTATCCC	256	211
FBLN5_137909.17050	chr14	92403318	92403575	92403343	92403554	GGTATCCAAAGCGGCATATAAGAGG	ACTAATGCTCGCCCTTTCTGT	258	212
FBLN5_137910.6223	chr14	92406808	92407081	92406832	92407055	CATGGGCATGGCTAATCATTGAAC	GGTATTGGTATTTTGGAGGCCTTTCT	274	224
FBLN5_137911.5700	chr14	92409156	92409419	92409176	92409398	CCCCCACAAACCTAGGGTTC	ccCATACAAGCCCAAGGTGAT	264	223
FBLN5_137912.2395	chr14	92413430	92413703	92413456	92413682	ACTAGCTCATGCCTTTTCCAATATCC	CGGCCCCTCTGGAATAAAACA	274	227
MTHFR_1641.1461	chr1	11850780	11851025	11850803	11851003	AGAAGCTCCAATGTGTCTTCCAC	GAGAGCCCTGTTAATCTTGCCT	246	201
MTHFR_1641.13243	chr1	11850580	11850835	11850601	11850814	GGAAGCCTCACTCCAGTCTAG	GACTTCCCACTGGACAACTGC	256	214
MTHFR_1642.4031	chr1	11851341	11851584	11851360	11851563	CAGCATTCGGCTGCAGTTC	CATTCACAGATGCAGGCAGAG	244	204
MTHFR_1642.4251	chr1	11851123	11851392	11851145	11851371	CAGTGACATGGGTGAGTCAGAG	TCCCCTCAGGGTGAAAACATC	270	227
MTHFR_1643.14094	chr1	11852302	11852541	11852322	11852521	GGTACTCTGTGGGAACCCTG	CATTATTCCGCCCACATGGC	240	200
MTHFR_1644.7080	chr1	11853951	11854194	11853972	11854175	CTCCCTACCACACCTTCTGGA	GGGTGCCAAACCTGATGGT	244	204
MTHFR_1644.11367	chr1	11853919	11854158	11853937	11854138	GGTGCCGGTCAAGAGAGG	CGTCTCTCCCAGGTGACTTG	240	202
MTHFR_1645.586	chr1	11854220	11854455	11854240	11854432	AAGACCCAGCCTGTCTTTGC	TTCTTTACCTCTCGGGAGAACCA	236	193
MTHFR_1645.1625	chr1	11854398	11854643	11854420	11854624	ACTCCAGCATCACTCACTTTGT	TGCCCTCTGTCAGGAGTGT	246	205
MTHFR_1645.14719	chr1	11854556	11854829	11854576	11854808	GTCCTTCAGCTCCCCAAAGG	ATCTACCGTACCCAGGAGTGG	274	233
MTHFR_1646.7725	chr1	11854789	11855014	11854807	11854991	CGGCCGTTAGGGAACTCG	CAGATGGAAGAACTCAGCCTCAG	226	185
MTHFR_1647.1890	chr1	11855284	11855509	11855304	11855489	AGCTCGATGCCATAGTTGCG	TCTGCCTGACACTGTGGTTG	226	186
MTHFR_1647.5547	chr1	11855054	11855325	11855075	11855303	CCATGGCACAGACATCCATCT	CAAAGACAACGATGCTGCCATC	272	229
MTHFR_1648.14898	chr1	11856232	11856487	11856251	11856466	GGGAGCTTATGGGCTCTCC	AGCCTCTCCTGACTGTCATCC	256	216
MTHFR_1649.7829	chr1	11860172	11860445	11860194	11860424	CCTGATCACTGTGTCCTGAACC	GGGAACAGAAAGGGTCTCTGG	274	231
MTHFR_1650.1028	chr1	11861059	11861320	11861082	11861300	ACAATGCCTACTGACACTACTGG	ATCCTGCACATGACCTGCTG	262	219
MTHFR_1650.12726	chr1	11861269	11861494	11861288	11861470	GATGGCCCGTGATCTCCTC	TCTCCTGGAACCTCTCTTCAGAAA	226	183
MTHFR_1651.12550	chr1	11862781	11863048	11862804	11863026	GAAGTTGCAGATCAGATGACCCA	TGAGAGACTCCGGGAGAAGATG	268	223
MTHFR_1651.14607	chr1	11862991	11863256	11863014	11863234	GGAGAACCACTTGTCACCAGATT	ACTCAGGTGTCTTGATGTGTCG	266	221
GATA2_43693.833	chr3	128200053	128200292	128200072	128200272	ACAGCTCCTCGAAGCACTC	GAAGGTCGGGCACAATTCCT	240	201
GATA2_43693.11629	chr3	128199791	128200038	128199811	128200016	GAAATGCTGGGCTGCTAAGG	GAGAAGTCATCCCCCTTCAGTG	248	206
GATA2_43693.19871	chr3	128199841	128200106	128199861	128200083	TCCTCGACGTCCATCTGTTC	TGTCCAACAAGTCCAAGAAGAGC	266	223
GATA2_43694.6169	chr3	128200723	128200982	128200743	128200953	CGCCATAAGGTGGTGGTTGT	TCCAAAGTTCTGTGAGTCTTGACTTATTT	260	211
GATA2_43694.7400	chr3	128200511	128200770	128200532	128200751	CTCTTACGGGAAGCCCTTCTG	CGGCACCTGTTGTGCAAAT	260	220
GATA2_43696.2753	chr3	128202608	128202875	128202631	128202856	CAAAGCGTCTGCATTTGAAGGAG	CCCGTGTCTCTCCCTGTTC	268	226
GATA2_43697.1.368	chr3	128204522	128204779	128204541	128204757	AACGCAAATGCTCCCCTCT	TGAAGATGGAAAGTGGCAGTCC	258	217
GATA2_43697.1.2604	chr3	128204650	128204901	128204668	128204881	AGTCCGCTGCTGTAGTCG	AGTGTCTCCTGACCCTAGCA	252	214
GATA2_43697.2.4208	chr3	128205012	128205239	128205032	128205217	CCCTGGGTACACAGAGAGTG	CCCTGATCCTCTCTCTCTTTGC	228	186
GATA2_43697.2.11397	chr3	128204824	128205089	128204842	128205069	TCTCCTCGGGCTGCACTA	GTGAGCCCCTTCTCCAAGAC	266	228
GATA2_43698.1225	chr3	128205735	128205984	128205753	128205966	ACGTCCACCTCGTCTGGA	TCGTGGTGGGACTTTGGG	250	214
GATA2_43698.4043	chr3	128205521	128205788	128205544	128205768	CCCAATTTTTCAGCAGCTCGATT	GGCGCACAACTACATGGAAC	268	225
HAND2_54926.12447	chr4	174448349	174448596	174448369	174448575	TTTTCCGGAGTCCTGGGTCT	GGTGTGGAACCAGGTATCCTC	248	207
HAND2_54927.1.5845	chr4	174450016	174450255	174450038	174450235	CGCAGGGTCTTGATTTTGGAGA	GTCCTACAGCCCCGAGTATG	240	198
HAND2_54927.1.11131	chr4	174449804	174450069	174449826	174450050	TCTCAGCCCAATTGGAAAGAGG	GTGCATCCCCAACGTACCC	266	225
HAND2_54927.2.1278	chr4	174450200	174450451	174450220	174450432	cgTAATGGGAGTGGTCCAGG	CGGAGGGCGAAATGAGTCT	252	213
BBS5_30227.2712	chr2	170335931	170336166	170335950	170336144	CACTCTCGCGGAAGCTTGA	CCCTCTACAGGGTTGAAGATCC	236	195
BBS5_30228.14914	chr2	170338686	170338941	170338715	170338909	TCTCTTTTCTCCCTAAATAGATTGCAAGC	ACTGACAAATGATGCTGTTTCATATATTCTCT	256	195
BBS5_30229.13104	chr2	170343460	170343719	170343493	170343695	TGAAAAATATCTGAGTGTTGCTTCTAATACTGG	GGTATCAAAGGCACCATGCAAATT	260	203
BBS5_30231.2940	chr2	170344280	170344509	170344309	170344485	ATCATGCTCTTTACATTCTTTGCTTTTGG	GGCCTCGTAATTTCTGTAAGGACA	230	177
BBS5_30231.6334	chr2	170344426	170344691	170344459	170344662	GATGTTTGTTTTCACTATAAAGGAGAAATTGCT	gactgttgCAGTCTAAAACCATAGAGTAA	266	204
BBS5_30232.11112	chr2	170349339	170349564	170349369	170349541	TCACATTTTCAGTTTGAGTTGTCTTTTGTT	ACCAAAACACTGTCCCAAAAGGT	226	173
BBS5_30233.1239	chr2	170350118	170350353	170350152	170350319	AATGAATGATGAAGTCATTGATACTCAATTTTGG	TACTTACAATTTGCAGATATGGTATACTGACATT	236	168
BBS5_30233.14879	chr2	170350282	170350543	170350308	170350514	TGAGAATTGTGTGGCATGCAAATATG	GGAATGCAGTACAATTGGATCTTTTCTAC	262	207
BBS5_30234.11918	chr2	170354110	170354357	170354143	170354327	TGTTTTTCTTTTTCATTTTGTATCTAGCGTTCA	ACAATTTCTGTATGACTTCAAACACTTCAT	248	185
BBS5_30234.12763	chr2	170353930	170354187	170353955	170354154	TTGCCTCTTAAAAGTTTGCCACCTA	TTCTATGACAAGAGCTAAACCAAATTTTGAATC	258	200
BBS5_30235.13412	chr2	170355945	170356212	170355972	170356189	TACTGTTCTTCAGACTTGTTGGGTTTT	TGGTGCACAGTGGTATCTACATC	268	218
BBS5_30236.13514	chr2	170359530	170359787	170359561	170359758	TTTTAACAGTATTTGCAGTTCTCATGGTACA	ATCTCAAGTTATATGGTGTTTCACACACA	258	198
BBS5_30237.7935	chr2	170360730	170360997	170360756	170360974	CTGCATATTAAGTTCCTTAGCCCACT	CTTGTTGCTTTTTGGGAGACAGG	268	219
BBS5_30237.15881	chr2	170360940	170361165	170360963	170361134	TTCCTTGCCCACCTTCTCTATTC	GACTTATGGCAGGTGACTAGTATCTTTAAAC	226	172
GBE1_41657.19842	chr3	81539449	81539722	81539476	81539696	TGGCTAGACAACTGTATTCTGAAAAGC	TGTAACTTTAGGCAGATGTGAGACTG	274	221
GBE1_41658.12947	chr3	81548268	81548493	81548292	81548460	GAATAGGGACGCCCATTATGTTCA	CACAAATTATGATTTAACACTGCTCAAAAACTC	226	169
GBE1_41658.18026	chr3	81548080	81548325	81548111	81548304	TCCAAAACCCAATTTTTACACACATTACATC	TGGACCACAGCACTGACTTTT	246	194
GBE1_41659.17582	chr3	81584289	81584532	81584322	81584499	TAATGTAATAAAGAAGTGAATGTGGACAGTCAT	ACTTGTAGCAGCATCTAGGTATTATTTAAATGT	244	178
GBE1_41660.13886	chr3	81585975	81586226	81586004	81586199	GATCTGCATAGAGATTTAAATTGGTTGCC	GAATGGTTAGACTTCCCAAGAAAAGGA	252	196
GBE1_41660.14679	chr3	81586169	81586402	81586188	81586377	GCCGCCTGGCATAATGGTA	TGAGCTACACCTGTACATCATTCAC	234	190
GBE1_41661.4019	chr3	81627105	81627332	81627125	81627300	AGCCCATGCGTAATGAGTCG	TTGTAACCATGCATTGTTCTATTGTAAATCAC	228	176
GBE1_41661.18150	chr3	81626915	81627164	81626947	81627138	TTTAATTTTATTCTTGCAATTTACACGACAGT	TCCAGTTATTGATCGTGGAATACAGC	250	192
GBE1_41662.3304	chr3	81630353	81630594	81630373	81630563	AGGTAGCGCCTGTTTGTGAG	GCTGTGATTTCAGTAAAAGTTTAAACAGTGA	242	191
GBE1_41662.5246	chr3	81630179	81630416	81630211	81630388	CACACACACATACACACATTATAGTAACTACA	AGTTTAAAGATGAAGACTGGAACATGGG	238	178
GBE1_41663.11030	chr3	81635182	81635409	81635215	81635381	TAAAGATAAATGAAGCAACACAGTATTCACAGA	ACCTGGGCTTTACAGTCAGAATATTTAC	228	167
GBE1_41664.20139	chr3	81640103	81640376	81640136	81640350	TGAGATTGATTAATCAAATACTGTATGCTGACA	TGTGCAGAGTTAAGACTTGCTTGTTA	274	215
GBE1_41665.2300	chr3	81642840	81643103	81642869	81643079	ACACACGAATTATAGCATATTCAGCAGAT	GTTTTGATGGTGTTACGTCCATGC	264	211
GBE1_41665.13181	chr3	81643046	81643283	81643068	81643250	TCAGGTTACCTACCCACTCCAT	TGATTCTTGAGATAGAGCCCTATAATTTTAGTT	238	183
GBE1_41666.4111	chr3	81691755	81691994	81691785	81691969	ACCACAAATACATGTGCTATACAAAACAAG	TTTTCATTCTGGACCTAGAGGGACT	240	185
GBE1_41666.19071	chr3	81691933	81692178	81691958	81692147	TGGAGTAGGCAAACAATCTGCTATC	GATGTAATCTTCTTTTTGCTGTGTTCTTCAT	246	190
GBE1_41667.13276	chr3	81695502	81695755	81695533	81695728	GGCTCAAAATAAAAATGAACACAATGAGTCT	ACGACCAAAGCTTCTAGATTGTTTGTA	254	196
GBE1_41668.6202	chr3	81698006	81698263	81698031	81698232	CCAAGGCCTTTGATTCTTGGTAGTA	TATATGTGAGAATAGTTCCAAGTGTTTGAGT	258	202
GBE1_41668.7932	chr3	81697844	81698075	81697872	81698044	GCTATCACTATTACAGGGCAATTTGAGA	CCCATGAAGGAAAAGTAGCTTCTTATAAACA	232	173
GBE1_41669.11388	chr3	81698954	81699179	81698978	81699149	GAGTGTTCTGGATCCCAGTGTATC	CTTAAGATCAGTCCTCCTTTCCTACTTGTA	226	172
GBE1_41669.18037	chr3	81698758	81699013	81698788	81698989	TTCTATATGTTACTGGCTACAGAAGACAGA	TGTGGTTCGTGAAGGTGATAATGT	256	202
GBE1_41670.15552	chr3	81719876	81720149	81719902	81720120	TCTCCCACAATTATCATGCATCAGTT	TAGTCCTATCATGCTGTTGTTAACTGATC	274	219
GBE1_41671.2563	chr3	81754656	81754927	81754677	81754898	ACCATCAGCACATCTGTGGAC	TCCTACCAGGTAGCCTCTACTAATAAATG	272	222
GBE1_41671.3251	chr3	81754426	81754699	81754450	81754676	agctgCACCATACAAAGAGCTTAA	CCAGAGGCTATGAATCATTTGGC	274	227
GBE1_41672.5031	chr3	81810337	81810572	81810358	81810550	CTGTCAAACCTGCCACTACGG	GAGATCGACCCGTACTTGAAGC	236	193
GBE1_41672.8151	chr3	81810521	81810792	81810539	81810774	GGTACCTGCGCTGGAAGT	TTGCCTCGACACGCCTAG	272	236
TGFB2_18577.2283	chr1	218519899	218520156	218519926	218520136	ACTAGATTGTTTGCAAAAGTTTCGCAT	TCGATCCTCTTGCGCATGAA	258	211
TGFB2_18577.3527	chr1	218520323	218520552	218520343	218520527	AGCGACGAAGAGTACTACGC	CAAGCATACAACTGAAAAGGAGGTG	230	185
TGFB2_18577.19155	chr1	218520105	218520376	218520125	218520354	TGTCTACCTGCAGCACACTC	GAAGGGCGGCATGTCTATTTTG	272	230
TGFB2_18578.3411	chr1	218536597	218536870	218536626	218536844	ACTTTGAATCTTTGTATAGTTCTGTGCCA	CATTTCAGAATCTCATCTTGCCTCTG	274	219
TGFB2_18579.8697	chr1	218578520	218578755	218578540	218578732	CGCCCACTTTCTACAGACCC	tagcctgtgacagagagagaGAG	236	193
TGFB2_18579.22340	chr1	218578310	218578575	218578337	218578551	TTTGCTACTCCTGTAACTAAATGCACA	CATTGCTGAGACGTCAAATCGAAC	266	215
TGFB2_18580.5436	chr1	218607383	218607644	218607405	218607613	ATGCCAACTCAGCCTTTTCTCT	TGTGTCTATACCCTTAAATCTGCAATCAATT	262	209
TGFB2_18580.25658	chr1	218607577	218607820	218607601	218607796	TTCCTCCCAAGATGTTCAGTATCC	CCCCACCTCATATGACCAAGTTTT	244	196
TGFB2_18582.22916	chr1	218609267	218609540	218609296	218609507	TGAAGGTGAAGCTAAATGTTTATTACCCA	GTTTAAGAGTTAACAGATGCAATTACTTGGTTT	274	212
TGFB2_18583.22618	chr1	218610688	218610913	218610709	218610885	TGTGCAGGATAATTGCTGCCT	ACTCATTTGGAAATACTATCAGCAGGTG	226	177
TGFB2_18584.14683	chr1	218614487	218614738	218614512	218614712	GAATTGCGTTCATTTTCCGTCTTTC	ttgtcatTTTGGTCTTGCCACTTTTC	252	201
TBX20_76534.10305	chr7	35242007	35242236	35242033	35242213	CATTCTGGATCTGGATTCTCCCATTT	CAGGGTTCTCTGCCACCATATAG	230	181
TBX20_76534.11906	chr7	35242185	35242416	35242205	35242388	CCGATGGTGTCAGAGGCATT	GTGTTTCCAGTCTAATGAGTGTTTTTCC	232	184
TBX20_76535.6564	chr7	35244053	35244278	35244077	35244249	CAATTCCATGGCCTTGGAAACTAC	GATTAGTGAGTTACCTCTAAGACCTCTCT	226	173
TBX20_76536.16538	chr7	35271049	35271322	35271076	35271301	GTTGTTACAAACTCCCTCTTCTCTTGA	TTCCACCCTTCTCAGGACACT	274	226
TBX20_76538.2501	chr7	35280446	35280719	35280476	35280694	AATCCTTCTCTTATGCAGGAACTAAATTGT	CTCACTGTAATTTGGCCTGTTTAGC	274	219
TBX20_76539.10219	chr7	35284520	35284777	35284540	35284745	CTACCTCAGGGAACCTGCAC	CCCACTTATATATGGTTTATGTGTTCCCTTAG	258	206
TBX20_76540.2878	chr7	35288242	35288515	35288268	35288489	ACAGATGCACTAACAGTTTTCTCAGT	AATTCAGGTCAGTTTATTAGGCAGCA	274	222
TBX20_76541.3120	chr7	35289388	35289661	35289414	35289639	ACTAGACATCCTGTAGCTCCTAATGC	TGAGGAAATGGCCAAAATTGCC	274	226
TBX20_76541.6992	chr7	35289606	35289849	35289628	35289821	ATTTGTCCCAAAGCTCCTTGGT	GTCAGCTGTCATTCACAATTCTCTTTAC	244	194
TBX20_76542.8674	chr7	35292914	35293175	35292937	35293157	GCACATTCACAGCATTCAACAGA	CATTGCCGCGCTCATGTC	262	221
TBX20_76542.10582	chr7	35293128	35293375	35293149	35293354	GTCGCCTCCTTCTCCTTAGAG	GGAGCTGACACTTCTGGAGTC	248	206
SLC12A3_151426.16382	chr16	56899201	56899454	56899219	56899434	GCGCTTCACCATCAGCAC	gcCAGTCTTCTGAGACAGCA	254	216
SLC12A3_151426.20408	chr16	56898971	56899244	56898995	56899224	TCCCCTATCTCCACAATCAAATGG	GAGAGGGCTCATCACTGCTC	274	230
SLC12A3_151427.8291	chr16	56900935	56901170	56900954	56901149	GTCCCTAGCACCCCTACCT	CCCCCATTTCTGGACATCACG	236	196
SLC12A3_151429.8592	chr16	56902110	56902369	56902129	56902346	GCCTAGGTGCTCGATACCC	GGTCTGGGAAGAACAGGATTCAG	260	218
SLC12A3_151430.5900	chr16	56903600	56903829	56903620	56903809	CTTGGGAAATGCCCTGCCTA	GGGTGTACCATTGGGTTGGG	230	190
SLC12A3_151431.3242	chr16	56903963	56904190	56903986	56904172	CAACCGACTCATCTGGTTTCATG	CTGCCCGGATCCCTCTAC	228	187
SLC12A3_151432.2059	chr16	56904453	56904696	56904472	56904677	CAGGAGGTGCCTCCTAGGT	TTCTCCACGTGACCACCTC	244	206
SLC12A3_151433.2869	chr16	56906352	56906597	56906373	56906577	CAAAGGCTTCTTCAGCTACCG	CAGGCACCAAGTTCTGGACA	246	205
SLC12A3_151433.7126	chr16	56906178	56906403	56906200	56906384	GCCCTGGGCAAATCATTTTCTG	CCATGGTCAGGGCCTTGAT	226	185
SLC12A3_151434.17219	chr16	56906543	56906786	56906566	56906767	TACTCATCAGGCCTTGCTTTTCC	CGGCAGATGCCACTAGAGC	244	202
SLC12A3_151435.1565	chr16	56911796	56912039	56911817	56912018	AGTCATGAGGCTCCTTCCTCT	CGTCCAGAAAATGGCCATGAG	244	202
SLC12A3_151435.2718	chr16	56911986	56912227	56912007	56912208	cAGGACCCTGCTATAGCCATC	ATCCTAAGGTCGCCACACC	242	202
SLC12A3_151436.8209	chr16	56913082	56913315	56913100	56913295	CTTCACCGAGTGCACCCA	CAGTGTCCACCCACAAGTCG	234	196
SLC12A3_151436.11482	chr16	56912920	56913147	56912941	56913121	GGGCTGGAAGAGGACAGAGTA	GGCAGTACCTGGTAATAGTTGATGAG	228	181
SLC12A3_151437.8098	chr16	56913379	56913650	56913400	56913630	GGGAATGAAGTGCCACAGATG	TTGTAGCAGTCACCCAGGGA	272	231
SLC12A3_151438.3209	chr16	56914057	56914300	56914077	56914277	CAGCTGTACCCACTGATCGG	TAGCCTCTTAGTGCCCACTAACT	244	201
SLC12A3_151438.4912	chr16	56913837	56914110	56913859	56914088	CCCCCAGTCATGCTCTTTTACT	CTCCTTGTTCTTGCCATAGCCT	274	230
SLC12A3_151439.8891	chr16	56916257	56916528	56916276	56916506	cttggcagagttgcccaac	AAATTGAGAGGTGACCTTGGGC	272	231
SLC12A3_151440.20	chr16	56917762	56918025	56917782	56918004	AAAGCAGGCGTGTGATTTGC	CACGGAGATGATAGCCCCAAA	264	223
SLC12A3_151440.8537	chr16	56917964	56918209	56917992	56918191	GGAGACCTTCATTCCAATACTACAACAA	GACTCAGGGCCCTCCAAC	246	200
SLC12A3_151441.10532	chr16	56919086	56919347	56919106	56919328	GGCCGACATTACCTCTGTCC	GCTTGGAAACTCCCAGGGT	262	223
SLC12A3_151442.539	chr16	56920329	56920560	56920349	56920540	ACTTTGTGGGCACCTTCACC	CCACTCTGTGGGTGGACATC	232	192
SLC12A3_151442.1959	chr16	56920111	56920380	56920137	56920360	CCCAAAAGTCACCCTGGATTTATAGG	ACGTGGCCACAGATCATCAG	270	224
SLC12A3_151443.10313	chr16	56920804	56921073	56920825	56921051	TTGAATCTCAGGCTGGAGGGT	GACTTTCTGCCTTCCAGGTTGT	270	227
SLC12A3_151444.3672	chr16	56921774	56922011	56921795	56921989	CCAGGTGGATCACCAACTCTG	TTCCACTTCTCAAGGCCCAATG	238	195
SLC12A3_151445.13049	chr16	56923947	56924218	56923968	56924194	GTTCCCCTGAGTACCGGATCT	ACACACACGCCATAGTTGAAATCA	272	227
SLC12A3_151445.16225	chr16	56924161	56924386	56924182	56924360	TGGACCTCACCTCCTCTCTTT	AAGAGGCGACTTTCTATGAGTCTGTA	226	179
SLC12A3_151446.7330	chr16	56925966	56926233	56925988	56926212	TGTGAACAAAGCTGCCTCTTCT	CAATCTTTGACACGGCCAAGC	268	225
SLC12A3_151448.10330	chr16	56926746	56926997	56926766	56926978	GTTCCACCTGCCAGAGAACC	GCAGGAGGGCTGATCCAAG	252	213
SLC12A3_151449.8139	chr16	56928378	56928617	56928402	56928595	gaactcaCATAGTGCTCTGTCCTG	TTGGGTGGAGCTAAGATGACAC	240	194
SLC12A3_151450.181	chr16	56933421	56933654	56933441	56933632	aaCCCTCCATGTGTCCTCCA	ATCTAGGAAGGGCTTGGAGGAG	234	192
SLC12A3_151451.9153	chr16	56936220	56936493	56936241	56936473	GACCTGGCACCCCTAGAAATG	GCTCAAGACATGCAGGACAC	274	233
SLC12A3_151452.12061	chr16	56938188	56938439	56938217	56938419	GCAGAGTCTACAAGTAAATCATGAATCCA	CTTCCCAGAGCTGAGACACC	252	203
SLC12A3_151453.18024	chr16	56947095	56947368	56947119	56947344	GTTCTGAAAACAAACTGGGAGCTG	CAACTTATCCCACACACTCAGAGC	274	226
A2M_119732.12664	chr12	9220298	9220557	9220324	9220531	GGGAAAGACATTGACCAGAAAAAGTG	GGTTTCCCACTGTACTGATTAGGTTT	260	208
A2M_119733.14235	chr12	9220658	9220931	9220687	9220907	GTGCAGTGTGAGTAATTTGATGTTTTTGA	ACTGTTCTTCCCACAACAAACTCC	274	221
A2M_119734.1096	chr12	9221255	9221490	9221281	9221464	AATAACCCCAACACATCTCCTAAACC	AAGAGAGAAGAAAGCTTCCTGAAAGG	236	184
A2M_119735.10006	chr12	9222238	9222507	9222267	9222484	CTAGCATGGAAGTGATGTTTCTAAAATGC	ACCCTCAGGGTTATTTTGGCAAT	270	218
A2M_119736.15988	chr12	9222951	9223218	9222976	9223190	TTCTGAGCTGGAAAAAGGATAAGGC	AAAAACACAGAAAACCCTAATCCTTTCC	268	215
A2M_119737.18170	chr12	9225130	9225397	9225150	9225373	TCCTGTCCACGTCCCTAACC	CACAGGTGACTATCCAGTCTTCAG	268	224
A2M_119737.18631	chr12	9224920	9225187	9224949	9225161	TCTTAGGATTAGGTGATAGAGTCAGAAGG	GTCCTAACTCAGAAAACAATGGGACA	268	213
A2M_119738.27193	chr12	9225338	9225563	9225362	9225539	TGTTGTTGTCCACTTGGAATTTGC	GAAATCAAAGTCCCTCACATGGGT	226	178
A2M_119739.18415	chr12	9227319	9227544	9227340	9227513	TCGTAAAAATGCCCCACTGGT	AAAACACACCAAATTCAGATTTACATGAAGG	226	174
A2M_119739.19760	chr12	9227113	9227386	9227140	9227360	TGCTACCTGAAGGTGAAATAAAAGGTT	CTTTAAGACAACTCTGTCCATTGGGA	274	221
A2M_119740.11933	chr12	9229307	9229578	9229328	9229552	GATACAGAGGATGGGCCAGGA	ATGCCTGTTTACATAGCTTAGTTCCC	272	225
A2M_119741.11895	chr12	9229841	9230102	9229874	9230074	GCTGATGCTTTGCTTTTAATAGGATAGTATTTC	AATTCCATGACACAGCAGAATAGAAAGA	262	201
A2M_119742.5726	chr12	9230238	9230499	9230266	9230468	ATCCTCATCCTTGCAGATATCATAATGG	ACCATTTTGACAACATAAACATCATGATTGC	262	203
A2M_119743.966	chr12	9231643	9231904	9231676	9231880	AACAAGCCTAACATAACATGTATTTGGATATCA	AAACACTATGATGGCTCCTACAGC	262	205
A2M_119743.9063	chr12	9231849	9232096	9231869	9232073	CCCTGGTTCCTGCCATATCG	ACTATCCACTCTCCAACCTCCAA	248	205
A2M_119744.11655	chr12	9232178	9232451	9232208	9232426	CTGGGAAATCCAGTTGAAATAACATTCAAG	TCTCCAAGCTTTATGACTTCCCATC	274	219
A2M_119745.12930	chr12	9232643	9232870	9232669	9232844	TAATAGAAGCTGTTAATGCCCGGATC	GGTATAAGGCATAGTCCTAGCTTCTG	228	176
A2M_119746.8716	chr12	9241685	9241956	9241709	9241928	GGTGCTTCAGGTCTTAGATCACAG	ACAGTTCAAATCCTTCTCTTCACTATCC	272	220
A2M_119747.7880	chr12	9242381	9242654	9242410	9242626	GAGAGAGATAGGACAGAGAGATACATGAG	AGATGCTATTCATTTCTACTGGCCTTTT	274	217
A2M_119748.1720	chr12	9242889	9243148	9242914	9243123	AAGGTTCCCACTGCCATATACAATC	GCTTTACTTCAAACCCATTCTCCCT	260	210
A2M_119749.16712	chr12	9243864	9244119	9243886	9244093	GAGTAAGGCATTGTGAGCTCCA	AGTCATGGCAGTAGAATCATTCCTAG	256	208
A2M_119749.29301	chr12	9243704	9243929	9243732	9243906	TTTTGCATACAAGAGTTTGCAGTATTCC	TATCTCTTCCACTGCCTCTCTCC	226	175
A2M_119750.607	chr12	9245998	9246247	9246025	9246214	AAAGAGTTGAAAATAGTCAGGGACCTC	GGCAACTATTACATTCTCTCATAAGCTTTATCT	250	190
A2M_119751.3785	chr12	9247598	9247827	9247624	9247793	CCATGCATTTCATACTGTTGAAGCTG	GTATATAAATATCCCTTCTACAGATGTGAATGTT	230	170
A2M_119751.6055	chr12	9247432	9247661	9247464	9247635	GACCTTGAGCAATAACCTTAATATGTATGACT	TCACCAACTCAAAGATTCGTAAACCC	230	172
A2M_119752.2009	chr12	9248094	9248329	9248119	9248299	AGAAGCTTAAGATCAGACCATCTGC	AAGTTTGCCTTTTTGTCTTTCGTATTTGTA	236	181
A2M_119753.14275	chr12	9251132	9251405	9251156	9251381	TCCAGTCATTTTTCCTTGCTCTGA	GCATGGGTAAACCTGGAAATTTGC	274	226
A2M_119754.17590	chr12	9251920	9252173	9251955	9252142	taacaatagtaacttctagttttacatgttgaaga	ATGGAAATAGTCATTAACCTATGATGGCTTC	254	188
A2M_119755.15196	chr12	9253663	9253922	9253690	9253894	GTATTCTGATACTTCCGTGGTGTAAGG	TTGATTTCTCTTGAGGTGAATTATTGCC	260	205
A2M_119756.17318	chr12	9253896	9254139	9253927	9254117	GCAATAATTCACCTCAAGAGAAATCAAACTT	TGAACTACCCTGTGGCCATACT	244	191
A2M_119756.20445	chr12	9254080	9254341	9254106	9254308	GTGCCTCCATTCAGAATATAATGTGC	CGTAGTTTTGTGAGAACATTAATCTTTATGACG	262	203
A2M_119757.1147	chr12	9256782	9257055	9256807	9257020	AACCTTGTTTCCAAGGCTACTTCAT	tATGTTTGGTGCCTATTAGTTATTACCAATATAAC	274	214
A2M_119758.7235	chr12	9258677	9258926	9258705	9258903	CCTTTGGTTATACTAATCAAGCCTTGGT	GAAGGCAGTCCAGTGAAATCACA	250	199
A2M_119758.10828	chr12	9259031	9259276	9259056	9259253	GGCTAAGAAAATCAATGCCTGTTGT	CACCGGTTATCTGACCACTGATC	246	198
A2M_119758.14456	chr12	9258865	9259092	9258892	9259067	TGAGTCCACTTTCACAAATGAGAGTTT	GAACAGGTTTGTGTACTACATGGGT	228	176
A2M_119760.6242	chr12	9260025	9260278	9260049	9260256	ATTGTTCTCTTCCTGCGTCAGAAA	TGTCTGCTCTGATTCCTTTGGG	254	208
A2M_119761.8009	chr12	9261826	9262087	9261846	9262064	CACTGCTCCCGGAGAGAGTA	TAGGGAACTGTTACAGGGAACCT	262	219
A2M_119762.2625	chr12	9262290	9262533	9262317	9262510	AAGTCCTATTCACAGATCACTGATGTC	CTCCTACAAGGTGGTGGTACAGA	244	194
A2M_119762.22045	chr12	9262478	9262703	9262499	9262670	TGAAAGGGTGCTCTGTCCTTC	TTCCATAGATATCTTTTATTAGCTCCAATGCTC	226	172
A2M_119763.8286	chr12	9262747	9263008	9262774	9262975	GGGTGAGTAGAGGAGATGAGTTATAGC	actagCTGCTTTGCTTATAAATGAGATTTAAGA	262	202
A2M_119764.3630	chr12	9264608	9264877	9264636	9264852	AGATTAGGATCTTGTGCTGTTGTAATGC	AATAGCTTGTCTTACCAGCCTACAG	270	217
A2M_119764.5917	chr12	9264814	9265045	9264841	9265021	CAGAAATATTTTTCATGAGCCCCCAAA	GTGATGGTTAAGAACGAGGACAGT	232	181
A2M_119765.9266	chr12	9264982	9265207	9265010	9265184	CTGGTTTGTAGATTGATTTGTCTGTCTG	GAAGAGTGCAACAGCAAATAGGG	226	175
A2M_119766.5364	chr12	9265899	9266172	9265926	9266147	ATCCCTATGACCCTGACTAAAAGAACC	CACTTTCCTCTAACTGAACCGTCTC	274	222
A2M_119767.4655	chr12	9268257	9268518	9268290	9268495	AGATGACAGTATCATAGGAAAGAAAAAGGAATG	TTTGGGACCAGATGGATTGTAGG	262	206
SOS1_23158.1.12119	chr2	39212883	39213126	39212903	39213103	CCTCAGTGCTGGCACATTCA	GAAGTGGACCTTCATTCCATTGC	244	201
SOS1_23158.1.16281	chr2	39213071	39213336	39213092	39213314	GAAGTGCTTTGTCGTGGAGGA	CCTCCCTTATTACCACCACGAG	266	223
SOS1_23158.1.23779	chr2	39213279	39213534	39213303	39213501	GTGAGCTTGAGAAAACATCAGGTG	ACCCCAACTTAATTCTTATAGTCATGATACTTC	256	199
SOS1_23159.4387	chr2	39214547	39214810	39214580	39214778	AGACAGCCGTTTATTATAATGAACTGTAATGAT	TCCAGCTAAGACTTTTCAAGGTAAATAAATGA	264	199
SOS1_23160.3804	chr2	39216300	39216573	39216321	39216544	CAAGGTACCAATGCTGCCAGA	ACAGCATTCTTTAAAACGACAATGACAAT	274	224
SOS1_23161.2289	chr2	39222145	39222410	39222174	39222383	AATGGCATTTGACTTAACTACAAGTTCAC	GGATCCCTGAAAGTGAAACAGAAAGTA	266	210
SOS1_23161.16006	chr2	39222345	39222602	39222372	39222573	GTGTTAACGGTGTTCTTGGAGAATTTG	CCAGGCACATATAGAAAAACTTTCCTTTC	258	202
SOS1_23162.1163	chr2	39223994	39224261	39224029	39224226	ACCTTTATGGAAAACTATATAACACATATGGTAGT	AATGTTTTCTTAACTTTCCATGAATTTCAAACTGa	268	198
SOS1_23163.6071	chr2	39224305	39224532	39224335	39224513	CTTTTTCTCCCCTATAAAATAAACCTGCCT	AGGCAACCCTGAGGTCCTA	228	179
SOS1_23163.10039	chr2	39224471	39224696	39224502	39224669	TCCTCCTTTTGCTAAAGTTTATAAGCTCTTT	AAATCTGAGCCTTGGTTCTTTTGTTTT	226	168
SOS1_23164.604	chr2	39233406	39233677	39233432	39233651	AAAATTCTAAAGGGCTTCAGGTGCTA	CTTATAGCAAATACCAAGTCGCCAGA	272	220
SOS1_23164.17756	chr2	39233612	39233859	39233640	39233827	TGATCTTCACTCAATTCATGAGCTTCTT	CACACACATACTTTAAGTTTATACTGAGGTCT	248	188
SOS1_23165.9713	chr2	39234131	39234392	39234165	39234358	GGGAATGAAAGTTCATTTTAAAAACACATGTAGA	GCTATAACTTTATTGGAAAAACTCTAAAACCTTT	262	194
SOS1_23166.2565	chr2	39237684	39237941	39237716	39237907	AGCTGACAGCTATAAAATATAAGAATGCTAGG	ATGAGAGTTTAGTTTTTATTTGTCTCCTTTACTT	258	192
SOS1_23167.3179	chr2	39239122	39239389	39239143	39239368	actgcctgcctggccttatta	TTCACCTCCCACAGTTGAGTG	268	226
SOS1_23167.6270	chr2	39239334	39239605	39239357	39239573	CAAAAGTCTCTATGTGCCCAGGT	ACTTTTTATAGCAAAGATACATTCAGGTGTCA	272	217
SOS1_23168.8631	chr2	39240522	39240783	39240548	39240751	CCCAATGACATCAATTGATAGTCACC	TCATTTGTATTGTACTGTGCATTGTGATAAAC	262	204
SOS1_23169.11353	chr2	39240815	39241062	39240842	39241031	TCAGTGTGCTTAACACTTCCAAAATTC	TGAGTGCAGAACTGAAAAGATTTAGAAAAGA	248	190
SOS1_23169.12583	chr2	39241001	39241226	39241020	39241200	TGCTTACCGCAGTTGCACA	TCTTGATTTTGCTGACTGGTGAAAAC	226	181
SOS1_23170.1811	chr2	39241827	39242098	39241857	39242065	ACATTTCTGAAAAGGATCTTAGCTCAATCT	ATTTTGGAACTTTTAAACTTGACTATTTGATCT	272	209
SOS1_23171.1.1273	chr2	39249641	39249914	39249666	39249888	AACCCATGCAGGAAAGAAAATCAGT	GGATGCTTGATGTAACAATGCTACAG	274	223
[truncated: 8,518 more rows]

## Sheet: DEAFNESS_all_ampInfo.tab
amp_id	chr_hg19	amp_start	amp_end	insert_start	insert_end	fwd_primer	rev_primer	amp_len	insert_len
LARS2_38419.1384	chr3	45435803	45436046	45435836	45436019	AAGAAATTATTAAAAGTAAGAGGAAAGCACAGG	GGAATTACTCTCCTTTCCCACTTGATG	244	184
LARS2_38419.1994	chr3	45436143	45436416	45436172	45436388	AATAAAAGAACAGGCCTCCAAAATTTCAG	ACTACCTTTGTATCACCTCATTTATGCC	274	217
LARS2_38419.10815	chr3	45435981	45436214	45436009	45436183	CTCTCTTCTGAAAAGACAGCTAAATGGT	ttctctacCCTCTTAGAATCTCTCAGAATAC	234	175
LARS2_38420.6035	chr3	45441676	45441937	45441704	45441910	ATGTATACATGCAGAGTTCCCAGAAAAT	TGAACACATATTACTACATGCCAACCC	262	207
LARS2_38421.4539	chr3	45458899	45459170	45458922	45459147	AGTTTGCCCCAGAAGACAATACC	CTGCAGTGTTTTGTTTGCTTTGC	272	226
LARS2_38422.19668	chr3	45461062	45461313	45461095	45461291	TTTAGACTTTTTCAGTTTCCCTTTACATTCTCA	GCCTTCTCCCAACTCAAAGAGG	252	197
LARS2_38423.7087	chr3	45488312	45488553	45488332	45488530	CAAGACTGAGCATGCATGGC	GCGTTCATTTTCGCTGCTACTAC	242	199
LARS2_38424.3406	chr3	45500192	45500425	45500217	45500403	AGTACTCACCAGATTGTGCCATTTT	TGCCAGCATGTAAGGCATTAGT	234	187
LARS2_38425.7909	chr3	45515654	45515921	45515680	45515898	CCTTAACAAGCTGCAAATCATTTGCT	TTGCTGGTTTACTCAGTGAGTCC	268	219
LARS2_38426.6507	chr3	45517911	45518176	45517934	45518151	CCCAAAGGGAGGACTGAGAAATG	GCCATCCAAATGTAAGGTAGCAATC	266	218
LARS2_38427.21440	chr3	45527119	45527374	45527143	45527351	TGAGATTCAGATGGTGTTGGTGTC	CTCTTCCAGATGACAGCAACAGG	256	209
LARS2_38428.12508	chr3	45530112	45530385	45530135	45530357	GGGTGTCAGTACTGTCAGTTGTT	TTGTAATTTGCACCTGAAGGAAAATGTC	274	223
LARS2_38429.5382	chr3	45533088	45533357	45533115	45533335	CAAGTGATAAACTGAAAGACTGGCTGA	GTCTGAAGCCCTAGCAGGTATG	270	221
LARS2_38429.9942	chr3	45532890	45533145	45532910	45533126	ctgCACAGAACTGGTCCCTT	ATTGGTGTGCCCCAGTACC	256	217
LARS2_38430.5103	chr3	45537646	45537903	45537672	45537878	cagccTGTGGCTTTATTCTTATGACA	ctgacaAATGCTCAAAGACATCAGC	258	207
LARS2_38431.8286	chr3	45541869	45542134	45541898	45542108	CCTGTTTAATTTACACAATTGTGGCAAAG	ACACCTGCTTAAAGTTGCTATTCATG	266	211
LARS2_38432.5734	chr3	45554546	45554805	45554564	45554784	CGAGGGAAGGTCTGCGTT	CCTGCTTGCTCAGTAGCTCTC	260	221
LARS2_38433.13068	chr3	45557537	45557810	45557564	45557786	GCAATTCACAATGACACATACCATACC	AGATCACAAAGGAAGCAAGTCAGG	274	223
LARS2_38434.7422	chr3	45559346	45559617	45559367	45559594	CCCTTATGTTGCACGCTCTCT	CCCAAAGAGTGCTTGGTTACAGA	272	228
LARS2_38435.5960	chr3	45561732	45561959	45561760	45561929	GACTTCTCACTGAATTCTGCAATTTCTC	agcATAAAACTAGGTTGTGACTATGGAAAA	228	170
LARS2_38435.10854	chr3	45561550	45561793	45561582	45561773	TGTGTAGATGAAACATAGCGATTATTTGAGAT	CTTACCGAGAGGGCATTGCT	244	192
LARS2_38436.12540	chr3	45565398	45565671	45565427	45565646	GTGTCTCTGGACTTCAGATACATTAATGG	TGATGTTCAAAAAGAGGCTTCGACA	274	220
LARS2_38437.9938	chr3	45583264	45583533	45583290	45583508	CTCATAAGCCTCCCTGTTCTTAGAGT	TAGACCTCTCAAAACCACCACAGTA	270	219
LARS2_38438.16151	chr3	45588802	45589057	45588828	45589039	GGATGTTCCTCATTGTTTATCTTGGC	CAGAGGCCCTCGTGGTAG	256	212
EYA4_72597.16692	chr6	133595848	133596103	133595881	133596077	TTTTAGATAGTCATTTTTACTTGAAGGAAGCTG	AGGTCTGTTTCATGGTCTTTGAAAGG	256	197
EYA4_72598.10170	chr6	133703429	133703684	133703456	133703655	GAGAACTTGGTGAACAGAGCTATATCC	AAGCTCAATGTTTCAAATCACAATTGTGT	256	200
EYA4_72599.14859	chr6	133767669	133767942	133767695	133767911	TTACTGTGAGATCACGTGGTCAATAG	AAGCAAACATTGAAATATGATTCTGGGTATC	274	217
EYA4_72600.15557	chr6	133769148	133769421	133769174	133769392	TTTTGGCTAAAAGGTCAGAAACCAGT	TGAACACAGAAAAGAGATGCAAACATAGA	274	219
EYA4_72601.3569	chr6	133777609	133777874	133777638	133777848	AGCTAGAAATATCACTAGTAGAACGGACA	CTTGGATGCTTATGTTGCTTATTCCC	266	211
EYA4_72602.2612	chr6	133782191	133782452	133782223	133782425	ACTCTAGTGAAATGTATTTATGAAGCAACCTT	GGTGTCTCCATTTCAAATTTGTACAGG	262	203
EYA4_72603.9153	chr6	133783562	133783807	133783583	133783785	CCGTCTACACAGCCTACTCAC	TGGGAAAGTCCACTCTCTGTCT	246	203
EYA4_72603.17247	chr6	133783356	133783615	133783389	133783594	TATATTGTGGATAAAGAGGATTACTTCCTGGAT	CGTAAGTGGGCAAGCTGTAGG	260	206
EYA4_72604.25540	chr6	133783748	133783973	133783774	133783948	TTTCTGAACAGATTTGGGTGTGATGT	TAGTCTGAAGCCAATGAGTCTCACT	226	175
EYA4_72605.4023	chr6	133785824	133786091	133785851	133786064	CAAAGTGTTTCTCTCACAGAATTCTGC	ATTCTGGGAGAGTATGCACATATATGG	268	214
EYA4_72606.747	chr6	133789545	133789818	133789572	133789798	AAAGTAGTCTCTGCTCATTAGGATCAC	TTGAAGAGGGTGTGCCATCG	274	227
EYA4_72606.23425	chr6	133789761	133790000	133789787	133789973	TCAACGTATGGAGCGTATATGACATC	TGCTAACACAGATTAAACATCAGCACA	240	187
EYA4_72607.5241	chr6	133802610	133802879	133802631	133802851	ATACCATGCAGAGTCCCTCCA	TGCCTATCACAAAGTAGTTCCATTCAAT	270	221
EYA4_72607.19146	chr6	133802428	133802669	133802458	133802643	TGTGTAAACTACAAAAGTTCTGACTGACTT	AACTCCTACAGGTTCTCTCATCAAGA	242	186
EYA4_72608.3838	chr6	133803985	133804220	133804009	133804192	ATTCCTGCTCCTCAGGCTTTATAG	CAGTGAGTGAAAAACAATGATGGTTTCA	236	184
EYA4_72608.15764	chr6	133804157	133804384	133804181	133804351	TTTTTGTCTTCAGCGTGTGTTTGT	AGATAATTAAGAGAAGATTTCACAGACTGCAAT	228	171
EYA4_72609.8396	chr6	133827153	133827414	133827176	133827385	CTCTTCCACCACAGCAATATGTG	CTCGAGGTTATCTACAGATACAGAAACCA	262	210
EYA4_72610.4542	chr6	133833756	133834029	133833782	133834003	ATCTTCTGGTGGTAGTCTGATCAGAT	CAAAACTGTAGGTACTGTAACACCCA	274	222
EYA4_72611.13499	chr6	133833961	133834214	133833992	133834185	CTGTGGAGTTTTGCACATGTAATTATTTCTT	CCAGAGTACCTTTGTTAGATTGAAAAAGC	254	194
EYA4_72612.15563	chr6	133836370	133836621	133836397	133836588	TGATCTATTCCAGACAGAAGGGAATCT	ACTAAATCTTCAATACGATACACATAGAAAGGT	252	192
EYA4_72613.8156	chr6	133844243	133844496	133844272	133844470	CTTGCGAAGGTTCTACTCTATAGTTTAGG	ATGTCACTAGGCAACAGTTCTCAAAA	254	199
EYA4_72613.15232	chr6	133844051	133844312	133844077	133844281	TGTCTGTCTGCTGATAGGCAATAGTA	TTTTAGTTGCACTGTAAATATTCTCAATGGG	262	205
EYA4_72615.2133	chr6	133845969	133846228	133845999	133846205	ACACATTTGTTTAATCATCTGTCCGAAGTA	CGGCCATCTCCAATCACAACATA	260	207
EYA4_72615.4019	chr6	133846171	133846420	133846194	133846397	AGCGTATAGTGTCCAGATTTGGC	CACACCGACATTGTTTGAGACAG	250	204
EYA4_72616.13604	chr6	133849768	133850041	133849789	133850012	GTGCTGCTGCTTCATTGAGAC	AAGACAATTTATATGTGTAGAGCCAGAGG	274	224
COL11A2_67140.12455	chr6	33131382	33131637	33131402	33131616	GTGGCACAGAGCTGATGTTG	CCTCCATCCTGCTCACACTTT	256	215
COL11A2_67141.10631	chr6	33132197	33132446	33132216	33132426	GAAGGTGAGCTGGACCACA	TTTCGTGTACCCCCAGTCTC	250	211
COL11A2_67141.18460	chr6	33132005	33132254	33132024	33132231	TCTGAGATCAGCCCCCAAC	CCAGTTCTCTTACGTGGACTCAG	250	208
COL11A2_67142.9876	chr6	33132542	33132799	33132562	33132779	GGGACTGTCACCAAAACCCA	GAGCATCTTGGAGCCTGGAC	258	218
COL11A2_67143.2160	chr6	33133533	33133792	33133551	33133768	AGCGCCGAGTCTTCTTGG	CCCCTCCATGACCTGATTTATTCC	260	218
COL11A2_67143.25575	chr6	33133299	33133572	33133319	33133553	TTTGTGCACCCTGAGGCTAG	CAGCCACTGCCCATTCAGA	274	235
COL11A2_67145.7530	chr6	33133827	33134100	33133848	33134079	GATCAAATCAGCCTCCTGGCT	ACTGCCCCTCCTGTAGTAACC	274	232
COL11A2_67146.8202	chr6	33134175	33134422	33134196	33134403	GGACCCTGAGGACTATGCTTG	CTCAGCTGTGGGTAAGCGA	248	208
COL11A2_67147.11876	chr6	33134362	33134635	33134382	33134614	GGTTCAACTGGGTCCTCCTC	CATTCTCTTGACTGCCTGCAC	274	233
COL11A2_67148.11440	chr6	33134776	33135045	33134796	33135023	TTGGGTCCCACAGGTTTCAG	CTGTGGTGAGTGACTGGGATTG	270	228
COL11A2_67149.3966	chr6	33135010	33135245	33135029	33135226	CCCCTCACTCAGCCCAATC	GAAACCTGGCCCTGATGGT	236	198
COL11A2_67149.6280	chr6	33135184	33135423	33135204	33135402	CTTCCCTGCAGTGACTCACC	TCCTAGAGTTTGGCCCTTCCT	240	199
COL11A2_67151.1513	chr6	33135403	33135668	33135424	33135650	AGGAAGGGCCAAACTCTAGGA	CACGGCCTCATGTGCTCT	266	227
COL11A2_67152.5408	chr6	33136123	33136396	33136142	33136373	CCCGGGCAATGAGATACCA	TTGGCTGGAGGATAAACACTCAG	274	232
COL11A2_67152.8790	chr6	33136343	33136600	33136363	33136579	GGGATCCCTAGGGAGAGAGG	ACAGTTTTGGAGGTGATGCCA	258	217
COL11A2_67154.482	chr6	33136543	33136816	33136565	33136791	AAGTGAAGCAAGGTCAGAGGTG	GACCCTGACTCTTATTCTCCATCTG	274	227
COL11A2_67155.430	chr6	33137091	33137346	33137113	33137326	ACACCCATATTCCCAGGTCTGT	AAGGTGTCTCGGAAGCAGAG	256	214
COL11A2_67156.4894	chr6	33137749	33137974	33137772	33137953	CCACCCAAAATTGGCAGAAATCC	CCTCACTGCTGTAACCTTGGG	226	182
COL11A2_67156.12027	chr6	33137533	33137804	33137554	33137783	GTCACAGGAAAAGTGGAGGCA	GTGGACCAGTCATGGAAGTGG	272	230
COL11A2_67158.1855	chr6	33137952	33138225	33137972	33138202	AGCCCAAGGTTACAGCAGTG	CTCTCTCCACCATTCATGCTCAG	274	231
COL11A2_67159.3199	chr6	33138167	33138402	33138191	33138379	CAGATACACCACAGATGAGGAAGG	TGTATACTTGCACAGGGTTTGCC	236	189
COL11A2_67159.3371	chr6	33138345	33138606	33138368	33138586	CATCTCCTGTTTCTCCCTTCTCC	CAGGACCCATTGGCCTACAG	262	219
COL11A2_67160.6752	chr6	33138556	33138781	33138577	33138759	CTCTCAGCCCCTGTCCTATCC	CAGCTGTGTGTGGTATTTGTGG	226	183
COL11A2_67162.1780	chr6	33138985	33139258	33139006	33139237	AGAGATCAGGTGGGACTGAGG	GAGGATGGAGACAAGGTGAGG	274	232
COL11A2_67162.3399	chr6	33138763	33139036	33138785	33139014	CAAATACCACACACAGCTGGGT	TGACCTTGACTTCTGACCTCCT	274	230
COL11A2_67162.4974	chr6	33139195	33139430	33139221	33139407	CCATCTCATCTGGAAAGAAGATTGGT	GGGCTATGACAAGTTTCCTGTGG	236	187
COL11A2_67163.3638	chr6	33139411	33139684	33139435	33139662	CAGGAAACTTGTCATAGCCCATCA	GGAGCTTTTGGGAATTGTGGTC	274	228
COL11A2_67165.10320	chr6	33139792	33140065	33139812	33140045	GGTCCTTCCTACCACTTCCG	GTGAGTGTGACTCCCAGACC	274	234
COL11A2_67167.916	chr6	33140014	33140255	33140034	33140228	ACTCAGGATGCTTGGTGCTT	CTGAAAGGAACAGGTAGTTGGAGATTT	242	195
COL11A2_67167.4209	chr6	33140192	33140459	33140218	33140439	CTCCCAAATTAAACAGAGAGCTCTCC	GAGATGAAGGGCCTGAGAGC	268	222
COL11A2_67168.9304	chr6	33140780	33141041	33140802	33141022	GGGCAGACAGACTAATGCTAGG	CGTTCTCCTGGCAGAGTGG	262	221
COL11A2_67169.6805	chr6	33141094	33141351	33141115	33141331	CTGAGAATGGGTAGCCAGGAG	CCCCCACCTCTGTCTCTAGG	258	217
COL11A2_67170.4824	chr6	33141286	33141557	33141306	33141535	CCTTTCGGTCCAGGAAACCC	CTCTTCCCACTCCTTGACTCTG	272	230
COL11A2_67171.2582	chr6	33141503	33141766	33141524	33141747	CCATCACCACCAGATGTTCCC	AGGTGGCTCAAGGTCCAGA	264	224
COL11A2_67172.6367	chr6	33141711	33141970	33141735	33141950	GGGAAGAGGAGTTGTCAGAGAAAC	CTGGTGCCAGTGGAGAGAAG	260	216
COL11A2_67173.6727	chr6	33141833	33142058	33141855	33142039	CTGGTGGGAATGAAGCAGAGAG	tgccCCTTCCTGAACCCTA	226	185
COL11A2_67175.8855	chr6	33142225	33142450	33142248	33142428	tgcttTCTGGAATCAGGGATCAG	GGGCTGGCTGTTATATGTGAGG	226	181
COL11A2_67176.2287	chr6	33143224	33143485	33143250	33143465	AGAAGTATGACTAATGCATGGCCATC	ACTCACCTGTCCTTCCCTCT	262	216
COL11A2_67177.3289	chr6	33143812	33144083	33143835	33144063	ATGTCACCTTTGAACCCAGGAAA	TAGGGTGTGGACGGAATTCG	272	229
COL11A2_67177.5716	chr6	33143734	33143993	33143755	33143970	CTCCAGAGTGGAGGCTCAGTA	ATCTCCTCTCTTCACTGCCTTCC	260	216
COL11A2_67178.13306	chr6	33144029	33144298	33144052	33144274	TGCTCACCTTCTCACCCTTATGA	GGCCCCTTTATAAATGCCTCTCTT	270	223
COL11A2_67180.17104	chr6	33144385	33144658	33144406	33144637	TTGAGAATGTGGCAGAGCCAT	TCCATGGACAGTTGGCTTCAC	274	232
COL11A2_67181.4501	chr6	33144594	33144865	33144615	33144844	CACCCCTCCCTACACTTCTTC	CATGACCCCTCTAGTGACCCT	272	230
COL11A2_67182.7870	chr6	33144813	33145056	33144833	33145034	CTTGAGGACCCTGCAGGAAG	CTGGATAGAAGAGACCCTGGGA	244	202
COL11A2_67183.3662	chr6	33145074	33145345	33145094	33145324	ATGAGCAACAAGGGCCTGAA	CTGCTCTTGCCTTCTTGGCTA	272	231
COL11A2_67183.4123	chr6	33145290	33145551	33145314	33145532	CACATTTAGAGCATGGAGCTGAGT	CGGGCCTCTGAAAACCACA	262	219
COL11A2_67185.7256	chr6	33145788	33146013	33145809	33145988	GAGCTCACAGGGAATGGGAAG	GGACACAGTTTTATCCATTCATGCC	226	180
COL11A2_67185.11349	chr6	33145954	33146213	33145973	33146188	TCGAGGTCCCTGCATTCAC	GGGTAAGTGTAGTGGCAAATGTAGG	260	216
COL11A2_67187.7201	chr6	33146351	33146586	33146371	33146567	CTTTCACTGAGCTCCTGCCA	CCAGCTCAGGGTGCAGTAG	236	197
COL11A2_67187.12562	chr6	33146155	33146404	33146175	33146382	TGCTGTGCCTTCTAGACCTC	AGTGAGGATAGGTAGGGAAGGG	250	208
COL11A2_67188.2279	chr6	33146533	33146776	33146552	33146753	AGTGAGGACACGACCCTGT	TTCTGACACTTCCCTTGTTCTCC	244	202
COL11A2_67190.2231	chr6	33146719	33146976	33146737	33146955	ATCCCTCGGGCTCCATCA	CTGTTCACCAGCTCAGTCTCC	258	219
COL11A2_67190.4692	chr6	33146903	33147160	33146924	33147137	CCTGGTGAGAGGAGAGATGGG	GGTGTGGATAGTTCTGGAAAGGG	258	214
COL11A2_67191.5021	chr6	33147113	33147342	33147133	33147320	CCTCGGAGTGTTCCCCAAAA	AGGGTGAATTTGGAGAGTGCTG	230	188
COL11A2_67193.2549	chr6	33147425	33147662	33147445	33147642	CACACTCACTCCAGCCAACC	AACGCTGGAGAAAGCCTCTG	238	198
COL11A2_67194.6446	chr6	33147940	33148213	33147963	33148184	CCTCCATATCTTTCCTGCCCATC	GCAATCTACACTTATTCTGTTGAAGAGGA	274	222
COL11A2_67195.16265	chr6	33148338	33148609	33148364	33148586	TTCATTAACAAGCCACCTAACAGGAA	AGATTCCCAGATCTGTTCTGCAC	272	223
COL11A2_67197.3909	chr6	33148777	33149014	33148803	33148993	CATACCCTGTGGAGTCAAAGGTTAAA	TGGAGAAAGGCCTAGTGTCCT	238	191
COL11A2_67197.6977	chr6	33148575	33148834	33148596	33148815	GAGGAGTGGTCTGTGCAGAAC	GGTTGAGTGTGCTGGTCCT	260	220
COL11A2_67198.6904	chr6	33151881	33152140	33151909	33152119	CACTGGTAGTCAAGAATGAAAGAGAAGC	CATCCCCATCTACCCCTCTCC	260	211
COL11A2_67199.4818	chr6	33152632	33152905	33152654	33152885	CAGAGGCCATCGATGGAAATGA	TTGCCTCCCTTCTGCTAACC	274	232
COL11A2_67200.5890	chr6	33153335	33153586	33153358	33153566	GGGCAGGAACTAAGTAAATCCCC	cttccTGTCTATGCCCACCC	252	209
COL11A2_67201.8812	chr6	33154208	33154469	33154233	33154448	CTCCCAGCCACAAATTCTTCATAAC	CAGAGATCTCCACAGCAGCAA	262	216
COL11A2_67202.14502	chr6	33154415	33154644	33154437	33154621	GTTCCTGATTTTGTGGCCTGTG	TCTGCCTCTCTCTGAATCTCTCC	230	185
COL11A2_67203.16346	chr6	33156080	33156353	33156101	33156332	GGTAGTGGGCACAAGATAGGG	CCCCTACTTCAGTCAGCCAAG	274	232
COL11A2_67204.4022	chr6	33156740	33156995	33156765	33156969	AGCAAACAAACTTACTTGCCATCTG	CACTCTGTGTGTATCTCTCTCGGTTA	256	205
COL11A2_67204.4760	chr6	33156934	33157193	33156958	33157175	AGTCAGCAGAGAGAAATCTTTGGG	GGTGTCCGGAGAGCGAAA	260	218
COL11A2_67204.14767	chr6	33156558	33156797	33156582	33156778	ggctagtTCAACATGCAGAGAAGG	CCTCTCAGCCAGTCTTCCG	240	197
COL11A2_67205.1492	chr6	33157144	33157371	33157163	33157350	ACTCGGTAGGCCACATCAG	GTGAGGTGACCTTTCCCTTGC	228	188
COL11A2_67206.3820	chr6	33159877	33160108	33159898	33160086	CAGAGACACTCAGAGCTCCAG	TAGTCTGCTCCCTGTCTTCTGT	232	189
COL2A1_121754.14902	chr12	48367119	48367392	48367145	48367372	GTGACTGAGATTGGAAAGTACTTGGG	GGAACTGGGTAGCAAGGCAT	274	228
COL2A1_121755.4743	chr12	48367951	48368208	48367971	48368185	ATGAGCAGGGCCTTCTTGAG	TCCTTGAACCATGAACTCTTGGC	258	215
COL2A1_121755.22973	chr12	48367731	48368004	48367759	48367983	TATCTTCTCTACATGACCCTCAAACTCA	CAGCATTGCCTATCTGGACGA	274	225
COL2A1_121756.4413	chr12	48368311	48368566	48368336	48368546	ATACTTTTCCTCCTCTTTCCCTCCT	TTGCGTCTACCCCAATCCAG	256	211
COL2A1_121756.13199	chr12	48368515	48368740	48368535	48368718	GCTGCTCCACCAGTTCTTCT	GGCCTCTCTGTCTCTTTCAGTC	226	184
COL2A1_121757.18596	chr12	48368953	48369226	48368978	48369206	TCTGCTGTGAAATAAGAGAGGAACC	GAGGTGGATGCCACACTCAA	274	229
COL2A1_121757.19124	chr12	48369175	48369416	48369195	48369394	TGCGGATGCTCTCAATCTGG	TGGCTGATCTCTCTGTTTCCTG	242	200
COL2A1_121758.4423	chr12	48369689	48369944	48369708	48369923	CAAGCCTCCCGGATGGTAG	TGCTATCAGGACAGCCACCTA	256	216
COL2A1_121759.4790	chr12	48370160	48370421	48370180	48370397	CAGTCCTGCCCCCATTACTG	CCCCCAGCTCCCAGAATATAGATA	262	218
COL2A1_121760.2984	chr12	48370444	48370713	48370466	48370692	ATTCCCTTTCCACTTCCTCCTC	CTTGTTCCCAGGGTCCTCAAG	270	227
COL2A1_121760.9755	chr12	48370660	48370889	48370680	48370866	GCTCTCCAGCCTCTCCTTTG	TCCAGGTGAGTATCCAAGTGTCC	230	187
COL2A1_121761.6850	chr12	48370856	48371087	48370877	48371067	GACTCAGTGCAGGACACTTGG	TCAGTAAAAGCCGCCTTCCC	232	191
COL2A1_121762.7002	chr12	48371220	48371471	48371241	48371445	GAGAGGTCTCAGGCTCAGAGA	CAGCTCTAAGTGCATTCTTGTTTCAC	252	205
COL2A1_121762.10205	chr12	48371020	48371275	48371040	48371252	GTCCAGAGACTGCGGAAACC	AGGACCTTCTGTTCCTGTCTCTT	256	213
COL2A1_121764.3514	chr12	48371790	48372031	48371810	48372011	CACCTCTCGTCCAGGTTCAC	CCTGCCAAGGCTTCTACCTC	242	202
COL2A1_121764.15696	chr12	48371624	48371875	48371644	48371854	TCTCTCCCCGACAACCTTCC	CTGGAGCATCTGGAGACAGAG	252	211
COL2A1_121765.3783	chr12	48371981	48372220	48372002	48372198	CAGACAAGGGACAGTCCTGAG	GCCACTGTCAGTTCTCATCTCC	240	197
COL2A1_121766.9350	chr12	48372317	48372568	48372336	48372546	GCTCAGAAGCCACTCACGA	CTCACTTCCCGCATTTTCTCCT	252	211
COL2A1_121767.6360	chr12	48373183	48373448	48373205	48373426	GAACGGACTCAGAGGAGTGAAG	TTTCCATACCAGGCTCTGAGAC	266	222
COL2A1_121768.2464	chr12	48373743	48373970	48373762	48373947	CCAGGCCTCTTTGTGAGGT	TGGGTTTTTAGTGCCAAGAAAGC	228	186
COL2A1_121769.6342	chr12	48374294	48374565	48374318	48374543	CCCTTCCTTGAGGGAACAATTCTT	AGAACCATCATGTCCAGACCAG	272	226
COL2A1_121770.5328	chr12	48374633	48374872	48374651	48374851	CGAGGGTGCTGGATGTGG	CTTTCAGATCCCCGTCTCTGG	240	201
COL2A1_121771.2429	chr12	48374969	48375230	48374991	48375210	CATCTCTCCTCCCACCCTAGAC	TCTGCCTCCCCACCTTCTTA	262	220
COL2A1_121772.4815	chr12	48375486	48375731	48375507	48375711	CGCCTTTGGCAGGAGATAAGA	GAGGGTAAGTGGGAGCTCTG	246	205
COL2A1_121773.10606	chr12	48375837	48376066	48375859	48376045	GTGCAGGGCTAGGATCCTAATG	CCACAGCAAATTCCTCTTGGG	230	187
COL2A1_121774.560	chr12	48376244	48376469	48376264	48376448	AAGCCACAGCTTTGGTGAGA	GGTTACCCAGGCTCCATGAAC	226	185
COL2A1_121775.9069	chr12	48376532	48376757	48376557	48376734	CTTCTGTTCTTCATTCCTCCTGAGC	TGATCACTTCTTGGTGTCTCTGC	226	178
COL2A1_121776.1435	chr12	48376703	48376954	48376723	48376927	ACGTTCACCTGGGAAACCTC	CCTTCACTCTCACACATCTTTCTTTGT	252	205
COL2A1_121777.5630	chr12	48377045	48377318	48377065	48377296	CATGGGTCCAGGACATTCCC	CTGCTTCCTTTCTTTGGGTCTG	274	232
COL2A1_121778.3538	chr12	48377425	48377698	48377445	48377678	ATGGCAAAGGACTGCACAGA	ATTGGTGGAGAGGAGTGTGG	274	234
COL2A1_121779.10191	chr12	48377759	48378032	48377780	48378012	GCTCAGCCCACATTCACATCT	CCGTGGAGGTCTGGAAACTC	274	233
COL2A1_121780.12967	chr12	48378160	48378433	48378181	48378413	TCTCCCTGTGTAGACACCCAA	AACTCCCTCCCAAACCATCC	274	233
COL2A1_121781.5586	chr12	48378723	48378956	48378743	48378933	CAGGGAGGTAGGTAGCACCA	CATGTAGGCCCTTAGTGGATGTT	234	191
COL2A1_121782.13500	chr12	48379474	48379699	48379493	48379678	GTCTGAAGCCAAGGGCAAC	CCAAGGTGAGTGGGAGAAGAG	226	186
COL2A1_121782.13833	chr12	48379218	48379491	48379239	48379472	TACTTCAGGCCTCCCTAACCC	TTGCCCTTGGCTTCAGACC	274	234
COL2A1_121783.14857	chr12	48379644	48379895	48379663	48379869	TGTGACCTCAGCGATGCAG	TCCAGAAGTTAACCTCTGAGAATCCT	252	207
COL2A1_121785.12415	chr12	48380048	48380297	48380069	48380276	GGACCACAAGGACTCCACTTC	TACTCTGAGTCGAGGCTTGCT	250	208
COL2A1_121786.5476	chr12	48380443	48380714	48380465	48380693	CTGAAGCTGTATCTGGGCCTTC	CCCTGGAGAGAATCTGGTGTG	272	229
COL2A1_121787.3758	chr12	48380656	48380905	48380682	48380887	CAATACCAGGTTCACCCTTGAAAAGA	GGCCCTCAAGGTGCAACT	250	206
COL2A1_121788.11801	chr12	48380855	48381128	48380876	48381104	TCTTACCGTCTGACCTTTCGG	TGCTGCTTATTTGACAATGTCTCC	274	229
COL2A1_121789.6550	chr12	48381307	48381568	48381331	48381549	CCACAACTGTCAGAGCAAAGTACA	CTGAGCTATTGCCCACCCA	262	219
COL2A1_121790.10168	chr12	48382916	48383177	48382935	48383149	GCAGGTGGTTGTTGAGGGA	GATATGGAGTGAAATCAGTACAGAGGAG	262	215
COL2A1_121791.6467	chr12	48383415	48383684	48383438	48383661	CTCCCCCTTTCCAGTAGACATCA	CACAGTGTGTCCTTCGTTTTCTG	270	224
COL2A1_121792.18340	chr12	48386508	48386781	48386529	48386759	TGGGAAGTTTTGATGGGCACA	GTAGAAATGGTCACCCTGAGCA	274	231
COL2A1_121793.20410	chr12	48387118	48387391	48387147	48387371	TTGCTCACAATCAGATGAAATCTACAACA	TGTCAGTGCGAGCTGAGATG	274	225
COL2A1_121794.2540	chr12	48387395	48387666	48387416	48387638	ACTTCAGTCCTGTGAGGGACA	ACATTTTCTCTTGTTCCCTAGGGTTATC	272	223
COL2A1_121794.7319	chr12	48387609	48387860	48387627	48387838	CCGCCTCTCCCTTAGCAC	TGCTCTGAACACCTCCACTTTG	252	212
COL2A1_121796.4959	chr12	48388106	48388367	48388132	48388348	CATCTCAGAAGTGACCTCATTGAACT	CGGTAGGCAAAGGCATGGA	262	217
COL2A1_121797.18980	chr12	48388923	48389196	48388945	48389169	TTGCTCCTCAAGATACCTCCAC	TTCATAGAAGAACTGGCTTCCAAAACT	274	225
COL2A1_121798.7432	chr12	48389528	48389775	48389552	48389755	CTTGAAATCCTTGAGGCCCCTAAA	GGGAGAAGATGGCACACTGG	248	204
COL2A1_121799.12418	chr12	48389337	48389590	48389359	48389563	GTTCCTCCACAGCTAGGAAGTG	GCAGTTTATAGGGATTGACCTGGTATC	254	205
COL2A1_121800.3901	chr12	48390234	48390495	48390261	48390464	AGCAATTATCTGTAAAGCAGAGGTTGT	TTCTTTGTATCCATATAGAGCTTACCTAGCC	262	204
COL2A1_121801.3910	chr12	48391312	48391545	48391339	48391523	AGGTAAGTGCAAGCAGCAATTTAAAAG	ATGGCTCTTGGAGAAACACTGC	234	185
COL2A1_121802.4365	chr12	48391487	48391734	48391512	48391707	CACCCTTGGCATAAAGAGAAAAAGG	TCATCTTACCATGTTCTTCACCTTCAG	248	196
COL2A1_121803.9426	chr12	48391858	48392083	48391878	48392060	GAGCCCCACAGGATGGTAAG	TTTCAGAGGGTACCTCAACACAG	226	183
COL2A1_121803.9672	chr12	48391674	48391915	48391694	48391889	GATCCCCTCTGGGTCCTTGT	CTGCTCTAAATGGGTCATTTCCTTGT	242	196
COL2A1_121805.9402	chr12	48392061	48392334	48392085	48392313	CTGTGTTGAGGTACCCTCTGAAAC	CGCCTTCCTTGATTGTGTCCT	274	229
COL2A1_121806.1817	chr12	48393787	48394024	48393809	48393995	ACAGATTATGTCGTCGCAGAGG	CATTCTTCAGCATTTGAATTCTGTCAAGT	238	187
COL2A1_121806.2381	chr12	48393581	48393840	48393604	48393821	ACCAGGTCCCATGGATAACTAGC	TGCCGGATCTGTGTCTGTG	260	218
COL2A1_121807.1702	chr12	48397965	48398198	48397983	48398180	ATGCTGAGGGACGCATGG	ATGAGGGCGCGGTAGAGA	234	198
TMPRSS3_187392.4779	chr21	43792752	43793013	43792772	43792991	CGGAACTCAGAGCTCCAAGG	TGTCTTCATCGTGGAGAACAGC	262	220
TMPRSS3_187393.325	chr21	43795766	43796039	43795788	43796018	AAGGGACCTTAGGGTCAAAAGC	CAGAAAGCAATCTCGCATGGC	274	231
TMPRSS3_187394.16529	chr21	43796561	43796834	43796582	43796812	TTGTCCTGTCACAGGGAAACG	GGCTTCCTTCTCACACACATCC	274	231
TMPRSS3_187396.5691	chr21	43800129	43800402	43800151	43800377	CCATGGGAACATCACAATGGGA	CAGAGGCAGAAGCATAGATGAGATT	274	227
TMPRSS3_187397.5708	chr21	43802140	43802371	43802162	43802348	agagctGCAGAACCACATAGAG	GCTTCACCTCTTGCTCTTCTCAT	232	187
TMPRSS3_187398.15620	chr21	43801933	43802192	43801956	43802173	gagagccacattgtccaggatac	GGGCCACTCACGTTCAATG	260	218
TMPRSS3_187399.4371	chr21	43803093	43803366	43803113	43803345	ATGACCCAGGAGTGAACAGG	ACCATGTCCCCCAAAGAAGTC	274	233
TMPRSS3_187400.9788	chr21	43803898	43804159	43803917	43804133	GCCGACAGGTGAGGATGAC	GGCATTTTTCACAGAGCCTACTTTTT	262	217
TMPRSS3_187401.22328	chr21	43805441	43805714	43805463	43805694	TGGAGTTGTGCATAGCATCACA	CTCGCACATCGGTTGAATGC	274	232
TMPRSS3_187402.17493	chr21	43808441	43808698	43808473	43808678	TGGTAGTTGTCTTTCTTTATTGTTATCCTCTC	CCTGCCTATGGTCTCAGGGT	258	206
TMPRSS3_187404.20252	chr21	43808943	43809208	43808964	43809186	TGGCAATGACTTGGACCCATT	TGTTGCACTCTGAAAGAGCTGT	266	223
TMPRSS3_187405.16548	chr21	43809967	43810224	43809991	43810192	GGGCGCTCATGAAAGTTTAACTAC	GATAGTTAAATTTGTAAGTTTCATGGCACTCC	258	202
TMPRSS3_187406.4023	chr21	43815366	43815637	43815390	43815609	AGTCACATTGGTCACCTACATGAG	GCACCTGATGCTACAAGTATAAATAGGG	272	220
COCH_134415.5635	chr14	31344121	31344370	31344142	31344352	GGTGTGAGCAGCCTATCAGTC	TTGTACCCGCTGGTGCTC	250	211
COCH_134416.8593	chr14	31346721	31346994	31346742	31346969	CCACTATGCCCCAAGAAGTCC	AGCAGGAAAGGAAATAATCACGTCT	274	228
COCH_134417.3826	chr14	31347966	31348239	31347990	31348211	ATGCCCTGAAAAAGTGTGGATAGC	ATCAAGGTTAAAGAGGCTGAGCTAAAAA	274	222
COCH_134418.10204	chr14	31348516	31348777	31348549	31348752	TACAATCACCATTACCCTATTACATTTGTCATT	AAGAAAAGCTTCTACCAACAACACG	262	204
COCH_134419.10868	chr14	31349703	31349968	31349732	31349940	GTAAGAATCAAGATCTCCATTTGGGAAGG	AAATCTCCCATTTTAACAAGGTTGGTAC	266	209
COCH_134419.11756	chr14	31349493	31349766	31349516	31349743	GTTGGGTCATTGCTTTCCCTAGT	ATTAGCAGTCTCAAGAGGAGGGA	274	228
COCH_134421.5996	chr14	31353644	31353911	31353673	31353883	ATTAAGAAAGAAACTTGTGTGTTGTCTGG	ACTGATAACCCTCTCCTATGTTACATCC	268	211
COCH_134422.17033	chr14	31354769	31355042	31354789	31355019	GGCCAAGCCTATCCCTGAAG	GGCATGTGGTAAGAGAAGAAGCC	274	231
COCH_134422.18753	chr14	31354551	31354824	31354574	31354799	GGTTTGAGCAGTGGTAAAGGCTA	TGTCAACAAATGTGACATCCTGAAC	274	226
COCH_134423.1.10237	chr14	31355166	31355419	31355191	31355393	CAGCAGTGTTGGAGATAGCAATTTC	GGCCAAACACATTTCTAACAGTGAAG	254	203
COCH_134423.1.20780	chr14	31354988	31355229	31355008	31355202	GTCTCCCCCATTAGGCTGTC	AGTCTTGGCTATGTTGGAAACAAATTC	242	195
COCH_134423.2.4406	chr14	31355362	31355631	31355382	31355605	AGTGGTGGAACAGCTACTGG	GGTAAAGCCACAGGTGTTTGTTTAAT	270	224
COCH_134424.8089	chr14	31358915	31359140	31358943	31359115	CAAGAGAGTTCACAGGATTAGAACCAAT	TGCTTATTTGCCTAAATGGCTGTTG	226	173
COCH_134424.10748	chr14	31358723	31358984	31358748	31358954	CGCTGCAACTATGTAACAGTGTATG	TCTAAGAAATCTCTACAAATGCCTCTGATG	262	207
PAX3_34119.2891	chr2	223065712	223065979	223065732	223065950	AGAACAGTCTGCTTGCCCAA	TGATTTTCTTCCTCCAATAGTTGGTTTCA	268	219
PAX3_34119.6789	chr2	223065918	223066191	223065939	223066168	CCACTGCTTTTGTCGAACGTG	ACCTAAAAAGCTGCGTGTGTTTC	274	230
PAX3_34124.18743	chr2	223066734	223066959	223066757	223066933	GGACAGTAGGACTGAGATGTTGG	TCTGGATCTCTCTGCATTTTAACCTC	226	177
PAX3_34124.19216	chr2	223066560	223066795	223066582	223066768	GGCATGTGTGGCTTAATCTTGC	AGTCAGAGACTAGACCATATGAAGAGC	236	187
PAX3_34126.24258	chr2	223084772	223085045	223084796	223085025	TGGCAATTCATTACACTACTGCCT	CAGACCTCAACCGCTTCCTC	274	230
PAX3_34126.26149	chr2	223084992	223085219	223085014	223085196	TTGGAAGGAATCGTGCTTTGGT	TGCAGGTTAAGAAACGCAGTTTG	228	183
PAX3_34127.12870	chr2	223086026	223086263	223086049	223086241	GGGAATGAGATGGTTGAAAGCCA	CCTGACAATTCGCCCAAACAAC	238	193
PAX3_34127.15151	chr2	223085830	223086087	223085859	223086066	TACAATTAACAACATGGTGTCAGTACTGC	GTGCAAGATGGAGGAAGCAAG	258	208
PAX3_34128.16857	chr2	223096728	223096973	223096756	223096941	TAGATGAGAAGATGCTTGTTTGTTTCCT	GATATTGACTCTGAACCAGATTTACCACTAAA	246	186
PAX3_34128.19913	chr2	223096910	223097179	223096930	223097151	TGAAGGTGGTTCGGCTTCTG	ACCAGGATTTGAATTATTACGGATTGGT	270	222
PAX3_34129.338	chr2	223158327	223158588	223158357	223158560	AAATCAACTTCAAACAAATCAAACCAGTCA	TCTCACTCTGTTGCCATTAAATGTATGA	262	204
PAX3_34130.6743	chr2	223158943	223159176	223158963	223159155	CCTCCTTCCTCTCCAAGTCG	GGATGTCCAGAGATGCAGGAG	234	193
PAX3_34130.17844	chr2	223158727	223159000	223158750	223158974	TGGTCTTTCAGTTCCATGTCGTT	CTGAGAAGTAAATTCGGGAAAGGTGA	274	225
PAX3_34132.8988	chr2	223160130	223160357	223160150	223160326	GAGAGGCCACCTCCCAATAG	TGGAGAAGAAAATTGAGGAATACAAAAGAGA	228	177
PAX3_34132.15043	chr2	223160294	223160521	223160315	223160496	TCTCGGATTTCCCAGCTGAAC	GAGAGTTCAGGTCTTTTTGCTCACA	228	182
PAX3_34134.3071	chr2	223161496	223161769	223161523	223161747	AGCTTTCCCTAAGTGTTCATCAAGAAG	CTCCAAGATCCTGTGCAGGTAC	274	225
PAX3_34134.4599	chr2	223161716	223161961	223161735	223161937	ATGGCACCAGGACGTATGG	CCTTGCTTCTCTTTTTCACCTTCC	246	203
PAX3_34135.6018	chr2	223163149	223163420	223163170	223163399	CTTCCTGGAAGCACCAAAGGA	ATAGTTCCCGAGGGTCATCCG	272	230
LOXHD1_168451.2233	chr18	44056984	44057249	44057008	44057226	AGCAAGCAGATGCTAAGATGAGTT	AGCATGTGTCATAATCTGTGGCT	266	219
LOXHD1_168452.1.16815	chr18	44057293	44057520	44057313	44057500	GAGCAGGACCCCATGAAGTT	TGGCCACCATCTTCAACTGT	228	188
LOXHD1_168452.1.19511	chr18	44057635	44057872	44057654	44057844	GGAAGAAGCGGTCTGTGCT	AGGAAGTACTTCAAGGTATTCGAGGTTA	238	191
LOXHD1_168453.1575	chr18	44057814	44058039	44057833	44058016	ACCTTGCTGGCAAAGCTCT	CTCCAATATCCCATCACCTTGGG	226	184
LOXHD1_168453.18673	chr18	44057456	44057695	44057476	44057674	TCTCCAGGTGAGTCCATCCC	CGGGAGCTGAAGCAGAAAATG	240	199
LOXHD1_168455.6367	chr18	44063321	44063588	44063341	44063567	CAGGTCATCTGGCCTACTCC	CAAGACCATCACCATCACCGA	268	227
LOXHD1_168455.14479	chr18	44063531	44063762	44063556	44063741	GGAGAGGCTCAGTACATACACATTG	TACCTGCTTCAGTGGGCAAAG	232	186
LOXHD1_168456.5293	chr18	44065059	44065284	44065079	44065259	CCAGACGTTCTCCCTGGTTT	CAGATTCTACCTACAACGCCTCAAT	226	181
LOXHD1_168456.17613	chr18	44064871	44065114	44064891	44065090	tgctgGTTAGGCCCATTTGT	CCTACGAGATCGTCATAGAAACGG	244	200
LOXHD1_168457.11581	chr18	44068876	44069149	44068900	44069129	CTTCTTATTCCAGCACCATTCCCT	GAAGGCACATCCAGCTTCCA	274	230
LOXHD1_168458.1239	chr18	44085654	44085915	44085677	44085896	AAGCATCAATGTGGTGGTCATCA	AAGCAGTCGGCAAACTGGA	262	220
LOXHD1_168458.20167	chr18	44085862	44086089	44085885	44086068	GTTGAATGTGTCCGTGTTGTTCC	CTGTACCCCTGACTCCTCTGA	228	184
LOXHD1_168459.17673	chr18	44087318	44087573	44087338	44087548	TCACTCCCTGGGAGGAGATG	GCCGTTATCGATGAGGAAGAAATGA	256	211
LOXHD1_168459.18304	chr18	44087516	44087777	44087537	44087756	TCTTAACTGCGACGGTGTAGG	GATCTCCAGGGTTGGGATTCG	262	220
LOXHD1_168460.1764	chr18	44089564	44089821	44089591	44089801	ACATTTGTGCTTTAACAAGGTCCATTG	ATGGCCAGCTTCCCTTCTTC	258	211
LOXHD1_168461.1573	chr18	44097853	44098122	44097886	44098100	AATGAAAGAAAGAAGAAATGTTATGGGTAGAgg	AGGAGATGCAGCTGGACAAAAA	270	215
LOXHD1_168461.8406	chr18	44098081	44098308	44098101	44098284	CCTCCAGGTACCTGGCTTTC	TGTGTCTCTTTCTCTGGTGAGACT	228	184
LOXHD1_168463.4517	chr18	44101029	44101282	44101049	44101261	ATGCACTGCACACTCACAGT	GCCCAGATCGTCACAGATCAG	254	213
LOXHD1_168464.3872	chr18	44102105	44102330	44102125	44102308	AGAACTCCTCCACAGAGCCA	gaGGCAGTGCCTTGTCTATCTG	226	184
LOXHD1_168464.15749	chr18	44101915	44102168	44101939	44102148	ggctagtTGGTTCTTCTCTGCTAC	CGCATCTGGTTGGACTACCC	254	210
LOXHD1_168465.9366	chr18	44104346	44104575	44104372	44104554	CTCAAGAATGGCTCATCCAAGAATTG	CTCCCACACAGGAGTACACTG	230	183
LOXHD1_168465.13089	chr18	44104506	44104779	44104526	44104757	GCGATCTCCCAGAAGTCAGC	GGTGGAGATCTGGAATGACACC	274	232
LOXHD1_168466.7280	chr18	44104728	44104993	44104749	44104973	CCCGCATAGGAACAGGAACTC	AGGTCTGTTCAGTGCAGCAA	266	225
LOXHD1_168467.8083	chr18	44109133	44109358	44109156	44109338	CTCATACCGTTCCTCTCTCGAAC	AGACCTAAAGCGCTGTCACC	226	183
LOXHD1_168467.8245	chr18	44108921	44109190	44108941	44109167	CTCCACCTCATCCCCTATGC	CGATACCTTGGCAAGTCAGAGAA	270	227
LOXHD1_168468.13902	chr18	44113084	44113335	44113105	44113308	GAGCCTTCCCATGGTGATGAG	GCAGCTTTCACATTAAGGGCTAATTTT	252	204
LOXHD1_168469.970	chr18	44114199	44114472	44114221	44114448	AAGGCTGATCTAGCCAGTAGGT	AGGCCATACTTTCCTGGATCTTTC	274	228
LOXHD1_168470.21311	chr18	44118072	44118345	44118094	44118322	TCTGTCTGACCTACTCCATCCC	GTTCTCTCATCCACTCTGGCTTT	274	229
LOXHD1_168471.6088	chr18	44121828	44122053	44121849	44122031	CAGGGAAACGTCATGCACTTC	TCACTTTAGCAATGCTGCAAGC	226	183
LOXHD1_168471.14514	chr18	44121608	44121881	44121634	44121860	GGGATGAAAGACCAAAATCTTCAAGG	AGACTGGGTAGAGGTGGATGC	274	227
LOXHD1_168472.23336	chr18	44122613	44122886	44122634	44122863	TCTTTCCCAGATGCCCACAAG	GTTTGGGTCTGACTAGGCTTGAA	274	230
LOXHD1_168473.9268	chr18	44125195	44125468	44125219	44125447	GATTCCCCTTGGAAATTTCTGCTG	TTCTAGAGGAGGTGGCTGTCC	274	229
LOXHD1_168474.23751	chr18	44126793	44127066	44126815	44127037	TTAGGGTTAGGGAGAGGCAGAG	CCTTTCTAAGAGGACATTCCAATCTTTCC	274	223
LOXHD1_168475.5663	chr18	44137232	44137491	44137254	44137468	CCCCAGTCTTCTTCCAGGACTA	TAGGTCTTACCCCACTGAGTGTT	260	215
LOXHD1_168477.14591	chr18	44139350	44139621	44139371	44139603	GGAATCTCAGAGGGCACCAAA	GTCCAAACACCCCATGGC	272	233
LOXHD1_168478.1.4634	chr18	44139894	44140147	44139918	44140126	CAGGTCAAGAGAGCTATTTGGGAA	TTGAGCAGCACAAGTTCGAAG	254	209
LOXHD1_168478.1.7152	chr18	44140208	44140433	44140228	44140415	cctcTGACGAGGACTCCTCT	TTCGTGGACACCGTGTGG	226	188
LOXHD1_168478.1.13028	chr18	44140340	44140613	44140364	44140592	GCTTGTCCTTCTCCTTCTTCTTCC	GCTTAGCAAACAGGCCTTGTG	274	229
LOXHD1_168478.1.14635	chr18	44140088	44140337	44140107	44140319	GTTCGTTGTCCTCCTTGCC	CGGCAGCTGCTCAAGAAG	250	213
LOXHD1_168479.5180	chr18	44142973	44143234	44142993	44143200	ATCTTGGTGTCCACTGAGCC	GTTATTATTACTAAATGTTCCACTTCTTCTGCAC	262	208
LOXHD1_168480.7922	chr18	44146171	44146438	44146192	44146418	CATCCCCCATGGGAAACAATG	CTCACCCTCACTCGGGTTTC	268	227
LOXHD1_168481.2175	chr18	44149380	44149643	44149404	44149622	ACATGGTCTTGGGAAGGAGACTTA	CACTAACCCCTTCCCTTCCTC	264	219
LOXHD1_168481.18448	chr18	44149190	44149433	44149216	44149414	TACATATCTTCAGCTGCTCTAGGTCA	TCACCCTCGAGACCCTGAA	244	199
LOXHD1_168482.12408	chr18	44151946	44152219	44151969	44152198	CTGTGAAACATGAAGTGCTCGTG	CTGGGCCTCCATAGTGACTCT	274	230
LOXHD1_168483.15517	chr18	44157603	44157868	44157624	44157848	GGTCTTCCCAAAACACAGGGA	GCCACTGTCTAACTGGCCTT	266	225
LOXHD1_168484.13625	chr18	44159534	44159785	44159555	44159765	GGAACATGGGAAGGGAACTGG	GGGCTGTCAGCAATGATGTC	252	211
LOXHD1_168485.14146	chr18	44171803	44172076	44171827	44172057	GCAGACAAGACTCTCAGCTCATAG	ACATCCCTGGTGCACCAAC	274	231
LOXHD1_168486.563	chr18	44172364	44172617	44172392	44172589	AAATACAGAGGCAAATTTATGTGACAGG	tgggtcagCTATGAGAATAAACACATTT	254	198
LOXHD1_168487.3728	chr18	44173492	44173765	44173512	44173740	AGAATCCCCAGGACGAATGC	TCACTTCCTGAAGTTTATGGTGCAA	274	229
LOXHD1_168488.17160	chr18	44174227	44174498	44174248	44174476	GTCTGACATTCTGGCCTCTGC	TGCTGAACATCACGAAGAGGAC	272	229
LOXHD1_168489.20917	chr18	44181323	44181550	44181347	44181528	TCCCACTGTTCTTATTCCCTCTGG	AAAGAGGATGTGTGGAGGAGGA	228	182
LOXHD1_168489.24175	chr18	44181113	44181386	44181140	44181359	TTGTACTTGCAAGTTAAAGAGGAGAGG	GCTGGTACCAAATCCAAAATCTACTTG	274	220
LOXHD1_168490.1912	chr18	44184014	44184273	44184039	44184245	ACCCTTAGGCAGAAAGTGAAATACC	TGATTGGAAGATTGGATTAGATCTCCAG	260	207
LOXHD1_168491.1600	chr18	44190668	44190929	44190692	44190896	ACAACCCTCTGAAGAACAAGAAGG	TCTGGTCTTTTTGTAATTTCTTTTGTATGTCTG	262	205
LOXHD1_168492.17789	chr18	44198084	44198335	44198106	44198313	GGATTGTGGGAACCCCATCTAC	ATGGTGTGGTAGCTACTTTGGG	252	208
LOXHD1_168493.7212	chr18	44219626	44219855	44219644	44219827	CACTGGCGGTCACCTTCC	TCTCTTTGGAGTAAACATCTGGGTATTC	230	184
LOXHD1_168493.13006	chr18	44219434	44219681	44219455	44219655	CTTGGCCCTAACCAACAGGAA	CGTTACTACTTCAACTGCAACAACTG	248	201
LOXHD1_168494.18025	chr18	44221836	44222097	44221867	44222076	TCATACCCAGAAATTGTCAATATTGAAGTCA	GGGATGATGGAGGAAGAAGCG	262	210
LOXHD1_168495.10347	chr18	44229007	44229274	44229027	44229250	CCTGTGGTCAGATGTGCCTT	TTTTTCTGAGCCTGCAATCTGTCT	268	224
LOXHD1_168496.2290	chr18	44236688	44236925	44236709	44236906	CACCATCCCTGCATAATGCCT	GAACTACGCCTCGGAGGAC	238	198
LOXHD1_168496.5921	chr18	44236872	44237119	44236895	44237099	GCCTTGTAGTACTCGTGTTCCAG	ACCCAGGCCTGAGCTATAGG	248	205
PRPS1_197325.3697	chrX	106871778	106872051	106871799	106872030	ATTGAGTCTGTGGCCGACTTC	CGACCCCATCCCTCCTATACT	274	232
PRPS1_197326.9369	chrX	106882650	106882895	106882668	106882865	GCCGGGTTACTGCAGTCA	AGACTACAAATGTGTTGCTTTATACAAACC	246	198
PRPS1_197326.9610	chrX	106882470	106882719	106882501	106882690	gctgacAGTACAGTGGTTTAAAATCTATTTC	TCTGCTCCTACCTTATCTTTCTTATCCTG	250	190
PRPS1_197327.6053	chrX	106884089	106884314	106884118	106884289	ATTGGCTTTTTGGTTTTTCTTTTCTTTCC	AATTTTTGGCTTCTCTGCAGTCTTC	226	172
PRPS1_197328.16008	chrX	106885515	106885788	106885541	106885762	GCAAGTTACTACTTTGTGTTTGCCAT	CACTTTGTGACACAACCATCTGAAAG	274	222
PRPS1_197329.10645	chrX	106888356	106888627	106888384	106888600	TTCTTTTGTCTTAGAAGCCACACATACA	TGCTAGCTTTTTCCTTCTAACTACCAG	272	217
PRPS1_197331.20311	chrX	106890773	106891046	106890799	106891017	TCCCTGACTAAAATTCTGCAATGACA	CACCTCCTAAACACTTAGAAAAGTCTTGT	274	219
PRPS1_197332.8888	chrX	106893087	106893352	106893107	106893331	CTGGCTGCTCATCAGTGTCT	CCGGGTCTTCTGCTGAATTTG	266	225
WFS1_48443.1165	chr4	6279048	6279301	6279070	6279281	AGCGAGATCCTGTATGGAGTGT	CTTTCGCTCCTCTCCTGCTC	254	212
WFS1_48443.5729	chr4	6279250	6279475	6279268	6279456	CGCGTTCCCGACTCAATG	CCGTTCCCACCCAGCTATC	226	189
WFS1_48444.2887	chr4	6288729	6288990	6288751	6288970	ATCTGAAGACCCTCATGCCTTG	CACTTCTCTGTGGGCTGTGG	262	220
WFS1_48445.14116	chr4	6290667	6290926	6290687	6290902	GGGAGAGGGTCGGAGAATCT	CAGTTAGCAAGCAGCATTACAAGC	260	216
WFS1_48446.7617	chr4	6293015	6293282	6293036	6293259	CTGGAAGCTCAACCCCAAGAA	GGTCTCTACAGGAAGGTTCTGGT	268	224
WFS1_48446.9370	chr4	6292849	6293086	6292869	6293066	GAGTTGGCAGGGTCAGAGTG	TTGACCTGGCCGACATTCTC	238	198
WFS1_48447.11235	chr4	6293589	6293822	6293610	6293803	GGGCACGAGGAGATAGTCAAC	GATAGGGCAGGCCAGGATG	234	194
WFS1_48448.700	chr4	6296629	6296862	6296650	6296843	AAGGGTTTCCTCCACCTGAAC	TTCGTCGTCCTGCAGGAAC	234	194
WFS1_48448.13718	chr4	6296815	6297042	6296833	6297017	TACGCCAAGGGCGTCATC	CGGCTGTAAGACACTCTTTGTTAGG	228	185
WFS1_48449.1.1801	chr4	6302522	6302755	6302543	6302733	AGCAACCTCACCATCGACTTC	AGAGAGCAGGAAATGGGCATAG	234	191
WFS1_48449.1.2074	chr4	6302352	6302585	6302370	6302561	AGCCTCGTTCCCACGTAC	TGAAGGACAGGTAGAAGATGACCA	234	192
WFS1_48449.2.9269	chr4	6302710	6302961	6302728	6302940	CTTCGGCTGGAACCACCT	TAGGGCCAATTCAAGGGCATG	252	213
WFS1_48449.2.10917	chr4	6302832	6303105	6302854	6303082	GCTTCTTTACCGTGACCAGCTA	TAGGTGCCCTTGAAATTCCTCAG	274	229
WFS1_48449.2.14245	chr4	6303042	6303313	6303071	6303291	TCTATGTCTACCTGCTCTATCTCTTCTTC	GATCTTGGTGAGCTCCAGAGAC	272	221
WFS1_48449.3.12222	chr4	6303206	6303479	6303229	6303455	GGCTACTTCCTCTTCCTCTTTGC	GGTACACATAGAACCAGCAGAACA	274	227
WFS1_48449.3.15470	chr4	6303420	6303667	6303440	6303646	TCAAGCTCATCCTGGTGTGG	GCTGTTGTCGATGTCAGTCAC	248	207
WFS1_48449.4.1355	chr4	6303810	6304053	6303830	6304033	ACCCCTGCCACATCAAGAAG	GCCTTGAGCTCGAAGACAGG	244	204
WFS1_48449.4.13840	chr4	6303622	6303867	6303640	6303848	GACCGGCCGCTTCAAGTA	GGCATGCCCACGGTAATCT	246	209
WFS1_48449.4.14600	chr4	6303992	6304233	6304013	6304214	GAGTTCAGCACCATCCTGGAG	GGCAACATGCACTGGAAGC	242	202
HGF_78469.5807	chr7	81331760	81332005	81331789	81331986	ATGAGAATTTCAACAAACATGACTCTCCA	TGGTCGTGGATGTGCCATT	246	198
HGF_78469.11596	chr7	81331946	81332197	81331975	81332167	GCATAATATGCTACTCGGACAAAAATACC	ATTTCAGTTGCAGTTATTCTCTTTTTCTGT	252	193
HGF_78470.14468	chr7	81334937	81335172	81334966	81335139	GCCTCATCTTTTGAAAACTAGCTTACATC	CATTCTCTGTAAATGCCATATTAAACATGAACA	236	174
HGF_78470.20267	chr7	81334523	81334782	81334554	81334760	TGATTATCTCACTGCTTAGTTGAAAGAAATG	ATCATCGAGGGAAGGTGACTCT	260	207
HGF_78471.17092	chr7	81334726	81334999	81334749	81334977	TCTTTTCAGCCCCAGCACATATT	ACCAGTTGCAGTGTTTATGGCT	274	229
HGF_78472.4185	chr7	81335686	81335947	81335708	81335919	ATCTCCTCTTCCGTGGACATCA	GCAATTTAAAGCCTCTTTCTGCTTATGT	262	212
HGF_78472.11037	chr7	81335500	81335749	81335528	81335719	TAATGCATCTGTATGAGAGAGAACGAAC	AAACAGAGACTTGAAAGATTATGAAGCTTG	250	192
HGF_78473.3019	chr7	81336485	81336758	81336512	81336735	AATTTGTTCACCCCATTTGTGAATCTC	GAGCCACAGGCTTTGCATTAATT	274	224
HGF_78474.2323	chr7	81339384	81339635	81339411	81339602	acatgTGTCCATATTTCTGGGAATAGG	GCATTTAAGAAAACTAAGAGGCACTGATTATTT	252	192
HGF_78475.2991	chr7	81340600	81340851	81340627	81340820	TATTCAGTATGCAGTTGCCTTTGAAAC	ACATTTATTTTTACAGGTGAAGGTGATACCA	252	194
HGF_78476.12211	chr7	81346459	81346732	81346492	81346708	GCCAGACCACCTATATTATTTACAACTTTTAGA	TCTTGGATGGAATGAGCATCTTGT	274	217
HGF_78477.4114	chr7	81349910	81350137	81349943	81350108	ATGATGAGTTGTAAAGAAAAACCAATCTAATGC	TATATGGGCAACTTATCCCAAACAAGATC	228	166
HGF_78477.6150	chr7	81350060	81350285	81350086	81350253	CCGATGTAAGTCTTCCATGTTCTTGT	ccagccCTTTCAAGTACTTTAATTTTTATGTT	226	168
HGF_78478.13935	chr7	81355133	81355406	81355158	81355380	GTAAAATGTGTCCTCCCTTTAGGCA	AGAAATGTAATAGCGCTGACTTCACC	274	223
HGF_78479.5086	chr7	81358902	81359161	81358928	81359132	ATTTGCCTACTTTACTCACTTGCACT	AAGAGGCAAATGACATCTTCAAAGATTTT	260	205
HGF_78479.14549	chr7	81358846	81359081	81358878	81359055	TAGTAAAAAGTAACCACTCTACCTCATTTTCC	AATGACACTGATGTTCCTTTGGAAAC	236	178
HGF_78480.10115	chr7	81372111	81372384	81372131	81372356	GCAGGCTGGGTACAAAGACA	CAGAGAGAGAAAAAGATCGGAAATGTGT	274	226
HGF_78481.20269	chr7	81372596	81372869	81372623	81372843	TCTCACTAATAATCGCCTGCTTAGATC	GTGGAAAGTTATTTTGTGAGCTGAGG	274	221
HGF_78482.4659	chr7	81374233	81374498	81374256	81374473	AGAGAATTTCCACAGCAGTGTGT	ACAGTGGTGTTTTTGATTTTGCTGT	266	218
HGF_78483.4343	chr7	81381401	81381674	81381423	81381646	ATAGAATGGCCCACATGGCATT	TACCTTCAGCAAAAACATACCCACTAAT	274	224
HGF_78486.11935	chr7	81386546	81386775	81386575	81386742	GATGCCACTCTTAGTGATAGATACTGTTC	TTTGAAAATACTAGTAGAAGCTTTAGGCAAGAA	230	168
HGF_78486.13095	chr7	81386354	81386615	81386386	81386586	GTCATGAATTCATATAAACCTTGCCGTAATAC	CATTAGAAACTGCATCATTGGTAAAGGAC	262	201
HGF_78487.7578	chr7	81387927	81388200	81387950	81388172	GACCACTCTGGCAGGAAATTACA	ACAAGATGAACCATATGCCCATTCTTTA	274	223
HGF_78488.1265	chr7	81391864	81392131	81391891	81392103	AACTGAGAGCTAAGTCTTCGTTTGTAG	CCCTAATCAAAATAGATCCAGCACTGAA	268	213
HGF_78488.3826	chr7	81392064	81392337	81392087	81392315	AGCACATTGGTCTGCAGTATTCA	TACCTCACTCTGCTCCTAACCC	274	229
HGF_78489.10829	chr7	81399103	81399376	81399131	81399354	GGGAATAGGGTAAAAAGAGGGTGTTAAA	GACTGGCTCTTTTAGGCACTGA	274	224
SLC26A4_80779.8433	chr7	107302022	107302289	107302040	107302270	TTCCCCTCCGATCGTCCT	CGCTCCGCTTCTCTCTACG	268	231
SLC26A4_80780.14881	chr7	107303670	107303933	107303699	107303909	TAACTTTGTGATTTGCAAATTGGTTGTGA	GAAGTGTTAAACTCCTGCTGGAGA	264	211
SLC26A4_80781.9587	chr7	107312526	107312767	107312555	107312734	ctttctgCATACTGTAACTTTGGTTTGTG	GGTATAATGCACTTAATATAGCCAAAACACTTT	242	180
SLC26A4_80782.2233	chr7	107314734	107314963	107314760	107314934	AGAGATACAGCTAGAGTCCTGATTGC	CTTGCTTACTATTTTAGCACCTGACCTAA	230	175
SLC26A4_80782.14424	chr7	107314534	107314799	107314562	107314771	TTTTAAACCCTATGCAGACACATTGAAC	CATTACCTGTATAATTCCAACCAGCAGA	266	210
SLC26A4_80783.7502	chr7	107315331	107315604	107315358	107315580	GAGAGTAGGTTTCTATCTCAGGCAAAC	GTTTCTGGAATGAACAGTGACCCA	274	223
SLC26A4_80784.9737	chr7	107323842	107324089	107323874	107324061	GACAAACAAGGAATTATTAAAACCAATGGAGT	TGAAGGAGTATCAGTGAAATGAAGCTTG	248	188
SLC26A4_80784.13063	chr7	107323498	107323739	107323527	107323714	TACTGAAACTTTTGAGTGTTGTTTGATGC	CTTAACTGCCATACAGACGACAATG	242	188
SLC26A4_80785.8212	chr7	107323677	107323916	107323703	107323885	GATACCAATCTTGCTGATTTCACTGC	GCAGTAGCAATTATCGTCTGAAATAAAACAA	240	183
SLC26A4_80786.13904	chr7	107329443	107329694	107329469	107329669	GGAAAAAGGATGGTGGTCAAATCTTC	TTCCTGTTTCCAGCCCTATAAAACC	252	201
SLC26A4_80787.23583	chr7	107330496	107330753	107330520	107330734	TTCCTGAAATACTCAGCGAAGGTC	TGCGAGCCTTCCTCTGTTG	258	215
SLC26A4_80788.5426	chr7	107334817	107335090	107334842	107335067	ATCCTTTTCATAGGAGGTGTGTGTC	CAATTACAACAGCTGCCAAGACC	274	226
SLC26A4_80789.9898	chr7	107335031	107335268	107335057	107335244	CTGAATAACACAGCCTTCTCTGTCTC	CCAAAGCACAAGTGAGACTTAGGG	238	188
SLC26A4_80790.15657	chr7	107336285	107336554	107336318	107336526	TGTGGATCATTGATCTTATTTTTATAGGTAGTT	TCAAAATGGTATAAGGAAGCTCAGAGTG	270	209
SLC26A4_80791.854	chr7	107338386	107338659	107338409	107338635	AACACCAGAATGATGGGCTCTTT	AATAGGCATTTTCTCCCTTTGGCT	274	227
SLC26A4_80792.13094	chr7	107340423	107340676	107340445	107340644	TCCTCTGAGCAACTGTGACTTG	atgaatgaaGTCTCAAAAGAGGTTAGAAAACA	254	200
SLC26A4_80793.21799	chr7	107341459	107341720	107341488	107341688	TTGAGAAATAGCCTTTCCAGATAACAGTT	GATTTAATTTTAGACCCTCTAACTGCTCTCAT	262	201
SLC26A4_80794.26726	chr7	107342087	107342360	107342113	107342334	TCTCCCAGTTTTCTTCCTAGACAACA	GTTGGGATATCAAGTTCCTCCAGATC	274	222
SLC26A4_80794.30543	chr7	107342295	107342538	107342323	107342507	TTCAACAAATAATGCTTTTGAGCCTGAT	GCTCCAAATGTATAATTCAGAAAACCAGAAC	244	185
SLC26A4_80795.2379	chr7	107344649	107344922	107344678	107344899	ACCTTTCCTTAAAGTCCTGATTAACCATG	AGGCCTTCAGACATAATGTGACC	274	222
SLC26A4_80796.21487	chr7	107350458	107350727	107350488	107350694	TTTCCTAGGAACTAACAAAACATTGTGTCT	gACTAGACTTGTGTAATGTTTGCCATTTATAGA	270	207
SLC26A4_80797.10206	chr7	107352909	107353166	107352935	107353133	GCTTCAAATCATTTTCAGTGGAGCAT	GTTCCCTGACAGTTCTTAATCAGATATATTCAC	258	199
SLC26A4_80798.10856	chr7	107355747	107356020	107355774	107355992	TACACCTAAGATGAGTAGCAGTAAGCA	GTCTTAGTGCTTCTCTTTCAATGGCTTA	274	219
SMPX_193337.1444	chrX	21755616	21755881	21755645	21755857	AACCATTTTACAGAGGACTTTTTGAGACA	TGCTTATGGCCCAAAGAGATCAAA	266	213
SMPX_193338.5151	chrX	21761777	21762038	21761796	21762009	ATAGCCAGCCCTTGCCTAG	TTTCTTCACAACGATTACTGTCTCAGAAT	262	214
SMPX_193339.7878	chrX	21772265	21772512	21772296	21772484	CTTAATTTTCTTCTTGAAGTTCACCATCAGC	CTGCCCAGTTGAATCATGAGTTAAATTC	248	189
BSND_7334.7770	chr1	55464701	55464974	55464721	55464952	CTGGAGCGGGATTGAAAGGG	CATAGAAGGTGCCGTAGACCTG	274	232
BSND_7334.12909	chr1	55464921	55465148	55464941	55465118	TCGGTACGTTCCTCATGAGC	GAAGAATGAAAAGACAACTAAAGGATAGGG	228	178
BSND_7335.15633	chr1	55470598	55470867	55470618	55470846	TCCCAGAGCTCATGGAGAGG	TCCCTCTCACTCTCCTCAGTC	270	229
BSND_7336.16257	chr1	55472607	55472832	55472628	55472812	GGGAGAACACTGGTGTTTGCT	ATCACTGGTTCCCAGCTTCG	226	185
BSND_7336.19421	chr1	55472759	55472992	55472781	55472972	TCATGAGCTACAGTGAGGACCA	ACCCTTGAACTGGGCAGAAG	234	192
BSND_7337.2215	chr1	55474264	55474507	55474285	55474482	ACAAGGAGCTGGGTTTTGAGC	GGCCAAAGACCACTAACTATTGGAA	244	198
BSND_7337.11212	chr1	55473864	55474095	55473885	55474075	ccttGTGGTCTTTGTCCCTGC	GCTCATCCTCCAACGTTGGG	232	191
BSND_7337.15166	chr1	55474044	55474317	55474064	55474296	GACCGCTTCCAAGACTTTGC	ACGGAGCACAAACATCTCAGC	274	233
GJB6_129722.1.2031	chr13	20796794	20797063	20796817	20797034	AAGTCTCCTTATGACGCAGCTAC	CAGAGAAGACCGTGTTTACCATTTTTATG	270	218
GJB6_129722.1.3720	chr13	20797000	20797271	20797023	20797242	ACGTTAAGCAGCATGCAAATCAC	GACATAGAGGACATTAAAAAGCAGAAGGT	272	220
GJB6_129722.2.15017	chr13	20797398	20797655	20797417	20797632	GATGTGGGACACCGGGAAA	TGCCCACTTTTGTCTGTTTAGGG	258	216
GJB6_129722.2.19431	chr13	20797212	20797449	20797230	20797428	GTACGTCCACCACAGCGA	ACCGGGATGCAAAAATGTGTG	238	199
TMC1_93188.15046	chr9	75263486	75263753	75263514	75263726	TGAAATATTTGTTCCTTCATCCTGCAGT	CCTTCTCAATTTCTCAGGAAACAAAGG	268	213
TMC1_93189.16944	chr9	75303486	75303759	75303513	75303737	TGCTCATTTTGGCAAGTTTATGGAAAA	GGTAGCTCAAGTCCACAAGAGG	274	225
TMC1_93190.17659	chr9	75309408	75309681	75309429	75309653	TGGGAGGAAGCACTTTCTGAC	GTGATCTTCTTCAGCATTGGAACTTTTG	274	225
TMC1_93191.8610	chr9	75315361	75315622	75315386	75315589	TACCTGCCTTCCTTAAGTTCCAAAG	TCAGAGGATTTAGAAAATCAATATCAGGGAAAG	262	204
TMC1_93192.3072	chr9	75354930	75355203	75354959	75355177	AGAAATAAGACTGCAGACCTGGTAAATTC	tttcacccctttagaaaagaaccagt	274	219
TMC1_93193.4200	chr9	75357239	75357500	75357264	75357470	AGTATTTGCTGCCAGAGAGACATTT	AGCTTATGAGATACTTCTCTAAGACAACCT	262	207
TMC1_93194.960	chr9	75366651	75366912	75366676	75366882	AAGGACCAATGCCTCACAATTAATG	ATTTTTCAGCATGTTTTGTAAACTGGAAGT	262	207
TMC1_93195.11858	chr9	75369605	75369878	75369633	75369857	GTTTCAGAAGGGCTTTTAAACAAAACCA	GAGGCCGTGGGTTTCAGAATA	274	225
TMC1_93196.22629	chr9	75387272	75387545	75387296	75387521	TTTCCTTTGAGTTGCTCTTCACGA	CCAATCCCCAAATTAATCCCTCCA	274	226
TMC1_93197.14190	chr9	75403190	75403463	75403221	75403434	GTTTTGTTGCTATTTCCCCTATCTCATTTTT	TGGAATGCCTCCAATTTTACTCTTAGAAA	274	214
TMC1_93198.6701	chr9	75403826	75404099	75403854	75404073	CAGTTTGTTTGCAAGAATTCTTCCTTCT	GGAATCTGATCAAGTGGACGTTTTCT	274	220
TMC1_93198.12284	chr9	75404032	75404265	75404062	75404238	GATACAGGAAGCTATCACAGAAGAAAAAGC	TCTAAGCACATAAAAAGCATGCAGAGA	234	177
TMC1_93199.98	chr9	75406697	75406934	75406725	75406909	AAAAAGATCAAAGAAGCCTAGCTCAGAA	TGCCTAAAAGAAGAGCAAAAATGCG	238	185
TMC1_93199.13316	chr9	75406873	75407100	75406898	75407067	CTACCATCCTCTCATCGCTTTGAAA	AGCAAAGAGATAGAAACTAAAATGAAGACAACA	228	170
TMC1_93200.7469	chr9	75407032	75407299	75407056	75407275	CAGTCTCAAGTTTGCCAGAAATGC	AATTGCCATACACTTCTGTTGGTG	268	220
TMC1_93201.7786	chr9	75420179	75420450	75420204	75420415	TTGCCATTAATTGCAGTCTTCAAGC	AAGCAAAATTAACATCATACTTACATATCCATACT	272	212
TMC1_93202.8931	chr9	75430942	75431215	75430967	75431190	CTGCTATTGTTGCTGAAGGGAAGTA	TCTCCTCTAACACCAGGATTCAATG	274	224
TMC1_93203.7757	chr9	75435801	75436028	75435828	75436002	CTTCGACTCCATACATCCATGTACTTC	ATGCCTGAGTCAAATTTCAAAAGCAA	228	175
TMC1_93203.13096	chr9	75435601	75435862	75435631	75435839	TAAGTGCAGTTTCTTTATGAAAAGGGTTTG	TCAGGAACATTGCAGCACATAAC	262	209
TMC1_93204.2010	chr9	75441684	75441957	75441713	75441933	ACCTAAGCAGTAATTGAGAAAGATTTCCA	GGAAGAACATCACAGAGGCTCTTT	274	221
TMC1_93205.1883	chr9	75445158	75445429	75445179	75445408	accccagcttcatccctatgt	TTGAGATCCAGATTCGCTGCC	272	230
TMC1_93205.7699	chr9	75445370	75445631	75445397	75445598	GGCCATCTATTATCTCAATGCTACTGC	TACAAACATTACAAACATAAACGTATCTCCAAC	262	202
GPSM2_10060.2101	chr1	109428046	109428307	109428072	109428274	ACTAACCGGACAATGTTCTACAAACA	GCTGGTATATTTGAGTATTTTCAACTGAAACTT	262	203
GPSM2_10061.8588	chr1	109439377	109439628	109439398	109439600	CAGCTGCCCTGAACAAGAGTA	GGCTGTAAATAGCGCTAAGTGTTTTTAG	252	203
GPSM2_10061.8941	chr1	109439563	109439834	109439589	109439805	CATTCTTTGAAGCTGCAGTTCAAGTT	AAAGCGATGTTACTGAAGTAGAACTCATT	272	217
GPSM2_10062.692	chr1	109440027	109440298	109440060	109440270	AACTGTACTCTGGCTACTTTATATTTTAACACC	GCCCTTTGAATGAAAATATTAGGCCTAC	272	211
GPSM2_10063.13492	chr1	109440524	109440769	109440557	109440748	TATGATAAACCTGACCTCTGTTTTCAAAATGTA	CGGCTTAGATGGGCCTACATG	246	192
GPSM2_10064.2148	chr1	109441107	109441366	109441139	109441345	AATTGCTCTTCATCATAGATGTCATCCTTAAA	ATCCCTGAAGTTGCCAAGGAG	260	207
GPSM2_10064.7550	chr1	109441475	109441716	109441507	109441691	CATCTAATTAAAATTGTTTGTTTCAGCGTCTC	TGCCAAAAGTTCTGCTACAATCAGA	242	185
GPSM2_10065.2503	chr1	109441312	109441547	109441334	109441518	ACGTGCCTTTGGAAATCTTGGA	CTTCTTTCAGCTGCTTTATCTCCAAATTC	236	185
GPSM2_10066.6552	chr1	109444321	109444560	109444348	109444536	CAGCAGAGAGGAAAAATGAGAGTTTTG	TCAGCTCTTGAGCAATTGCTAAGT	240	189
GPSM2_10066.12280	chr1	109444495	109444738	109444525	109444710	TACTTCAAGACTATGAAAAGGCCATTGATT	CTATCACAGACTAGCCCTTCATACAATG	244	186
GPSM2_10067.14623	chr1	109445661	109445922	109445687	109445901	TCCCTTTAGTTCCTGCTAGATAGCTT	TTCCCTCCCCCAACCTCTAAT	262	215
GPSM2_10068.2168	chr1	109446546	109446819	109446578	109446795	AGCTTGCTTTTTCTTTCTGTATTCTTTAAGAC	AGCTCAGACCAAGAACCATTTGAA	274	218
GPSM2_10068.6067	chr1	109446760	109446987	109446784	109446954	GTGGTGAACTAACAGCACGACTTA	TTGAACTTCCCATGTTATATATTCTCTCTGAAT	228	171
GPSM2_10069.2275	chr1	109456979	109457214	109457000	109457193	ACGCCGGCATAGTATGGAAAA	CAGATGGCAGCATACGGTACT	236	194
GPSM2_10069.8094	chr1	109456769	109457036	109456802	109457012	GGGAATGTATATTCTATTTTTGTGTAGCTGGTA	ACCCACCTTTTCTGGTGTTAACTT	268	211
GPSM2_10070.9750	chr1	109461196	109461457	109461218	109461430	GGGTGTTTATTCACCTGCCTTC	TGTCGGTACTCAAAACACAATACTCAA	262	213
GPSM2_10071.5086	chr1	109465052	109465277	109465081	109465247	ATACTATTGGAGATGAAGGGTTCTTTGAC	GGAATTCAATTCTCAGAAATAAGCCACAAG	226	167
GPSM2_10071.18965	chr1	109464920	109465147	109464953	109465121	TGTCAATTTTTAATCCTCATCCTTTACCTTTTG	GGCAGTTCTTTTCTTGTAAGCAACAT	228	169
GPSM2_10072.10414	chr1	109466423	109466678	109466448	109466651	CTCATTCTTCCCTCCAGCCAATAAA	TGGCAAGAAGATCTAAAAACTCATCCG	256	204
GPSM2_10072.22098	chr1	109466615	109466882	109466640	109466858	TTCTTAGCATCATCTGTTCCTGTGG	GTGGTATCTGAGCTGTATGCAGAA	268	219
GPSM2_10073.2820	chr1	109472156	109472417	109472181	109472386	AATCAGGCTGGGAACTAAAGAGAAC	CGTAAAATAAGGCTGAAAAAGTCTTCATCTG	262	206
GPSM2_10073.8961	chr1	109472354	109472611	109472375	109472584	CACCACCTGCTACCACAAAGG	GATTGTTTCCTTACCGTGTTTGAAAGG	258	210
CIB2_144537.6674	chr15	78397522	78397793	78397548	78397771	GGCCACAGGATATATTTGTGGTGTAA	GGTTCCCTAATGAGGCACTGTC	272	224
CIB2_144538.9341	chr15	78398066	78398315	78398086	78398295	CTGTAGTGGCAGCACCTGAG	GCAGCCTGGACTTGAACATG	250	210
CIB2_144538.10820	chr15	78397854	78398119	78397876	78398097	GAGTTCTGCCCCCACTTATCAC	CTTCGAGGACATGATTGCCAAG	266	222
CIB2_144539.2998	chr15	78401496	78401769	78401517	78401749	AGCCAGTAGTAACCAGACAGC	TGCTTATCCTGCACCCACAG	274	233
CIB2_144540.6822	chr15	78403302	78403563	78403326	78403545	CTGATGTACAGCACCCTTACAGAG	AAGAGCCCCATCGTCCAC	262	220
CIB2_144540.9720	chr15	78403512	78403745	78403533	78403726	GCTCTGGCATCTGGATGATGA	ATTGGCCCCTTACCTGGTC	234	194
CIB2_144541.8565	chr15	78415928	78416201	78415950	78416180	CTGATACATGCTGATGCTCTGC	AGTGACTCTTCTGTCCCCAGT	274	231
CIB2_144542.2069	chr15	78423280	78423553	78423300	78423531	CGCCTGAGAGGTTCTTCCAA	GGAACAAGCAGACCATCTTCAC	274	232
LRTOMT_114311.19914	chr11	71799350	71799601	71799376	71799581	TTCCATTTTAACCGGAAACAATCCCT	TCTCACCACCCCTCTCAGTC	252	206
LRTOMT_114312.16846	chr11	71800053	71800324	71800074	71800296	TGGTCTTTCTCTGTCCTCCCA	GCAAGCATATGGGAAGAATCTCTTTAGG	272	223
LRTOMT_114313.24703	chr11	71804319	71804586	71804343	71804565	TGGAAAGCCAAGAGCTTGAGATAG	GCTTCAGTGGTCGTAGTCCTG	268	223
LRTOMT_114313.25506	chr11	71804531	71804780	71804554	71804756	TGTCCCCACAGATCTGGTAAATG	CCCCTGACTGGATTCCTACTGTTA	250	203
LRTOMT_114314.10808	chr11	71805937	71806206	71805958	71806182	GCAGAGATTCAGGGTCCTGTC	TTCTCCTCCTCCTTTCCTTTAGGG	270	225
LRTOMT_114316.14183	chr11	71806334	71806607	71806354	71806579	TCCTTGCAGTCAGGGAAGAC	TCTATGCTTAGGCCTTTAGGACTACTAG	274	226
LRTOMT_114317.11240	chr11	71807694	71807967	71807716	71807941	TCTGGGCCCCTTTGTACTTTTC	CCTAATATGGAGTCAGCAAGCAAATG	274	226
LRTOMT_114323.12686	chr11	71815911	71816160	71815933	71816130	GCTGGTAACTTGAACTGCAGGT	GGAGTAAAAATGAAAGAGTGTATGGATGGG	250	198
LRTOMT_114324.10196	chr11	71817097	71817322	71817115	71817294	CGAAGCCTCCGAGACTGC	agaTCCCAAATATTCCTTCACTGTCTTG	226	180
LRTOMT_114324.23204	chr11	71816909	71817160	71816931	71817141	tgctacTGGCAAAAGCTACACA	TGAGCACGTAGCTGAAGGC	252	211
LRTOMT_114325.4662	chr11	71818930	71819203	71818953	71819181	ATCTCCCATGTCTTCTGCAACAG	GGTGACAAAAATCTGGGTTGGG	274	229
LRTOMT_114326.6611	chr11	71819900	71820125	71819920	71820102	CACACTGGCCTTCCAGACTT	TAGAGGCTGAAAGAGGTCAGAGG	226	183
LRTOMT_114326.11589	chr11	71819692	71819953	71819712	71819931	CCTACGCACCCAGTATCAGC	GGTGAGCTGAGCTATTCCATCC	262	220
LRTOMT_114326.21675	chr11	71819590	71819839	71819613	71819819	GGGTCTTGACTGGGAGAACAATT	AGGGAAGAGCACATGGTCAG	250	207
DIAPH1_61761.5673	chr5	140896259	140896532	140896282	140896511	ATGTGATGTTGAGAGAGCAGCAG	GGAGCTGACCAAGGATGATGC	274	230
DIAPH1_61761.11658	chr5	140896481	140896706	140896500	140896683	CTTGGACACCTTGGCAGGA	AAAGTAAGGGCCTCTGTGAAGTG	226	184
DIAPH1_61762.15798	chr5	140903625	140903888	140903648	140903862	TATTTGCTCTTTAGCCGCAGACT	CAAGCAATAGCCATTCATTTTGTGTG	264	215
DIAPH1_61763.14911	chr5	140905782	140906055	140905805	140906033	TACCTACTACCAGCCAACAGGAA	TCTTGGTCCTTTACTCCTTGGC	274	229
DIAPH1_61764.7875	chr5	140905579	140905842	140905599	140905817	CCCATCAACCCGTCTTCACT	ACTGAATCTTTTGTGGGCATTTCTC	264	219
DIAPH1_61765.1895	chr5	140906965	140907214	140906992	140907191	acagagagagcctgtctcaaaaTACTA	TCTGATGTGGAACGTGATGTTCA	250	200
DIAPH1_61766.15266	chr5	140907847	140908116	140907868	140908093	GATCTCTCCTCAGCCATACGC	ACGTTGTTACACTTCTTGGCTGA	270	226
DIAPH1_61767.1398	chr5	140908058	140908329	140908082	140908306	AACTTGAGGACATCGGGATAGTCA	CATGAATGCTGGCTCCAGAAATG	272	225
DIAPH1_61767.14410	chr5	140908268	140908541	140908295	140908516	CCTTACAGAGGAAGCTGATATTGAAGC	GACTGTAATGGAACTGCTTGTGTTC	274	222
DIAPH1_61768.6825	chr5	140908662	140908925	140908683	140908899	ATATGCCCAGGCTGCTCTCTA	TGGGACTGACAACAGAGTAAAAGTTG	264	217
DIAPH1_61769.3755	chr5	140909071	140909342	140909091	140909321	AGCAATGCTGGAGGAGGATC	CCAGCATAGGTTTGCAGGATG	272	231
DIAPH1_61770.16060	chr5	140913811	140914084	140913839	140914061	tccatATCAAGGGACCATAGATTCAAGA	CATTTCACGCTGGACAGTAGTTG	274	223
DIAPH1_61772.2507	chr5	140951412	140951685	140951439	140951661	AAGGGAAGGGAATAGGAAACCTAATGA	TACAGCCTCATCCGTTTTCTAGGA	274	223
DIAPH1_61773.1.177	chr5	140953019	140953250	140953050	140953231	aaaaaGATTGACTGGTGAAGAAATAGACAGA	GGTCCTGGAATCCCTCCAC	232	182
DIAPH1_61773.1.6982	chr5	140953169	140953442	140953189	140953423	GTGGAGGCATACCCATTCCG	GAGGGTGTTGGCATCCCTT	274	235
DIAPH1_61773.2.3180	chr5	140953593	140953830	140953614	140953810	aggagTGGTACTATCCCCAGG	cccagtagtccctgaAGTGG	238	197
DIAPH1_61773.2.6156	chr5	140953397	140953650	140953420	140953626	CAGTACCTCCAGGCAAAGAAGAG	TGGTGACTCTGGCACTATTATTCC	254	207
DIAPH1_61774.9565	chr5	140954487	140954760	140954510	140954738	GCATCCTGAGGTTACAGGTCATT	TACTGAGATGGAGAGCTTGCTG	274	229
DIAPH1_61775.2504	chr5	140955672	140955945	140955696	140955921	ACTACACTATTGGGTGCTAAACGC	AGACTGTTCTTTGGAAGGGTGTAG	274	226
DIAPH1_61776.22253	chr5	140956244	140956517	140956272	140956489	TGACATTTTCACTGAAACAAGATGCAAA	TACGTTTTCTTGGTCCTGAATACTTCTG	274	218
DIAPH1_61777.27475	chr5	140956977	140957228	140957005	140957196	TTTAAGGAATTCACTCTCTCCACTTAGG	AGTTAAATAAGCCACCTGTCAAACATAATTTC	252	192
DIAPH1_61778.2933	chr5	140957967	140958226	140957997	140958197	ACCTAAGCTTTTCAACCTGGTTTTTAATTG	GCATTGACATAGCTGCTGAATTTTCTTAT	260	201
DIAPH1_61778.23404	chr5	140957763	140958036	140957786	140958014	TGCCTTGAACCTAGTCAGCAAAA	GCTCTACAGCCCCAATAATCCC	274	229
DIAPH1_61780.114	chr5	140958582	140958833	140958613	140958805	AAAAGGTCAAATGAATTTAAGTCTGTCCATC	AATTTACTCATTATACGTGTCCGTGTCA	252	193
DIAPH1_61781.9578	chr5	140960234	140960507	140960261	140960486	CCAACTCAATTGTCCTCTGAACTAAGA	CCCCCAGTTAGATGCTTTCGT	274	226
DIAPH1_61782.673	chr5	140961762	140962035	140961788	140962011	AAAGAGAAAGCTAGAAGTCCTGAACC	GGCTGTTGTTCCTAAGAACCTTGT	274	224
DIAPH1_61784.6933	chr5	140962739	140963010	140962765	140962988	CAACTTGAAGTTGCAAAGACTTGGAA	TGGACTTCACTGGTGGTGATTG	272	224
DIAPH1_61784.7339	chr5	140962947	140963216	140962974	140963187	CAATTCAGACTATTCTCATGCTTCCCT	CCATTACTAATCTCTGTCTATGCCTTCTG	270	214
DIAPH1_61785.11191	chr5	140963648	140963895	140963667	140963868	GGGCACAGTCTCCCATGTC	TTTACATGCTCAACTCTTCACTAAGCA	248	202
DIAPH1_61786.10569	chr5	140966552	140966825	140966574	140966796	CCCACCATGTCCATAAATGCAC	ATGTGTGGCTTGTTATGTAAGTGAAAATG	274	223
DIAPH1_61787.4175	chr5	140967668	140967939	140967695	140967912	AGATACTGAGTAGAAGCCATATCACCA	AAGTAGCTTGGATCCTTTCAACTTCTC	272	218
DIAPH1_61788.1018	chr5	140998164	140998415	140998182	140998397	CAAGAGCCGGGTGGGATT	CCAGATGAGCTGCCCTCG	252	216
DIAPH1_61788.3720	chr5	140998354	140998601	140998382	140998583	GGGACACTCACAAATTTCTTAGATTTGC	CGGCATGCTAATGAGGCG	248	202
POU4F3_62041.2544	chr5	145718615	145718858	145718637	145718835	CAAGCAAGCTAGACAAGCCTGA	AACATGAAGCTAGTGCCTGTCAA	244	199
POU4F3_62042.1.9197	chr5	145718983	145719248	145719010	145719227	CGCTGCCTCCGTATTAATTTTTATGAC	CACGCTGCTCATGGTATGGTA	266	218
POU4F3_62042.1.14342	chr5	145719253	145719512	145719271	145719494	GCACGTCCACTTCGTCCA	AGGCATGGCGCTATGAGG	260	224
POU4F3_62042.1.17382	chr5	145719195	145719436	145719216	145719415	GGCAAGAACCATCCGTTCAAG	AGGTGGTGTGGATGGATCTGT	242	200
POU4F3_62042.2.4667	chr5	145719471	145719730	145719489	145719712	ATGAGTCACCCGCACACC	ACCGGCTTGAGAGCGATC	260	224
POU4F3_62042.2.6889	chr5	145719677	145719910	145719700	145719891	CAGGTTCGAGTCTCTCACTCTCT	ATGGCCGCGATCTTCTCAG	234	192
POU4F3_62042.2.9815	chr5	145719857	145720082	145719879	145720062	CGAGGCCTATTTCGCTATCCAG	CCGATAACCATCCCCCGAAC	226	184
TIMM8A_196951.8575	chrX	100601424	100601697	100601449	100601668	CATCCCATCAACAGCTCTTCATTTC	CTTTTTCTTTCCAAGTTCCCTTTGTGATT	274	220
TIMM8A_196952.5659	chrX	100603432	100603679	100603450	100603660	CCGAATCCCCGACGTTGT	CGTCTCTGCAAGCTTGGTC	248	211
TIMM8A_196952.6003	chrX	100603254	100603503	100603274	100603480	CCTGAAAGTGCTGGGTGTCC	GGGACCTGAACACTGTACCTACT	250	207
CCDC50_47149.4797	chr3	191047461	191047686	191047483	191047665	GGTATGGCTGAAGTCAGCATCG	CCCAACGTCCCACACTAGAAC	226	183
CCDC50_47149.5064	chr3	191047283	191047516	191047301	191047494	GTCTCCCGCTGCTTTGGT	TTACCTTCCTTGACTCCAGGCA	234	194
CCDC50_47150.12098	chr3	191074820	191075045	191074853	191075024	GTATGTTAAAGTATTACTAATGAGCCTTCCTGT	AAGCCAAGTGACTGTGCTCTC	226	172
CCDC50_47151.2706	chr3	191075736	191075961	191075767	191075937	ACTAACAAACCAAGACATTATTCATTCCTGT	CAGAGAAAACCAGTCTTGCATCAC	226	171
CCDC50_47152.17504	chr3	191078823	191079052	191078853	191079028	TTTTCCTTATTCATGTTTTCACCTTTGCTT	CCATTCAGAAACCCTTCATTGAGC	230	176
CCDC50_47153.6121	chr3	191087645	191087916	191087673	191087890	CACCATATGGAGTTTGTTTGTTCTTTGG	AGGTCCCTAAGGTCACTTTATGAACA	272	218
CCDC50_47154.1.8703	chr3	191092961	191093202	191092983	191093175	CCACTGGAGAACTTGGAAGAGC	TTTTCCCAATTTCGAGTCTGATGGTTA	242	193
CCDC50_47154.1.17360	chr3	191092749	191093018	191092771	191092994	TACGTTAAACTGGAGCCCAGAC	ATGACAGGGATCTCTTCGATGAAC	270	224
CCDC50_47154.2.21563	chr3	191093139	191093410	191093164	191093389	TTCTGAGCACTGAATGTGATGACTG	CCAGGACTTCCATCGAGACTG	272	226
CCDC50_47155.16518	chr3	191097839	191098110	191097872	191098076	TTGTCATTGTTAGCTACTAAAGAAAAATCTCCT	AAAATACCCATCAATATATCTAAACTTTTGCCTT	272	205
CCDC50_47157.4386	chr3	191098354	191098627	191098378	191098599	ATCAACCTCAGGAACATGAGTCAC	CGAGCGATTTCCTAAACAAAATACAGTC	274	222
CCDC50_47157.12964	chr3	191098558	191098783	191098587	191098750	TCCTAGTATATTTCTATCTGCACCTCTGC	CAGAGTCCCCTTTTCATTTCTAATTTTATTTCT	226	164
CCDC50_47158.1505	chr3	191100420	191100693	191100447	191100666	AAGGAAGAGCTTGGCATGATAAACATA	CACTCTTCTTAGGGAACTGAAATCTCC	274	220
CCDC50_47159.12631	chr3	191107226	191107475	191107248	191107445	GGGTGGAGTTGTAGTAAGCGTT	ACACAGAATTTGATTTTTCCACTACAACAC	250	198
CCDC50_47160.1541	chr3	191109437	191109662	191109467	191109637	AATAAAGTTATTTTACTTGGGCAGGGAGAA	ATAAATCCCAGGAATGCAAACACAG	226	171
GJB2_129721.1.13128	chr13	20762990	20763249	20763016	20763230	CTCATCCCTCTCATGCTGTCTATTTC	TACGACGGCTTCTCCATGC	260	215
GJB2_129721.1.20018	chr13	20763184	20763419	20763205	20763394	GTCCACAGTGTTGGGACAAGG	AGAAGAAGAGGAAGTTCATCAAGGG	236	190
GJB2_129721.2.15745	chr13	20763522	20763779	20763543	20763755	GATCGTAGCACACGTTCTTGC	TAGTGATTCCTGTGTTGTGTGCAT	258	213
GJB2_129721.2.19483	chr13	20763352	20763577	20763379	20763558	GGTTTTGATCTCCTCGATGTCCTTAAA	GGCCGACTTTGTCTGCAAC	226	180
DFNB59_30881.7805	chr2	179317934	179318187	179317963	179318166	CCGTTGATCTATAATTCATTACCTGAGCA	CCCTCCATCTCCAACTTGCTT	254	204
DFNB59_30881.18344	chr2	179318126	179318381	179318155	179318359	TTGATTTTAATATGTTTGCTGCTGCTACC	GAATGAGTTGGCACTCCCAAAC	256	205
DFNB59_30882.7201	chr2	179318912	179319173	179318944	179319148	GAATTACTACTTTAAGTCTTGGTGAGTCATGT	GAATCTGATCCAGCAACGTTAATCC	262	205
DFNB59_30882.10329	chr2	179319112	179319345	179319137	179319312	TATGGAAGGCGAGGTAACCATATTG	CCTCAATGTTTTAAGCATTCTTTGTAATGAAGT	234	176
DFNB59_30883.25	chr2	179320738	179320965	179320767	179320936	AAAATTAACTTTGACCACAGCTTGATACG	ACACAAGCCTGACTAGAAATTCAATACTT	228	170
DFNB59_30883.1333	chr2	179320544	179320801	179320576	179320778	AAGCATGTTTTAAGAAAATAGAGAGGAGAGAC	CACACAATACTGCCTTTCTGCTG	258	203
DFNB59_30884.4740	chr2	179323164	179323421	179323195	179323399	ATGTTTCATTTCTCCAAAAAGCTATCCTTAC	GCACATGCCCTAATGAATGCTC	258	205
DFNB59_30885.8036	chr2	179324996	179325247	179325029	179325219	TACTAGAATTCATCACCCCATCAAACAATAAAA	TGAATAGAAAACCTCATGTGTTAAGCCA	252	191
DFNB59_30886.1410	chr2	179325834	179326059	179325863	179326038	AACTTACTTAATCACAACATTCCCAAAGG	GGAAGGTTTGTGGCACAACTG	226	176
DFNB59_30886.7195	chr2	179325670	179325899	179325702	179325876	CACTTCTAACACATTTCTTTTCTGTTTTTGTC	CCTTTTGAAGTTCCCCATTCCAC	230	175
DIABLO_128567.2678	chr12	122693025	122693252	122693045	122693230	AGCTTGGTTTCTGCTTTCCG	CAGGGAGGTCAAGGAAAGTGAC	228	186
DIABLO_128567.7455	chr12	122692827	122693076	122692847	122693056	CCTCTTCTCGGTGCACAGAC	AACTGCAGGTGGAAGAGGTG	250	210
DIABLO_128568.15531	chr12	122700834	122701107	122700857	122701085	TCTGCAAGGGTATGCTCATTGTT	TTGAAGCTGGAAACCACTTGGA	274	229
DIABLO_128569.17732	chr12	122701253	122701478	122701276	122701445	TACCACATGAGGTAGGTGCACTA	TCTCTATTCCTTCTGATATGTCTCACTTACTTT	226	170
DIABLO_128569.23096	chr12	122701051	122701312	122701074	122701287	TTCTGCTGCCATCTCTGAAAGAC	AGCTGAGGTAAGCAGAAAGTTCTAG	262	214
DIABLO_128570.888	chr12	122702772	122702997	122702804	122702969	aaaccatgGTTTAGAAGATCAAGAGTTAAGAG	AAAGTTCTCAGTTTGAGCTTTAGAGGTT	226	166
DIABLO_128571.18989	chr12	122709004	122709251	122709027	122709227	TGAGACTTCAAGAGGACACGGTA	ATCCAAGAGCCTGTTACAGATTGG	248	201
DIABLO_128572.210	chr12	122710299	122710560	122710324	122710541	AAGATGGACGAACTGAAAAGGAAGC	TGGCGGCTCTGAAGAGTTG	262	218
DIABLO_128572.5699	chr12	122710505	122710738	122710530	122710718	GCGGTACCTGAAGAATGAAGTTACG	TACAGCCTTTGCCCTAAGCC	234	189
ATP6V1B1_24791.3614	chr2	71162906	71163147	71162928	71163127	CCCAGGCTTCCTTGTTTACTGT	TGCACCTAGGTTGCAGCTAC	242	200
ATP6V1B1_24791.7720	chr2	71163088	71163347	71163109	71163328	GCCATGGAGATAGACAGCAGG	ACTCTGCTGGACAGAGAGC	260	220
ATP6V1B1_24792.10745	chr2	71170731	71170976	71170751	71170955	TGTGTGTGAGCAGGGTGTTT	CCTGGATGGAGAGAACAGAGC	246	205
ATP6V1B1_24794.3347	chr2	71185308	71185565	71185338	71185546	ATCAATGAATTAACCCATAAAGTTCCCACA	GTCCCTCACCCAGCATGTC	258	209
ATP6V1B1_24794.6089	chr2	71185522	71185785	71185543	71185758	CATCCTACGAACTCCGGTGTC	TCTAGTTTATTGAACCCACCTTCCTca	264	216
ATP6V1B1_24794.9951	chr2	71185128	71185375	71185149	71185349	CTTTGCCTCCAGTCTCACTGT	GAAATAGACCATTTCCTGCCTTCAGA	248	201
ATP6V1B1_24795.11641	chr2	71186071	71186304	71186093	71186283	GTGGTGTGGAGGGTAGACAGTA	GAGTCTGGGCAGAACTTCCAA	234	191
ATP6V1B1_24796.12412	chr2	71187026	71187291	71187046	71187272	GGTTTGAACCCCTGAGCATG	AGGAGCTGTCCTCACTGGT	266	227
ATP6V1B1_24797.18524	chr2	71187952	71188195	71187972	71188175	TTGGATCCCTCCCACCAAAG	GCTCACAGCCTCCAGAACTT	244	204
ATP6V1B1_24798.914	chr2	71188637	71188902	71188657	71188882	ACAGGCTTTCCTGAGGACAC	GGAGCCCTGGTACTGTAGGT	266	226
ATP6V1B1_24799.11342	chr2	71189870	71190111	71189891	71190090	GCCTCCAGGCTCTCTAAACAC	CTATTTGCAGGGTGACCGTCT	242	200
ATP6V1B1_24800.6910	chr2	71190229	71190502	71190249	71190481	CCCACCCTTCCTAGCTTCAG	TCTGGTTGGAAAAGGGAGGAC	274	233
ATP6V1B1_24801.4405	chr2	71190609	71190878	71190632	71190858	ATCACTCCCATGAGGGAAACAGA	GCCCCTCCTAATTCATGCCT	270	227
ATP6V1B1_24802.15299	chr2	71191657	71191922	71191678	71191900	TGTCTCCAACCAGCTGGTAAG	CTCCCCAACTACTGCCTTCATG	266	223
ATP6V1B1_24802.15552	chr2	71191453	71191718	71191474	71191695	TGTTGACCCCTCGGAATGTAG	TCGGAAACTAGAGGACCTACCAG	266	222
ATP6V1B1_24803.1131	chr2	71191867	71192108	71191885	71192090	ACGCCTGCTATGCCATCG	CCGAGCGGTTCTCGTAGG	242	206
ATP6V1B1_24803.2379	chr2	71192049	71192302	71192072	71192284	CACACACATTCCTAACACTCCCT	GGAGCCGAGGGTAGGTTC	254	213
RDX_116374.6707	chr11	110102475	110102718	110102500	110102689	CAGTCAAACTGGTGTAAGTGCTTTG	AGAAAACACAAAATGATGTTCTTCATGCT	244	190
RDX_116374.9425	chr11	110102657	110102918	110102679	110102892	CTTGTACTTATCACGGCCTGCT	CCACTGCCACCACTATTACTAAAACA	262	214
RDX_116375.12780	chr11	110103811	110104072	110103839	110104045	GAAATAACATGACTATAGGCCAAACACC	AATGCTGAAGCTAGTGCTGAATTATCA	262	207
RDX_116375.15905	chr11	110104009	110104248	110104034	110104213	GTTCTTCCTCGCTTCTATGGTTCAT	aatttttgaagtaaGTTGCTCATAAACGTATTTTT	240	180
RDX_116376.13079	chr11	110106743	110107004	110106775	110106977	TTACACTTATCACTACAAAGTCAGCATAATCC	GCCTAAGCATGTGCATTAAAACTTTGT	262	203
RDX_116377.834	chr11	110108090	110108347	110108118	110108323	AAGTTACATGTTATCTTTGGCTTGCTCT	AACTGGATCAAGAACGAAAACGAG	258	206
RDX_116377.9285	chr11	110108248	110108497	110108272	110108466	GCTTGTTTTGCTATGGCAGACTTT	ACATGTGTGCTAACTTTTAGAAATTGAACAG	250	195
RDX_116378.13198	chr11	110118375	110118636	110118410	110118608	TGACAACAGAGCAATAATAATTTTTAATCCATTTT	tatggcagagtagtattccatCACATGA	262	199
RDX_116379.8581	chr11	110124632	110124891	110124665	110124862	CTCCTATCAATTAAAAGTGAAAGGTCATAAACC	GTTATGAGAGACAGTATCCTTGAGGAAGA	260	198
RDX_116380.1757	chr11	110125881	110126154	110125906	110126125	AAGCTGACCTATGGAAAGAGAATGG	ATTGTTTCCTGCCTTTAATTAAGGAGATG	274	220
RDX_116381.10885	chr11	110128425	110128698	110128456	110128669	GACATAAGATTAACGTCATTTAGACCACTGA	TGCAACTTTAGTTTGATATGCTCCTACTT	274	214
RDX_116382.3807	chr11	110128720	110128993	110128755	110128958	AGTACTTTACATAAGTCAAACAATCTTTTGGAAAT	aaAGGATTCTTTACTTTTAAAGTGTATGCTTTTGA	274	204
RDX_116383.12923	chr11	110134642	110134867	110134673	110134839	TACAATTTTCAGACAATATAATGCAAACGCA	AGAAATAACCCAGAGACTCTTCTTCTTG	226	167
RDX_116383.15155	chr11	110134740	110134977	110134765	110134947	TGTAATCTCCATACTTGGCTTGGAC	TTGAAATTATTTTTCCAGGTAACACAGCAG	238	183
RDX_116383.15769	chr11	110134904	110135145	110134936	110135115	TTAGCTCTAAACTTGAACTGTAAAGGATTCTC	CATTCAAGAGCATAGAATCTTTTACCACAT	242	180
RDX_116384.7759	chr11	110135423	110135684	110135447	110135652	GTCAGACTTAGCTTTTCCAGCACA	GTTCTCCTTTTGAAGTGTAGTATCATCTAGAC	262	206
RDX_116385.11171	chr11	110143132	110143403	110143161	110143374	GCTACTATGAAAAATTCCAAGTGGTACAC	AGTTTTCTCACGCCTAATAACTTCTCTTC	272	214
RDX_116386.7853	chr11	110150259	110150486	110150292	110150454	TTGGCCACATTAATCTAAAGAGAAATAACAGTA	AACAGAAAGTGATAACAGAATTCATTGAAGTG	228	163
SLC17A8_126160.4880	chr12	100751087	100751360	100751110	100751332	AGGTGGTTCTCACACTGGAAATG	TGTGGTTTTAAAAACGTGATACCAAGTC	274	223
SLC17A8_126161.4197	chr12	100774438	100774709	100774465	100774682	ATCCTGGCTTTTATTTTCTGCCTATCC	ACATATACGGTGCTATTGTTGACCATT	272	218
SLC17A8_126161.11808	chr12	100774650	100774895	100774671	100774870	GATCCGGTGCAATCTTGGAGT	TATCTGAGATGCTGAAATGGGAgga	246	200
SLC17A8_126162.13327	chr12	100784690	100784963	100784718	100784936	TGAGGTAATTATTGTGTAGGCTCATTGG	TGCAGAATTTATAGGTACAAAGCCACA	274	219
SLC17A8_126163.1932	chr12	100787062	100787333	100787088	100787306	ACTGTTAGGTTTGTTTCTGGTGCTTA	CAGAAGGTGAATTTTCTAAAGGACTGC	272	219
SLC17A8_126164.9912	chr12	100790025	100790264	100790054	100790245	GTGTGAAGAAGCAGCATCCATATTTTAAA	cgtgagccactgcATGAAC	240	192
SLC17A8_126165.5094	chr12	100795450	100795723	100795477	100795700	CCTGCTCAGTTTGATTAATTCCTGACT	AATGAACTCTGAGCCAAACCCAT	274	224
SLC17A8_126166.234	chr12	100796075	100796320	100796102	100796289	AAAATGAGACCATATAACCCAGCCTTT	GTAAGAAGGCAACACAATCACTTATGAAAAA	246	188
SLC17A8_126166.3253	chr12	100796241	100796502	100796274	100796477	ACGTGGTTAGTCTAAGTGTAAGTATAAAAAGTC	GACCTCTTCAAAATAAGCAGGCTGA	262	204
SLC17A8_126167.1948	chr12	100796437	100796662	100796466	100796640	AATTTTTGCAGAAGCTGGACCTTTTATTT	TCTGACAGCCAGGCTATTAGGT	226	175
SLC17A8_126168.4924	chr12	100797741	100797998	100797761	100797970	AGGTGGGCAAGGGAATTAGG	TACCCTAATTCTACAAAAGCTGCCTAAG	258	210
SLC17A8_126169.1438	chr12	100806421	100806668	100806454	100806643	ACATAGACACAAACAAAATAAACTTAGGTCTGT	GACACATTACCTGAAATAGCGAAGC	248	190
SLC17A8_126169.8943	chr12	100806607	100806838	100806632	100806813	GCTATCTCCTTTCTGGTACTTGCTG	GCCCAGTTCTCAGTGATCTTACAAA	232	182
SLC17A8_126170.1060	chr12	100811750	100811989	100811781	100811963	AAGCATATTTGAAATTCTGTTCTTGACTCTG	TGTAGAGCTCCAGTCCTCTGATATTG	240	183
SLC17A8_126171.13997	chr12	100813706	100813969	100813734	100813945	GAATCTCTCTGAGGAGAAATGTGGAATC	AGTAAGGAGAAGACAGAAGTGCCT	264	212
SLC17A8_126171.16770	chr12	100813500	100813773	100813521	100813745	GCAGGTGCTTTTTCACAGTGG	GGTTGAGTTCTATCTCCTCAGCTAATTC	274	225
GIPC3_170654.1053	chr19	3585745	3585970	3585766	3585951	CAAGATCGAGGGCTTCACCAA	CTGAGGGCTGGGTCTCTGA	226	186
GIPC3_170654.5266	chr19	3585573	3585800	3585591	3585782	TGGGTGGCCGAACTTCTC	AGGCTTCGGCGATCTTGG	228	192
GIPC3_170655.7944	chr19	3586448	3586683	3586466	3586663	GGATGCATGCCCTGGCTA	GGCACCTTGATGAAGGCGTA	236	198
GIPC3_170656.8167	chr19	3586637	3586890	3586657	3586870	CTGACCATCACGGACAACGG	AGTGGTCGTTGATGGCTTCG	254	214
GIPC3_170656.9815	chr19	3586841	3587098	3586859	3587078	GATCGAGGCAGTGTGCGT	GGGTGCACCTAGAACCTTCC	258	220
GIPC3_170657.15293	chr19	3589436	3589693	3589461	3589672	TCCAGATATGATTGGCCAGAGAAGT	TGCCCCACTTTTCAATGAGGA	258	212
GIPC3_170657.17050	chr19	3589222	3589495	3589247	3589473	TGCTCCATTACAACACCTCATTCTG	GTCACTTTCGCCTCTACTGGAC	274	227
GIPC3_170658.6826	chr19	3589876	3590101	3589897	3590079	GGAAAGCTACATGGGCATTCG	GTCTAAACAGCGTGCAAACTCC	226	183
GIPC3_170658.10055	chr19	3589698	3589929	3589720	3589910	TGTTGGTACCAGCACTACTGAC	GCTTACCCTGGCCCCTTAC	232	191
GIPC3_170659.12357	chr19	3590046	3590287	3590067	3590265	TGGTGGAGACGTCCAAGAAGA	AGAGGAACTTGTCCTCCGATct	242	199
FGF3_114126.1792	chr11	69624904	69625151	69624924	69625132	ACTTGGGCCCTCTTCAGTTC	GCAGAGCCCGGATAACCTG	248	209
FGF3_114126.5117	chr11	69625262	69625497	69625282	69625473	CAGGGAGGACTTCTGTGTGC	GCACTGACCATGATATCTCATCCC	236	192
FGF3_114126.6245	chr11	69625102	69625329	69625122	69625310	CCAGTCTCGAAGCCTGAACG	TGTCTGTGAACGGCAAGGG	228	189
FGF3_114127.3724	chr11	69631163	69631388	69631184	69631364	CACCTCCACTGCCGTTATCTC	CTTCCCTGATGTTCCCTTCTCTAC	226	181
FGF3_114127.15139	chr11	69630979	69631218	69631001	69631195	TGTACCCTTGGCAAAGCATTCT	GAGTGAGGCACCTCTCATTTCTT	240	195
FGF3_114128.482	chr11	69633667	69633938	69633685	69633916	AGCAGGCTGAGCAGTAGC	TGGAAATTAAAGGGACTCGCGT	272	232
FGF3_114128.689	chr11	69633317	69633550	69633336	69633530	AGGCAGACGGTCTTTTCCC	CCACGAAGTACCACCTCCAG	234	195
FGF3_114128.3784	chr11	69633481	69633710	69633500	69633691	CTGTAGGCGCTGTTCTCCA	gATGCCACGATGGGCCTAA	230	192
OTOF_21867.4419	chr2	26680787	26681048	26680807	26681024	CCCAAGGCATGAAGAGTGGA	AAGTCCATCAAGTACCTCATCTGC	262	218
OTOF_21867.7445	chr2	26680991	26681220	26681013	26681199	GCACGATCTTGATGATGAGCCA	GCTCCAGCATTCACTGCTTTT	230	187
OTOF_21868.12904	chr2	26682846	26683107	26682876	26683088	GTCCAGAGGAAGAAGTAAGAAATATCAGAC	CCCTCCTCTGCGCTCTCTA	262	213
OTOF_21869.4643	chr2	26683332	26683605	26683355	26683584	CTAGCCCATCCTCTGGTTCAAAG	AGGCTGAGCTGCATTTACTGA	274	230
OTOF_21870.7398	chr2	26683553	26683800	26683573	26683777	GCCCACTGGGTTCTTCTCTG	GTGTCCATCTTCAAGCAAAAGCG	248	205
OTOF_21870.10853	chr2	26683727	26684000	26683750	26683979	TCAAACTCATCGTTCTCATTGCG	GTCTGCACTCAGCAAACAAGG	274	230
OTOF_21871.9187	chr2	26684511	26684764	26684534	26684743	CTGCCTCTTCTCAGTTCTGGATC	TCCACTACCACTCCCTCACTG	254	210
OTOF_21872.6240	chr2	26684954	26685227	26684977	26685206	CTCACGAAGATGTCACTGGACTT	TTCTCACTCATGCCTCTGCTC	274	230
OTOF_21872.7891	chr2	26684712	26684973	26684732	26684952	GAACAGGTAGCGCCAGTTGA	TCCAGTGACATCTTCGTGAGG	262	221
OTOF_21872.11369	chr2	26684746	26685009	26684766	26684988	GTGAGGGAGTGGTAGTGGAC	GTCTTGGAGGACGACGACTTC	264	223
OTOF_21873.9229	chr2	26686234	26686471	26686252	26686451	GGATGCCAACTGGCCAAG	CCTGGGAGATCTGCCACAAC	238	200
OTOF_21874.4931	chr2	26686791	26687018	26686813	26686998	CCAATACCCAAGAACCCCAGTC	GTTCTGCTGAGCCATGTGTG	228	186
OTOF_21875.3389	chr2	26687638	26687905	26687658	26687881	CAGGCTAGGCTGTGAGGTTC	TCCCACAGACATGGCTACAATATC	268	224
OTOF_21875.6887	chr2	26687852	26688081	26687872	26688061	GATCTGGCTGGGCTTCATGG	CAGGAAGGTTCAGCCTCCAG	230	190
OTOF_21876.7964	chr2	26688811	26689040	26688834	26689017	CCTTACTTCCCAAAGACAGGGTT	CCTTCACTGTCATAGGACCCTCA	230	184
OTOF_21876.8167	chr2	26688425	26688658	26688447	26688637	CCTGGGACAGAAACCACAATGT	GTGTATGACTGGGACCTGGTG	234	191
OTOF_21876.17257	chr2	26688603	26688866	26688626	26688844	TCGATCTTGGTTTCCCCAATGAG	CGCGACAAGGAGAACTACATCT	264	219
OTOF_21878.6921	chr2	26689513	26689786	26689535	26689760	GCTTCTTTGCTCTCTCCCAGAT	GTTAGCTATTTTGAATGCCACCCTTG	274	226
OTOF_21878.8936	chr2	26689745	26690018	26689765	26689997	GTGTAGGTTTGCCTGGCAAG	GGATGATGAGGATGGCTCCAC	274	233
OTOF_21879.4261	chr2	26690134	26690395	26690155	26690373	CCTGGTCTCTGGCTTTTGTCC	ccaccTCCTTTTCTGCTTCTGG	262	219
OTOF_21879.4380	chr2	26689966	26690233	26689986	26690213	CCTTGAAGCGTCCCACAATG	GGTGAGAGCCTAGGAGCAGA	268	228
OTOF_21880.13583	chr2	26690340	26690601	26690361	26690578	TCTCCTTGCCCTTCATTGACC	CTCTTCCAAAGGGCATGAAGaca	262	218
OTOF_21881.10176	chr2	26691187	26691440	26691211	26691416	GAAAAGAGAAGCAGGTGATGAGGT	TCTAGTGCATTAAGACTGGTCTGG	254	206
OTOF_21882.15592	chr2	26693388	26693645	26693409	26693626	GTGGGAAAGAAGCTGGACAGG	GGGATTGTCCAGGCAGGAG	258	218
OTOF_21883.4817	chr2	26693904	26694131	26693923	26694107	CCCTGATGCTGGACCCTTT	CAGCACACAGTAATTTCCATCTCG	228	185
OTOF_21884.9809	chr2	26695310	26695581	26695335	26695560	GATAGTCTGGTTCACAGGATGTGTC	CGCCAATCTCACTGTTCCTCT	272	226
OTOF_21886.2750	chr2	26696267	26696494	26696290	26696474	CACTCACCACTTCAAACCACTTG	GGCTGGCTCCCTTGACTAAG	228	185
OTOF_21886.3957	chr2	26695895	26696160	26695916	26696141	CCCCAAAGAGCAAACTCTGGT	CCTCCCAGAGAACGAGCTG	266	226
OTOF_21886.13282	chr2	26696085	26696330	26696103	26696301	TGTGTAGCGACCGAAGGC	ATCCACAATTATAAGAAGAACCCCAACTT	246	199
OTOF_21888.8280	chr2	26696806	26697057	26696827	26697035	TGGGTCCTCAGACTCCTCATC	ATCATGGCAAACAACTCATGGG	252	209
OTOF_21890.5325	chr2	26698156	26698405	26698175	26698386	CAGGTGGAGTGCAGGGAAC	CCCCCTCTGTCACTTGTCC	250	212
OTOF_21891.3433	chr2	26698961	26699220	26698980	26699202	CCAGGTGAGGCTTCGAGTG	CGTCAGGCTCCTGGTGAC	260	223
OTOF_21891.6257	chr2	26698565	26698838	26698592	26698818	CTTGTGAATATAACCACAGCTAAAGCC	GGACTCTCAGACCCCTTTGC	274	227
OTOF_21891.12308	chr2	26698783	26699018	26698807	26699000	TCTGTGCACTGACTCTGATTGATG	ACCCGTCAGCCTGGTCTA	236	194
OTOF_21893.11544	chr2	26699630	26699903	26699652	26699880	TTCTTGGCTCTTCTCTGAGCAC	CAGCATTCCCGACATCTTCATCT	274	229
OTOF_21894.2275	chr2	26699857	26700082	26699879	26700062	CACGCTTGTTGTTGCTCATCAT	GTGCCAGAACTTCCTGCAGA	226	184
OTOF_21894.9087	chr2	26699949	26700190	26699970	26700170	GGGTCTAGCCTCCTGATTGAG	GTTGCTGGGTTCACTGACAC	242	201
OTOF_21894.9346	chr2	26700173	26700444	26700193	26700419	GTCAGTGAACCCAGCAACTG	GCAGATGAGGAAGAATCTACAGAGC	272	227
OTOF_21895.8735	chr2	26700395	26700624	26700414	26700602	GGTTTAGCGAGCCTGACCA	TTCACAGGAAGAAGGCCTGAAC	230	189
OTOF_21896.9663	chr2	26700566	26700795	26700591	26700770	GGTAGGACTTCTCCGTTTTGATCAT	TGAGAACAGAACCTGGGAAATTGAT	230	180
OTOF_21899.8704	chr2	26701989	26702258	26702011	26702236	GCTGAGAATGGGAACAGAGGTC	CCCCAGGAACTACTTCCATCTG	270	226
OTOF_21899.12030	chr2	26702203	26702436	26702225	26702413	TGATGTAGATGCAGGGCTTTCG	CCTGATTCAGAACGCAAGTGATG	234	189
OTOF_21900.2222	chr2	26702362	26702629	26702383	26702608	ATTGGTGGAGTGGAGGAGACT	CTGACTCTCCCTCTCCCCTTT	268	226
OTOF_21901.8315	chr2	26702978	26703231	26702999	26703210	GAGCCTCACACTTACCACCTG	GACCTGCCACCCTTACTCAAG	254	212
OTOF_21902.4272	chr2	26703585	26703848	26703605	26703827	CCAGGTGACTCAGGGAGAAG	GTGAACATGTACGGCTCCACA	264	223
OTOF_21902.12120	chr2	26703795	26704036	26703815	26704017	GTCCTGATGCTCATCCAGCA	AGCGCAGTGTAAGAAGGCT	242	203
OTOF_21903.16766	chr2	26705213	26705484	26705235	26705466	TATTCCTTCCCTTCAGGCCACT	CACCTGTGCTCCCCCTTC	272	232
OTOF_21904.5308	chr2	26706365	26706590	26706386	26706568	CCACGAGGTCCTTGTTTTCAC	GAGTGTGTAGATGCCAGGATGG	226	183
OTOF_21904.18213	chr2	26706151	26706420	26706171	26706397	TGCGCAGCTCTCAGTCTAAG	AAGCCTCATGGCCAATGTAAAGA	270	227
OTOF_21905.7568	chr2	26707297	26707566	26707316	26707548	GAAGGGCTGGCTCAGACTC	CCTGAGCACTGGGAGACG	270	233
OTOF_21906.11307	chr2	26711984	26712257	26712005	26712237	CTTTTCCCAGGAACTGCCACA	CCCACTTCACCACAAAGCTC	274	233
OTOF_21907.11512	chr2	26712535	26712768	26712556	26712745	TCCCCACTCACCGAAATCTTG	TCAGGATCAGATGAGTTGCCTCT	234	190
OTOF_21907.12032	chr2	26712323	26712590	26712344	26712567	TCTTGCTGGCCACTGTTTACG	CATGTCTCTCCGGATGTCATGTT	268	224
OTOF_21908.14938	chr2	26717717	26717984	26717741	26717963	TTGACTTCCAGCCACTCCTATTTC	CTCAGGCAGCTTTCCTTCTGG	268	223
OTOF_21909.10222	chr2	26724455	26724712	26724476	26724693	CTAGGAATGCCTCCCAGGAAC	CATACCCCAGGCCTGATGG	258	218
OTOF_21910.20013	chr2	26725075	26725348	26725102	26725324	TGATTCTTCCCTACCCAAATTCCAATC	GGTCACTATCTCACCATCAGTCAG	274	223
OTOF_21911.2818	chr2	26726477	26726750	26726497	26726729	CCTAGGGCGTCTCCTTCCTA	CTCTCCCTGCACCTCATTCTG	274	233
OTOF_21912.11638	chr2	26739123	26739356	26739145	26739335	GGGCTACAGAAACATCTTCCCA	CAAGAGACGGATGGACTGCTC	234	191
OTOF_21912.13951	chr2	26739287	26739518	26739307	26739497	TCCGGAAGCTCTTCTCTCCT	GGAGATTGCTGTCACCATCCC	232	191
OTOF_21913.5875	chr2	26741775	26742046	26741796	26742025	CATGAGAGGCATTCCCCAGAC	GGGATGTCAGTCTTGCTCCTC	272	230
OTOF_21914.11125	chr2	26750603	26750876	26750625	26750854	GTCCCCTTTTTAAGCCCCAAAC	GGAGATCCCCACAAGAGATTCC	274	230
OTOF_21915.5862	chr2	26760437	26760708	26760458	26760688	CCTTCAGGAAGCAGCTGAGAG	GGTCTGACCCCATGCTCATC	272	231
OTOF_21916.9379	chr2	26781332	26781591	26781350	26781571	GCGTCCCTCTGAGACAGC	GGTTGCCTTGGTCTCTGTGG	260	222
CRYM_149080.13140	chr16	21270013	21270268	21270035	21270245	GGGACTGGACTCCCTCATTTAC	GGCAACATGGACATGTATCAGGA	256	211
CRYM_149081.19907	chr16	21272482	21272739	21272504	21272720	TGCAGAGTCTGGTGACTCATTG	AATTCCCTGGGCTGGCTTC	258	217
CRYM_149082.9071	chr16	21273261	21273534	21273282	21273511	CTGGAGCAGACCAAACTGGAA	CTTAGCAGCCTTTGGCACTAATC	274	230
CRYM_149083.6751	chr16	21278840	21279093	21278861	21279072	CCACCCATCATGCCTTATGGA	TGGCGCCAATATCCTTCTTGT	254	212
CRYM_149084.4795	chr16	21281026	21281299	21281048	21281271	ATAACCTGTGGTGCAGTGAAGC	AAGTCACCTGATACTCAAACCATCTTAG	274	224
CRYM_149085.9896	chr16	21286724	21286985	21286747	21286955	CTGGAGTTCCAGCTATGTCCAAC	AGAACTGTTTCTTCTAATTTATGCAGTGGA	262	209
CRYM_149086.13306	chr16	21288681	21288954	21288709	21288934	GGAGAACTTACTTTTGAGCTTCAATCTG	CCCCAGCATTGATGGGAAGG	274	226
CRYM_149087.8090	chr16	21289298	21289565	21289318	21289546	GGTTAGGCAAGCCGTCTCTT	GGGTACCAGCGTTCCTGAG	268	229
CRYM_149088.8653	chr16	21289514	21289785	21289532	21289766	GAGCTGCGGAGGTGTTCC	CTGGAAGGGACCCATCTCG	272	235
TECTA_117593.14861	chr11	120973266	120973539	120973292	120973519	TTCTATGACGGTTTTGATGGTCTTGG	CACATGCACCTGCCCTTACA	274	228
TECTA_117594.7987	chr11	120976497	120976762	120976520	120976735	CAGAGGGAGCTGCCATCTATCTA	GCTCTGGAAGAGGATACTTAAAATGCT	266	216
TECTA_117595.2607	chr11	120979843	120980102	120979868	120980079	AATGTCTGTCTTGGTTTGTGACTCT	CTTGGTGGCTCTTTTCAAGATGG	260	212
TECTA_117595.13764	chr11	120980043	120980268	120980068	120980237	CGAGGCGAGATCTATTACAGAGAGA	AAGATGGACAAGAATTAGATGTCAGGTTATG	226	170
TECTA_117596.3280	chr11	120983750	120984019	120983771	120983997	AGTCATGAGACTGCGCATTCC	AGTTAAAAGCTGGTGGCAGGAT	270	227
TECTA_117597.18317	chr11	120984197	120984470	120984217	120984449	GTTGGGCCAGTTAACCCATG	CTAAACAAACCCTGCCTTGCC	274	233
TECTA_117598.8975	chr11	120989184	120989455	120989203	120989433	CACATGCGTGGTGTTTGGG	TCCCCGTGAAGGATAGAAAGGG	272	231
TECTA_117598.21317	chr11	120988970	120989235	120988994	120989214	gggaaatgctcagtaaatgttggc	GAGGAAGCCGTCAAAAGTGTG	266	221
TECTA_117599.1.21603	chr11	120995975	120996212	120995999	120996182	TGCTCACCTGCCTTTCACTATTAC	GTGGGTTTTTATTATAGTTTCCACAGAGTC	238	184
TECTA_117599.1.24710	chr11	120996147	120996404	120996171	120996384	TTTCCGTCCCAGGCTCCTATATAA	GGCCGTCTGTCTTGTTGAGG	258	214
TECTA_117599.2.731	chr11	120996351	120996622	120996372	120996600	AAGCCCTCTACTTTGGCTCTG	GCACAAGAGAGACCTGTCATGG	272	229
TECTA_117600.1.9369	chr11	120998479	120998710	120998499	120998690	CGAGCTTCAGCCACTACTCC	CATTGCACAGTGCAGTTGGC	232	192
TECTA_117600.1.12904	chr11	120998649	120998908	120998670	120998885	GACGGCCACTACTACACCATG	TTCAGGAGGGTGTAGGAGAACTC	260	216
TECTA_117600.1.14853	chr11	120998287	120998536	120998309	120998518	GGAGAGTCATTGAGCTGGGTTT	AGGTCGGAGCATGTGTCG	250	210
TECTA_117600.2.7985	chr11	120998855	120999090	120998873	120999069	CTTTGACGGCGCCTCCTA	GTACCAGGAACCCCTCCAAAG	236	197
TECTA_117601.1.7134	chr11	121000243	121000514	121000266	121000490	CAAAAGGCTAGCAATAGGGCAGA	TGTGCAATTGAAGTATGTGGTGGA	272	225
TECTA_117601.1.21678	chr11	121000451	121000710	121000479	121000689	TGTCCAGTACTCAGACATAGGTCTATTG	TGGAGCGGCTTCGATAAAACT	260	211
TECTA_117601.2.881	chr11	121000875	121001106	121000893	121001085	AATGCGGACGTGGAGGTG	GATGAGAGGCTCTCCGGTTTG	232	193
TECTA_117601.2.17974	chr11	121000657	121000928	121000678	121000904	TGAAGGCCTGCAACAATGACT	CAACTTACGGCAGAAGTCATAGGT	272	227
TECTA_117602.1.1010	chr11	121008316	121008575	121008337	121008555	ACCAACTTGCCACCAATGAGA	TGTGGTGCACAGGATGAGTG	260	219
TECTA_117602.1.26376	chr11	121008096	121008369	121008119	121008348	TTCTCAAACCCGTCTTCTCCTTG	AGAAGATCTGGCAGTCCAGGT	274	230
TECTA_117602.2.12481	chr11	121008522	121008771	121008544	121008750	GATGGCTTCCCCTTTGACTTCC	TCCACGATTCCCCTTTTGAGG	250	207
TECTA_117603.1.12052	chr11	121016422	121016679	121016444	121016655	GAACAGCACCTATGGTCTGTGT	GGGTTAACTTTGCTGTGACACTTG	258	212
TECTA_117603.1.14350	chr11	121016202	121016475	121016225	121016455	GGAGAAGAGCTGGGAAATCTCTG	AGGTCATCATCAGGGTTGCC	274	231
TECTA_117603.2.8436	chr11	121016626	121016885	121016646	121016860	CCTGATCCCCAACCAGAACG	CTTCCCAGAGCAATCAAGAAAGAGG	260	215
TECTA_117604.5059	chr11	121023371	121023624	121023390	121023602	CACCTCCGTCTGCATGTTG	GCTCTCGTAATGGCTGTTTGGA	254	213
TECTA_117604.20507	chr11	121023565	121023834	121023590	121023810	TCTTGACTTGTCTCTCTTGTTCCAG	TCTGATCATTGGCAAGGAGGAAAA	270	221
TECTA_117605.5809	chr11	121028375	121028648	121028399	121028628	ATGGAACTGATGGAGCATTTGAGT	CTCGTCTGACTTGCATTGGC	274	230
TECTA_117605.20374	chr11	121028783	121029008	121028804	121028986	GTCCACCATCTGCCAGAAACT	GAGAACCCTACACAGTCCCCTA	226	183
TECTA_117605.25979	chr11	121028597	121028842	121028617	121028816	TTTCCGTCGCAACGTGATTC	TTGTCGAAGTTGATGATAAGCTGGAA	246	200
TECTA_117606.4610	chr11	121030989	121031214	121031010	121031191	AGAGGCTGCAGAACAAAGTGT	AAAGGCATTCCTCATTCACACCA	226	182
TECTA_117606.10401	chr11	121030795	121031042	121030826	121031021	ccaacacctACTCTAAGCGTAATTATTTTCT	TTAGGTCCCCGTTGAAGTTGC	248	196
TECTA_117607.13771	chr11	121032667	121032936	121032691	121032915	ctagtGTTGGAATTGGCACAATGC	GGATCGAGAAGCCCATAGCAG	270	225
TECTA_117607.16399	chr11	121032883	121033136	121032904	121033109	GAAGCTCACCGACATGAAGGG	GCAAAGCTGTTCTTTTCACTGAAAATG	254	206
TECTA_117608.1234	chr11	121035901	121036172	121035924	121036152	AAGTCTGGAGTGGAACCAAAAGC	TGGGATGCATCAAGGTCGTT	272	229
TECTA_117609.15699	chr11	121037286	121037553	121037312	121037531	GACTCACATGACATTATCGATGCAGA	AATGTGCAAACACTCGAAGCTG	268	220
TECTA_117609.17600	chr11	121037086	121037343	121037107	121037323	GCTCTGCTAATGCCCAGGTTA	ACACTTCCATTTGGGCTGCT	258	217
TECTA_117610.846	chr11	121038708	121038977	121038735	121038948	AAGCTACATACTCACTCCCAGATGTAA	AACTGTCAAGGAATAGAAAAAGCAATGTG	270	214
TECTA_117611.13318	chr11	121039443	121039674	121039469	121039643	CTACAAAAACGCCTCCTACAAACATC	CTGAAGCTCTGAGAATGTTGTCTATAAAGAG	232	175
TECTA_117611.17071	chr11	121039261	121039504	121039285	121039480	gcacagCCTTAGACTTTGCTACTA	CTCGAGTCGTCAACACTACTTCAC	244	196
TECTA_117612.20179	chr11	121058486	121058759	121058514	121058731	TAAGGTGTAAGAGGAAAACATGTGAAGC	GAAACCAAGACAGTGAGAAATAAGGCTA	274	218
TECTA_117613.8321	chr11	121059700	121059963	121059724	121059943	CCACTGCCTCTTTTAGAGGTGAAA	TGGACCCACATCAGAGGTGA	264	220
TECTA_117614.11746	chr11	121060398	121060669	121060423	121060641	TTAAAGCCCTTCCCTTCAATACCAG	CAAATCTGAATTTCTCCTTCTGGTGGTA	272	219
TECTA_117615.2527	chr11	121061330	121061603	121061351	121061580	AGCTGAGTGCTGCAAAGATGT	AGGTTTTGACTTAAGGGCACACA	274	230
KIAA1199_144792.2745	chr15	81166130	81166391	81166152	81166371	ATCTCCATGTCGGCCCTGTATA	CAAAAGCAGCCTTGCTCCAG	262	220
KIAA1199_144793.24096	chr15	81171009	81171274	81171029	81171251	TTGCTTGGTGAGGCTGGTAG	GCATCCTATCTGCTAAGCTCTGG	266	223
KIAA1199_144794.9732	chr15	81171988	81172261	81172013	81172237	CCTTGGCTCTGATATAACCTTACCC	TCTTGGAAAGTCTCCCTCTTGTCA	274	225
KIAA1199_144795.7261	chr15	81173070	81173303	81173095	81173278	ccagccGCTAGTGTTATTTTTACTG	CCTTTACCAACCCCAATGTACTTCA	234	184
KIAA1199_144795.20626	chr15	81173244	81173511	81173267	81173482	TGATGAAGGTATTCAGCCGGATC	aatgagtATACGTTTAAGTGAAGGCAAAC	268	216
KIAA1199_144796.25863	chr15	81176473	81176746	81176498	81176724	TGCGGTCAAGACTATTCAGATCTCT	AGTGGCTTCAATGTTCCAGAGC	274	227
KIAA1199_144797.1066	chr15	81179898	81180171	81179921	81180151	AATGAATTTCCCCCAAACAGCAG	AAGCCCTGCACCTCTTGATC	274	231
KIAA1199_144798.14320	chr15	81180941	81181214	81180961	81181187	GTCAATGCCCATGTGCGTAG	CCTAGTTCTGCAAAGACAGTGATTTCT	274	227
KIAA1199_144799.10453	chr15	81181759	81182002	81181779	81181970	CTTGCCCTCACAGACAACCT	tctgtgaTCTATAGAGTCTTCTTCAAAACAAC	244	192
KIAA1199_144800.19036	chr15	81187252	81187525	81187280	81187505	TGTTTAGAACATTAATCAGCACCTTCCT	AGCTGCCAGTTCAAGGAACC	274	226
KIAA1199_144801.16936	chr15	81188169	81188442	81188193	81188417	GCAAAGGGCTCTATCTCAGTCTTT	CAGATTCATCCAGTCTAGGAAGGGA	274	225
KIAA1199_144802.2390	chr15	81198949	81199222	81198969	81199200	ACTCAGTGGGCATGCAGTAC	CTCTCCTGGTTGGGTTGAAAGA	274	232
KIAA1199_144803.3221	chr15	81201269	81201520	81201290	81201501	AGAAGGGCCAGGCATTCTAAC	ATCGGGTACTGACCCACCA	252	212
KIAA1199_144803.17883	chr15	81201471	81201708	81201490	81201686	GGCACGGAGCTGAAGCATA	CCTCCAGTGCTAACCATCCATG	238	197
KIAA1199_144804.6744	chr15	81212346	81212575	81212375	81212557	CATGAGACTATTTAGTGTTTGCTGAATGC	CTTGCTGTCACGGTCCGA	230	183
KIAA1199_144804.18652	chr15	81212524	81212779	81212544	81212759	TGGCCTCCTTGTCAAGTCTG	GGTGGTTAAGGGCTGTGAGG	256	216
KIAA1199_144805.2368	chr15	81213266	81213539	81213292	81213518	AGAGACTATCAGGCCAATATCAGAGT	GGCTCAGAGCACACATGTTTC	274	227
KIAA1199_144806.10899	chr15	81214309	81214556	81214328	81214535	GCTGAACGCTGTGGCTTTT	GTCCCGGCTCTAATCATCTGC	248	208
KIAA1199_144807.21064	chr15	81216845	81217082	81216867	81217062	tgagaACAGAGCTGGTTTTCCC	TCACCGTGGACTGTGTCTTC	238	196
KIAA1199_144808.6052	chr15	81217858	81218129	81217879	81218110	CTTCCTGGGCACTGTGAGTAG	TTTGTGCCAAAGCCACACG	272	232
KIAA1199_144809.5219	chr15	81221276	81221549	81221300	81221523	CAGGTAAGGGCAACTGTCATTGTA	CTCAGAATAAGGAGCTACATGGTTGC	274	224
KIAA1199_144810.4541	chr15	81221059	81221332	81221079	81221311	ATCCCCTTCCTGTGCAGAAC	ATGCCCAGAGACAAGATCCCA	274	233
KIAA1199_144811.2812	chr15	81224125	81224382	81224153	81224363	ACTGACGTCTTACTTCCTTAACTCCATA	ACCGGAACGTCCTCAAAGG	258	211
KIAA1199_144811.3703	chr15	81224333	81224562	81224352	81224537	AGCTGCCCCCATAACAACG	ACCTACGCTTGTACTTTTCCAGTTT	230	186
KIAA1199_144812.1387	chr15	81225707	81225978	81225730	81225951	ACCTCACGAAGAATGACAACTGG	ACTTTGTAAAAATCCTACTGGGTGAGG	272	222
KIAA1199_144812.20810	chr15	81225523	81225762	81225543	81225741	TGATGACGGCTGCAGTTTCC	GGGAACATTGATGCAGTCTGG	240	199
KIAA1199_144813.4772	chr15	81229078	81229315	81229098	81229293	AGCCACCCTCTTTACCTGGA	GTGGTTTCGTTAGACGCAAGTC	238	196
KIAA1199_144813.26397	chr15	81228874	81229129	81228902	81229110	TTCATTCAAGCCTTCTAAAAAGGGTTCT	GCTGGTAATGGGTGCTCCT	256	209
KIAA1199_144814.10762	chr15	81230092	81230365	81230114	81230343	CTGGACACCCTTGCTTGTAACC	ATGAGGTTGAGCCACTTTCCTG	274	230
KIAA1199_144815.13264	chr15	81234133	81234382	81234156	81234361	GAGAAGAGGGAGGTTTGAGTGTC	AAAGAGCTTCTTGGGCATCGG	250	206
KIAA1199_144815.21713	chr15	81234493	81234722	81234518	81234700	TCAGCTCCATAAACCATTTCCTGTG	CTCAATGAGCAAACCCGAATCC	230	183
KIAA1199_144815.27423	chr15	81234325	81234552	81234346	81234529	TTACCCCAAGTTCACCGAGAG	GGTAGTCATTCCCCTCCTCTTCC	228	184
KIAA1199_144817.5536	chr15	81235261	81235532	81235280	81235511	CACCTGGATTGCTCTGGCT	TGATGAGGGCCTTTGTGAGAG	272	232
KIAA1199_144818.6288	chr15	81239221	81239494	81239242	81239472	CCATGCACAAACCAACATCCC	ACTCAGCAAAAGATGACAGCAC	274	231
KIAA1199_144819.12411	chr15	81241091	81241316	81241113	81241292	GTCCTCTCATAGGGCTTTTGCT	AAGAGTCACCGTCATAGTCTACCA	226	180
MYO6_70230.16346	chr6	76527200	76527471	76527225	76527443	TTTGTTCCTTTGAAACAGGTGACAG	ACCTCATTAAGAAGACAGACCTTACTCT	272	219
MYO6_70231.5478	chr6	76532396	76532669	76532425	76532648	CATATTGTTGCCACTATTACAGTGTATGC	TGAACCCGCACAGTGTATCAG	274	224
MYO6_70232.4792	chr6	76538154	76538401	76538187	76538368	ATTGATTTTTAGGATGAGTCAAAGTGATTCAGA	TGACAAAATCAAAGAGTACCACATGAAATAATT	248	182
MYO6_70233.10561	chr6	76540152	76540395	76540181	76540366	TGATTGCAGTGAATCCATACTTTGACATA	ATCCAAGAGGTATACAGTTTCTCCAAAAT	244	186
MYO6_70233.10787	chr6	76539952	76540225	76539981	76540192	TGGAGAAATATGGGTCCCTATAAAGATCA	TTTTCCTTGATATGACTTTATTGCTTCTGAAGA	274	212
MYO6_70234.336	chr6	76542472	76542707	76542501	76542675	AAGAGTAAGTGGTCCTAAAGTGAACTTTC	aaGATCAACCTACTCAAATACTTCAAGTTAGC	236	175
MYO6_70235.2581	chr6	76545477	76545724	76545510	76545693	aGCTATGACAGAATAGTTGCATTTAATTACACA	TCTTGTAAATTAATTTCAGTACACGCGTAAC	248	184
MYO6_70236.5700	chr6	76550239	76550464	76550267	76550439	CATGCATATTTTGTAATGTTCCGTCATG	AACTGACCCTTGCATTTTCACAAAC	226	173
MYO6_70237.630	chr6	76550884	76551135	76550919	76551106	AAGACTTTAAATGCAAAAATATATTTTCTCTGTGT	ctgcacctggcTATATGAAATTTCTTTTC	252	188
MYO6_70238.1761	chr6	76554477	76554706	76554508	76554680	AATGGTGAGATTATACAGTACTCAAGTTGTG	GGTCTACTATACCTCAGGACTTTTGC	230	173
MYO6_70238.2392	chr6	76554639	76554894	76554668	76554865	ACTTTGCTAACAAAGAAACTGACAAACAG	GAACCTGTCACTTCACTAGATAACAACAA	256	198
MYO6_70239.1021	chr6	76558025	76558264	76558058	76558237	AATAATGTAACGATCAGTTAATTGGTGTCTTCT	AAAATAAAAAGCAAACCTGAAGTGCTG	240	180
MYO6_70239.6297	chr6	76558199	76558464	76558222	76558432	CGTCCTGCACCTTGGAAATATTG	TTCCTAAGCAATATCACTGATTTGTTCAAAAC	266	211
MYO6_70240.13716	chr6	76564859	76565094	76564891	76565066	GTTGTAATCTGAAGAATAAATCTGCTCAGTCT	ACCAAGCTCAGGTTTTAAACAGAATGTA	236	176
MYO6_70240.16246	chr6	76564653	76564926	76564674	76564902	TCCCCAAGGGAGGATCTTCTG	TTGGTCCAAACCCAGTAATTCAGC	274	229
MYO6_70241.10880	chr6	76566905	76567164	76566937	76567143	GTAAATCAGTGTTTTCCTTTTGAAACATCATC	CCCCACGAGTCTTTCCTCTTC	260	207
MYO6_70241.12054	chr6	76566739	76566976	76566760	76566948	GTTTAGGTGCACTCTGTGGCA	CTTACCAAAACCAGCAATATCTAGGACT	238	189
MYO6_70242.10364	chr6	76568572	76568797	76568602	76568774	TGAAGTTGATCTCATAATGACTCTTGGTTC	CCAATCAGGGTAACTGCAGCATA	226	173
MYO6_70243.5447	chr6	76570661	76570886	76570691	76570859	ATGTTATGTTCAGAAACAGTGCAAAATTCA	AGCACAGAAAAAGCACTAAACACATTC	226	169
MYO6_70244.17347	chr6	76572212	76572485	76572241	76572464	TTTCTGATCAGTCCTTGAAATCTGTGATT	TGTCTCGTCCCACCATAGTCT	274	224
MYO6_70245.2414	chr6	76576110	76576383	76576143	76576357	AGCAGTATAATTGTGAAAAGTGTGAAAATTTCC	agCTTCAACATGAAATGGTTTTCTCC	274	215
MYO6_70246.2082	chr6	76576758	76577011	76576790	76576981	ACAACAAAGATACTAAACAAAAAGCAGGAAAA	CAAGCATTTCTGTATGTTCAATTACTAGGC	254	192
MYO6_70246.3409	chr6	76576584	76576825	76576612	76576801	agagcCATGTTAAGTGATGTTATCACAA	TACCTTAAACTTGTTTCCCACGCT	242	190
MYO6_70247.9617	chr6	76580215	76580488	76580240	76580465	TGTGTACCAGGAGGTTGTTAAACTG	ACAGGGTTACTATGCCTACTTGC	274	226
MYO6_70248.9505	chr6	76582831	76583064	76582862	76583036	TGTTAATATGCTTTGAAAGTTGCAGGTATTC	TTTGAGCTATGACTACTAACACACACTG	234	175
MYO6_70249.13606	chr6	76589620	76589893	76589650	76589864	TATATGCCAGATAAACTTGCAAGATTGGAT	ACCCCAACTATTTGTTTTCATGATGTTAC	274	215
MYO6_70249.14771	chr6	76589426	76589689	76589455	76589661	TCTCATAAATTGCCCGTTTCTAAACAGTA	TCAATTTGGGTGGCATTTATACCTTACA	264	207
MYO6_70251.9230	chr6	76591331	76591592	76591364	76591564	CTGTTTACATCATGTCTTTATGTGTTCAAATGC	TCCACAAACCATCTTGAAACAATGAAAG	262	201
MYO6_70252.1759	chr6	76595602	76595859	76595632	76595826	AATATGGTCGTCAAGATTTCATGTTTCTTG	ACAGTAACTAGGTTTTGTAGAGTTCTTTTTAGG	258	195
MYO6_70253.9577	chr6	76596598	76596853	76596630	76596829	CGACTTGATAAATTTAATGAGGTAGTCAGTGT	AGCATGTACTTGCCATCATTGAGT	256	200
MYO6_70253.20539	chr6	76596412	76596671	76596442	76596642	TTTAGCCTTCAACAAGAGATCTGAAAAAGA	TTCTTGATCTGTTTATTCATCTCGGGTTT	260	201
MYO6_70254.1216	chr6	76599589	76599848	76599618	76599826	ACCTAGTTTTTGCTGTATTTGCATATTGG	ACTGAGGAGTTCCTCTGAGCTT	260	209
MYO6_70254.4439	chr6	76599787	76600058	76599814	76600029	CGCAGGAACAAATCCAGAAAGAATATG	TGTCATTAACCACTGTCAATACCAAGAAT	272	216
MYO6_70255.2417	chr6	76600810	76601071	76600835	76601040	GATGTATGTGGCCAGGAGGTTAATT	agccTGTAGGTTCCATTTTAATAGAAATTCA	262	206
MYO6_70256.140	chr6	76602202	76602473	76602231	76602448	AACAAGTGAAGAACTCTTGGTGAAATAGC	ATGAGAGGCAGAGAGGTAGAGAAAG	272	218
MYO6_70257.3875	chr6	76604873	76605142	76604901	76605115	CACAAATTTGCACAATCCAGATTTTCAC	GCACCATACAAGAGCATTAAACTTTCC	270	215
MYO6_70258.5737	chr6	76607949	76608222	76607981	76608197	GGCATTAACAAAGTAAAACAGTTATGAACAGT	CTCATGTAACAGGTTCTGGTCCAAA	274	217
MYO6_70259.18584	chr6	76617231	76617504	76617258	76617477	TTTTCAAACTTATGCATGCTTTCTTGC	acacacCTCACCCTAATCTAGGTATTT	274	220
MYO6_70260.8420	chr6	76618258	76618483	76618291	76618459	TAAAAGTGTATCATGCTTGGAAATCTAAGAACA	GGCTGTATTAGGTTCAATGGCTCA	226	169
MYO6_70260.10546	chr6	76618072	76618323	76618106	76618302	TGAATAATTAGCTTACTTTTGATTTTGTACCatt	GAGCACGTTGCTCTGTTTCAG	252	197
MYO6_70261.10817	chr6	76621272	76621541	76621301	76621512	TAGGATATTTACTTTTCAGTCACCACCTC	ACAACTTTAACACACTACAATTCCACTGA	270	212
MYO6_70262.1656	chr6	76623955	76624224	76623978	76624195	AATGGAACTCCATCCTGACAAGC	AGGATACAGACAAGTTTCTATGTGCTAAG	270	218
MYO6_70262.7804	chr6	76623739	76624012	76623764	76623989	CCTTGAGCTGCTGGTATAACTTTCC	TGAATCATACACACCAGCCACAA	274	226
MYO6_70263.10788	chr6	76624519	76624764	76624545	76624743	CATGAATACAGGTAAGGACGACATGG	CAAAGGCTCCCAGCTGTAAGG	246	199
MYO6_70263.15940	chr6	76624323	76624578	76624354	76624556	GCAGTGTTTATTAATATTGAAAGGGTCCTTG	AGGCCAGTCTCCTCAAGATTCA	256	203
SLC26A5_80466.3249	chr7	102993304	102993575	102993326	102993546	agcctgaactgcttggattaca	TGGTTATCTGGGATTTCAAGTGATTTAca	272	221
SLC26A5_80480.8044	chr7	103014805	103015078	103014829	103015049	CATGAGAGGCTTATAACCCCATCC	TCCAGAGTGTGGACTAATTTTCTTTTCTT	274	221
SLC26A5_80481.6386	chr7	103017088	103017361	103017112	103017335	GCCTCCATGTGGCTAATTTCAAAG	TCATCTGGCACAGAGTAAAGAGAAAC	274	224
SLC26A5_80482.8288	chr7	103018153	103018408	103018181	103018377	CAGGAAATGTGCTTTTGATCACTATTGG	TTTGTTCAGTTACAAGGCTAGAATATGACAA	256	197
SLC26A5_80482.13663	chr7	103017969	103018214	103017989	103018192	GCCCACCTCCCTGATTATGC	GCCTGAAGAAGAGGATGGTGAA	246	204
SLC26A5_80483.14721	chr7	103018830	103019103	103018853	103019079	GTAAAGATGGAGGGCATTGCAGA	TGACCCAGAAAGCAGTTAAATGGG	274	227
SLC26A5_80484.2528	chr7	103019619	103019882	103019645	103019854	ACTAGTGATCCTCATATCCCTGTCAA	GCAACTTCTGCATTCATTTTCTATTTGG	264	210
SLC26A5_80485.2293	chr7	103020818	103021091	103020842	103021069	ACCACTATACCTCCCATCTTACCC	CAGCAAACCCCAACCTGACATA	274	228
SLC26A5_80486.15286	chr7	103029338	103029611	103029365	103029586	CTAACTAGAAATCATCAAAGGGCTCCA	TGTGGGATGTTTAACATGGTTCTCC	274	222
SLC26A5_80487.11274	chr7	103029753	103029978	103029778	103029957	GAGCCATCACCTTTGTTACTTACCA	TGAGTAGGGAGAAGGCATGGG	226	180
SLC26A5_80487.14192	chr7	103029549	103029812	103029575	103029789	TAAGCCAGATGGTCTAAGCAAAAGAC	TCTCCCCTTTTTCTGGAGAACCA	264	215
SLC26A5_80488.1655	chr7	103030847	103031072	103030871	103031039	AACTTCACCCAAGTCCACATTACA	TTTGAATCCATATTTTCTTGATCTTCCCATAGT	226	169
SLC26A5_80489.6504	chr7	103031960	103032231	103031981	103032203	ATGGATCTGCAGGCCAGAGTA	TCCTGAAGAATGACCTATCTCTTTTGTG	272	223
SLC26A5_80490.5951	chr7	103033309	103033566	103033334	103033541	ccaGACATTGGTGATTGTACTGCTA	TTTTCTTTTCCCTTGTGGTCACAAC	258	208
SLC26A5_80491.16289	chr7	103038290	103038529	103038323	103038500	TTTCATTGCAAGAGAACTAATGTAAGAGTTAGA	TTGAAGCTGATTTTTGCAGTATTTGAACA	240	178
SLC26A5_80492.3130	chr7	103048251	103048522	103048273	103048501	AATGCAGTTGTAGAAGCCGAGT	tgcgctAGAGTGTCTCTGTCT	272	229
SLC26A5_80493.5116	chr7	103050789	103051042	103050817	103051011	ATAAAGAGAAAAGTACCAGAACGTCAGG	ACCTATCATGTGATTCATTTGTTTCTTTGTC	254	195
SLC26A5_80494.18095	chr7	103051824	103052073	103051850	103052050	GTTAACAAACGAGACAGTCCATTTCC	CTGAACCCTGAACAGGGATCTTC	250	201
SLC26A5_80495.13814	chr7	103053368	103053633	103053392	103053606	TGACCATGCTATTTCTTTGGCACA	ACCAAGAGAAAAACACATGTAACACCT	266	215
SLC26A5_80496.2869	chr7	103061124	103061395	103061149	103061367	ACAGAAGGTCAAGCAATTGTTTGAG	TGCTTTGGTTTGAATTCTACAGAGATGT	272	219
SLC26A5_80497.14908	chr7	103061749	103062022	103061770	103061999	GACCTTGCGCCTCTCATAACT	TCCCCTAGTGACACTCAGGAAAT	274	230
PNPT1_24053.7368	chr2	55863315	55863586	55863341	55863560	CTACAGCACATCACCCTAGACAAAAT	AGTTTAGATGTCACTCAATGTGCTGT	272	220
PNPT1_24054.11303	chr2	55864524	55864795	55864552	55864766	TCCTTAATGAGTCTGTTCAAGCAATTCT	ACTTCCATGGACACTACATAATTATGCAC	272	215
PNPT1_24055.163	chr2	55867603	55867848	55867630	55867816	AAACAATGTAAAACTTTTTGCCAGCAG	TTTTGTAGAGATACTGGTGTAATGGTAAAATT	246	187
PNPT1_24055.7255	chr2	55867781	55868046	55867804	55868013	GTGTTATGAAGCAGTACCGCAGT	ATCTTTTCTTCATTCTTTGATTCACACATATTT	266	210
PNPT1_24056.9235	chr2	55870332	55870605	55870356	55870576	TCTAATTGCTGCTCCTGCTGTAAG	gcccagccAAGTTAACTTTAATATGTTAC	274	221
PNPT1_24057.1023	chr2	55870255	55870482	55870288	55870453	aaggaaaaTGCTCAGCATAGTATATTACTTGAT	ACTTCATTACTGAAATCTGCAAGGATGAT	228	166
PNPT1_24058.434	chr2	55871689	55871932	55871721	55871907	AAAGCAACATACTAGAGATGAAATAGCAAACT	TCTCAAGTGACCATGGCATGTTTTA	244	187
PNPT1_24059.3399	chr2	55872451	55872676	55872477	55872641	gcccagccGATCACTAAAATTTTAAT	CAATTATTAAGCTACAGGGTTTAGATTGTATACCG	226	165
PNPT1_24060.168	chr2	55873359	55873624	55873385	55873596	AAAGAATGAAGGGAGAATCAAGCACA	AAGGGAATTGAAGATTACAATGGTGACA	266	212
PNPT1_24060.6349	chr2	55873557	55873792	55873585	55873764	GCAGTTATTCCTTTATTAGTGCCAGCTA	AGCTTAAAAAGTCACAAATTGGAAGTGG	236	180
PNPT1_24062.6364	chr2	55874367	55874640	55874395	55874613	TACGCTAGGTGCAAAGTACATATAGTCT	GTTTTAGGCTCATGTACACATTACCCA	274	219
PNPT1_24063.1854	chr2	55881996	55882257	55882025	55882229	atgagcAATATCAGCAGTTTTGAGACATA	agCCCCATAGTTTATAGCTTAAAAGACC	262	205
PNPT1_24064.6590	chr2	55883281	55883554	55883312	55883520	CTTCAGATGTAACTCTTATGGTGAAAGGAAA	CTTTCTATGTCAATTGTATATGTGTGTTTGTGTT	274	209
PNPT1_24064.10273	chr2	55883075	55883348	55883105	55883323	TGCTTTCAAAACAACTCATTAGCTAAGAAC	TGCTGAGAAAGCTTTGTATCCTGTT	274	219
PNPT1_24066.3468	chr2	55887095	55887358	55887116	55887323	caattgtggttgcacaagcct	TGTTTTTAATATTATGCCTTTTATTTTTAGTGGGA	264	208
PNPT1_24066.4257	chr2	55887287	55887512	55887310	55887483	CTTACCTCGTAGTGCAGCATGAA	CCCCAGAAGAAAATATCATCTCACAATCA	226	174
PNPT1_24067.13281	chr2	55888960	55889209	55888993	55889178	TGTAAACAGAAAAATGAAGTACAAAAACACAGG	CTTTGTGGTTAGTATATTAAAGCCTGAGGAA	250	186
PNPT1_24068.8491	chr2	55894023	55894286	55894051	55894259	taCACCATATGACAAAACCTACAGCATC	CATGTGATTTTTCTGTTTCCAGCGTTA	264	209
PNPT1_24069.17132	chr2	55894936	55895187	55894959	55895154	TTTCAAGGCAACTTGCAGAGACA	CCCGTAGTTAGTTGATATTATGCTATGAACTTT	252	196
PNPT1_24070.3019	chr2	55898397	55898666	55898420	55898633	ATGCCTTATTAAAGCTGCCCTCA	AGTATTTGTCATAAATCAAGAACCAATTCCAAT	270	214
PNPT1_24071.643	chr2	55898979	55899204	55899011	55899170	aaagaaTGGAGAAACAATTAGGCTTTTGTTAG	ACATTTATTTTCTGCTTAAATAGACTTGCTATGG	226	160
PNPT1_24071.7108	chr2	55899131	55899388	55899159	55899363	TTGTCATGCTCGTAATCTGTAAAAACTG	GAGGGTGGGAGAAAGAAATTTGTGT	258	205
PNPT1_24072.4100	chr2	55900033	55900260	55900060	55900238	AGTATATTTCACAATCTCTGGCGAAGG	AGAGCTTCGATGGCAGTCATTT	228	179
PNPT1_24072.19129	chr2	55899839	55900094	55899865	55900071	TCTTACAAGAGTGATGTGGGCTTATC	GTGTTACCAAGAGGACACCTCAG	256	207
PNPT1_24073.6527	chr2	55906740	55907001	55906772	55906972	CAGAGTTTAAATTCAGTTTAAGAAGCCAGAAC	CATGACTGGAATAATGTCTTGAAAACTGG	262	201
PNPT1_24074.7980	chr2	55907644	55907899	55907674	55907877	CCGTAACATATGCTATTAGAAACAGAACCC	TTAAGCTTCCGTAGCCCTCTCA	256	204
PNPT1_24075.13853	chr2	55907843	55908104	55907866	55908073	TTACCAACAGGTCCATTCCAAGG	TGTTAACCTAAATGATAACCCTTCCAAATCA	262	208
PNPT1_24076.4251	chr2	55910863	55911104	55910897	55911078	ATTCATTAAGTAATTTTTGATTGATCTGGCAACT	GTCCCTCTTAGTAAATCAGTCCAAGG	242	182
PNPT1_24077.3988	chr2	55911993	55912266	55912022	55912238	ACTTATTGTAGAACACAGATGCAAGAGAA	AACCTCAGGAGAATTAGCATTCATACAG	274	217
PNPT1_24078.442	chr2	55913378	55913621	55913408	55913596	AAACTAGGAAAAATTCTTTGTTGTGCAAGT	TGATTTCAAAGGAACTTACCAGCGT	244	189
PNPT1_24079.3757	chr2	55914677	55914902	55914709	55914876	CAGTACCAAAATTCTAAGTAGTTACACGATGT	ACTAAGCAGGAATTGTACAGATGACC	226	168
PNPT1_24080.13567	chr2	55920751	55921010	55920778	55920991	GGACAAGACACCTTATGACAATACAGT	TGCGGAGTGAGCCAATCAG	260	214
MYO1A_123898.3476	chr12	57422486	57422759	57422509	57422739	ATTAGTGCTGGTTCAGGAGGAAG	TCCTCTGACTCGCATGATGG	274	231
MYO1A_123899.13757	chr12	57422787	57423040	57422807	57423022	GGCCTGAGAAACACCTCCAA	TCATCGGTGGGCTCCAAG	254	216
MYO1A_123899.14183	chr12	57422979	57423224	57423002	57423203	GTCAGCAGTTCAATCACATGCTC	AGTGAGGTATCAGAGCTGGGT	246	202
MYO1A_123900.13267	chr12	57423168	57423411	57423191	57423389	GATGCATACCACCTTCTCCAGTC	TAATCCTGCCTTTCCTCACCCT	244	199
MYO1A_123901.12321	chr12	57423533	57423774	57423554	57423751	GCCACGATTGACCTTCTTCAC	actgACAGAGGATACGTGGATGT	242	198
MYO1A_123901.13892	chr12	57423353	57423608	57423378	57423587	GGAGAATCCGAGAAGAAGTCTAGGG	CAAGCTGCAGAAGCTGAAAGG	256	210
MYO1A_123902.18308	chr12	57423949	57424184	57423968	57424156	tgctgCGTGATGGAACTGG	TCTTCTAGTCAATATTTCTCACCTCCCT	236	189
MYO1A_123903.6241	chr12	57424647	57424920	57424670	57424894	cgctcatgccactgaactataca	ATCCACAAACGTCTTAGACAAGACAT	274	225
MYO1A_123903.15467	chr12	57424863	57425108	57424883	57425086	TGTGCTGAGGCACTTGTAGG	AGGTGACTCCCTTCCATCTCTT	246	204
MYO1A_123904.346	chr12	57430000	57430255	57430022	57430234	AAAGCTTTGGGTTGCCTCTTCT	CTCAGGTCTTTGCGTGGTTGA	256	213
MYO1A_123905.7430	chr12	57430465	57430716	57430485	57430696	CAGGCAGGACTAGCTCTCTG	TCCCCAAAGTCCCACTCTGT	252	212
MYO1A_123905.19085	chr12	57430665	57430916	57430685	57430895	TGAGCCACCTTCCATCTTCC	CTGAGCCAGTCTCTCTGTCAC	252	211
MYO1A_123907.12375	chr12	57431223	57431492	57431249	57431469	GGACAGTGATCCATTCCAGGTTATAC	GGGAAAGGTGGAAGAGGACTTTC	270	221
MYO1A_123908.11464	chr12	57431618	57431887	57431639	57431867	CTTTCCTGATGCCCAGTCTCC	CCTGAAGGCTGTGCCTTACC	270	229
MYO1A_123909.18407	chr12	57432065	57432334	57432089	57432314	GTTTTCTGTGAGGAAAGGACCTCT	CCCTCCTTCGGTCCTTGTTT	270	226
MYO1A_123910.1181	chr12	57432456	57432713	57432476	57432692	ACAACCTTGTCCCAGCACTT	GCTGAACCAGCTCTTCTCCAA	258	217
MYO1A_123910.9193	chr12	57432834	57433093	57432854	57433068	CCTCCGAGATGTCCACGTTC	CGTGTTCCCTGTAATTTGTTGTCTC	260	215
MYO1A_123910.10576	chr12	57432280	57432515	57432303	57432487	CGTTTGAGAGATGCCTGCTTAGG	GTGAGAGTCTGGAATACTTCACAATGAG	236	185
MYO1A_123911.15857	chr12	57432661	57432890	57432681	57432865	TCTGGGTGACTTTGCTCTCG	GGCAGAAGATAAGAGTGGAGAAAGG	230	185
MYO1A_123912.7496	chr12	57434845	57435118	57434871	57435095	CATTTTGTCCTCTGTGTTCACATCTG	GAAACAGTCTTGGAGTGAGCTCT	274	225
MYO1A_123912.13607	chr12	57435057	57435316	57435083	57435289	GCTCAAAGCTATTATCCTGAGAGAGG	GCCTGTCCTCAGATTTATCTTTCTCTC	260	207
MYO1A_123914.1820	chr12	57436719	57436984	57436744	57436961	acactgTTAGAAGGAACTGTACCCT	TGTTCTGTGATGCCACCCTAATC	266	218
MYO1A_123914.9109	chr12	57436929	57437178	57436949	57437152	CGAGCATACTGAGCCTGTGG	CCTCTAAGGACATGCTGTACTTTCTC	250	204
MYO1A_123916.23010	chr12	57437753	57438026	57437773	57438003	TCCTCCTCCGAGAACCCAAT	ACTAACCATCTTCCCCAACACTG	274	231
MYO1A_123916.24836	chr12	57437537	57437810	57437562	57437784	TGCATCAGGGTGAGATCAATTATGC	TTGATTTCTGCTTTCTGCCTAAGAGT	274	223
MYO1A_123918.7819	chr12	57440481	57440736	57440501	57440712	CGTAGCTTCTCCAGCCCTAC	TCTCTCTCTCTGGTCTCTCTCTGA	256	212
MYO1A_123918.19320	chr12	57440289	57440530	57440311	57440512	TTGCCATGTGTCACTCATGAGG	TAGGAATGCCGGCGATGG	242	202
MYO1A_123919.14173	chr12	57440672	57440937	57440701	57440909	GGATCCCTTGAAGTCAAATTCAATATCCA	CTTTCCCTTCTCTAGAGTTTCACTTCTC	266	209
MYO1A_123920.16370	chr12	57440876	57441143	57440898	57441120	TTGGCATTGCCAAAAGCTACAG	GAGAGCAGGTGAACTCTGTGAAG	268	223
MYO1A_123921.8113	chr12	57441088	57441341	57441109	57441321	CTCCAGCACTGGGTTAGACTG	GACCTAGACCTGACCCTCCA	254	213
MYO1A_123922.10043	chr12	57441284	57441537	57441310	57441513	CTTGGAGTCAGAAAAAGTGGAAAGGA	ACAATAGTCATTGCCCACTTCCTC	254	204
MYO1A_123923.11029	chr12	57441908	57442163	57441929	57442141	GAAGGGAATGAGCTTGAGGGT	GAGTGGACATCAGCAAACTGTG	256	213
MYO1A_123923.11154	chr12	57441694	57441961	57441721	57441940	GAAGGGACAAAGGAAATTAGGATGACT	TATGTGGCTGGAGAGGTCACA	268	220
MSRB3_124656.2032	chr12	65672622	65672867	65672639	65672848	CGGCTCTGGGAAGTGCG	GGAAACCAGCCCTGACCTC	246	210
MSRB3_124656.3505	chr12	65672406	65672655	65672431	65672636	GCTCGTCTCCTATGCTCATATTTGG	CCGAACTTACCGGACTGCG	250	206
MSRB3_124657.18893	chr12	65702295	65702524	65702317	65702497	TTTCTCCTACTCAGCTCTTGCC	TAGCAAAGCATGATGGTGTATCATTTC	230	181
MSRB3_124658.13968	chr12	65720615	65720868	65720643	65720838	GGGATAAAAAGAACTGTAAGGTGGTCTT	ACAACACCATTTTAACCTTTTCAAGGATAC	254	196
MSRB3_124658.21914	chr12	65720433	65720674	65720463	65720654	TTTAAACGTAGAGAAATAATCAGCTGCAGT	GTGTTAGCCGCTTCCTCAGT	242	192
MSRB3_124659.12159	chr12	65722185	65722446	65722214	65722419	TGTTTTCATTCTAGTACAAAAAGCCCTTG	AGCAATAACTAGTTTGCTGCCATCTAT	262	206
MSRB3_124660.1027	chr12	65762659	65762918	65762693	65762891	AATATACACTGAAAAATGTAACTATTACCTCCCC	AGAAACCGCCTAGTCTGTTTAAAATCA	260	199
MSRB3_124661.19352	chr12	65847433	65847688	65847460	65847665	TCTTTAAAATGCATTCTAACCCAAGGC	GTCGCTTGGCCTTAGTTGCTATA	256	206
MSRB3_124662.21214	chr12	65856876	65857147	65856898	65857119	TTCCTCTCAAAGCCTGCTTTGT	AAGCTGTGCATTAAGTACACTTTGTTTC	272	222
KCNQ4_5599.198	chr1	41250019	41250266	41250039	41250246	ACTGGGTCTACAACGTGCTG	TGGGAGATCAGGGCTTAGGG	248	208
KCNQ4_5599.3069	chr1	41249829	41250076	41249847	41250056	gAGCTAGTGGCGCTCACG	AAGACGTGGTAGACGAAGGC	248	210
KCNQ4_5600.4174	chr1	41282978	41283249	41282998	41283228	CCACTATCCAGGAGCACCAG	AAGCCTCTTTCCACCTTCAGC	272	231
KCNQ4_5600.4302	chr1	41282776	41283035	41282797	41283011	CCAGCACAGAGCTGTAACTCC	GCACTTACCAAGATGAGGAGACAC	260	215
KCNQ4_5601.3796	chr1	41283743	41283974	41283763	41283954	CCCTAACCCAGGGACTCTTG	GCGCCTCATTACCGATGACA	232	192
KCNQ4_5601.7333	chr1	41283927	41284194	41283947	41284173	GCTTCCGCTTTGCCAGAAAG	CCACGAACACGATGAAGTCTG	268	227
KCNQ4_5602.918	chr1	41284260	41284507	41284279	41284487	ATGCGCTTCCTGCAGATCC	TTAGACCTCGCCTCCTGCTA	248	209
KCNQ4_5602.8327	chr1	41284138	41284363	41284158	41284344	GGTAGGCTGGCTGTGATCTC	GCAGGCCTCACCTTGCTAT	226	187
KCNQ4_5603.6684	chr1	41284878	41285107	41284900	41285089	GTGATGGGAGGAGCTGAGAAAG	TCGGAGTTGGCGTCCTTC	230	190
KCNQ4_5603.6714	chr1	41285052	41285277	41285072	41285257	GTGCTCATCTTCGCCTCCTT	GGGTCCCAGCTCTAGTGAGA	226	186
KCNQ4_5604.11347	chr1	41285510	41285763	41285531	41285743	GTGACCAGTCCTGCCTGTAAC	ATCCTTGCCCCTCTGAGGTA	254	213
KCNQ4_5604.12116	chr1	41285708	41285967	41285729	41285947	TCACCCCTGTCACACATTTGC	CCTGCTCCTAGGGCTTCTTC	260	219
KCNQ4_5606.4318	chr1	41287897	41288158	41287919	41288138	CCAAGGACTGGGTTCTTTCAGG	CCTCCAGGGTTGAGTCTCAG	262	220
KCNQ4_5607.2908	chr1	41289744	41290015	41289763	41289994	CCACTGATGGTGCCCTCTC	AGGCAGGTCTGAGAGAGGATG	272	232
KCNQ4_5608.127	chr1	41296903	41297174	41296926	41297146	AAAGAGCTGGAGCTTCAATGACC	CAAACAGTCTGATGTCCATTGTATAgca	272	221
KCNQ4_5608.6255	chr1	41296707	41296960	41296727	41296938	CCCCAGCTCTGGCTAACTTG	GGGTTTGAGTCTCAGAGATGCC	254	212
KCNQ4_5609.825	chr1	41298545	41298806	41298565	41298789	AGCCCCAAGAAGGTTCTGAG	CGCCTCAGGCCTCAGTC	262	225
KCNQ4_5610.1971	chr1	41300574	41300845	41300595	41300823	AGAGGGTGCTGGGAAAGAATC	TTGGCCTCAGACTTCATTCAGG	272	229
KCNQ4_5611.8739	chr1	41303244	41303517	41303265	41303496	GTGGTGCCTTCTCCTTCATCA	CCCCCAGAGCTTCTTGGTATG	274	232
KCNQ4_5612.7889	chr1	41304082	41304329	41304101	41304307	CTGTTCGACCCCGACATCA	CTCAATACTGCGTGTGGTCTCT	248	207
KCNQ4_5612.9480	chr1	41303856	41304125	41303879	41304106	GATTTGTGCTTCCCAGATAAGCC	TCCACAGGGCTGTGGTAGT	270	228
GRHL2_88477.5981	chr8	102504903	102505164	102504923	102505142	CGCTCTCACACACCTTCACC	CGGAAAAGTCTGGATCCACcaa	262	220
GRHL2_88478.8092	chr8	102555344	102555611	102555365	102555589	CCTTCCTTCTCCCCCATTCTG	TAATGCTCATCATGGCCTTGGT	268	225
GRHL2_88478.16240	chr8	102555554	102555783	102555578	102555754	TGGAAGTCATACTTGGAGAATCCC	ATTGACTTTGGAAATGCTATTAGTTCCCT	230	177
GRHL2_88479.8413	chr8	102564836	102565109	102564864	102565087	CTGGAGAACATTCCATTTTGGTTTCTTT	TCTTGACCCCATCTCCTCTCAA	274	224
GRHL2_88480.12583	chr8	102570480	102570749	102570502	102570722	CTAGTGACGCAAGGATCCCATT	ATCTTGATTTAGGGAAAGGTTCACTGG	270	221
GRHL2_88480.17776	chr8	102570690	102570951	102570711	102570933	GGAGAAAACCGAGTGCAAGTC	GCGAGGGCACGTCATACT	262	223
GRHL2_88480.18292	chr8	102570898	102571139	102570920	102571106	GGGAAGAGCAACGAGTGGTTAT	GCTGTTTAATTCATTTATCACACTTTGAAAGGA	242	187
GRHL2_88481.2509	chr8	102582404	102582665	102582431	102582634	AGGTGAGTTCTATGACTACTTTTGCTG	ATCAGTTAATCAGTTTCTAAGGATGCATCTC	262	204
GRHL2_88482.22202	chr8	102585833	102586106	102585858	102586085	TTGGTCAAAAGAGCAGAAATGTCCA	GCCATTCCGTTCATCGGATTC	274	228
GRHL2_88483.11351	chr8	102589561	102589834	102589585	102589813	GAACTTCCAGAACTGGAGACTGAG	CTGTGATTACTACGCCAGGCT	274	229
GRHL2_88484.19326	chr8	102611200	102611473	102611228	102611446	TTACCCATTGGAAAATGATGGTTCAGTA	ATAGGAGGCTACTGATACAGGCTTTTA	274	219
GRHL2_88485.8296	chr8	102631792	102632017	102631816	102631993	GCACAGATTTCTCCTCCCAAAAAG	CTAGACAAGCAAAGGTGACAAGGA	226	178
GRHL2_88485.12767	chr8	102631612	102631857	102631641	102631827	TGCTCAGCATGTTTTTATGTGAAAAGAAT	TGTATGTGTCAATCTGAATCATCAAAGGAA	246	187
GRHL2_88486.16346	chr8	102643788	102644033	102643814	102644012	TGACTTATGTGTGACATGACTTTTGC	CCACTTCTTCCACCTGTTCCC	246	199
GRHL2_88487.19192	chr8	102644377	102644650	102644405	102644630	GGACTTTAGGACTTACAGTTGAGAGTTC	AAAGCCCTACTTGCCCTGTG	274	226
GRHL2_88488.2705	chr8	102649006	102649267	102649037	102649246	AGATTAGTCTTTTGCCTTTTTAAGAGACAGT	AGGTGAGAGGAGGGTTTCACT	262	210
GRHL2_88489.21	chr8	102656284	102656529	102656305	102656509	AAACGGACACACATGTGAACG	AAGAGGGCTGCAAGCTCTTC	246	205
GRHL2_88490.2603	chr8	102661545	102661810	102661566	102661790	ACTCTCCAACACCTGTGTGAC	GGTGGCTGCACGTTAGTACA	266	225
GRHL2_88491.9739	chr8	102676575	102676848	102676600	102676825	CTCTATCCCTGGGAAAATGTCCAAG	GTGGGCAACAGACCTAACAAAAG	274	226
GRHL2_88492.1332	chr8	102678766	102678995	102678787	102678972	ACATTGTTCACGGCGTCTTTG	CTTCTGTCTCTCTCAGGGAGGAA	230	186
PTPRQ_125359.13750	chr12	80838027	80838288	80838050	80838258	TGTACTTGCCAGAAGGATCTGTC	AGCATTTCTATCTATCCTAGTTCACTGTCA	262	209
PTPRQ_125360.9366	chr12	80838454	80838713	80838483	80838683	GATTTATTTTAGCTTGCTTGCTTTCCAGA	TTGCCAGTATAAGTATTTCCATCCAGTAGA	260	201
PTPRQ_125361.10582	chr12	80839306	80839561	80839327	80839531	GTCGGATCTGCTGGGATTCTT	CCTCCCACACTTTTAAAATGAATGAAATGT	256	205
PTPRQ_125361.15622	chr12	80839124	80839363	80839152	80839339	TTAATAGTAACAGAGCTGTAGGGAGTGT	TCCTTCCATTTGGATTAGGTGGTG	240	188
PTPRQ_125362.15772	chr12	80862412	80862663	80862445	80862636	TTTTATTATGTGTATTTAATAGGGTGCGCTTTC	ATTATTCTCACTCCAAAAGGCAAACAC	252	192
PTPRQ_125363.6772	chr12	80865797	80866070	80865826	80866041	ATTGTTGTCTTTGGCTCTGTACTTAAATG	AGCATACCAAAAATATCTCACTCATTCCC	274	216
PTPRQ_125364.2125	chr12	80878243	80878468	80878268	80878446	AGAGGTAGAATCCACGCAAGTAAGA	GTGGGTGCTAGCAAATCTTCCA	226	179
PTPRQ_125364.3764	chr12	80878077	80878302	80878109	80878278	cacctagccTAGTCTGTTTTCTAATAGAATTG	ATTCCATTTGGTTGTCGTGGTTTC	226	170
PTPRQ_125365.11613	chr12	80887065	80887290	80887086	80887267	CCCCATGGCTCCAGAAATTGT	GCTAGCTAGCACTGGTGGTTTAA	226	182
PTPRQ_125365.21698	chr12	80886851	80887124	80886879	80887097	TGATCACAATGTGTTACAATGATTCAGG	GAACCCTCATATAATCCTACCATTGGC	274	219
PTPRQ_125366.1118	chr12	80888573	80888812	80888600	80888783	AACTTTAATAGAGGTGTGCATGGAGAG	AGATACACTAATCATGTGCTCAGTGAAAG	240	184
PTPRQ_125366.6980	chr12	80888745	80888974	80888772	80888941	CAGCTGAACAGCTGTCTTATGTTATCA	GGCACTTAAAAAGAAGAATGAACATATGAATGA	230	170
PTPRQ_125367.11477	chr12	80888904	80889139	80888930	80889108	CTGCAAATATTGCTGTTGTACACTGT	AAGCTGTTATCTATGGTAGTTATCTGGAATG	236	179
PTPRQ_125367.16813	chr12	80889064	80889297	80889097	80889268	TAACTCACTATACGATTTATGCAATGGAATTGG	AGATTCATGGTGACACAAAACAACAAAAT	234	172
PTPRQ_125369.5227	chr12	80889878	80890103	80889910	80890077	AGAAGATGGTAAGAATATCAATTGCAGCTTTA	GTGGTGACCACTTCAACCTTATTTCA	226	168
PTPRQ_125369.10733	chr12	80890038	80890267	80890066	80890243	CATCACCTCAAGATGTCGAAGTAATTGA	GCCATGACCAAATCTGGTGTAAGA	230	178
PTPRQ_125369.14175	chr12	80890204	80890477	80890232	80890456	GAACTTAAGACCTCACACCCTCTATAAC	ACCTTTTCCTGCACTTTTGCC	274	225
PTPRQ_125369.19291	chr12	80889698	80889945	80889726	80889923	TACTGGCCTTATATTAAATGGCACCAAT	GGCAGTGAGCATTTACAACCAC	248	198
PTPRQ_125370.3290	chr12	80899722	80899947	80899746	80899916	AGTGCACTTCAGTGACAATTTCAG	CTTTCCTCATTTCCATTACTTCTCTTGAGAT	226	171
PTPRQ_125370.16282	chr12	80899846	80900095	80899873	80900062	TTCTGGAGAGATTGAGCTATCATTCCT	ATTGTAATACCCTGCATGAAAATAATCTGAAAC	250	190
PTPRQ_125371.6993	chr12	80900267	80900526	80900292	80900495	CAGCCATTTCATAGTTTGCCTCTTG	ACATTGTTTCATTCTATACGTGTGTTTCTTG	260	204
PTPRQ_125372.1796	chr12	80903895	80904150	80903924	80904124	ACAGAAACAGATGTTCTAATACCACCATG	ACACCAGACAACTGTTTTACAGAGAA	256	201
PTPRQ_125372.3797	chr12	80904085	80904310	80904113	80904278	ATACCCTAACTTTACAGCTCCTGATTCT	CCACATTCTGAAATCTAAAAGCTACATTCCTA	226	166
PTPRQ_125373.1022	chr12	80927721	80927994	80927755	80927961	AATGTTAGTGTGCTCAAAAAGTATTGTTAACTTT	AAAAGAACATTCTTTTAATTGGCATACATCCTT	274	207
PTPRQ_125374.2768	chr12	80928676	80928929	80928701	80928897	AGCGATCCTCCCAAAGATGTTTATT	TCTGTGCCTAATTATCAATGTAAGGTAAACAA	254	197
PTPRQ_125374.9365	chr12	80928502	80928743	80928525	80928712	GGGTGACCCAATGTGTTTTATGG	GGTGTCCAGAAAAGAATTATTGATGAAGAAC	242	188
PTPRQ_125375.5130	chr12	80933470	80933713	80933502	80933685	ATCGATCCATTGATAACAATTAGTTTGAAGTG	TGTGTATACTTCAATGATGTCACTGCTT	244	184
PTPRQ_125375.14940	chr12	80933648	80933917	80933674	80933890	TGGTTAACAGCAAGTACTTCAGTTGG	GTTAGCAGTTTTCTTGAACAGAAGAGG	270	217
PTPRQ_125376.16911	chr12	80935441	80935666	80935467	80935635	GTTTCACTGATCTTACAGCAGACTCC	AACAACAATCTGCTTAACAGACAATAAAAGG	226	169
PTPRQ_125376.23794	chr12	80935243	80935504	80935274	80935476	TTGCCATTTCAACAATTATACTCAGTTTGTG	TTCTCTCATATGTAACAAGAGGTGGTCT	262	203
PTPRQ_125377.12738	chr12	80936099	80936330	80936127	80936300	GACTTGGTCCTTCCAGTATTCTTTTCTT	TAGCTTTAAACAGAACAGGAAATTCTGAAG	232	174
PTPRQ_125377.13101	chr12	80935715	80935964	80935747	80935941	GATTCTGTTTGATCTCAAGTAATTAGCCTTTC	ATTGCACCATTTGGCTTTACTGG	250	195
PTPRQ_125377.15221	chr12	80935899	80936160	80935930	80936138	TAAAAACCTTTCCTCTACCTCAGTTCTCTTA	TGTGGATTCTGGCTTACCTGAC	262	209
PTPRQ_125378.1860	chr12	80936516	80936747	80936544	80936714	AGCACCTCCACAAAATTTGACTTTAATC	GTAGTCCATTTTCCTCCTATATGTCAAAAGATT	232	171
PTPRQ_125378.10420	chr12	80936310	80936581	80936338	80936560	TTCCTGTTCTGTTTAAAGCTACTTTGGA	GGGCTCCATTTCAGCCATACA	272	223
PTPRQ_125379.6711	chr12	80940342	80940587	80940370	80940554	CAGGATTTAAAACTGAAGCCAAACTTGT	CCCTTTGAGTAGACTCTTAAGTAATGATACTTT	246	185
PTPRQ_125379.6972	chr12	80940142	80940403	80940170	80940381	catccttgtatcataaactgagcacact	ACGGATAGAGTAGGTGCTGACT	262	212
PTPRQ_125380.4065	chr12	80943279	80943548	80943303	80943521	ACTAGCTGGCAGTCAGTTTTAGTG	GGTTTCATGTTAGTTACCTGTTTCACG	270	219
PTPRQ_125380.23066	chr12	80943083	80943342	80943115	80943315	TCTGTCTATGTTAATGACTTTTTAAGCACACA	GCGTTATTATTCCATTTGCCTTTTTGG	260	201
PTPRQ_125381.13123	chr12	80982095	80982350	80982124	80982317	CTATGAAGCTCACTTAACTGAAGAGACAG	CCTCAGTTATTTCTATGTTCAGTGATTTTACAC	256	194
PTPRQ_125381.22732	chr12	80981909	80982166	80981933	80982135	TCCCAGTGTTCCCACAAATATTGC	GCCACTTGGAATCTATACCATCTAAATTTCT	258	203
PTPRQ_125381.29286	chr12	80981705	80981970	80981734	80981944	TTTGTCCTCTACCCTTTTAAAATGATGGT	ATGTCAATGTTGCACTAGTTGACTGA	266	211
PTPRQ_125382.2056	chr12	80998751	80998992	80998784	80998965	ATCCATTTTTCATGGTCTTTTCTATTATTGTGC	actgGCTTTTACAGAAGGTAAGACATG	242	182
PTPRQ_125383.16318	chr12	81004161	81004434	81004185	81004404	TTGGTGACTCAGATTTCAAGTGCT	TTTTTAGCAAGGTTGAGAAATTCTCCTTAC	274	220
PTPRQ_125384.638	chr12	81007426	81007651	81007456	81007623	AAAATTTCAATTAACGTTCCTTCCTCCTTC	TCATTTGGGTAATTAACTGAAGCTACGG	226	168
PTPRQ_125384.16217	chr12	81007222	81007493	81007247	81007462	GCGTCAGTCATTTTGCTAGTTTTTG	CCAGAGCTTGATATACTTGGATATTTCCATT	272	216
PTPRQ_125385.568	chr12	81009922	81010151	81009950	81010118	acacacacatacataAGCAATCACTTGA	CATATTTATCACTTAAAGGCTTGTCTACATCCT	230	169
PTPRQ_125386.9008	chr12	81012946	81013219	81012975	81013192	GCTCTATTATCTCAGGGAAGTCTCAAATG	GCAGTTTTCCTGTGGCATCATAAATAG	274	218
PTPRQ_125386.11627	chr12	81013158	81013383	81013181	81013354	TATAGCTCCAGCACGACCAAAAA	TTTTTAGCACTCAGTAATCTACACTCCAC	226	174
PTPRQ_125387.19191	chr12	81013744	81013989	81013773	81013958	TCCTGTAGATTCACATGTAACAGAGAAGA	GCCTTGCTTTATTAAAATATGCATCATACCA	246	186
PTPRQ_125387.20363	chr12	81013924	81014193	81013947	81014164	TGAAAACAGCTCAGCATGATGGA	TGCTAACAGAATGCATGGTAGATATAACC	270	218
PTPRQ_125388.8440	chr12	81015847	81016102	81015882	81016074	TTTAGAGCTACAAATATTATGGGACAATTTACTGA	ccttcacaggtactcctaaacctaaaag	256	193
PTPRQ_125388.8540	chr12	81015687	81015922	81015715	81015893	TTTCTCCTGATGATGATTCCATTCCAAA	ATGTCTTACCTAAAGTCTTAACAGGGTCA	236	179
PTPRQ_125389.1792	chr12	81025836	81026109	81025868	81026084	acaaGCTGCTACATTTTACTAGTATTCTTCAG	CATAAAGCATCCTGGAATGTAAGCG	274	217
PTPRQ_125390.13919	chr12	81028677	81028918	81028703	81028895	TACTTTGTGTGAAACTCCCTTCTTGG	TAGGTCAGAATAGGGTCATGGCT	242	193
PTPRQ_125391.1601	chr12	81042613	81042860	81042640	81042830	ACTTCTTTCAGAATTAGCTGTCCACTC	AGTTACCATGCAATTAGTCATGCTTTTATG	248	191
PTPRQ_125392.15807	chr12	81043278	81043535	81043304	81043513	TAACTTGTTAAAAGTGAAGCCAGTGC	GGCCTTGCTTGCTTAAAATGGA	258	210
PTPRQ_125393.6229	chr12	81046554	81046817	81046576	81046787	CAACTGATGCTGATCTGCCTTG	GTGAACAAACTGAAAACCACGTATACTAAC	264	212
PTPRQ_125393.16592	chr12	81046342	81046611	81046369	81046587	TTTTTGGTGAAAGCCTAGGTAAACTCA	GGTTTTATGTTTGGGAAGCGGTTT	270	219
PTPRQ_125394.1397	chr12	81051717	81051966	81051750	81051932	ACAATTTAAAAAGCCAATTAACATTGATTCCTT	AAATAACTAGCATATTAAGATCCATAGGAGTTGT	250	183
PTPRQ_125395.9220	chr12	81062909	81063182	81062940	81063153	GAAAAAGGACGGGTAAGTTATTTGAAAATGT	ATCACTATATCTCCAAAGACAGTAACTGG	274	214
PTPRQ_125395.15811	chr12	81062859	81063106	81062878	81063077	TGGTGTGGGAAACCAGAGC	GAAAATCATCAGTCATAAGCGTCATTGTT	248	200
PTPRQ_125395.18624	chr12	81062691	81062918	81062720	81062891	TTTTACAACCAGCATATGTTTCATGCATT	GTCCTTTTTCAAAACACTGTGTTAGCA	228	172
PTPRQ_125396.9765	chr12	81063125	81063386	81063146	81063356	GCCATCAGTATTGGCCAGAGG	TTCTGTTCAGAAGACAATACAAAAGCATTG	262	211
PTPRQ_125397.7843	chr12	81064048	81064315	81064071	81064292	CTGGGACTATTGCCTTCAACCTT	AAAAGACCAATGGGTTCAAAGGC	268	222
PTPRQ_125398.6479	chr12	81066867	81067120	81066900	81067096	ATCATAGCTCATTATCTTTATCCCCATCAAAAT	agaacTTTAGAATGCAGTGCAGGT	254	197
PTPRQ_125399.3475	chr12	81072296	81072547	81072327	81072519	ACTGCTTTTAGCTTTAACAATATAACTCCCT	TGGTAAACTAGTAAGCTGGGCATATACT	252	193
PTPRQ_125400.3423	chr12	81072654	81072927	81072683	81072902	AGTTGGGCTAATAATACCCTTTCTGTCTA	AGGCACAGTGAGAGAAGCATAGATA	274	220
TSPEAR_187747.3333	chr21	45919667	45919928	45919684	45919908	CAGCGTGTCCTCAGCCG	CAGATGTGACCCAGAGCTGC	262	225
TSPEAR_187747.6490	chr21	45919467	45919724	45919488	45919704	CTGTGGCTCAGAAGGACTCAG	TCATCTACTCCAGCGCCAAG	258	217
TSPEAR_187748.9369	chr21	45924644	45924889	45924662	45924866	GGCCTCGGCAGCTCATTA	agaaaatcactccccactttggc	246	205
TSPEAR_187749.13831	chr21	45929033	45929296	45929051	45929276	GGCCTCCCAGAGATCAGC	TCTGCACCTGCTCTCCTTTG	264	226
TSPEAR_187750.471	chr21	45941551	45941822	45941571	45941802	ACAGAGGCTCTCAGGCAAGA	CACTCGCACCTCTACATCCG	272	232
TSPEAR_187750.5996	chr21	45941769	45942006	45941791	45941987	GAAGGACTGGAAGAGCTGGAAG	CTTGGTTCCAGGCGACAAC	238	197
TSPEAR_187750.9242	chr21	45941953	45942208	45941977	45942187	GGGTTCCACTTGTAGATGACACTG	TGGGAATAGCACCTGTGATGG	256	211
TSPEAR_187751.10504	chr21	45945455	45945712	45945475	45945686	GATACACATTCGCCCTGCCT	CAGTGGCTAATTTTGAACCAGATGAG	258	212
TSPEAR_187751.19162	chr21	45945649	45945886	45945675	45945863	TGGCTCCATTTGTAAATGACAGAGAA	CCCCACCATGATGACCTGTAATG	238	189
TSPEAR_187752.12314	chr21	45947322	45947547	45947340	45947525	GCGGAACACCTCAATGCC	GAGCGAAACGTGGAAACTGATG	226	186
TSPEAR_187752.13141	chr21	45947144	45947373	45947166	45947351	GGATGGAGAAAGTCACCGAACA	GCATCAGAACTTGTCCACCAAC	230	186
TSPEAR_187753.5743	chr21	45948260	45948507	45948279	45948486	CCTAGCCTCCACTCCCAGT	ACTGGCTTGCTGGAAACTCAT	248	208
TSPEAR_187754.14457	chr21	45949592	45949863	45949611	45949843	TGAGAGCTGAGCCCTGAGT	TGAAGGAGCTGTCCCTCTCT	272	233
TSPEAR_187755.12931	chr21	45950843	45951116	45950868	45951096	TCAACTAGAGCAGTAGGACAACTGG	ATGCACGCTGCTTAGTGAGG	274	229
TSPEAR_187756.374	chr21	45953781	45954028	45953799	45954009	ACCACCGTCAGCAGGTAC	CCTAGCGCTCCATCAACCC	248	211
TSPEAR_187756.6715	chr21	45953553	45953818	45953573	45953799	CGGGTGGGTACCTACATGTC	CGCTCTCCACAGAGGAACG	266	227
TSPEAR_187756.10090	chr21	45953493	45953726	45953511	45953707	GAGCACGGCTGAAGGATG	GCACTTCCTGTTCCTTCGC	234	197
TSPEAR_187760.9230	chr21	45987536	45987769	45987559	45987749	cactcTTGATCCCAGAGAAACCC	CCATGAGCTTCCCAGCATCC	234	191
TSPEAR_187760.12800	chr21	45987716	45987955	45987738	45987931	CTTCAGGGAAGAGGTCACACTG	GGCTGTTATGGGTATCCACTTTTG	240	194
TSPEAR_187775.545	chr21	46131245	46131498	46131263	46131478	ACCGCGGCTTGAATCAGT	GTCTGAGGAGCAGCCACTTC	254	216
GATA3_99344.3193	chr10	8097486	8097729	8097510	8097708	CCACCGAAAGCAAATCATTCAACG	GTCCATGTAGGAGTGGCTGAG	244	199
GATA3_99344.4654	chr10	8097612	8097849	8097630	8097831	CGAGGCCATGGAGGTGAC	CGGAGGGTACCTCTGCAC	238	202
GATA3_99344.4842	chr10	8097800	8098061	8097820	8098037	CGCCCTACTACGGAAACTCG	CGACTCTTTCAAAACACACTCTCG	262	218
GATA3_99345.1.4043	chr10	8100358	8100625	8100378	8100606	CCTGGAATCTCAGCCCCTTC	TGGGACGACTCCAGCTTCA	268	229
GATA3_99345.1.7141	chr10	8100170	8100399	8100190	8100380	GCCGATGCGAGGTAGAGATT	CGTGGTGGATGGACGTCTT	230	191
GATA3_99345.2.3662	chr10	8100696	8100927	8100714	8100907	CCCTACGTGCCCGAGTAC	ATGGCATCTCAGCAGGCTTT	232	194
GATA3_99345.2.7902	chr10	8100570	8100821	8100591	8100801	GAGTGCCTCAAGTACCAGGTG	GAAGAGCTGGCTCCTACCTG	252	211
GATA3_99347.11053	chr10	8105898	8106169	8105919	8106144	GTCAGCTTTCCTGCGTGTTTT	TTCCGGAAGAGAGGAAATGAGAAAC	272	226
GATA3_99348.6766	chr10	8111363	8111620	8111389	8111599	CCTGTCTTCATAGTGATGACAACACA	CTGTTTGCTGGTCACCATCAG	258	211
GATA3_99349.11464	chr10	8115863	8116106	8115881	8116079	GAGCCACATCTCGCCCTT	CTGCCTTCAAAAACATATATCCATCGC	244	199
GATA3_99349.16461	chr10	8115691	8115944	8115719	8115925	TCTTTGTTTAGATTAACAGACCCCTGAC	AAAGGACAGGCTGGATGGC	254	207
GJB3_4776.1.9834	chr1	35250540	35250799	35250559	35250774	CTGCACCAACGTCTGCTAC	GGAAGAGGAACTCAATGATGAGCTT	260	216
GJB3_4776.1.22921	chr1	35250320	35250593	35250346	35250573	TTTCCTCTAATTCTCTCAGGTAGGCA	CAGAGGCGGATGTTGGAGAT	274	228
GJB3_4776.2.6004	chr1	35251090	35251315	35251108	35251289	CACAAGCTGGTGGAGGCT	AATATCTGCCAAAACGAAAGTTGCAT	226	182
GJB3_4776.2.8407	chr1	35250874	35251141	35250894	35251120	CCCAACATCGTGGACTGCTA	GCTTGTTATTGCCTGGGTCTG	268	227
GJB3_4776.2.13422	chr1	35250742	35250985	35250763	35250965	CTGTGGTGGACCTACCTGTTC	AGCAGAGCTCACAGATGGTG	244	203
DFNB31_95634.7308	chr9	117165031	117165268	117165057	117165248	CCTCTAGAGCATCACATTGAACTCAG	CCAGGCCTGTCTAACCCTTG	238	192
DFNB31_95634.16792	chr9	117164821	117165094	117164842	117165068	TACAGCACCAGTTCCTGACCT	CAAGACTAAGGACCGTGACTACATTG	274	227
DFNB31_95635.6332	chr9	117165392	117165661	117165412	117165642	CCTTGAGTGCCGTGTTACCC	CAACTGCGAAGGCCTCAGT	270	231
DFNB31_95636.8867	chr9	117166067	117166310	117166087	117166290	ctcccTTTGTGGTCACTTGC	GAGGACAGTGGTGTGGATGC	244	204
DFNB31_95636.9570	chr9	117166167	117166392	117166186	117166366	CTGGCTCACCGGTTTGTTG	ATAAGCTGCTTCTCTCTTCCTTTTCC	226	181
DFNB31_95638.1.4771	chr9	117168553	117168810	117168577	117168791	CCTTCACTGTGTCATCAGGTAGAC	GCACCTGAAAAGCCCCTCT	258	215
DFNB31_95638.1.10361	chr9	117168691	117168954	117168712	117168934	TGGACCTCCACCATGACAAAG	CTCCTCTGCACAGGACTTGC	264	223
DFNB31_95638.2.2511	chr9	117169125	117169362	117169146	117169341	CAGTGGCTTGAAGCTTGACAG	TTATCAGCTGCCGAGATGCAG	238	196
DFNB31_95638.2.8490	chr9	117168905	117169170	117168925	117169149	GGGAGACGGAGGCATAGATG	TGATGTCAGATCCACCTCCCA	266	225
DFNB31_95639.6196	chr9	117170136	117170397	117170156	117170370	CCTTTCTCCGTGGCTGTCAT	GGTGTCCTAAGACTTCCTCAATTTTGG	262	215
DFNB31_95640.13079	chr9	117185559	117185832	117185580	117185812	gctactaagccagGGACAAGG	CTGAGTGCCCCTTTTGTCCC	274	233
DFNB31_95641.7336	chr9	117186571	117186832	117186592	117186810	CCTGGAAATGCTGAAGCCAGT	TTGCAGCCAGGATTTTACAAGG	262	219
DFNB31_95641.18503	chr9	117186621	117186856	117186641	117186831	TGGGTGTTGAGCAGCTTGAA	TTCCTGGGCTTCTATCTTTCTGTCT	236	191
DFNB31_95642.15070	chr9	117187157	117187422	117187178	117187400	TGCCCAGTTGGAATGAGGTAG	CCACGATGCATGGTTCTCTTGA	266	223
DFNB31_95643.957	chr9	117188464	117188709	117188484	117188689	AGATTGGAGCGAGCAGAGTG	GTGGTGATCTTGGCAGGTTG	246	206
DFNB31_95644.15407	chr9	117188658	117188921	117188678	117188900	GCTCCGCCCATTCACTTCTA	GGACATGCCCCCTTTTGAtga	264	223
DFNB31_95645.11347	chr9	117228464	117228721	117228488	117228702	GATTGCTCTGCTGGAGGTCTATTT	AAGGGATGGCTCCTCCAGT	258	215
DFNB31_95646.3485	chr9	117240972	117241203	117240992	117241180	ATGTGGTTGGTGACGTAGCC	AATCGAGGGCTAGAGAAGGAAAG	232	189
DFNB31_95646.16392	chr9	117240770	117241031	117240792	117241011	TTCTGGGTTCGGAGGGAGAATA	GCTGGTGCTGTCTGTGTACT	262	220
DFNB31_95647.1.7310	chr9	117266534	117266805	117266554	117266785	CGCAGTCCTTCCTTCTCAGC	ATGCTTCGTCTGGTCATCCC	272	232
DFNB31_95647.1.8492	chr9	117266290	117266557	117266319	117266534	ctgagagcTATTTGCTCTGTAAGCTATAC	TCTAGCTGAGAAGGAAGGACTGC	268	216
DFNB31_95647.1.13805	chr9	117266504	117266773	117266523	117266752	TCGTTGACGCGCAGAATCT	GCTGCTCTTCGACCAATACAC	270	230
DFNB31_95647.2.66	chr9	117266858	117267093	117266877	117267074	ACCAGGTCGAAGACGTTGC	CTCGGCGTGGAGATGAACG	236	198
DFNB31_95647.2.1975	chr9	117266744	117266989	117266762	117266971	CCCTCGGCCGTGTATTGG	gcTGCGGTTACTGTCTGC	246	210
DFNB31_95647.2.7709	chr9	117267038	117267263	117267056	117267244	GTGGAGGACGAGCTCACC	GACTCTAGCAGCGGTCTCC	226	189
DFNA5_76029.929	chr7	24738474	24738747	24738499	24738721	AAAGAGTACCTGGTGGCTAAAAGTC	GTCATCTGTGAAAGCTGTCATTCTGA	274	223
DFNA5_76029.16906	chr7	24738684	24738955	24738710	24738927	GGTTATACAAAGAAGCAGTGGGAAGA	CCTACAAGTGCATTACTATCCAATGTGG	272	218
DFNA5_76030.20972	chr7	24742274	24742513	24742298	24742493	tgttgtgGTAAGTCCTAGAGGTGT	CTGGCTCTGTTCCCATGGAC	240	196
DFNA5_76031.10300	chr7	24745764	24746017	24745784	24745995	GCAGCAGCAGCCATTTCTTT	CTTCTTCTTCCCTGCCCTACAG	254	212
DFNA5_76032.11344	chr7	24747685	24747932	24747707	24747913	CTCCTCCCCTGTTCCAGAAAAC	TCCGACGTCGTGAGATGTG	248	207
DFNA5_76033.17705	chr7	24749786	24750059	24749806	24750034	GGATACAGGGCTCAGTTGGC	GCACACCTTAGACTCAACTTTACCT	274	229
DFNA5_76034.12871	chr7	24756840	24757089	24756861	24757064	GATCCCTCAGCACCCATAGGA	TCTCTTATGTATAAGGCACGAGGCT	250	204
DFNA5_76035.7529	chr7	24758621	24758882	24758641	24758863	CAGGACTGCTCAGCCATGAA	GTCCCCTGAGGCACTAAGC	262	223
DFNA5_76037.2695	chr7	24784128	24784401	24784157	24784381	ACCTTTAAATGTGAGATGTGTCAAAATCC	CTTCCTCTGCTCGTCTCCTC	274	225
DFNA5_76038.3187	chr7	24789296	24789521	24789327	24789492	AGCTGTAACTTATCAGAGTCATTCAGATTTG	ATTCTTTCATGTGAACTGTTGTGAATAGG	226	166
DFNA5_76038.13185	chr7	24789140	24789365	24789173	24789339	TCCTTTCCGAGACTAATTATAGAATATACCCAA	TTAGAGAAGTTGATGCTGATGGTGAC	226	167
ILDR1_43038.11420	chr3	121707097	121707362	121707125	121707337	TAAGCCAAAAACTGTTAGACTCAGACTT	CCACCACCCACTTAGGATTTGTAAA	266	213
ILDR1_43039.1.377	chr3	121711905	121712158	121711925	121712136	AATGAGAGGCAGCCTGTGTT	AGCTCTGAAGAGGACAAGGAGA	254	212
ILDR1_43039.1.11070	chr3	121712059	121712330	121712078	121712310	GGTAGCTAGGCGGCTTCTC	CGATGTCCCCTCATCCAGTG	272	233
ILDR1_43039.2.5786	chr3	121712665	121712890	121712687	121712864	CAAATCTGCCTTTGAGGTCAGG	ATTTTGATGTCCTGATTCTGAGGTGT	226	178
ILDR1_43039.2.19349	chr3	121712475	121712720	121712495	121712701	GGGTAATGGTGGTGGCTTCT	ACTGCGGAACCTCAACCTG	246	207
ILDR1_43039.2.24560	chr3	121712275	121712536	121712294	121712516	TCCTGAAAGGAGGGTGGCT	CTCACCCCAATTCCCTCCAG	262	223
ILDR1_43040.3170	chr3	121712956	121713229	121712979	121713207	AGGTCTTGATGTAGCCCATGTTC	AAGAAGTGAAGTGGGAGGTGTG	274	229
ILDR1_43041.6917	chr3	121720082	121720353	121720105	121720327	CACTTGAAGCTGATCTGCTTGAC	TTCCCTCCCCCTGAATATTTAGTTCA	272	223
ILDR1_43042.7568	chr3	121720531	121720770	121720556	121720747	CTGTGAGTAAAAGTGTTACGGCAGT	GGTTAGAAACCAGTGCTCTCTCC	240	192
ILDR1_43043.18081	chr3	121724002	121724275	121724023	121724253	TGGGAAATCCCATGCTGACTC	TTGCTGTGTGACTCTAGTGTGC	274	231
ILDR1_43044.10093	chr3	121725777	121726050	121725798	121726025	CCGCAGTATGTCACAGAGGTG	GAGTAGGTCACCTTCAGCATTTTCT	274	228
ILDR1_43045.7401	chr3	121740692	121740961	121740712	121740941	TTCCCACAGGCAGAAACTCG	AAGCCCCTGAGCTGAAAAGG	270	230
GRXCR1_49759.13170	chr4	42895117	42895390	42895141	42895362	CAGAGACACACTGTAAGTCCTTGG	CCATCTTCATACACTTCCTTCAGAACTC	274	222
GRXCR1_49759.15644	chr4	42895511	42895738	42895532	42895715	CCAGGATAGCTTGCTGGTGTT	TGGAGAACTGAGAGGTGTTCAGA	228	184
GRXCR1_49759.27316	chr4	42895333	42895568	42895351	42895543	GGTTTCGGATCGCGTCCT	TCTTGTACCAAAACCCTTCTCACTG	236	193
GRXCR1_49760.2926	chr4	42964772	42965005	42964803	42964977	AAGGTAAGTCTTTGAATTGACAAATGTGTTC	TTCTAACCAGTTCACATCTTTCAAAGGT	234	175
GRXCR1_49760.20078	chr4	42964942	42965193	42964966	42965165	GTGATTTATACCACCTGCCTTCGT	GTTGGGTTCTATGAAAAAGACTTTCCTG	252	200
GRXCR1_49761.5396	chr4	43022332	43022565	43022362	43022536	CAAAAATGGATTTTTCTCCCTACTCTCTCT	TGCCACATGTATCCTATTGCATATTTGTA	234	175
GRXCR1_49762.2536	chr4	43032337	43032598	43032362	43032565	ACATCCTCTGTTTTCTCTTGTTCCC	TTGATTAATAAAATGAGGTTTTTCCTGGGTAGA	262	204
TMIE_38586.3336	chr3	46742867	46743108	46742886	46743090	CTGACTACCCGTGGCCAAA	GTGACAGCCTCCCCAGTC	242	205
TMIE_38587.2413	chr3	46747159	46747414	46747189	46747392	AGTTGATTCTAGGAGATTCTGATATGCTTG	AGGGAACAGCTACTCACTGATG	256	204
TMIE_38587.12282	chr3	46747361	46747604	46747380	46747581	GTGGTGGGCATCTTTTCGC	CTGCAGAATACTTCAGGTCACCA	244	202
TMIE_38588.7827	chr3	46750601	46750844	46750623	46750824	CTGTCCTCCCTACAGTCATCAC	GCAGAGGAACAGGGTGACTC	244	202
TMIE_38588.14928	chr3	46750417	46750654	46750437	46750634	TGAAGTCAGCCCTGCTTAGG	GTGGCACACGACAGTTGAAG	238	198
TMIE_38589.12742	chr3	46750994	46751257	46751014	46751237	TCTTCCCCTCAGGACAGTCA	AGCTCAGAGTCCAACATGCC	264	224
ESRRB_137270.14289	chr14	76905864	76906089	76905882	76906064	GGACTCGCCACCCATGTT	GATAGTCCTCTTGAAGAAGGCCTTG	226	183
ESRRB_137270.19509	chr14	76905664	76905925	76905685	76905907	TTCCCGATTTGTGTCCACAGG	CGTAGCTCTTGCGGCATG	262	223
ESRRB_137270.20115	chr14	76906022	76906255	76906042	76906234	TTGCCTCTGGCTACCACTAC	AATGAGAAGCCCTGAGCAAGG	234	193
ESRRB_137271.10793	chr14	76928783	76929048	76928806	76929027	GTGGCAGCTCTGGCAAATTAAAA	AAGCAGAGCCTCACAGTGAAC	266	222
ESRRB_137272.6327	chr14	76948276	76948549	76948301	76948525	CAGTGCTGAAATTCCAAAGTCAGTG	AGATGATGTTTCCCTAAGGGATGC	274	225
ESRRB_137273.10436	chr14	76948888	76949157	76948908	76949137	CGGCCCCTTTCCTCTTTTCC	GGAGATACCGGCTGAGAGTC	270	230
ESRRB_137274.2562	chr14	76957979	76958214	76957999	76958185	AGCTGGTACGCAGGTACAAG	ACCCCTTGGACAATCTTCAGTAATAAAAA	236	187
ESRRB_137274.7297	chr14	76957777	76958032	76957797	76958011	CCTCTTCCTGCAGGCTTCTC	GCGTCACAAACTCCTCCTTCT	256	215
ESRRB_137274.17625	chr14	76957591	76957850	76957611	76957829	TCCAAGTCTGAGGCATTCCC	ATTTCCATCCAGGCACTCTGC	260	219
ESRRB_137275.1419	chr14	76964566	76964835	76964588	76964815	ACATCGAGGATCTAGAGGCTGT	TCTGTAGGTGGGCATTGGTC	270	228
ESRRB_137275.4368	chr14	76964524	76964749	76964544	76964726	CAAGCCTGCTAATGCTCGTC	CCCTGCAGTTTGACGCTATAGAA	226	183
ESRRB_137276.5298	chr14	76966177	76966446	76966197	76966424	CAGCCCTGAACACCCATTTG	GGACCAGGGCTTCTATGGAAAA	270	228
ESRRB_137277.6449	chr14	76966941	76967192	76966959	76967172	CGAGGTAGCACCCTGCTC	ACCAACCATCAGGACTTCCG	252	214
CACNA1D_40648.1901	chr3	53529039	53529312	53529057	53529289	ATTTGTCCCCGTCCCTCC	GACCATGACAGGATCGGATTTGG	274	233
CACNA1D_40649.18898	chr3	53531304	53531533	53531324	53531503	GCTGCCCAAACTATGAGCAC	TGGTAAAAGAGAAAATGAGAAAGACTTCCC	230	180
CACNA1D_40649.26159	chr3	53531086	53531359	53531114	53531335	TGTTATTGATGGGAGACAACCTTTGATT	CTTTGGGAGAGAGATCCTACAGGT	274	222
CACNA1D_40650.14855	chr3	53535549	53535822	53535576	53535798	TAAAAGTGCTTTGAAAGTGGTGTGATC	GCCAGCTGCCAGTTTAAGTATAGA	274	223
CACNA1D_40651.17529	chr3	53684725	53684998	53684754	53684976	TCTAATCTCTGTTCCTTTTTCTGTCTCCT	CCTCCACCTCCCATTTTCCAAA	274	223
CACNA1D_40652.4672	chr3	53694095	53694368	53694116	53694343	ATCATCCTGTTTTGCGTCCCT	ATTCTGAAACCCACCTGGAAGAAAA	274	228
CACNA1D_40653.2864	chr3	53699586	53699851	53699614	53699826	ACTATGTGTTCTAAGTAAAGGAGGCATG	CTCATTACTCACCTGAGTCAGCAAA	266	213
CACNA1D_40653.20394	chr3	53699674	53699917	53699702	53699895	TTGTCTTTCCTAGGTTTACAAGTTGTCC	TTCCCCAAACCATGAAAGTTGC	244	194
CACNA1D_40654.20858	chr3	53700331	53700604	53700349	53700577	TCCTGAGCGGTACAGCCT	AAGCAAAGAACACTCCATAAACTCTCT	274	229
CACNA1D_40655.16603	chr3	53706961	53707232	53706989	53707211	TGTATAGAATGCTGTCTCTAATGTGACC	CCCTCATCCAGCAAAGCTTGT	272	223
CACNA1D_40656.18516	chr3	53707647	53707906	53707669	53707887	TTCAGCAAAGCACTGAGAGGTT	GACACGCAGAGTTGCCTCA	260	219
CACNA1D_40657.19468	chr3	53736621	53736882	53736644	53736862	TCCCCAAGGATGTCCTGATATGT	GCACACTGGGTCTGTCTAGC	262	219
CACNA1D_40658.3244	chr3	53752129	53752372	53752148	53752349	CCATGGGTGCAGAGACTCG	CGTTCTCTGTGTTCACAGACTCA	244	202
CACNA1D_40658.5437	chr3	53752315	53752550	53752336	53752532	CTTCTCCCCACAGCTAGCATG	GGTACGAGGAGCCTTCCC	236	197
CACNA1D_40659.2252	chr3	53752628	53752857	53752650	53752834	cAGCATTTCACATGCCTCTTCC	GCACATTCTAGTCAGCAACTCTG	230	185
CACNA1D_40660.12656	chr3	53753669	53753930	53753691	53753897	GTGCTAAGTCCAGGCTGTATGC	GTATCAATGTTATAATCCACAGAGGAAAACTCA	262	207
CACNA1D_40661.16301	chr3	53756286	53756555	53756315	53756530	GGATACTCAGATGCTGTATCTGTCATCTA	ACAGCCACAGAAATCTCTAGTTCAG	270	216
CACNA1D_40662.127	chr3	53757472	53757697	53757495	53757670	AAAGTCCTCTTGGCTCTGTTCAC	CATTTCCTTACCTGGTCACTTTGAAGA	226	176
CACNA1D_40662.11333	chr3	53757304	53757529	53757324	53757506	GAAGGCCACGTTTCTGTCCT	GGCCCAAGCTGTACATTTTTACC	226	183
CACNA1D_40662.19492	chr3	53757638	53757865	53757659	53757836	TCTCTGTGTTTCGGTGTGTGC	TGGAGTTTAATAAGGATGCCACTAAGTTG	228	178
CACNA1D_40663.7552	chr3	53757800	53758069	53757825	53758049	CCCTCATCTTGACTTATAGGCACTG	GCTGCTCACGAAGTGCTTTT	270	225
CACNA1D_40664.6470	chr3	53760843	53761108	53760864	53761085	CTCTAAGAGAGCGGCTGCAAT	ATCACCACAGAGAAATGCAGAGG	266	222
CACNA1D_40665.1408	chr3	53764358	53764619	53764380	53764600	ACGGTCACTTACTACCAGCTTC	CCCCTGGACAAACACGTCA	262	221
CACNA1D_40666.17601	chr3	53765001	53765274	53765029	53765247	TCTGTCCTTCATTGGAGCATTATTGATT	GAATGATACACAAGACACTTCCACAGT	274	219
CACNA1D_40667.11882	chr3	53765940	53766173	53765961	53766152	GGGAGGAATCCATGCCCTATG	GTGGTCACAGAGCAGTAGCAA	234	192
CACNA1D_40668.14936	chr3	53766785	53767042	53766816	53767022	TTCAAACCCATATGTAGTCTTTATTTCATGC	TGTAGGGTCACTGGCAAGAG	258	207
CACNA1D_40669.5324	chr3	53769330	53769601	53769352	53769580	CCACACTCTTAAGGACCCAGTG	CATCTCTACAGTGGCCTCTGC	272	229
CACNA1D_40670.3152	chr3	53774204	53774477	53774224	53774455	AGGGATGGGTCTCTGACTGG	CCAGTGAAGACATAGTCTGCGT	274	232
CACNA1D_40671.5750	chr3	53777079	53777306	53777107	53777275	CAGGAACTACTTCAATTTGCTGGATATG	ACATGAATTGTTTAAATCTTTCTGGAATGGG	228	169
CACNA1D_40671.12828	chr3	53776873	53777142	53776901	53777118	GTTTGAAGAAATTATCCTGTGGCTCAAC	AATCCCAAATGACACCAGAGACAC	270	218
CACNA1D_40672.13207	chr3	53778682	53778953	53778707	53778931	TGAAGATCCAGTGAAAGGGTGAATC	AAAATCCATCAGGCCTCAGCTC	272	225
CACNA1D_40674.14349	chr3	53779743	53779968	53779766	53779941	GGTCCAGTTGTTCAAGGTAGAGG	TGTGTGAATCCTTGAAGTCTGCTATTT	226	176
CACNA1D_40674.17115	chr3	53779581	53779806	53779601	53779777	TCGGCTGATGTTAGCTCACC	CCTTAAAGAAATCCACCTGAGTTTTATGC	226	177
CACNA1D_40675.14733	chr3	53781252	53781515	53781273	53781495	GGCAGTGTGTCCAACTTTACG	CAGGTGCCTCTCCAGAAGAC	264	223
CACNA1D_40676.13100	chr3	53783264	53783525	53783286	53783502	GCAGGTCCTCACTTGGTTTTTC	CAGAAGCCAAAACAGTGTGTGAC	262	217
CACNA1D_40677.15025	chr3	53785719	53785976	53785739	53785958	GTCCTCCTTCCCTGCAAGTG	GGAATGCCCGGACCTGAT	258	220
CACNA1D_40678.8128	chr3	53787534	53787773	53787556	53787752	CCATGTGCAAGCATGTGAGATC	GGAAGCGGGTACTTCTCTAGG	240	197
CACNA1D_40679.11066	chr3	53795942	53796203	53795963	53796183	GACTCGGATTCGCCCCTATAC	CTTGTCCAGGTGATGCCACT	262	221
CACNA1D_40680.2557	chr3	53803885	53804158	53803908	53804134	AGGTGTGGTGTCTAAAGATGGGA	CACTGTTCTGGAAGGACAATCATG	274	227
CACNA1D_40681.21090	chr3	53804384	53804645	53804411	53804615	TGTTTTTCTGAAAGTGTTGCATGTTCT	GGGACAATCACTGACTTACATATGATCTTC	262	205
CACNA1D_40682.2252	chr3	53806751	53807024	53806775	53806998	ACGTGGAATAGAAAGGAAGCATGT	ATCACAATGCTTCTACTTCACTTGGT	274	224
CACNA1D_40683.12585	chr3	53808495	53808768	53808519	53808750	GGTACCATGAGAAAACCCTAGCTG	CTCTGGACCCACGCCTAG	274	232
CACNA1D_40684.20568	chr3	53809860	53810127	53809887	53810098	TTCAAATTCCTTCTTTCCCCCACTAAA	TGACTGCTACATAAGCATCTGTAAATTGA	268	212
CACNA1D_40685.7879	chr3	53810405	53810676	53810428	53810647	CAATGTGTTTCAGAAGGCCTTCC	AGATAGTCGAAATTATCCATGATGACAGC	272	220
CACNA1D_40685.11868	chr3	53810605	53810840	53810636	53810819	cttcctttCCTATTTGCTTTTTCAGATCATC	CCGAACTTTCAGTCCACTCCA	236	184
CACNA1D_40685.23285	chr3	53810785	53811020	53810808	53810999	TGTGTGGGTGGATTTTGGAATGT	CAAGACAGGCTGTCAGACACG	236	192
CACNA1D_40687.14522	chr3	53813966	53814227	53813998	53814206	GTGATAAACGGAAAATAAACATCCAAAAGGAT	GAGGAAGGCAAGATGGGATGT	262	209
CACNA1D_40688.7434	chr3	53815492	53815765	53815513	53815737	CATGTTCATCCAGGTCAGGCT	ACTTTCTGGAGACACTAGCATTAAAACC	274	225
CACNA1D_40689.4572	chr3	53820784	53821057	53820811	53821028	CAAGTGTTTAGGCTCTTGGTCTAATGT	TAGGCAGCTCTCTAGTATTTCAAATAAGC	274	218
CACNA1D_40690.11589	chr3	53834187	53834448	53834209	53834428	GCTGAATCAGGAAGGAGCAAAG	AGTCCTGCCCTGCTATTTCC	262	220
CACNA1D_40691.157	chr3	53835010	53835271	53835040	53835246	AAAAGTTACCTAACATAGCTAGTCTGCATC	GGTTATGATGGTTATGACACACCGA	262	207
CACNA1D_40691.3858	chr3	53835214	53835481	53835235	53835457	ACTGAGAAACCGCTGTTTCCT	AGCAAGTCCAAACACATTGTCAAG	268	223
CACNA1D_40692.1537	chr3	53836073	53836302	53836094	53836280	acccctACTCTAGGAGGTAGC	GGCTGGCTCAAAGAAGTGTTTC	230	187
CACNA1D_40693.9847	chr3	53837303	53837552	53837322	53837530	GAACAGTCCAGTGCTGCCT	GAAATACTCCTGCTCCCCCAAG	250	209
CACNA1D_40693.10031	chr3	53837493	53837722	53837519	53837698	GACCCAGAGATACATGGCTATTTCAG	CTGCTCCCATTTTGCTTTTTAGGG	230	180
CACNA1D_40694.3442	chr3	53838865	53839120	53838885	53839102	ATGAAACTGAGGCCAGCCTT	CAAACGGGCGAGTCATCG	256	218
CACNA1D_40694.14460	chr3	53839071	53839296	53839091	53839272	GGCTACCATCATCCCCAAGG	TCTTGAGGACTAAGGATCCTGACC	226	182
CACNA1D_40695.8663	chr3	53842599	53842872	53842619	53842851	GGCCACCCTGACTCTGAAAG	AGAAGGGAGTGACCTGATGGG	274	233
CACNA1D_40696.6465	chr3	53843986	53844249	53844009	53844229	CAGTCCCCTCTTTCCTCAGATCA	GCTGGTGTGAAAGTCCGGTA	264	221
CACNA1D_40696.7201	chr3	53843776	53844045	53843802	53844020	CCAAAGGAAATGCATTATGGATTCGG	TTCTGGGCTTTACTTGAATCTAGGC	270	219
CACNA1D_40696.15911	chr3	53844198	53844443	53844218	53844424	GCTCCTGGTACACAGACGAG	TTGAGGCAGCCTAGCTCAC	246	207
CACNA1D_40697.9560	chr3	53845111	53845370	53845134	53845351	CATGCCATCCATCCCTCTTTTCT	CTCTTCGTCGCTGTAGCCA	260	218
CACNA1D_40697.11510	chr3	53845319	53845544	53845339	53845513	CCGGCAGGACTATGAGCTAC	ATTGAATATTACTCCCAACTAGTGCCTAAAC	226	175
MITF_41474.2822	chr3	69788698	69788967	69788716	69788949	CCCGGGCTCTGTTCTCAC	AAGGGCACTGGGTCCTTG	270	234
MITF_41475.23172	chr3	69812938	69813211	69812964	69813182	TGGTTGGCATTAATCTTGGGAATTCA	TCTAGCCATTTATGAACAAGAACCAAAGA	274	219
MITF_41476.16478	chr3	69915333	69915606	69915355	69915578	GTTTCCAGGGCCTTATCAGGAG	TTTAACTCCCAATAAACCCTTCTCTTCC	274	224
MITF_41477.7859	chr3	69928312	69928573	69928333	69928549	CAAGCCTCCGATAAGCTCCTC	GAGAGTTTGGTCCAACCAACAAGA	262	217
MITF_41477.23105	chr3	69928120	69928363	69928149	69928345	TCCTGTCACCTCTTGATTTTCAATTATGT	CTGGCGTAGCAAGATGCG	244	197
MITF_41479.1646	chr3	69985799	69986070	69985829	69986037	AATTGGAATTATAGAAAGTAGAGGGAGGGA	AACTACATTGAATTACTTCTTATGGCATCAAAT	272	209
MITF_41480.1337	chr3	69987036	69987267	69987062	69987234	AAGCAGTACCTTTCTACCACTTTAGC	GGAATCATATTCAACAGACAAGTTATTTAGCAT	232	173
MITF_41480.12590	chr3	69986858	69987093	69986886	69987073	taataaTTTATTCTGTTGGTGGCCTGGT	GCAAGCTCAGGACTTGGTTG	236	188
MITF_41482.13951	chr3	69987386	69987659	69987407	69987636	GTAGAGCACATGACGGGAGAC	ATTCTTTCTTCCCCCAACTCAGG	274	230
MITF_41483.13271	chr3	69988148	69988421	69988171	69988396	TAGTTCATCTTGTTGCTGTGCCA	TGCTTAAGTTTTCAGGAAGGTGTGA	274	226
MITF_41484.955	chr3	69990308	69990539	69990336	69990515	AAGACCATGAGTCTCTTTTTAGGTTGTG	AGAAAAGAACCCTGGAAACACCTC	232	180
MITF_41485.3035	chr3	69997975	69998242	69997999	69998213	AGACTGTACTTTCCTGCCTCAAAG	TGGTTTCCATAAAGATCAATCAAGTTTCC	268	215
MITF_41485.4113	chr3	69998169	69998422	69998202	69998394	AGTTAATTTCTGTTACTGTTTGTCTCTCTCTAG	TCCATGAGTTGGATATAGTTTGCACATC	254	193
MITF_41486.785	chr3	70000866	70001139	70000893	70001115	AAGCTTCTGTATGTTTGGGAAATGAGA	AGCTGTAGGAATCAACTCTCCTCT	274	223
MITF_41488.3473	chr3	70005529	70005788	70005557	70005756	ACATGCCTTTAATGAGATGTGCTAAATG	GGGAGACTTCTTTACTTTAGTTTTTACAACTG	260	200
MITF_41489.19360	chr3	70008369	70008622	70008402	70008594	TTTTCATTGAGCCTCAAATCCTAAAAATATCTG	GTCTTGAAGTCGGTAAAAAGCAGTAAAC	254	193
MITF_41490.9873	chr3	70014177	70014434	70014200	70014414	CACCATCACCTTCAACAACAACC	AGCAGTTTGTGCGAATGCAG	258	215
MITF_41490.29637	chr3	70013961	70014232	70013994	70014211	tgcctattTCAGTGTTTTATCTTTACTCTTATT	TATAGGCTTGGTTGGCCTCAG	272	218
CABP2_113852.10680	chr11	67286523	67286760	67286543	67286739	TAGAGGCGATGGGCTTCAAG	TCCAGAGGATGCCCTTGAAGA	238	197
CABP2_113853.3351	chr11	67287183	67287452	67287203	67287432	ccagtGGTGACTCTTGCTGT	TGACTGTCAGTGACCAGACG	270	230
CABP2_113853.3745	chr11	67287397	67287666	67287417	67287645	CCCATTGGTGTCGAACTGTG	TGATGCCCTGGGTCTGTAATG	270	229
CABP2_113855.4032	chr11	67288477	67288722	67288496	67288701	ATGGGTCCGAGGCACATAC	GAGGGATGATTGGACCAAGGG	246	206
CABP2_113855.11535	chr11	67288351	67288616	67288371	67288595	GCAGAGAGCTTGCCTTGAGA	TTCCAGGAGTTTGACCGAGAC	266	225
CABP2_113856.1576	chr11	67289304	67289561	67289326	67289542	CCACTTCCTCCTGGAAACACTG	CGTGTGCGTGTTGGATTGT	258	217
CABP2_113857.2839	chr11	67289838	67290091	67289858	67290072	CCACCCCAGATCTGTGTACC	GGCTACTCGGTGCTCAACA	254	215
CABP2_113857.7305	chr11	67290006	67290277	67290026	67290258	gccgTACATACGAGTTGGGT	GACAGGAGCAGCTGGTGAG	272	233
CABP2_113858.1715	chr11	67290687	67290916	67290707	67290896	CCCATCCCATCTGACCCTCA	GTACTCCCAGGCTCTCATCG	230	190
SIX1_135894.1007	chr14	61112890	61113161	61112915	61113140	AACTCCAGAAACAAGCTGCAAAAAT	TTCTGCTGCAGGGCAATATGG	272	226
SIX1_135894.1232	chr14	61113104	61113329	61113126	61113297	AAGCCCGGGAGAGAATAGTTTG	ttttAACCATATGGTGTTGTCCTCTATTTCTT	226	172
SIX1_135895.1.2695	chr14	61115470	61115711	61115489	61115689	ATTGTGCGCGTACCACTCC	TCTACAAGATCCTGGAGAGCCA	242	201
SIX1_135895.1.9045	chr14	61115294	61115523	61115315	61115500	GGAGAAAGGACGGCTTCCTAG	TACTGCTTCAAGGAGAAGTCGAG	230	186
SIX1_135895.2.1535	chr14	61115648	61115903	61115668	61115885	CACAGTTGCTGCAGTTTGGG	CGATGCTGCCGTCGTTTG	256	218
SIX1_135895.2.1698	chr14	61115866	61116107	61115886	61116086	CACTTGCTCCTGCGTAAAGC	GTCCAGAACCTCCCCTACTCC	242	201
MYH9_190281.6268	chr22	36678663	36678914	36678683	36678892	GAGGCTGTGGTGTCTGTCTG	CACTTTGAGATGTGTGGGCTGT	252	210
MYH9_190282.6985	chr22	36680282	36680523	36680302	36680501	CTGCTTCAGGCGGGTAGATG	ACCGAGAAGAAGCTGAAGGATG	242	200
MYH9_190282.11801	chr22	36680072	36680333	36680098	36680315	GTTGAGGAACAAGCTACCTTTTGAGA	GGCCACACGTCCATCTCC	262	218
MYH9_190283.13078	chr22	36680470	36680701	36680489	36680677	GTTCCTCCGCTCGTCATCC	TACACATAGGTGTCTAGCAAAGGC	232	189
MYH9_190284.348	chr22	36681010	36681283	36681030	36681262	AACCTGTGGAAGGGATGAGG	GCTTAAGGTCAAGCTGCAGGA	274	233
MYH9_190284.2614	chr22	36681228	36681473	36681250	36681454	AGGCCTTGTACTTGGACTTGAC	GGTTTGGTGGGATCCTGCT	246	205
MYH9_190285.2574	chr22	36681675	36681942	36681695	36681923	CCCAGAGTGGGAGAAGTCCT	GCTGACGAGATCGCCAACA	268	229
MYH9_190286.3979	chr22	36681896	36682129	36681917	36682109	CCTCACTCAGCTCACCCTTTG	TTTCTGGAGGAAGGGCTTCG	234	193
MYH9_190287.3822	chr22	36682761	36683002	36682782	36682982	CACCTCCTGCAACTGGATCAT	AGCATTGAGTGGAGCACCAG	242	201
MYH9_190287.7413	chr22	36682539	36682812	36682560	36682789	CTCATGTGAGGGATGCCAGTT	CGAGAAGAAGCTGAAGAGCATGG	274	230
MYH9_190288.12261	chr22	36684225	36684496	36684245	36684475	GCCCTGGCACCTTCATATGT	GTCCAGCTTCCCAAGTTGTTG	272	231
MYH9_190289.3400	chr22	36684920	36685179	36684940	36685157	CAGCTGCGTCTTCATCTCCT	CACGGAGATGGAGGACCTTATG	260	218
MYH9_190289.4021	chr22	36684764	36685023	36684784	36685002	CATGCACACCTGTCTGACCA	AGTCCCTTTGCTCCTGACTTG	260	219
MYH9_190289.4966	chr22	36684680	36684947	36684703	36684926	CCTAACACAATCCAGGTGGAAGG	GCAGGTGGAGGAGATGAAGAC	268	224
MYH9_190290.11711	chr22	36685124	36685381	36685145	36685361	GACTCACACTCTTGCCCACAT	CGTAGCTCTGAGCCTCATGG	258	217
MYH9_190291.2543	chr22	36688207	36688440	36688228	36688420	AGCTTCCTCTTCACCTCCTCA	GTGGAGAGGGAAGTGACTGG	234	193
MYH9_190291.12719	chr22	36687993	36688266	36688016	36688243	GGAGAGGAAATGCAAAGGATGGG	AAAGAAGATGGAGGACAGTGTGG	274	228
MYH9_190292.17327	chr22	36689214	36689457	36689236	36689437	ttccTTGAGAGCACTGATGTGG	AGAATTCCTTCCGGGAGCAG	244	202
MYH9_190292.17453	chr22	36689400	36689635	36689420	36689614	TTCTCCAGGTTGTGCTTGGC	TCCCCTAAATCAGCAGGACCA	236	195
MYH9_190293.8418	chr22	36689722	36689995	36689745	36689970	GATGGGCTCTGAAGCTAATGTTG	GGTCCAGCTTTACCTAAAGGAGATG	274	226
MYH9_190293.8823	chr22	36689962	36690203	36689983	36690182	GCCCCACCTCATCTCCTTTAG	CAGGTCAAGTTCAACGAGGGA	242	200
MYH9_190294.8565	chr22	36690153	36690406	36690171	36690386	CTTGTCGGCCAGCTCTGT	ATAGACCAGCCAGCCTTGTG	254	216
MYH9_190295.6476	chr22	36691077	36691302	36691099	36691281	CTCCAGGGTCTTCTTCAGGATG	TCTCACAGGGCGTATTTGAGC	226	183
MYH9_190295.7438	chr22	36690907	36691132	36690927	36691110	ctgGTTTGGATTCTGTGGGC	CTCTGTCCAGGTCAAAACGTGA	226	184
MYH9_190296.13517	chr22	36691702	36691967	36691722	36691943	GAGATTCCAGCTCCCGGATC	ATGAGGTTTTCTGCTTCTCAGAGG	266	222
MYH9_190296.17379	chr22	36691480	36691753	36691500	36691732	GGTCCATGTCTCCAAGCCAA	GAAGCTGCCCAGAAGAACATG	274	233
MYH9_190297.4760	chr22	36692726	36692999	36692747	36692979	CCCTGAGTGCACAAGAACTGT	GGGAGACTCCACAGACCTCA	274	233
MYH9_190297.7839	chr22	36692906	36693137	36692927	36693104	GAGCTCCTCCTCTTTCTTGGC	AGTATTTTGTATAAGTAATTGACACGGAGACAG	232	178
MYH9_190298.11853	chr22	36694878	36695151	36694897	36695129	GGTGTTCCGGTCAGACAGG	TGAGGCTAGCAAGTGTTCTGTG	274	233
MYH9_190299.13918	chr22	36696102	36696345	36696121	36696325	TGCAAGGGTGACCACACTC	CCTGCTGTCCTTACCGTGTC	244	205
MYH9_190300.3790	chr22	36696988	36697213	36697014	36697191	ATCTCTTCTAATTCCTGCTTCTTGGC	GTCTGCATGTTCCTTTCCCTCT	226	178
MYH9_190300.16210	chr22	36696814	36697063	36696834	36697044	GTTCTCCCAGCTCCTGGTTC	CAGAAACCGAGCTGTGTGC	250	211
MYH9_190301.11960	chr22	36697601	36697826	36697620	36697804	CTCCGTGAGCCTGTTCTCC	TGTCTTCTTGCCCCTCACTTTC	226	185
MYH9_190301.18958	chr22	36697419	36697654	36697440	36697633	GTCTGCAGAGAGACTGGTCAC	GAGCTGGTGAAGGTCAGAGAG	236	194
MYH9_190303.191	chr22	36699858	36700113	36699881	36700092	aaagaaCTGCCCGATTCTACTCC	AGGAGCGAGACCTGAAGATCA	256	212
MYH9_190303.8873	chr22	36700064	36700309	36700083	36700287	GCAGGCCTGGAACCCTATG	CCAGTGAGAAGAAGGGTGAAGG	246	205
MYH9_190304.5677	chr22	36700980	36701253	36701003	36701226	CACCGACCACTGATATAGCAAGG	TGTGTCTGTTGCATTGTAGAAATGATG	274	224
MYH9_190305.6854	chr22	36701989	36702228	36702009	36702208	CCTGGAAGACCACCCTGTTG	TCCAAACCTGTGGGCTGTAG	240	200
MYH9_190305.13083	chr22	36701785	36702044	36701807	36702024	GGGAAGTCTCCTTTCCTGCAAA	TCTCGAGGGCATCCGTATCT	260	218
MYH9_190306.2819	chr22	36702479	36702742	36702500	36702722	ATGATGCAGCGGACAAAGTTG	GACGTGTGCCTGTCTCTCTC	264	223
MYH9_190306.10686	chr22	36702277	36702530	36702299	36702511	GGAAGTGCAGGCTGTGAATGTA	AGCTGATGGCTACGCTGAG	254	213
MYH9_190307.3438	chr22	36705258	36705501	36705279	36705481	CACTGTGGAGGTGGGAAGATG	CCCTGTGAGCACACATGTCC	244	203
MYH9_190308.8776	chr22	36707953	36708198	36707975	36708177	CTGGGTGAGTCATTGTGCAAGA	TTCGTGGAGAAGGTGATGCAG	246	203
MYH9_190308.9036	chr22	36708133	36708376	36708153	36708356	CTTCAGCTGCTTGGGCTTCT	CACCGTCTGTGGGATTCAGG	244	204
MYH9_190309.10961	chr22	36710153	36710398	36710173	36710376	GAGGCAGGTGTGAGGTCAAA	TGGCGTCTCTCTGACATTGTTT	246	204
MYH9_190310.11597	chr22	36712479	36712752	36712503	36712731	TGAGAAGCAGGGTTCTTAACCAAG	ttgTATCTGACACCACGCTCC	274	229
MYH9_190311.5575	chr22	36714175	36714446	36714195	36714418	CACAACAGCCTCAACTGTGC	TGGGTCTAATTAGAACTTTCTCTCTTGG	272	224
MYH9_190312.8085	chr22	36715498	36715769	36715519	36715746	CGGAATTTCCGCAAGACCTTC	GCTTGAGGATCCCTAGATGAGTG	272	228
MYH9_190313.21206	chr22	36716210	36716465	36716229	36716445	TGGGTACCAGCCTTCCTCT	ATGGAGCCTCCACTTTCAGC	256	217
MYH9_190314.695	chr22	36716736	36717005	36716761	36716982	ACCCAAGGCCAAAAGTTTTCATTTC	aaaaTGAGGAAAGTGGAGGGCTT	270	222
MYH9_190315.1256	chr22	36717720	36717989	36717742	36717968	AATCAGGAGGCAGCTTCTTCTC	CTGGGTTTTCTCCCTCCAAGC	270	227
MYH9_190316.5008	chr22	36718271	36718532	36718291	36718514	CGTGGCCTTCGTCCTTAAGA	CCATCCTGGAGGCCTTCG	262	224
MYH9_190316.9771	chr22	36718479	36718720	36718502	36718701	GGGAGGAGTTGTCATTCTTCACG	GTTGGAGTCGCACACTGGA	242	200
MYH9_190317.14731	chr22	36722542	36722803	36722565	36722783	TAAGTGCTCTTCCTCCATCATCC	CAACAGAATGCGAGGCAGTG	262	219
MYH9_190318.14981	chr22	36723361	36723634	36723384	36723614	TCCTATCCCTTGGAGAAGTGGAG	GACACTGTGCTCCCTGTCTG	274	231
MYH9_190319.1249	chr22	36737360	36737621	36737379	36737593	AATGAGGCCCCAGGTGAAG	CTGAGAATCAAACTTCCTAACCTGTTCC	262	215
MYH9_190320.10177	chr22	36744830	36745099	36744850	36745077	CCCCCTTCTCAACCAGAGAG	TGGGAAGAAGGTGAAGGTGAAC	270	228
MYH9_190320.27795	chr22	36745046	36745319	36745066	36745300	TTGGGCGGGTTCATCTTCTG	CCTTCTCCTCCCCGCTTAG	274	235
MYO3A_100209.6790	chr10	26240877	26241138	26240906	26241113	ATTTCCTGTGACTCTGAAATATGTTTGGT	CCCATAAGTTCCTTTGCCAATTGTC	262	208
MYO3A_100209.13067	chr10	26241075	26241316	26241103	26241283	TAACTTTCCTGATCCTTCTGATACATGG	CCTGTTTTAGACTGCTATTGTGATGAATAAATC	242	181
MYO3A_100210.5047	chr10	26243738	26243999	26243769	26243974	ATCTGTTTCTTTGACATTACTCATGGTTTTC	ACAAGTCATTTCAGAACCACACTCT	262	206
MYO3A_100211.14831	chr10	26285324	26285569	26285355	26285540	TGGAACACTTTTAAAAATGTCTTGGAAGAAC	TGGAACTGCTTCATAATTAATGCACATAC	246	186
MYO3A_100212.500	chr10	26285919	26286188	26285948	26286160	AAAGTGGAAATGATGTTCTTTGATGTGAC	CCAAAATCTACTAGTTTCACTCCACCTT	270	213
MYO3A_100212.7492	chr10	26286121	26286346	26286149	26286318	CACAGAGATGTGAAAGGCAATAACATTC	CATTTGCCAAATTATCTCTGCACTTCTT	226	170
MYO3A_100213.17060	chr10	26305634	26305895	26305656	26305865	TGGCAGGTTTGAGGAAATGGAA	GAGTACACATAAAAAGGAAAGTCAAACAGG	262	210
MYO3A_100214.591	chr10	26310221	26310494	26310248	26310472	AACCTCCTAAGGTATTATCTGTTCCCA	CAGGGACCAAGTGTCACATCTG	274	225
MYO3A_100214.21047	chr10	26310437	26310702	26310461	26310680	TGCATGTGAACAGCAATTGGATAC	AGGATCTTCTGCTCCCAACTTG	266	220
MYO3A_100215.13548	chr10	26312846	26313107	26312870	26313077	TACAACTGGCAGAACCTAGGATTG	GGGCTGTTTAACAGATAAGAAGAAATAGGA	262	208
MYO3A_100216.3940	chr10	26315299	26315570	26315323	26315542	AGTGCAGGTGCTTGACTAAAGATT	GTCCCCATTACCTCCAAATTTTATTCAC	272	220
MYO3A_100216.11184	chr10	26315099	26315360	26315126	26315334	GTGTGCACTTTCACAAACATTTGTTTC	ATGCTGTAAAAGTTCTGACACTGTTG	262	209
MYO3A_100217.11309	chr10	26355681	26355940	26355715	26355916	GTACTCTTGATCATCCATGAAGTAAATTCTGTAA	GTTGAAGTTCCCTTTCTTCGTGTG	260	202
MYO3A_100217.13320	chr10	26355881	26356140	26355905	26356116	TCAGAAAGCGTTTTTCTCCACAGA	CATGGGCAGAGTGAGTGTTAAGAT	260	212
MYO3A_100218.12112	chr10	26357576	26357845	26357603	26357820	TGTCTGTTTTTCTAATCCTTCGTCCAG	TGAAGTAACAGAATGCACCCCATAC	270	218
MYO3A_100219.14040	chr10	26358983	26359232	26359015	26359204	TTCAGGACTTAAATAAAAACAAAAAGCCCTAC	GAAAACTGTGAGAAGACCTTATCCTCAA	250	190
MYO3A_100220.2702	chr10	26359138	26359375	26359164	26359345	AGATCAGGTAAGAAGAGTCTCCCATT	TTCAACAAATATTTCTGATGGGACAGAGAA	238	182
MYO3A_100221.904	chr10	26377143	26377372	26377171	26377345	AACCTTGCAAGAGAAGATTTTACAAGTG	GCTTCCTCCAAAATAGGAGAGATTTGA	230	175
MYO3A_100221.17107	chr10	26376931	26377202	26376960	26377182	TGTCCCTTTTTAAGAAAACAAGTGAGTGA	CAGGCATTGCCAAAGGCTTC	272	223
MYO3A_100223.4433	chr10	26385382	26385651	26385406	26385617	CAAACTGCCTGAAAATAAGCCTCC	AGATACTTTCTAAAGAAGTTCAAGTGTCTTTCAT	270	212
MYO3A_100223.10895	chr10	26385188	26385447	26385214	26385417	TGCAGTATTCAGAAAAGCCCATATCA	TGAAAGTATTATTGATGAAAGCTCAACCTG	260	204
MYO3A_100224.4389	chr10	26409544	26409817	26409565	26409789	AGTCACTGGTTGGCTGTACTC	TGCTTGAAATGGTCCTTATGTGATACTT	274	225
MYO3A_100225.8462	chr10	26414114	26414381	26414143	26414359	CAGTAACCTAAGTTTAACCAGCTGAGAAA	TGGGAGGTGAGAGCTTCTTGTA	268	217
MYO3A_100225.13813	chr10	26414326	26414589	26414348	26414564	GGTGCTTCTTTGCTTTGCATTC	GACTTACATCACCTGACATTTGGGA	264	217
MYO3A_100226.17231	chr10	26417401	26417626	26417431	26417597	GTGCATTAACATTGCAAATGAACAAATTCA	TTTTGTTTGTTTTTACTATGGACGTGGAG	226	167
MYO3A_100226.23334	chr10	26417209	26417466	26417241	26417443	TGTTCTTATAGTAGTTTCTTAGCTCAGTCACA	TGTTCCCATGCAAACACATGTTG	258	203
MYO3A_100227.14464	chr10	26432340	26432565	26432373	26432542	TTATTCACAGTTTTAAGTGGTTTTGTCTTTATT	TAAAACCATGCAGACACACTGGA	226	170
MYO3A_100228.15650	chr10	26434278	26434551	26434304	26434520	TTCACTGCACATTGTCCTTTTTATGG	AACATTTTGGGCCATAATTTTCATGTCTATC	274	217
MYO3A_100229.17243	chr10	26436152	26436423	26436178	26436399	GTGAGACACAGATGATAAGGAGCTAC	AGCACAATGTCAGTAGGAAGAGTG	272	222
MYO3A_100229.20543	chr10	26436360	26436597	26436388	26436565	TCCTCTATAATGCAAGTGGATTCTTAGC	CGAAAACAAACTCACATGAAAAATTAAGGATG	238	178
MYO3A_100230.11271	chr10	26442714	26442939	26442743	26442909	TGGGAAAAATCATCTAGCCATTAAGGATT	GACTTTGAGAAGCATACAAATATTGCCATC	226	167
MYO3A_100231.14924	chr10	26443588	26443843	26443611	26443817	TAGCCTGAAGGAAAATGCCACAT	TCTCTTTGCTAGTGTTACTGGCTTTT	256	207
MYO3A_100232.11637	chr10	26446184	26446445	26446212	26446415	GCTCATACGTTTTTGTATGCTACATTGG	CCGCTTTATAAAGTTAGCAAAAAGTATCCG	262	204
MYO3A_100232.18639	chr10	26446378	26446615	26446404	26446583	TGGAAACAGCAAGAATTCGAAGACTA	TTTCAGCCTCAGTTAATAGCTATCTTCTTTTT	238	180
MYO3A_100233.5586	chr10	26454905	26455168	26454925	26455142	CAGCCCCTGCACTAAGTTGT	ACAATTCTCAGTGAACCCAGCATAAT	264	218
MYO3A_100234.14294	chr10	26457492	26457737	26457519	26457714	GTCATAGTGACATCTAGGGCAAAGAAG	AGAATGCTCTGACACAAGCTTGA	246	196
MYO3A_100234.16739	chr10	26457676	26457901	26457703	26457870	TCTAATGCGAAAGGAAGCTATTGACAA	ATTAAACACAAAAGCTACACAAGAATTGGAG	226	168
MYO3A_100235.5527	chr10	26459140	26459383	26459172	26459355	AGTTACTTTAGTTATTGTTGCTATAGCTTGCC	TTTCTTTTCTTTGTTTCCTGACAAGGTG	244	184
MYO3A_100235.7990	chr10	26459318	26459549	26459344	26459520	CACTACTATGGGCTTTCTGTGTTTCA	AGGCTGTGAACATTATTCTATGACCTTAC	232	177
MYO3A_100236.1.3747	chr10	26462468	26462733	26462496	26462712	AATTTTGAGCTTTCTTTGTTCCTTTTGC	CTCCACAGCATTGGTGGTTTC	266	217
MYO3A_100236.1.18195	chr10	26462672	26462927	26462701	26462899	GTGTATCTGTAGTGAAGACTTCCACTTTC	GTGTACCTCTGATAGTAACTCTGGATCA	256	199
MYO3A_100236.2.7285	chr10	26463228	26463453	26463255	26463427	AGAAGATAAAGCAGCGGTATTCATTCA	TCTTTCTGAAGTTGCTTTCGAGTCTT	226	173
MYO3A_100236.2.13974	chr10	26463384	26463643	26463416	26463616	CACAAAACATGAGGAAATCAATAACATCAAGA	TTTGAATAGCACAATCCCTGAGACATT	260	201
MYO3A_100236.2.16687	chr10	26463052	26463287	26463081	26463266	CCTACACTTAGCCAAAGGTCAATTTATCA	TGCTGCCTTCTCTTGTAACCC	236	186
MYO3A_100236.2.19033	chr10	26462862	26463123	26462888	26463092	GAACAGCAATCTAAGGAAAGTGGAGA	AACTACAGATGTCTTCTTTTCTTTTTCCATG	262	205
MYO3A_100237.14193	chr10	26465569	26465836	26465593	26465807	GCCTGCAGAACTCTCTGTATTCTT	AATAAACAAAGTATCTGGCATTTCCTTCC	268	215
MYO3A_100238.2333	chr10	26482023	26482296	26482050	26482272	AGCCTTAGCCTCAGTCATATGTGTATA	ACTGGCCATTAGTAGATGTGATGG	274	223
MYO3A_100239.2726	chr10	26490063	26490336	26490097	26490315	tGTATCCACTTGCTTATTTCTAACTTAGTCTTTT	cgcctggccTAAAATAGGTGA	274	219
MYO3A_100240.12392	chr10	26491728	26491989	26491754	26491962	GGGATACACTGTTTTTCCCACATTTC	TCGTTCTCTTAAACTAGGGCTATGTTC	262	209
MYO3A_100240.19660	chr10	26491920	26492145	26491951	26492117	TTTCTATTATAAGGAATTTTTGCCCAGTCGT	TTCAGTAAGAGTGCTTTGTCATTCATCT	226	167
MYO3A_100241.2338	chr10	26500823	26501074	26500844	26501053	CAACCCCTACGACTTCAGGAG	TCTTGTTTCGGAGCACGAAGG	252	210
MYO3A_100241.5489	chr10	26500685	26500910	26500705	26500889	GAAGAGGACCCGCCTAACTC	GACTGCCTCGTTGAACGGTTA	226	185
CDH23_102381.10557	chr10	73199434	73199695	73199456	73199676	GTGCTCCTAAACCCTCCATCTG	AGGCTGCCCATGGGATAGA	262	221
CDH23_102382.18976	chr10	73205914	73206187	73205935	73206170	TTGCCTTGAGGCAGGATAGTG	CATCTGCACGCCCACCA	274	236
CDH23_102383.12294	chr10	73269770	73270027	73269792	73270006	GGGCAAGGTAGGAAGGCATAAA	CCTGTCCCCAGGAGAGAATTG	258	215
CDH23_102384.5096	chr10	73270684	73270927	73270706	73270907	CCCCTCCCTCTCTCACTTTTCT	CGCGTTGTCATTCACATCCC	244	202
CDH23_102385.4139	chr10	73270874	73271117	73270894	73271099	CAGGTGATCACACGGAAGGT	CGCCAACCTGCTCAGAGT	244	206
CDH23_102386.11548	chr10	73326282	73326539	73326302	73326517	GCTCTTTACAGCCACCAGGA	GTGGCATTCACGATGAAGATGG	258	216
CDH23_102386.15820	chr10	73326484	73326755	73326506	73326735	TGCTCTCATCCCCAGAATACAC	CACTCTCTTCCAGGGTGGGA	272	230
CDH23_102387.2988	chr10	73330494	73330731	73330514	73330708	agtgtCCCCACCATCACTCA	CAGAAGGAAGTCCCTCTGAGAAG	238	195
CDH23_102388.14616	chr10	73337596	73337827	73337619	73337807	TGGGTGCCATGATAGCTACAAAG	GAGCCTGAGATGCCTACTGG	232	189
CDH23_102389.2166	chr10	73375124	73375385	73375153	73375365	AGCATTCATTTCAAGTAACTGATGAGTCT	CCCAGGTCTCACCTTCACAG	262	213
CDH23_102389.8303	chr10	73375334	73375561	73375354	73375541	GAACCCCCTGTACAGCCATG	CATAACGTGGGTGCCTTCCT	228	188
CDH23_102390.3180	chr10	73377071	73377296	73377090	73377269	AGTACAGCGTGGCCATCAC	CAGCCTTATTTATCCTCAGAACCTACC	226	180
CDH23_102390.16818	chr10	73376911	73377140	73376933	73377119	GTTGCTGTGATTAGCTGCCTTC	TCCACCACCTGGATGAAGAGT	230	187
CDH23_102392.8240	chr10	73405553	73405822	73405575	73405797	CTTCCTGACTGGCTTCTTCTGC	TCTAAGGGAATCTTCTACCCTACCC	270	223
CDH23_102393.12507	chr10	73406129	73406372	73406151	73406352	GCAAAGGCATGGAGAGGACTTA	GGACTGTCAGCACAGAGGTC	244	202
CDH23_102393.16119	chr10	73406317	73406550	73406341	73406530	GTACAACATCAGCCTGTACGAGAA	GAGCCCCTTCCTGAAGAGTC	234	190
CDH23_102395.2309	chr10	73434758	73435027	73434779	73435006	AGAAAATTCACCCTGGGCCAA	TCCCTGGGCACTGAAAAGTTC	270	228
CDH23_102396.6341	chr10	73437038	73437301	73437063	73437280	CCCCCTTTAGAAATAGCAGCTCTTC	CAATGATCGTCAGGGTGAAGC	264	218
CDH23_102396.16871	chr10	73437248	73437495	73437269	73437471	TGATTGCCAGGCTGGACTATG	AGGCTAAGATAAATGGCAGGAGTG	248	203
CDH23_102397.8476	chr10	73439131	73439356	73439155	73439336	CTCTTCCTTTCAGGCAACAGATGA	GTCAGGGAGACAAGGAGTGC	226	182
CDH23_102397.11167	chr10	73438961	73439190	73438981	73439166	GCCTCCAGTTGAAGCACAAG	ATGCTGTAGGTGATCTGGTTGTTG	230	186
CDH23_102398.18624	chr10	73442141	73442394	73442159	73442373	TGTCTGGACGGGCATCTC	GTTCACAGGAAGCACTCACCA	254	215
CDH23_102399.3438	chr10	73447309	73447582	73447330	73447561	CAGACCTAGCCTGACTCCTTG	GACCTCCCACAATTTGTGTGC	274	232
CDH23_102400.13198	chr10	73450114	73450377	73450133	73450357	TCCCACGTCCTCCTCTTGG	GTGGAGGACCAGGGTACTTG	264	225
CDH23_102401.13903	chr10	73453875	73454126	73453894	73454105	TCTCACGCACCCACTTCTC	TCTCACAAAGCCTCACACTGG	252	212
CDH23_102402.4004	chr10	73455130	73455387	73455151	73455368	CATCTCAGCTGGGTGTGTCTC	GAGTCCACCAGCCCCATAG	258	218
CDH23_102403.6032	chr10	73461588	73461859	73461608	73461837	CCCCTAGAGAACTCCTGCCT	GAGGCTGTAGAACTTGTTGGGT	272	230
CDH23_102403.8995	chr10	73461806	73462077	73461825	73462054	GAGAATGGCACCCTGGTGT	GATCAGACATAGACCTCCTGGGT	272	230
CDH23_102404.7084	chr10	73462219	73462486	73462240	73462464	CCTCTCACCACTTGCCTTCTT	TCTGGGCTGGTAGGAATGAGAT	268	225
CDH23_102405.3057	chr10	73464553	73464822	73464573	73464804	ATGTGTCTAGCTGCAGCCAA	AGCTGGTACTCCGCGATG	270	232
CDH23_102405.8840	chr10	73464745	73464998	73464766	73464975	CTTCCTCATCAACAGCAGCAG	ACAAGTCCAATAGACAGCAGTGG	254	210
CDH23_102406.699	chr10	73466765	73466994	73466783	73466974	ACGACGTGGGCCTCAATG	CTGCAAAGCCCTTGGGAAGA	230	192
CDH23_102406.8674	chr10	73466551	73466814	73466576	73466793	GGAATTCATTCCCTACTTGGTCTGG	GGCAGCACCTGTGATGAAGTA	264	218
CDH23_102408.5519	chr10	73468748	73469009	73468768	73468989	CACTCCTGGACTCACCATCG	GCCCAGATCACTGTGTTGGT	262	222
CDH23_102409.13707	chr10	73472379	73472652	73472399	73472633	TCTCAGGCAGCTGCTAACAC	CACTGAGCATGTGCCCTCA	274	235
CDH23_102411.8038	chr10	73483705	73483964	73483726	73483943	GGTAGGATGCGTGAAGGGAAG	GGGTTCTCTTGGCCTCATCTC	260	218
CDH23_102412.10143	chr10	73485070	73485339	73485090	73485319	GCACAGCAGGAGACTTCTGG	TGTTCTAGCTGTGGGCTTGG	270	230
CDH23_102413.4087	chr10	73490185	73490412	73490203	73490391	CACCCCACCCTGACCTTG	GGAGGTTTGCTCTGAGCAATG	228	189
CDH23_102414.1324	chr10	73491581	73491852	73491602	73491828	ACACATCCTCTGCTGCATCTC	GTCTCGTAGTCCAGGTAATTCACG	272	227
CDH23_102414.26128	chr10	73492005	73492244	73492026	73492216	TGGCACTGGGTACTGAGATTG	gccaTCTCAAGGACATTTTATGACAAAG	240	191
CDH23_102414.28183	chr10	73491795	73492060	73491817	73492037	TTGAGATTGACGAGAGCACAGG	GTTGAGGTTGTCGATGGAGTAGG	266	221
CDH23_102416.4119	chr10	73493918	73494177	73493939	73494159	AGGTGGAAAAGTGGGCAGAAT	CTGGCGAGGACATGGGTT	260	221
CDH23_102417.9825	chr10	73498217	73498446	73498239	73498427	GAAGGAGGCTGTAGGTCTCTGA	CGCTGACATGGTGGATCCT	230	189
CDH23_102418.1795	chr10	73499462	73499707	73499484	73499687	ACTCCATTGGCGAAGTGTTTGT	GTCAGCCTCACTGTGCTCTT	246	204
[truncated: 2,055 more rows]

## Sheet: DERM_all_ampInfo.tab
amp_id	chr_hg19	amp_start	amp_end	insert_start	insert_end	fwd_primer	rev_primer	amp_len	insert_len
[truncated: 4,832 more rows]

[truncated: 10 more sheets: DYSMORPH-DYSPLASIA_all_used_amp, ENDOCRINE_all_ampInfo.tab, GI_all_ampInfo.tab, HEME_all_ampInfo.tab, IEM_all_ampInfo.tab, NEURO_all_ampInfo.tab, PID_all_ampInfo.tab, PULMONARY_all_ampInfo.tab, RENAL_all_ampInfo.tab, VISION_all_ampInfo.tab]
