# Supplementary material for: Comprehensive gene panels provide advantages over clinical exome sequencing for Mendelian diseases
Source: Genome Biol. 2015 Jun 26;16(1):134. doi: 10.1186/s13059-015-0693-2 (PMC4499193; doi:10.1186/s13059-015-0693-2)
Supplement: Additional file 6: Table S4. — Gene panel design information. [file 13059_2015_693_MOESM6_ESM.xls]

## Sheet: Sheet1
Amplicon-Design Statistics
PANEL	No. of Genes	No of amplicons	Avg Amplicons/Gene	Min Amplicon Length	Max Amplicon Length	Avg Amplicon Length	Bases all amplicons
DYSMOPRH-DYSPLAYSIA	422	8949	21	157	240	205	1755369
NEURO	758	18093	23	95	242	206	3569623
RENAL	96	2607	27	91	242	207	519159
ENDOCRINE	311	5618	18	66	242	206	1109613
DEAFNESS	124	3403	27	91	240	207	674314
PID	265	5109	19	100	241	207	1015569
HEME	405	7472	18	95	241	206	1469783
DERM	214	4818	22	102	242	208	958885
IEM	570	9248	16	77	241	206	1837337
GI	189	3917	20	96	240	206	778486
PULMONARY	130	3359	25	109	241	206	666335
VISION	334	7289	21	81	242	205	1434214
CARDIOVASCULAR	426	10490	24	91	242	206	2071105
