# Supplementary material for: Comprehensive gene panels provide advantages over clinical exome sequencing for Mendelian diseases
Source: Genome Biol. 2015 Jun 26;16(1):134. doi: 10.1186/s13059-015-0693-2 (PMC4499193; doi:10.1186/s13059-015-0693-2)
Supplement: Additional file 8: Table S5. — Sequencing quality data for the runs per panel (entries are the average of all runs per panel). [file 13059_2015_693_MOESM8_ESM.xls]

## Sheet: Sheet1
Quality of Sequences Reads
Panel	Bases all amplicons (Target Bases)	Number of Bases at Q0	Number of Bases at Q17	Mean Read Length at Q0	Mean Read Length at Q17	Number of Reads at Q0	Number of Reads at Q17	Depth (Q0)	Depth (Q17)
DYSMORPH-DYSPLASIA	1755369	470600000	444900000	171.7	162.3	2738706	2738706	269	254
NEURO	3569623	621800000	591000000	174.7	166.1	3538520	3538520	175	166
RENAL	519159	501000000	473200000	169.5	159.9	2940428	2940428	966	912
ENDOCRINE	1109613	477400000	451500000	171.7	162	2760417	2760417	431	407
DEAFNESS	674314	381200000	361200000	168.2	159.4	2253096	2253096	566	536
PID	1015569	590800000	556300000	167.9	157.8	3488807	3488807	582	548
HEME	1469783	590100000	557300000	174.5	164.6	3357279	3357279	402	380
DERM	958885	612500000	563100000	170.8	161.3	3773602	3773602	639	588
IEM	1837337	748600000	717200000	176.4	169	4227309	4227309	408	391
GI	778486	1466000000	1353000000	173.8	164.7	9174169	9174169	1884	1738
PULMONARY	666335	592500000	561900000	176.6	167.8	3347716	3347716	890	844
VISION	1434214	666900000	633800000	172.4	163.7	3821726	3821726	465	442
CARDIOVASCULAR	2071105	735300000	699600000	175	166.5	4175251	4175251	356	338
