# Supplementary material for: Comprehensive gene panels provide advantages over clinical exome sequencing for Mendelian diseases
Source: Genome Biol. 2015 Jun 26;16(1):134. doi: 10.1186/s13059-015-0693-2 (PMC4499193; doi:10.1186/s13059-015-0693-2)
Supplement: Additional file 9: Table S6. — Read alignment quality per panel (entries are the average of all runs per panel). [file 13059_2015_693_MOESM9_ESM.xls]

## Sheet: Sheet1
Quality of Aligned Reads to Reference
Panel	Number of mapped reads	Percent reads on target	Average reads per amplicon	Percent base reads on target	Depth (Average base coverage After Alignment)
DYSMORPH-DYSPLASIA	2706825	94.51	282.71	94.1	243.84
NEURO	3506874	94.62	183.64	94.67	161.51
RENAL	2914392	87.31	978.4	89.07	840.4
ENDOCRINE	2733973	94.66	461	93.99	395.7
DEAFNESS	2228696	88.28	581.457	89.78	498.653
PID	3427739	81.78	547.92	81.62	460.56
HEME	3328488	96.62	430.5	95.85	376.6
DERM	3669401	89.72	474.6	90.81	410.7
IEM	4179398	95.02	429.5	94.23	376.5
GI	8952297	84.48	859.3	85.29	758.4
PULMONARY	3317206	92.49	914.6	92.72	808
VISION	3788011	96.35	499.59	95.84	434.98
CARDIOVASCULAR	4138915	93.89	370.17	93.47	324.68
